# Supplementary material for: Population Genomics of Mycobacterium leprae Reveals a New Genotype in Madagascar and the Comoros
Source: Front Microbiol. 2020 May 11;11:711. doi: 10.3389/fmicb.2020.00711 (PMC7233131; doi:10.3389/fmicb.2020.00711)
Supplement: Supplementary file 2 [file Data_Sheet_2.xlsx]

## Sheet: TableS1_Mada
													CICM and Reference Laboratory in Paris				EPFL
Chronology	Patient identifier	Sample name	Origin	District	Regions	Age	Sex	Sampling date	Hospital	Patient status	Ridley-Jopling classification	OMS classification	ZN Staining	DNA extraction method	PCR screening result	ZN/PCR results	DNA extraction method	RLEP7-8 PCR	qPCR RLEP Ct	LPM244	Considered for WGS	Genotype	Coverage range by WGS	Reason of non-sequencing	SRA
First screening	Comores_1	Comores_1	Comores	NA	NA	39	M	2016-01-19	CHU de Saint Nazaire	primary case	NA	MB	3+	freeze-boiling	POS	ZN+/PCR+	HD	POS	16.8	ND	YES	1D-Malagasy	>5X		SRR10570926
First screening	Comores_2	Comores_2	Comores	NA	NA	22	M	2015-10-20	Hôpitaux Universitaires de Strasbourg	primary case	NA	MB	4+	freeze-boiling	POS	ZN+/PCR+	HD	POS	17.6	ND	YES	1D-Malagasy	>5X		SRR10570925
First screening	Comores_3	Comores_3	Comores	Anjouan	Anjouan	28	F	2015-06-25	Centre Hospitalier de Mayotte	primary case	NA	NA	3+	freeze-boiling	POS	ZN+/PCR+	HD	POS	16.2	ND	YES	1D-Malagasy	>5X		SRR10570924
First screening	Md01017	Md01017	Madagascar	Moramanga	Alaotra-Mangoro	2	F	2014-01-31	HJRB	primary case	differential diagnosis	MB	NEG	freeze-boiling	NEG	ZN-/PCR-	tDNA	NEG	NEG	NEG	NO		Not sequenced	PCR negative
First screening	Md01046	Md01046	Madagascar	Antananarivo Atsimondrano	Analamanga	18	F	2016-01-20	HJRB	primary case	LL	MB	NEG	freeze-boiling	POS	ZN-/PCR+	HD	POS	20.6	ND	YES	1D-Malagasy	>5X		SRR10752652; SRR10570918
First screening	Md01047	Md01047	Madagascar	Antananarivo Renivohitra	Analamanga	39	F	2016-01-20	HJRB	primary case	NA	MB	NEG	freeze-boiling	POS	ZN-/PCR+	HD	POS	35.1	ND	YES	NA	Not sequenced	Low qPCR Ct
First screening	Md01048	Md01048	Madagascar	Antananarivo Renivohitra	Analamanga	75	M	2016-01-27	HJRB	primary case	LL	MB	NEG	freeze-boiling	NEG	ZN-/PCR-	tDNA	POS	NA	NEG	NO	1D-Malagasy	Not sequenced	Additional biobsy non available for HD
First screening	Md01049	Md01049	Madagascar	Antananarivo Renivohitra	Analamanga	72	M	2016-01-27	HJRB	primary case	TT	PB	NEG	freeze-boiling	NEG	ZN-/PCR-	tDNA	POS	NA	NEG	NO	1D-Malagasy	Not sequenced	Additional biobsy non available for HD
First screening	Md02018	Md02018-2	Madagascar	Antananarivo Renivohitra	Analamanga	19	M	2015-12-14	HJRB	Relapse	NA	PB	NEG	freeze-boiling	NEG	ZN-/PCR-	tDNA/HD	POS	22.3	ND	YES	1D-Malagasy	>5X		SRR10752651;SRR10570917
First screening	Md02018	MdEL_5	Madagascar	Antananarivo Renivohitra	Analamanga	18	M	2014-02-06	HJRB/Paris	primary case	NA	MB	4+	freeze-boiling	POS	ZN+/PCR+	HD	POS	27.2	ND	YES	1D-Malagasy	>5X		SRR10570893
First screening	Md02019	Md02019	Madagascar	NA	NA	48	M	2014-02-07	HJRB	Reaction	NA	MB	NEG	freeze-boiling	NEG	ZN-/PCR-	tDNA	POS	28.4	NEG	NO		Not sequenced	Additional biobsy non available for HD
First screening	Md02020	Md02020	Madagascar	Ambohidratrimo	Analamanga	42	M	2014-02-24	HJRB	primary case	LL	MB	NEG	freeze-boiling	NEG	ZN-/PCR-	tDNA	POS	13.9	NEG	NO	1D-Malagasy	Not sequenced	Additional biobsy non available for HD
First screening	Md03031	Md03031	Madagascar	Antananarivo Atsimondrano	Analamanga	29	M	2015-03-20	HJRB	Reaction	NA	MB	NEG	freeze-boiling	POS	ZN-/PCR+	HD	POS	23.2	ND	YES	1D-Malagasy	>5X
First screening	Md03051	Md03051	Madagascar	Tsiroanomandidy	Bongolava	2	M	2016-03-02	HJRB	primary case	NA	MB	NEG	freeze-boiling	NEG	ZN-/PCR-	tDNA	NEG	NEG	NEG	NO		Not sequenced	PCR negative
First screening	Md04021	Md04021	Madagascar	Haute Mahatsiatra	Matsiatra Ambony	10	M	2014-04-03	Haute Matsiatra	primary case	NA	NA	NEG	freeze-boiling	NEG	ZN-/PCR-	tDNA	NEG	NEG	NEG	NO		Not sequenced	PCR negative
First screening	Md04032	Md04032	Madagascar	Manjakandriana	Analamanga	40	M	2015-04-29	HJRB	primary case	NA	MB	NEG	freeze-boiling	POS	ZN-/PCR+	HD	POS	19	ND	YES	1D-Malagasy	>5X		SRR10752649;SRR10570915
First screening	Md04033	Md04033	Madagascar	Mahajanga	Boeny	51	M	2015-04-29	HJRB	Reaction	NA	MB	NEG	freeze-boiling	NEG	ZN-/PCR-	tDNA/HD	POS	20.3	ND	YES	1A	>5X		SRR10570914
First screening	Md04060/11060	Md04060/11060	Madagascar	Ambilobe	Diana	52	F	2017-04-05	HJRB	primary case	BL	MB	2+	freeze-boiling	NA	ZN+	HD	POS	19.5	ND	YES	1D-Malagasy	>5X		Md11060B
First screening	Md05022-2	Md05022-2	Madagascar	Antsirabe	Vakinankaratra	33	F	2015-11-25	HJRB	Control	NA	NA	NEG	freeze-boiling	NEG	ZN-/PCR-	tDNA	POS	25.8	NEG	NO		Not sequenced	Additional biobsy non available for HD
First screening	Md05023	Md05023	Madagascar	NA	NA	12	F	2014-05-15	HJRB	primary case	TT	NA	NEG	freeze-boiling	NEG	ZN-/PCR-	tDNA/HD	POS	31.5	NEG	YES		Not sequenced	Low qPCR Ct
First screening	Md05024	Md05024	Madagascar	NA	NA	52	M	2014-05-15	NA	primary case	TT	NA	NEG	freeze-boiling	NEG	ZN-/PCR-	tDNA	POS	29.2	NEG	NO		Not sequenced	Additional biobsy non available for HD
First screening	Md05025	Md05025	Madagascar	NA	NA	15	F	2014-05-15	NA	Reaction	NA	NA	NEG	freeze-boiling	NEG	ZN-/PCR-	tDNA	NEG	NEG	NEG	NO		Not sequenced	PCR negative
First screening	Md05034	Md05034	Madagascar	Farafangana	Atsimo-Atsinanana	61	F	2015-05-05	HJRB	Relapse	NA	NA	NEG	freeze-boiling	NEG	ZN-/PCR-	tDNA/HD	POS	34	NEG	YES		Not sequenced	Low qPCR Ct
First screening	Md05035	Md05035-1	Madagascar	Manjakandriana	Analamanga	43	F	2015-05-13	HJRB	primary case	NA	NA	NEG	freeze-boiling	NEG	ZN-/PCR-	tDNA	NEG	NEG	NEG	NO		Not sequenced	PCR negative
First screening	Md05035	Md05035-2	Madagascar	Manjakandriana	Analamanga	44	F	2016-09-21	HJRB	Control	NA	NA	NEG	freeze-boiling	NEG	ZN-/PCR-	tDNA/HD	POS	33.6	NEG	YES		Not sequenced	Low qPCR Ct
First screening	Md05036	Md05036-1	Madagascar	Ambatondrazaka	Alaotra-Mangoro	21	M	2015-05-20	HJRB	primary case	LL	MB	NEG	freeze-boiling	POS	ZN-/PCR+	HD	POS	20.1	ND	YES	1D-Malagasy	>5X		SRR10570913
First screening	Md05036	Md05036-3	Madagascar	Ambatondrazaka	Alaotra-Mangoro	22	M	2016-08-10	HJRB	Control	LL	MB	2+	freeze-boiling	NA	ZN+	HD	POS	23.3	ND	YES	1D-Malagasy	>5X		SRR10570910
First screening	Md05036	Md05036-2	Madagascar	Ambatondrazaka	Alaotra-Mangoro	21	M	2015-10-21	HJRB	Control	LL	MB	2+	freeze-boiling	POS	ZN+/PCR+	HD	POS	NA	ND	YES	1D-Malagasy	>5X		SRR10570911
First screening	Md05053	Md05053	Madagascar	Antananarivo Renivohitra	Analamanga	50	NA	2016-05-04	HJRB	primary case	LL	PB	NEG	freeze-boiling	NEG	ZN-/PCR-	tDNA	NEG	NEG	NEG	NO		Not sequenced	PCR negative
First screening	Md06008	Md06008	Madagascar	Ankazobe	Analamanga	72	M	2013-06-04	Ankazobe	primary case	LL	PB	1+	freeze-boiling	POS	ZN+/PCR+	HD	POS	21.9	ND	YES	1D-Malagasy	>5X		SRR10570909
First screening	Md07027	Md07027	Madagascar	Antananarivo Avaradrano	Analamanga	22	M	2014-07-17	HJRB	primary case	TT	MB	2+	freeze-boiling	POS	ZN+/PCR+	HD	POS	25.2	ND	YES	1D-Malagasy	>5X		SRR10570908
First screening	Md07037	Md07037-2	Madagascar	Antananarivo Avaradrano	Analamanga	17	M	2016-01-29	HJRB	Control	BL	MB	2+	freeze-boiling	NA	ZN+	HD	POS	21.4	ND	YES	1D-Malagasy	>5X		SRR10570906
First screening	Md07037	Md07037-4	Madagascar	Antananarivo Avaradrano	Analamanga	18	M	2016-09-14	HJRB	Control	LL	MB	NEG	freeze-boiling	NA	ZN-	tDNA/HD	POS	22.5	ND	YES	1D-Malagasy	>5X		SRR10570905
First screening	Md07037	Md07037-5	Madagascar	Antananarivo Avaradrano	Analamanga	19	M	2017-03-22	HJRB	Control	BL	MB	NEG	freeze-boiling	NEG	ZN-/PCR-	tDNA/HD	POS	29.6	ND	YES	1D-Malagasy	<5X		SRR10752652
First screening	Md07037	Md07037-1	Madagascar	Antananarivo Avaradrano	Analamanga	17	M	2015-07-15	HJRB	primary case	LL	NA	NEG	freeze-boiling	NEG	ZN-/PCR-	tDNA/HD	POS	29.8	ND	YES	1D-Malagasy	>5X		SRR10570907
First screening	Md08010	Md08010	Madagascar	Antananarivo Renivohitra	Analamanga	34	M	2013-08-27	HJRB	primary case	LL	MB	1+	freeze-boiling	NEG	ZN+/PCR-	HD	POS	34.1	ND	YES	1D-Malagasy	<5X		SRR10752651
First screening	Md08011	Md08011	Madagascar	Antananarivo Renivohitra	Analamanga	37	F	2013-08-29	HJRB	primary case	LL	MB	3+	freeze-boiling	NEG	ZN+/PCR-	HD	POS	25.9	ND	YES	1D-Malagasy	>5X
First screening	Md08038	Md08038	Madagascar	Antsirabe	Vakinankaratra	49	M	2015-08-12	HJRB	primary case	NA	MB	NEG	freeze-boiling	NEG	ZN-/PCR-	tDNA/HD	POS	30.1	ND	YES		<5X	2921694 position not covered	SRR10752650
First screening	Md08039-1	Md08039-1	Madagascar	Ambohidratrimo	Analamanga	15	F	2015-08-28	HJRB	primary case	TT	PB	NEG	freeze-boiling	NEG	ZN-/PCR-	tDNA	NEG	NEG	NEG	NO		Not sequenced	PCR negative
First screening	Md09040	Md09040	Madagascar	Antananarivo Renivohitra	Analamanga	14	M	2015-09-02	HJRB	primary case	BT	MB	NEG	freeze-boiling	NEG	ZN-/PCR-	tDNA/HD	POS	29.5	ND	YES	1D-Malagasy	<5X		SRR10752649
First screening	Md09041	Md09041-1	Madagascar	Antananarivo Atsimondrano	Analamanga	35	F	2015-09-16	HJRB	primary case	LL	MB	NEG	freeze-boiling	NEG	ZN-/PCR-	tDNA/HD	POS	NEG	NEG	NO		Not sequenced	qPCR negative on additional biopsy
First screening	Md09041	Md09041-2	Madagascar	Antananarivo Renivohitra	Analamanga	36	F	2016-03-02	HJRB	Reaction	BT	MB	NEG	freeze-boiling	NEG	ZN-/PCR-	tDNA	NEG	NEG	NEG	NO		Not sequenced	PCR negative
First screening	Md09054	Md09054	Madagascar	Antananarivo Renivohitra	Analamanga	35	M	2016-09-07	HJRB	primary case	BL	MB	2+	freeze-boiling	POS	ZN+/PCR+	HD	POS	24.6	ND	YES	1A	>5X		SRR10570903
First screening	Md09055	Md09055	Madagascar	Bealalana	Sofia	27	M	2016-09-30	HJRB	primary case	NA	MB	NEG	freeze-boiling	POS	ZN-/PCR+	HD	POS	32.1	ND	YES	1D-Malagasy	>5X		SRR10570902
First screening	Md10012	Md10012	Madagascar	Manakara	Vatovavy-Fitovinany	50	M	2013-10-10	Ampasimanjeva	primary case	LL	MB	NEG	freeze-boiling	NEG	ZN-/PCR-	tDNA	NEG	NEG	NEG	NO		Not sequenced	PCR negative
First screening	Md10013	Md10013	Madagascar	Antananarivo Renivohitra	Analamanga	66	M	2013-10-18	HJRB	Relapse	LL	MB	1+	freeze-boiling	POS	ZN+/PCR+	HD	POS	26.8	ND	YES	1D-Malagasy	>5X		SRR10570900
First screening	Md10044	Md10044	Madagascar	Antananarivo Renivohitra	Analamanga	61	M	2015-10-07	HJRB	primary case	LL	MB	3+	freeze-boiling	POS	ZN+/PCR+	HD	POS	18.4	ND	YES	1D-Malagasy	>5X		SRR10570899
First screening	Md10044	Md10044C	Madagascar	Antananarivo Renivohitra	Analamanga	61	M	2015-10-07	HJRB	primary case	LL	MB	3+	freeze-boiling	POS	ZN+/PCR+	HD	POS	18.4	ND	YES	1D-Malagasy	>5X		SRR10570898
First screening	Md10045	Md10045	Madagascar	Ambatolampy	Vakinankaratra	30	M	2015-10-14	HJRB	primary case	BT	MB	NEG	freeze-boiling	NEG	ZN-/PCR-	tDNA	NEG	NEG	NEG	NO		Not sequenced	PCR negative
First screening	Md10056	Md10056	Madagascar	Tsiroanomandidy	Bongolava	8	F	2016-10-26	HJRB	primary case	NA	NA	NEG	freeze-boiling	NEG	ZN-/PCR-	tDNA	NEG	NEG	NEG	NO		Not sequenced	PCR negative
First screening	Md11057	Md11057	Madagascar	Antananarivo Renivohitra	Analamanga	46	NA	2016-11-17	HJRB	Relapse	NA	PB	NEG	freeze-boiling	NEG	ZN-/PCR-	tDNA	NEG	NEG	NEG	NO		Not sequenced	PCR negative
First screening	Md11058	Md11058	Madagascar	Antananarivo Renivohitra	Analamanga	41	F	2016-11-28	HJRB	primary case	LL	MB	NEG	freeze-boiling	NEG	ZN-/PCR-	tDNA	NEG	NEG	NEG	NO		Not sequenced	PCR negative
First screening	MdEL_10	MdEL_10	Madagascar	ambanja	Diana	26	M	2014-12-03	87/2014	primary case	NA	MB	4+	freeze-boiling	POS	ZN+/PCR+	HD	POS	18.6	ND	YES	1D-Malagasy	>5X		SRR10570896
First screening	MdEL_12	MdEL_12	Madagascar	Bekoaka	Menabe	31	M	2015-01-14	42005	primary case	NA	MB	4+	freeze-boiling	POS	ZN+/PCR+	HD	POS	28.8	ND	YES	1D-Malagasy	Not sequenced	Failed quality control
First screening	MdEL_13	MdEL_13	Madagascar	Marosakoa	Boeny	39	F	2015-07-03	42278	primary case	NA	PB	4+	freeze-boiling	POS	ZN+/PCR+	HD	POS	25.2	ND	YES	1D-Malagasy	>5X		SRR10570895
First screening	MdEL_4	MdEL_4	Madagascar	Bekoaka	Menabe	12	F	2014-03-20	17/2014	primary case	NA	MB	3+	freeze-boiling	POS	ZN+/PCR+	HD	POS	23.5	ND	YES	1D-Malagasy	>5X		SRR10570894
First screening	MdEL_6	MdEL_6	Madagascar	Ambatoabo sud est	Boeny	25	M	2014-11-25	80/2014	primary case	NA	MB	3+	freeze-boiling	POS	ZN+/PCR+	HD	POS	24.8	ND	YES	1D-Malagasy	>5X		SRR10570892
First screening	MdEL_7	MdEL_7	Madagascar	ambanja	Diana	26	M	2014-11-25	84/2014	primary case	NA	MB	3+	freeze-boiling	POS	ZN+/PCR+	HD	POS	22.9	ND	YES	1D-Malagasy	>5X		SRR10570891
First screening	MdEL_8	MdEL_8	Madagascar	ambanja	Diana	52	M	2014-11-25	85/2014	Reaction	NA	MB	3+	freeze-boiling	POS	ZN+/PCR+	HD	POS	19.8	ND	YES	1D-Malagasy	>5X		SRR10570889
First screening	MdEL_9	MdEL_9	Madagascar	ambanja	Diana	23	M	2014-11-25	86/2014	primary case	NA	MB	4+	freeze-boiling	POS	ZN+/PCR+	HD	POS	19	ND	YES	1D-Malagasy	>5X		SRR10570888
Second screening	B191	B191	Madagascar	NA	NA	31	M	2004-2006	IPM	NA	NA	NA	NA	freeze-boiling	NA	NA	NA	POS	17.5	ND	YES	1D-Malagasy	>5X		SRR10570920
Second screening	B204	B204	Madagascar	NA	NA	72	M	2004-2006	IPM	NA	NA	NA	NA	freeze-boiling	NA	NA	NA	POS	23.8	ND	YES	1D-Malagasy	>5X		SRR10570919
Second screening	B171	B171	Madagascar	NA	NA	38	M	2004-2006	IPM	NA	NA	NA	NA	freeze-boiling	NA	NA	NA	POS	28.1	ND	NO	1D-Malagasy	Not sequenced	Low qPCR Ct
Second screening	Md05061	Md05061	Madagascar	NA	NA	16	M	2017-05-17	CHU Analakely	primary case	NA	NA	NA	tDNA	POS	PCR+	ND	ND	ND	ND	NO	1D-Malagasy	ND
Second screening	Md02073	Md02073	Madagascar	Antananarivo-Avaradrano	Analamanga	13	F	2018-02-09	HJRB	primary case	NA	NA	NEG	tDNA	NEG	ZN-/PCR-	ND	ND	ND	NEG	NO		ND
Second screening	Md03078	Md03078	Madagascar	Antananarivo-Avaradrano	Analamanga	8	M	2018-03-15	HJRB	primary case	NA	NA	NEG	tDNA	NEG	ZN-/PCR-	ND	ND	ND	NEG	NO		ND
Second screening	Md04080	Md04080	Madagascar	Ankazobe	Analamanga	32	M	2018-04-04	HJRB	primary case	BL	MB	NEG	tDNA	NEG	ZN-/PCR-	ND	ND	ND	NEG	NO		ND
Second screening	Md04081	Md04081	Madagascar	Antananarivo-Atsimondrano	Analamanga	25	M	2018-04-18	HJRB	NA	NA	MB	NEG	tDNA	NEG	ZN-/PCR-	ND	ND	ND	NEG	NO		ND
Second screening	Md04083	Md04083	Madagascar	Antananarivo-Renivohitra	Analamanga	26	M	2018-04-25	HJRB	primary case	NA	NA	NEG	tDNA	NEG	ZN-/PCR-	ND	ND	ND	NEG	NO		ND
Second screening	Md05062	Md05062	Madagascar	Brickaville	Atsinanana	58	M	2017-05-26	HJRB	primary case	BT	MB	NEG	tDNA	NEG	ZN-/PCR-	ND	ND	ND	NEG	NO		ND
Second screening	Md05085	Md05085	Madagascar	Antananarivo-Renivohitra	Analamanga	51	F	2018-05-08	HJRB	primary case	BL	MB	NEG	tDNA	NEG	ZN-/PCR-	ND	ND	ND	NEG	NO		ND
Second screening	Md06063	Md06063	Madagascar	Antananarivo-Renivohitra	Analamanga	17	M	2017-06-07	HJRB	primary case	BL	MB	NEG	tDNA	NEG	ZN-/PCR-	ND	ND	ND	NA	NO		ND
Second screening	Md06064	Md06064	Madagascar	Ambalavao	Matsiatra Ambony	39	M	2017-06-07	HJRB	primary case	BT	MB	NEG	tDNA	NEG	ZN-/PCR-	ND	ND	ND	NEG	NO		ND
Second screening	Md09040-3	Md09040-3	Madagascar	Antananarivo-Renivohitra	Analamanga	16	M	2017-07-19	HJRB	primary case	BT	MB	NEG	tDNA	NEG	ZN-/PCR-	ND	ND	ND	NEG	NO		ND
Second screening	Md01047-2	Md01047-2	Madagascar	Antananarivo-Renivohitra	Analamanga	39	F	2017-06-21	HJRB	Reaction	NA	MB	NEG	tDNA	POS	ZN-/PCR+	ND	ND	ND	NEG	NO		ND
Second screening	Md02074	Md02074	Madagascar	Ambovombe	Androy	39	F	2018-02-20	HJRB	primary case	LL	MB	NEG	tDNA	POS	ZN-/PCR+	ND	ND	ND	ND	NO	1D-Malagasy	ND
Second screening	Md05036-4	Md05036-4	Madagascar	Ambatondrazaka	Alaotra-Mangoro	22	M	2017-06-21	HJRB	Differential diagnosis	LL	MB	NEG	tDNA	POS	ZN-/PCR+	ND	ND	ND	ND	NO	1D-Malagasy	ND
Second screening	Md06065	Md06065	Madagascar	Antanifotsy	Vakinankaratra	38	M	2017-06-13	HJRB	primary case	BT	MB	NEG	tDNA	POS	ZN-/PCR+	ND	ND	ND	ND	NO	1D-Malagasy	ND
Second screening	Md07027-2	Md07027-2	Madagascar	Antananarivo-Avaradrano	Analamanga	26	M	2018-02-07	HJRB	Differential diagnosis	BT	PB	NEG	tDNA	POS	ZN-/PCR+	ND	ND	ND	ND	NO	1D-Malagasy	ND
Second screening	Md07066	Md07066	Madagascar	Ampanihy	Atsimo-Andrefana	20	F	2017-07-10	HJRB	primary case	BL	MB	NEG	tDNA	POS	ZN-/PCR+	ND	ND	ND	ND	NO	1D-Malagasy	ND
Second screening	Md07090	Md07090	Madagascar	Antananarivo-Renivohitra	Analamanga	44	M	2018-07-04	HJRB	primary case	BL	MB	NEG	tDNA	POS	ZN-/PCR+	ND	ND	ND	ND	NO	1D-Malagasy	ND
Second screening	Md07092	Md07092	Madagascar	Antananarivo-Renivohitra	Analamanga	16	F	2018-07-04	HJRB	primary case	BB	PB	NEG	tDNA	POS	ZN-/PCR+	ND	ND	ND	ND	NO	1D-Malagasy	ND
Second screening	Md11070-2	Md11070-2	Madagascar	Antananarivo-Renivohitra	Analamanga	21	M	2018-04-25	HJRB	Differential diagnosis	NA	NA	NEG	tDNA	POS	ZN-/PCR+	ND	ND	ND	ND	NO	1D-Malagasy	ND
Second screening	Md02075	Md02075	Madagascar	Nosy be	Diana	49	F	2018-02-28	HJRB	primary case	BT	MB	1+	tDNA	NEG	ZN+/PCR-	ND	ND	ND	NEG	NO		ND
Second screening	Md01072	Md01072	Madagascar	Antananarivo-Avaradrano	Analamanga	34	M	2018-01-29	HJRB	primary case	BL	MB	4+	tDNA	POS	ZN+/PCR+	ND	ND	ND	ND	NO	1D-Malagasy	ND
Second screening	Md03076	Md03076	Madagascar	Arivonimamo	Itasy	56	M	2018-03-13	HJRB	primary case	LL	MB	1+	tDNA	POS	ZN+/PCR+	ND	ND	ND	ND	NO	1D-Malagasy	ND
Second screening	Md03077	Md03077	Madagascar	Amparafaravola	Alaotra-Mangoro	56	M	2018-03-14	HJRB	primary case	BL	MB	1+	tDNA	POS	ZN+/PCR+	ND	ND	ND	ND	NO	1D-Malagasy	ND
Second screening	Md03079	Md03079	Madagascar	Antananarivo-Renivohitra	Analamanga	39	F	2018-03-28	HJRB	primary case	BL	NA	4+	tDNA	POS	ZN+/PCR+	ND	ND	ND	ND	NO		ND
Second screening	Md04032-2	Md04032-2	Madagascar	Manjakandriana	Analamanga	42	M	2017-12-11	HJRB	Differential diagnosis	NA	MB	1+	tDNA	POS	ZN+/PCR+	ND	ND	ND	ND	NO	1D-Malagasy	ND
Second screening	Md04082	Md04082	Madagascar	Ambohidratrimo	Analamanga	25	M	2018-04-18	HJRB	NA	NA	MB	3+	tDNA	POS	ZN+/PCR+	ND	ND	ND	ND	NO	1D-Malagasy	ND
Second screening	Md05084	Md05084	Madagascar	Antananarivo-Renivohitra	Analamanga	37	F	2018-05-02	HJRB	primary case	LL	MB	6+	tDNA	POS	ZN+/PCR+	ND	ND	ND	ND	NO	1D-Malagasy	ND
Second screening	Md05086	Md05086	Madagascar	Antananarivo-Avaradrano	Analamanga	52	F	2018-05-24	HJRB	primary case	NA	NA	1+	tDNA	POS	ZN+/PCR+	ND	ND	ND	ND	NO	1D-Malagasy	ND
Second screening	Md05087	Md05087	Madagascar	Ambatolampy	Vakinankaratra	12	M	2018-05-24	HJRB	primary case	BT	NA	1+	tDNA	POS	ZN+/PCR+	ND	ND	ND	ND	NO		ND
Second screening	Md05088	Md05088	Madagascar	Ambatolampy	Vakinankaratra	15	M	2018-05-24	HJRB	primary case	BT	PB	1+	tDNA	POS	ZN+/PCR+	ND	ND	ND	ND	NO	1D-Malagasy	ND
Second screening	Md06089	Md06089	Madagascar	Antananarivo-Renivohitra	Analamanga	19	M	2018-06-13	HJRB	primary case	NA	PB	4+	tDNA	POS	ZN+/PCR+	ND	ND	ND	ND	NO	1D-Malagasy	ND
Second screening	Md07037-6	Md07037-6	Madagascar	Antananarivo-Avaradrano	Analamanga	19	M	2017-11-08	HJRB	Differential diagnosis	BL	MB	1+	tDNA	POS	ZN+/PCR+	ND	ND	ND	ND	NO	1D-Malagasy	ND
Second screening	Md07067	Md07067	Madagascar	Antananarivo-Renivohitra	Analamanga	46	M	2017-07-26	HJRB	primary case	NA	NA	5+	tDNA	POS	ZN+/PCR+	ND	ND	ND	ND	NO	1D-Malagasy	ND
Second screening	Md07091	Md07091	Madagascar	Antsirabe	Vakinankaratra	26	M	2018-07-04	HJRB	Relapse	NA	NA	1+	tDNA	POS	ZN+/PCR+	ND	ND	ND	ND	NO	1D-Malagasy	ND
Second screening	Md09055-2	Md09055-2	Madagascar	Bealalana	Sofia	28	M	2017-08-09	HJRB	Differential diagnosis	NA	MB	2+	tDNA	POS	ZN+/PCR+	ND	ND	ND	ND	NO	1D-Malagasy	ND
Second screening	Md11068	Md11068	Madagascar	Antananarivo-Renivohitra	Analamanga	45	M	2017-11-13	HJRB	primary case	BL	MB	5+	tDNA	POS	ZN+/PCR+	ND	ND	ND	ND	NO	1D-Malagasy	ND
Second screening	Md11069	Md11069	Madagascar	Antananarivo-Atsimondrano	Analamanga	22	F	2017-11-22	HJRB	primary case	LL	MB	4+	tDNA	POS	ZN+/PCR+	ND	ND	ND	ND	NO	1D-Malagasy	ND
Second screening	Md11070	Md11070	Madagascar	Antananarivo-Renivohitra	Analamanga	20	M	2017-11-27	HJRB	Relapse	BL	NA	1+	tDNA	POS	ZN+/PCR+	ND	ND	ND	ND	NO	1D-Malagasy	ND
Second screening	Md11071	Md11071	Madagascar	Antananarivo-Renivohitra	Analamanga	40	M	2017-11-29	HJRB	NA	NA	NA	5+	tDNA	POS	ZN+/PCR+	ND	ND	ND	ND	NO	1D-Malagasy	ND

## Sheet: TableS2_WGS results
Sample Name	Country	Dating	DNA extraction method	Enrichment with MyBait?	Read number (trimmed)	% alignement TN	Coverage (no duplicates)	SD (no duplicates)	Genotype (Monot classification)	SRA
B14096	Nepal	1990-2008	DNA extracted in Monot et al 2009	YES	4188316	68	36.8963	15.2453	2G	SRR10570887
B14632	Nepal	1990-2008	DNA extracted in Monot et al 2009	YES	7518693	82.01	49.5439	15.8479	2G	SRR10570886
B14668	Nepal	1990-2008	DNA extracted in Monot et al 2009	YES	8644049	82.4	25.1354	19.4561	1D	SRR10570885
B191	Madagascar	1990-2008	DNA extracted in Monot et al 2009	YES	21250584	99.09	122.469	25.3683	1D-Malagsy	SRR10570920
B204	Madagascar	1990-2008	DNA extracted in Monot et al 2009	YES	23058038	82.79	57.5561	18.265	1D-Malagsy	SRR10570919
Br2016_68	Brazil	2016	this study (tDNA)	YES	5608631	66.12	82.9697	9.5472	1D	SRR10570931
Br2016-141	Brazil	2016	this study (tDNA)	YES	30707603	3.73	31.78	5.86	1D	SRR10570930
Comores_1	Comoros	2016	this study (HD)	NO	4627909	86.03	69.38	5.69	1D-Malagsy	SRR10570926
Comores_3	Comoros	2015	this study (HD)	NO	4311505	75.32	62.2	5.97	1D-Malagsy	SRR10570925
Comorse_2	Comoros	2015	this study (HD)	NO	4693829	97.32	74.39	5.38	1D-Malagsy	SRR10570924
Congo1	Congo	2009-2013	DNA extracted in Reibel et al 2015	YES	17055189	25.47	8.8557	6.8864	1D	SRR10570922
Md01046D	Madagascar	2012-2017	this study (HD)	NO	7619540	26.72	82.11	8.49	1D-Malagsy	SRR10752652; SRR10570918
Md02018_2C	Madagascar	2012-2017	this study (HD)	NO	4058482	87.3	110.11	8.51	1D-Malagsy	SRR10752651; SRR10570917
Md03031D	Madagascar	2012-2017	this study (HD)	NO	8113864	32.79	83.03	8.75	1D-Malagsy	SRR10752650; SRR10570916
Md04032	Madagascar	2012-2017	this study (HD)	NO	5136396	83.41	125.17	7.36	1D-Malagsy	SRR10752649; SRR10570915
Md04033	Madagascar	2012-2017	this study (HD)	NO	32261095	1.91	19.76	5.39	1A	SRR10570914
Md05036_1D	Madagascar	2012-2017	this study (HD)	NO	10366751	40.99	126.08	10.86	1D-Malagsy	SRR10570913
Md05036_2B	Madagascar	2012-2017	this study (HD)	NO	5755720	92.86	131.81	7.32	1D-Malagsy	SRR10570911
Md05036_3BL	Madagascar	2012-2017	this study (HD)	NO	17654030	6.58	50.5	7.53	1D-Malagsy	SRR10570910
Md06008	Madagascar	2012-2017	this study (HD)	NO	4652181	92.47	70.48	6.03	1D-Malagsy	SRR10570909
Md07027B	Madagascar	2012-2017	this study (HD)	NO	3561264	55.5	52.52	7.95	1D-Malagsy	SRR10570908
Md07037_1	Madagascar	2012-2017	this study (HD)	NO	14771423	1.12	10.66	3.65	1D-Malagsy	SRR10570907
Md07037_2B	Madagascar	2012-2017	this study (HD)	NO	10248417	22.46	92.85	9.26	1D-Malagsy	SRR10570906
Md07037_4	Madagascar	2012-2017	this study (HD)	NO	10404151	3.9	9.68	3.94	1D-Malagsy	SRR10570905
Md08011	Madagascar	2012-2017	this study (HD)	NO	6139606	13.75	19.27	4.41	1D-Malagsy	SRR10570904
Md09054B	Madagascar	2012-2017	this study (HD)	NO	6622624	41.84	68.29	8.78	1A	SRR10570903
Md09055D	Madagascar	2012-2017	this study (HD)	NO	961315	43.28	16.97	5.05	1D-Malagsy	SRR10570902
Md10013	Madagascar	2012-2017	this study (HD)	NO	20335869	4.58	20.55	4.48	1D-Malagsy	SRR10570900
Md10044	Madagascar	2012-2017	this study (HD)	NO	3663891	97.06	118.19	7.56	1D-Malagsy	SRR10570899
Md10044C	Madagascar	2012-2017	this study (HD)	NO	10360666	36.42	113.26	8.71	1D-Malagsy	SRR10570898
Md11060B	Madagascar	2012-2017	this study (HD)	NO	12657532	7.49	46.62	7.17	1D-Malagsy	SRR10570897
Md1638	Martinique	2001	DNA extracted in Monot et al 2009	YES	13737862	87.02	43.5309	14.7577	1D	SRR10570935
MdEL_10	Madagascar	2015	this study (HD)	NO	6859803	13.89	25.03	4.97	1D-Malagsy	SRR10570896
MdEL_13	Madagascar	2015	this study (HD)	NO	7189004	22.33	33.41	5.35	1D-Malagsy	SRR10570895
MdEL_4	Madagascar	2014	this study (HD)	NO	19942955	2.79	9.92	3.29	1D-Malagsy	SRR10570894
MdEL_5	Madagascar	2014	this study (HD)	NO	5101301	26.9	32.4	5.65	1D-Malagsy	SRR10570893
MdEL_6	Madagascar	2014	this study (HD)	NO	6767572	19.76	28	5.2	1D-Malagsy	SRR10570892
MdEL_7	Madagascar	2015	this study (HD)	NO	21137934	2.39	13.52	4.01	1D-Malagsy	SRR10570891
MdEL_8	Madagascar	2015	this study (HD)	NO	5979424	59.91	65.76	5.9	1D-Malagsy	SRR10570889
MdEL_9	Madagascar	2015	this study (HD)	NO	6753795	53.77	66.09	5.93	1D-Malagsy	SRR10570888
MGI-1	India	2012	this study (tDNA)	YES	11137875	9.57	11.1593	6.71	1D-Malagsy	SRR10570921
MM137	Brazil	2014-2018	this study (tDNA)	YES	3912069	95.67	58.4533	22.2311	1D	SRR10570929
MM149	Brazil	2014-2018	this study (tDNA)	YES	9116790	10.45	18.201	9.4031	1D	SRR10570928
MM29890	Brazil	2016	this study (HD)	NO	1854847	95.82	45.8602	14.776	1D	SRR10570927
Np14624	Nepal	1990-2008	DNA extracted in Monot et al 2009	YES	10749553	89.57	20.3993	9.2396	1D	SRR10570884
Np14689	Nepal	1990-2008	DNA extracted in Monot et al 2009	YES	14763295	98.06	72.396	21.7267	1D	SRR10570883
Np14958	Nepal	1990-2008	DNA extracted in Monot et al 2009	YES	94361466	4.9	68.9871	9.7691	1D	SRR10570882
Ph15	Philippines	1990-2008	DNA extracted in Monot et al 2009	YES	6476307	93.48	43.8795	14.7291	1A	SRR10570881
Ph17	Philippines	1990-2008	DNA extracted in Monot et al 2009	YES	7583992	90.31	34.0309	12.2988	1A	SRR10570880
RB041	Bangladesh	2018	DNA extracted at Leiden University (publication under writing)	YES	1583694	74.65	15.4338	7.0624	1D	SRR10570934
RB048	Bangladesh	2018	DNA extracted at Leiden University (publication under writing)	YES	4671416	68.31	13.3466	7.525	1D	SRR10570923
RB053	Bangladesh	2018	DNA extracted at Leiden University (publication under writing)	YES	14316081	63.48	13.3591	9.0021	1D	SRR10570912
RB065	Bangladesh	2018	DNA extracted at Leiden University (publication under writing)	YES	8185166	78.72	6.0726	5.9043	1D	SRR10570901
RB066	Bangladesh	2018	DNA extracted at Leiden University (publication under writing)	YES	14936488	92.11	13.2453	9.779	1D	SRR10570890
RB067	Bangladesh	2018	DNA extracted at Leiden University (publication under writing)	YES	5924859	93.36	11.3	6.511	1D	SRR10570879
RB180	Bangladesh	2018	DNA extracted at Leiden University (publication under writing)	YES	13882067	90.22	84.3234	20.1279	1D	SRR10570868
RB181	Bangladesh	2018	DNA extracted at Leiden University (publication under writing)	YES	7136091	66.86	41.4706	13.433	1D	SRR10570865
RB184	Bangladesh	2018	DNA extracted at Leiden University (publication under writing)	YES	1812203	87.61	29.7243	14.7435	1D	SRR10570864
RB187	Bangladesh	2018	DNA extracted at Leiden University (publication under writing)	YES	5938249	95.65	12.1455	7.4077	1D	SRR10570933
RB188	Bangladesh	2018	DNA extracted at Leiden University (publication under writing)	YES	10576245	88.27	92.0007	26.4995	1D	SRR10570932
VB-04	Venezuela	2018	DNA extracted in Monot et al 2009	YES	21451711	88.12	123.994	21.8365	3I	SRR10570878
VB-06	Venezuela	2018	DNA extracted in Monot et al 2009	YES	18110841	39.74	76.3019	31.0815	3I	SRR10570877
VB-11	Venezuela	2018	DNA extracted in Monot et al 2009	YES	11691361	95.64	102.654	27.6048	1D	SRR10570876
VB-16	Venezuela	2018	DNA extracted in Monot et al 2009	YES	11937117	97.5	107.546	26.037	3I	SRR10570875
VB-17	Venezuela	2018	DNA extracted in Monot et al 2009	YES	5980739	95.57	73.7596	27.9457	4P	SRR10570874
VB-21	Venezuela	2018	DNA extracted in Monot et al 2009	YES	5842002	90.69	69.7436	29.621	3I	SRR10570873
VB-29	Venezuela	2018	DNA extracted in Monot et al 2009	YES	14801953	2.92	6.18	4.3092	3I	SRR10570872
VB-40	Venezuela	2018	DNA extracted in Monot et al 2009	YES	14580500	33.77	56.3383	22.593	3I	SRR10570871
VB-43	Venezuela	2018	DNA extracted in Monot et al 2009	YES	14029347	99.39	113.569	26.8335	3I	SRR10570870
VB-52	Venezuela	2018	DNA extracted in Monot et al 2009	YES	14488744	24.33	50.0955	21.5555	3I	SRR10570869
VB-67	Venezuela	2018	DNA extracted in Monot et al 2009	YES	21559787	77.2	114.217	25.3777	3I	SRR10570867
VB-82	Venezuela	2018	DNA extracted in Monot et al 2009	YES	12376207	96.34	106.318	26.6993	3I	SRR10570866

## Sheet: Table_S3_SNP
POS	REF	ALT	EFF	Impact	Gene	Codon_change	A.acid_change	TN	Br4923	2188-2007	3208-2015	3208-2007	2936	3077	85054	97016	1126-2007	1262-16	2DDS	LRC-1A	Airaku-3	Amami	ARLP_07	ARLP_08	ARLP_10	ARLP_11	ARLP_12	ARLP_13	ARLP_14	ARLP_20	ARLP_23	ARLP_25	ARLP_27	ARLP_29	ARLP_30	ARLP_32	ARLP_37	ARLP_40	ARLP_46	ARLP_48	ARLP_49	ARLP_52	ARLP_57	ARLP_62	ARLP_63	ARLP_65	ARLP_68	ARLP_73	ARLP_74
73	A	G	missense_variant	MODERATE	dnaA	73A>G	Ser25Gly	A	G	G	G	G	A	A	G	G	-	A	G	A	A	G	A	A	A	A	A	A	A	A	A	A	A	A	A	A	A	A	A	A	A	A	A	A	A	A	A	A	A
451	G	A	missense_variant	MODERATE	dnaA	451G>A	Gly151Arg	G	G	G	G	G	G	G	G	G	G	G	G	G	G	G	G	G	G	G	G	G	G	G	G	G	G	G	G	G	G	G	G	G	G	G	G	G	G	G	G	G	G
593	G	A	missense_variant	MODERATE	dnaA	593G>A	Arg198Gln	G	G	G	G	G	G	G	G	G	G	G	G	G	G	G	G	G	G	G	G	G	G	G	G	G	G	G	G	G	G	G	G	A	G	G	G	G	G	G	G	G	G
883	G	A	missense_variant	MODERATE	dnaA	883G>A	Gly295Ser	G	G	G	G	G	G	G	A	G	G	G	G	G	G	G	G	G	G	G	G	G	G	G	G	G	G	G	G	G	G	G	G	G	G	G	G	G	G	G	G	G	G
1011	G	A	synonymous_variant	LOW	dnaA	1011G>A	Glu337Glu	G	G	G	G	G	G	-	A	G	G	G	G	G	G	G	G	G	G	G	G	G	G	G	G	G	G	G	G	G	G	G	G	G	G	G	G	G	G	G	G	G	G
1113	C	T	synonymous_variant	LOW	dnaA	1113C>T	Val371Val	C	C	C	C	C	C	C	C	C	-	C	C	C	C	C	C	C	C	C	C	C	C	C	C	C	C	T	C	C	C	C	C	C	C	C	C	C	C	C	C	C	C
1834	G	A	intergenic_region	MODIFIER	dnaA-dnaN	1834G>A		G	G	G	G	G	G	G	G	G	-	G	G	G	G	G	G	G	G	G	G	G	G	G	G	G	G	G	G	G	G	G	G	G	G	G	G	G	G	G	G	G	G
2049	G	A	intergenic_region	MODIFIER	dnaA-dnaN	2049G>A		G	G	G	G	G	G	-	G	G	G	G	G	G	G	G	G	G	G	G	G	G	G	G	G	G	G	G	G	G	G	G	G	G	G	G	G	G	G	G	G	G	G
2251	C	T	synonymous_variant	LOW	dnaN	171C>T	Ser57Ser	C	C	C	C	C	C	C	C	C	C	C	C	C	C	C	C	C	C	C	C	C	C	C	C	C	C	C	C	C	C	C	C	C	T	C	C	C	C	C	C	C	C
2458	C	T	synonymous_variant	LOW	dnaN	378C>T	Tyr126Tyr	C	C	C	C	C	C	C	C	C	C	C	C	C	C	C	C	C	C	C	C	C	C	C	C	C	C	C	C	C	C	C	C	C	C	C	C	C	C	C	C	C	C
2724	C	T	missense_variant	MODERATE	dnaN	644C>T	Ala215Val	C	C	C	C	C	C	C	C	C	C	C	C	C	C	C	C	C	C	C	C	C	C	C	C	C	C	C	C	C	C	C	C	C	C	C	C	C	C	C	C	C	C
4180	G	A	synonymous_variant	LOW	recF	900G>A	Ser300Ser	G	G	G	G	G	G	G	G	G	G	G	G	G	G	G	G	G	G	G	G	G	G	G	G	G	G	G	G	G	G	G	G	G	G	G	G	G	G	G	G	G	G
4423	G	A	synonymous_variant	LOW	recF	1143G>A	Ser381Ser	G	G	G	G	G	G	G	G	G	G	G	G	G	G	G	G	G	G	G	G	G	G	G	G	G	G	G	G	G	G	G	G	G	G	G	G	G	G	G	G	G	G
4513	G	A	missense_variant	MODERATE	ML0004	79G>A	Val27Ile	G	G	G	G	G	G	G	G	G	G	G	G	G	G	G	G	A	G	G	G	G	G	G	A	G	G	G	A	G	A	G	G	G	G	A	G	A	G	G	G	G	G
4595	T	G	missense_variant	MODERATE	ML0004	161T>G	Val54Gly	T	T	T	T	T	T	T	T	T	T	T	T	T	T	T	T	T	T	T	T	T	T	T	T	T	T	T	T	T	T	T	T	T	T	T	T	T	T	T	T	T	T
4972	G	A	missense_variant	MODERATE	ML0004	538G>A	Ala180Thr	G	G	G	G	-	G	-	G	G	-	G	G	G	G	G	G	G	G	G	A	G	G	G	G	G	G	G	G	G	G	G	G	G	G	G	G	G	G	G	G	G	G
5066	G	T	intergenic_region	MODIFIER	ML0004-gyrB	5066G>T		G	G	G	G	G	G	G	G	G	G	G	G	G	T	G	G	G	G	G	G	G	G	G	G	G	G	G	G	G	G	G	G	G	G	G	G	G	G	G	G	G	G
5869	T	G	missense_variant	MODERATE	gyrB	641T>G	Val214Gly	T	T	T	T	T	T	T	T	T	T	T	T	G	T	T	T	T	T	T	T	T	T	T	T	T	T	T	T	T	T	T	T	T	T	T	T	T	T	T	T	T	T
6476	G	A	synonymous_variant	LOW	gyrB	1248G>A	Ser416Ser	G	G	G	G	G	G	G	G	G	G	G	G	G	G	G	G	G	G	G	G	G	G	G	G	G	G	G	G	G	G	G	G	G	G	G	G	G	G	G	G	G	G
6736	C	T	missense_variant	MODERATE	gyrB	1508C>T	Thr503Ile	C	C	C	C	C	C	C	C	C	C	C	C	C	C	C	C	C	C	C	C	C	C	C	C	C	C	C	C	C	C	C	C	C	C	C	C	C	C	C	C	C	C
6789	G	T	missense_variant	MODERATE	gyrB	1561G>T	Asp521Tyr	G	G	G	G	G	G	G	G	G	G	G	G	G	G	G	G	G	G	G	G	G	G	G	G	G	G	G	G	G	G	G	G	G	G	G	G	G	G	G	G	G	G
6864	C	T	synonymous_variant	LOW	gyrB	1636C>T	Leu546Leu	C	C	C	C	C	C	C	C	C	C	C	C	C	C	C	C	C	C	C	T	C	C	C	C	C	C	C	C	C	C	C	C	C	C	C	C	C	C	C	C	C	C
6986	C	T	synonymous_variant	LOW	gyrB	1758C>T	Ser586Ser	C	C	C	C	C	C	C	C	C	C	C	C	C	C	C	C	C	C	C	C	C	C	C	C	C	C	C	C	C	C	C	C	C	C	C	C	C	C	C	C	C	C
7238	C	T	synonymous_variant	LOW	gyrB	2010C>T	Ala670Ala	C	C	C	C	C	C	C	C	C	C	C	C	C	C	C	C	C	C	C	C	C	C	C	C	C	C	C	C	C	C	C	C	C	C	C	C	C	C	C	C	C	C
7589	C	T	missense_variant	MODERATE	gyrA	272C>T	Ala91Val	C	C	C	C	C	C	C	C	C	-	C	C	C	C	C	C	-	C	C	C	C	C	C	C	C	C	C	C	C	C	C	C	C	C	C	C	C	C	C	C	C	C
7614	C	T	synonymous_variant	LOW	gyrA	297C>T	Arg99Arg	C	C	C	C	C	C	C	T	C	-	C	C	C	C	C	C	C	C	C	C	C	C	C	C	C	C	C	C	C	C	C	C	C	C	C	C	C	C	C	C	C	C
7686	C	T	synonymous_variant	LOW	gyrA	369C>T	Asp123Asp	C	C	C	C	C	C	C	C	C	C	C	C	C	C	C	C	C	C	C	C	C	C	C	C	C	C	C	C	C	C	C	C	C	C	C	C	C	C	C	C	C	C
7860	C	T	synonymous_variant	LOW	gyrA	543C>T	Phe181Phe	C	C	C	C	C	C	C	C	C	C	C	C	C	C	C	C	C	C	C	C	C	C	C	C	C	C	C	C	C	C	C	C	C	C	C	C	C	C	C	C	C	C
7870	G	A	missense_variant	MODERATE	gyrA	553G>A	Glu185Lys	G	G	G	G	G	G	G	G	G	G	G	G	G	G	G	G	G	G	G	G	G	G	G	G	G	G	G	G	G	G	G	G	G	G	G	G	G	G	G	G	G	G
7971	C	T	synonymous_variant	LOW	gyrA	654C>T	Thr218Thr	C	C	C	C	C	C	C	C	C	C	C	C	C	C	C	C	-	C	C	C	C	C	C	C	C	C	C	C	C	C	C	C	C	C	C	C	C	C	C	C	C	C
8237	C	T	missense_variant	MODERATE	gyrA	920C>T	Ser307Leu	C	C	C	C	C	C	C	C	C	C	C	C	C	C	C	C	-	C	C	C	C	C	C	C	C	C	C	C	C	C	C	C	C	C	C	C	C	C	C	C	C	C
8402	G	A	missense_variant	MODERATE	gyrA	1085G>A	Gly362Glu	G	G	G	G	G	G	G	G	G	G	G	G	G	G	G	G	G	G	G	G	G	G	G	G	G	G	G	G	G	G	G	G	G	G	G	G	G	G	G	G	G	G
8453	T	C	missense_variant	MODERATE	gyrA	1136T>C	Leu379Pro	T	C	C	C	C	C	C	C	C	C	C	C	T	C	C	C	C	C	C	C	C	C	C	C	C	C	C	C	C	C	C	C	C	C	C	C	C	C	C	C	C	C
8517	C	T	synonymous_variant	LOW	gyrA	1200C>T	Arg400Arg	C	C	C	C	C	C	C	C	C	C	C	C	C	C	C	C	C	C	C	C	C	C	C	C	C	C	C	C	C	C	C	C	C	C	C	C	C	C	C	C	C	C
8628	G	A	synonymous_variant	LOW	gyrA	1311G>A	Arg437Arg	G	G	G	G	G	G	G	G	G	-	G	G	G	G	G	G	G	G	G	G	G	G	G	G	G	G	G	G	G	G	G	G	G	G	G	G	G	G	G	G	G	G
8802	C	T	synonymous_variant	LOW	gyrA	1485C>T	His495His	C	C	C	C	C	C	C	C	C	C	C	C	C	C	C	C	C	C	C	C	C	C	C	C	C	C	C	C	C	C	C	C	C	C	C	C	C	C	C	C	C	C
9006	G	A	synonymous_variant	LOW	gyrA	1689G>A	Leu563Leu	G	G	G	G	G	G	G	G	G	G	G	G	G	G	G	G	G	G	G	G	G	G	G	G	G	G	G	G	G	G	G	G	G	G	G	G	G	G	G	G	G	G
9132	C	T	synonymous_variant	LOW	gyrA	1815C>T	Gly605Gly	C	C	C	C	C	C	C	C	C	C	C	C	C	C	C	C	C	C	C	C	C	C	C	C	C	C	C	C	C	C	C	C	C	C	C	C	C	C	C	C	C	C
9297	C	T	synonymous_variant	LOW	gyrA	1980C>T	Gly660Gly	C	C	C	C	C	C	C	C	C	C	C	C	C	C	C	C	C	C	C	C	C	C	C	C	C	C	C	C	C	C	C	C	C	C	C	C	C	C	C	C	C	C
9381	G	A	synonymous_variant	LOW	gyrA	2064G>A	Thr688Thr	G	G	G	G	G	G	G	G	G	G	G	G	G	G	G	G	G	G	G	G	G	G	G	G	G	A	G	G	G	G	G	G	G	G	G	G	G	G	G	G	G	G
9508	G	A	missense_variant	MODERATE	gyrA	2191G>A	Val731Ile	G	G	G	G	G	G	G	G	G	G	G	G	G	G	G	G	G	G	G	G	G	G	G	G	G	G	G	G	G	G	G	G	G	G	G	G	G	G	G	G	G	G
9869	T	C	missense_variant	MODERATE	gyrA	2552T>C	Ile851Thr	T	T	T	T	T	T	T	T	T	T	T	T	C	T	T	T	T	T	T	T	T	T	T	T	T	T	T	T	T	T	T	T	-	T	T	T	T	T	T	T	T	T
10248	G	A	synonymous_variant	LOW	gyrA	2931G>A	Arg977Arg	G	G	G	G	G	G	G	G	G	G	G	G	G	G	G	G	G	G	G	G	G	G	G	G	G	G	G	G	G	G	G	G	G	G	G	G	G	G	G	G	G	G
10505	C	T	missense_variant	MODERATE	gyrA	3188C>T	Ser1063Phe	C	C	C	C	C	C	C	T	C	C	C	C	C	C	C	C	C	C	C	C	C	C	C	C	C	C	C	C	C	C	C	C	C	C	C	C	C	C	C	C	C	C
10660	G	C	missense_variant	MODERATE	gyrA	3343G>C	Gly1115Arg	G	G	G	G	G	G	G	G	G	G	G	G	G	G	G	G	G	G	G	G	G	G	G	G	G	G	G	C	G	G	G	G	G	G	C	G	G	G	G	G	G	G
10947	C	T	synonymous_variant	LOW	gyrA	3630C>T	Arg1210Arg	C	C	C	C	C	C	T	C	C	C	C	C	C	C	C	C	C	C	C	C	C	C	C	C	C	C	C	C	C	C	C	C	C	C	C	C	C	C	C	C	C	C
11054	G	T	missense_variant	MODERATE	gyrA	3737G>T	Gly1246Val	G	G	G	G	G	G	G	G	G	-	G	G	G	G	G	G	G	G	G	G	G	G	G	G	G	G	G	G	G	G	G	G	G	G	G	G	G	G	G	G	G	G
11651	C	T	missense_variant	MODERATE	ML0007	457C>T	Arg153Cys	C	C	C	C	C	C	C	C	C	C	C	C	C	C	C	C	C	C	C	C	C	T	C	C	C	C	C	C	C	C	C	T	C	C	C	C	C	C	C	C	C	C
11728	A	G	missense_variant	MODERATE	ML0007	534A>G	Ile178Met	A	A	A	A	A	A	A	A	A	A	A	A	A	A	A	A	A	A	A	A	A	A	A	A	A	A	A	A	A	A	A	A	A	A	A	A	A	A	A	A	A	A
11962	C	T	synonymous_variant	LOW	ML0007	768C>T	Asn256Asn	C	C	C	C	C	C	C	C	C	C	C	C	C	C	C	C	C	C	C	C	C	C	C	C	C	C	C	C	C	C	C	C	C	C	C	C	C	C	C	C	C	C
12046	C	T	synonymous_variant	LOW	ML0007	852C>T	Val284Val	C	C	C	C	C	C	C	C	C	C	C	C	C	C	C	C	C	C	C	C	C	C	C	C	C	C	C	C	C	C	C	C	C	C	C	C	C	C	C	C	C	C
12143	G	A	intergenic_region	MODIFIER	ML0007-ileT	12143G>A		G	G	G	G	G	G	G	G	G	-	G	G	G	G	G	G	G	G	G	G	G	G	G	G	G	G	G	G	G	G	G	G	G	G	G	G	G	G	G	G	G	G
12168	C	T	intergenic_region	MODIFIER	ML0007-ileT	12168C>T		C	C	C	C	C	C	C	C	C	C	C	C	C	C	C	T	C	C	T	C	C	C	C	C	C	C	C	C	C	C	C	C	C	C	C	C	C	C	C	C	C	C
12492	C	T	intergenic_region	MODIFIER	alaT-ML0008	12492C>T		C	C	C	C	C	C	C	C	C	C	C	C	C	C	C	C	C	C	C	C	C	C	C	C	C	C	C	C	C	C	C	C	C	C	C	C	C	C	C	C	C	C
12499	G	A	intergenic_region	MODIFIER	alaT-ML0008	12499G>A		G	G	G	G	G	G	G	G	G	G	G	G	G	G	G	G	G	G	G	G	G	G	G	G	G	G	G	G	G	G	G	G	G	G	G	G	G	G	G	G	G	G
12632	G	A	intergenic_region	MODIFIER	alaT-ML0008	12632G>A		G	G	G	G	G	G	G	G	G	G	G	G	G	G	G	G	G	G	G	G	G	A	G	G	G	G	G	G	G	G	G	A	G	G	G	G	G	G	G	G	G	G
12709	A	G	intergenic_region	MODIFIER	alaT-ML0008	12709A>G		A	A	A	A	A	A	A	A	A	A	A	A	A	A	A	A	A	A	A	A	A	A	A	A	A	A	A	A	A	A	A	A	A	A	A	A	A	A	A	A	A	A
12748	C	T	intergenic_region	MODIFIER	alaT-ML0008	12748C>T		C	C	C	C	C	C	C	C	C	C	C	C	C	C	C	C	-	C	C	C	C	C	C	C	C	C	C	C	C	C	C	C	C	C	C	C	C	C	C	C	C	C
12789	G	A	intergenic_region	MODIFIER	alaT-ML0008	12789G>A		G	G	G	G	G	G	G	G	G	G	G	G	G	G	G	G	-	G	G	G	G	G	G	G	G	G	G	G	G	G	G	G	G	G	G	G	G	G	G	G	G	G
12924	C	T	missense_variant	MODERATE	ML0008	307G>A	Ala103Thr	C	C	C	C	C	C	C	C	C	C	C	C	C	C	C	C	C	C	C	C	C	C	C	C	C	C	C	C	C	C	C	C	T	C	C	C	C	C	C	C	C	C
12975	A	G	missense_variant	MODERATE	ML0008	256T>C	Ser86Pro	A	A	A	A	A	A	A	A	A	A	A	A	A	A	A	A	A	A	A	A	A	A	A	A	A	A	A	A	A	A	A	A	A	A	A	A	A	A	A	A	A	A
13017	C	T	missense_variant	MODERATE	ML0008	214G>A	Asp72Asn	C	C	C	C	C	C	C	C	C	C	C	C	C	C	C	C	C	C	C	C	C	T	C	C	C	C	C	C	C	C	C	C	-	C	C	C	C	C	C	C	C	C
13343	C	G	intergenic_region	MODIFIER	ML0008-ML0009	13343C>G		C	C	C	C	C	C	-	C	C	C	C	C	C	C	C	C	C	C	C	C	C	C	C	C	C	C	C	C	C	C	C	C	C	C	C	C	C	C	C	C	C	C
13392	A	G	intergenic_region	MODIFIER	ML0008-ML0009	13392A>G		A	A	A	A	A	A	A	A	A	A	A	A	A	A	A	A	A	A	A	A	A	A	A	A	A	A	A	A	A	A	A	A	A	A	A	A	A	A	A	A	A	A
13412	T	A	intergenic_region	MODIFIER	ML0008-ML0009	13412T>A		T	T	T	T	T	T	T	T	T	T	T	T	T	T	T	T	T	T	T	A	T	T	T	T	T	T	T	T	T	T	T	T	T	T	T	T	T	T	T	T	T	T
13482	G	C	intergenic_region	MODIFIER	ML0008-ML0009	13482G>C		G	G	G	G	G	G	G	G	G	G	G	G	G	G	G	G	G	G	G	G	G	G	G	G	G	G	G	G	G	G	G	G	G	G	G	G	G	G	G	G	G	G
13587	G	T	intergenic_region	MODIFIER	ML0008-ML0009	13587G>T		G	G	G	G	G	-	G	G	G	G	G	G	G	G	G	G	G	G	G	G	G	G	G	G	G	G	G	G	G	G	G	G	G	G	G	G	G	G	T	G	G	G
13593	G	A	intergenic_region	MODIFIER	ML0008-ML0009	13593G>A		G	G	G	G	G	-	-	G	G	G	G	G	G	G	G	G	G	G	G	G	G	G	G	G	G	G	G	G	G	G	G	G	G	G	G	G	G	G	G	G	G	G
13808	G	T	missense_variant	MODERATE	ML0009	34G>T	Ala12Ser	G	G	G	G	G	G	-	G	G	G	G	G	G	G	G	G	G	G	G	G	G	G	G	G	G	G	G	G	G	G	G	G	G	G	G	G	G	G	G	G	G	G
13907	C	T	missense_variant	MODERATE	ML0009	133C>T	Pro45Ser	C	C	C	C	C	C	T	C	C	C	C	C	C	C	C	C	C	C	C	C	C	T	C	C	C	C	C	C	C	C	C	T	C	C	C	C	C	C	C	C	C	C
13908	C	T	missense_variant	MODERATE	ML0009	134C>T	Pro45Leu	C	C	C	C	C	C	C	C	C	C	C	C	C	C	C	C	C	C	C	C	C	C	C	C	C	C	C	C	C	C	C	C	C	C	C	C	C	C	C	C	C	C
13916	C	T	missense_variant	MODERATE	ML0009	142C>T	His48Tyr	C	C	C	C	C	T	C	C	C	C	C	C	C	C	C	C	C	C	C	C	C	C	C	C	C	C	C	C	C	C	C	C	C	C	C	C	C	C	C	C	C	C
13937	G	A	missense_variant	MODERATE	ML0009	163G>A	Gly55Arg	G	G	G	G	G	G	-	G	G	G	G	G	G	G	A	G	G	G	G	G	G	G	G	G	G	G	G	G	G	G	G	G	G	G	G	G	G	G	G	G	G	G
13945	C	T	synonymous_variant	LOW	ML0009	171C>T	Phe57Phe	C	C	C	C	C	C	-	C	C	C	C	C	C	C	C	C	C	C	C	C	C	C	C	C	C	C	C	C	C	C	C	C	C	C	C	C	C	C	C	C	C	C
13953	T	C	missense_variant	MODERATE	ML0009	179T>C	Ile60Thr	T	T	T	T	T	T	T	T	T	T	T	T	T	T	T	T	T	T	T	T	T	T	T	T	T	T	T	T	T	T	T	T	T	T	T	T	T	T	T	T	T	T
13972	C	T	intergenic_region	MODIFIER	ML0009-ML0010	13972C>T		C	C	C	C	C	C	C	C	C	-	C	C	C	C	C	C	C	C	C	C	C	C	C	C	C	C	C	C	C	C	C	C	C	C	C	C	C	C	C	C	C	C
13994	C	T	intergenic_region	MODIFIER	ML0009-ML0010	13994C>T		C	C	C	C	C	C	C	C	C	-	C	C	C	C	C	C	C	C	C	C	C	C	C	C	C	C	C	C	C	C	C	C	C	C	C	C	C	C	C	C	C	C
14313	T	C	intergenic_region	MODIFIER	ML0009-ML0010	14313T>C		T	T	T	T	T	-	T	T	T	T	T	T	T	T	T	T	T	T	T	T	T	T	T	T	T	T	T	T	T	T	T	T	T	T	T	T	T	T	T	T	T	T
14320	G	T	intergenic_region	MODIFIER	ML0009-ML0010	14320G>T		G	G	G	G	G	-	G	G	G	G	G	G	G	G	G	G	G	G	G	G	G	G	G	G	G	G	G	G	G	G	G	G	G	G	G	G	G	G	G	G	G	G
14367	A	G	intergenic_region	MODIFIER	ML0009-ML0010	14367A>G		A	A	A	A	A	-	-	A	A	A	A	A	A	A	A	A	A	A	A	A	A	A	A	A	A	A	A	A	A	A	A	A	A	A	A	A	A	A	A	A	A	A
14373	T	C	intergenic_region	MODIFIER	ML0009-ML0010	14373T>C		T	T	T	T	T	-	-	T	T	T	T	T	T	T	T	T	T	T	T	T	T	T	T	T	T	T	T	T	T	T	T	T	T	T	T	T	T	T	T	T	T	T
14432	T	C	intergenic_region	MODIFIER	ML0009-ML0010	14432T>C		T	T	T	T	T	T	T	T	T	T	T	T	T	T	T	T	T	T	T	T	T	T	T	T	T	T	T	T	T	T	T	C	T	T	T	T	T	T	T	T	T	T
14444	G	T	intergenic_region	MODIFIER	ML0009-ML0010	14444G>T		G	G	G	G	G	G	G	G	G	G	G	G	G	G	G	G	G	G	G	G	G	G	G	G	G	G	G	G	G	G	G	G	G	G	G	G	G	G	G	G	G	G
14477	T	C	intergenic_region	MODIFIER	ML0009-ML0010	14477T>C		T	T	T	T	T	T	T	T	T	T	T	T	T	T	T	T	T	T	T	T	T	T	T	T	T	T	T	T	T	T	T	T	T	T	T	T	T	T	T	T	T	T
14554	C	T	intergenic_region	MODIFIER	ML0009-ML0010	14554C>T		C	C	C	C	C	C	C	C	C	C	C	C	C	C	C	C	C	C	C	C	C	C	C	C	C	C	C	C	C	C	C	C	C	C	C	C	C	C	C	C	C	C
14574	C	T	intergenic_region	MODIFIER	ML0009-ML0010	14574C>T		C	C	C	C	C	-	C	C	C	C	C	C	C	C	C	C	C	C	C	C	C	C	C	C	C	C	C	C	C	C	C	C	C	C	C	C	C	C	C	C	C	C
14602	G	A	intergenic_region	MODIFIER	ML0009-ML0010	14602G>A		G	G	G	G	G	G	G	G	G	G	G	G	G	G	G	G	G	G	G	G	G	G	G	G	G	G	G	G	G	G	G	G	G	G	G	G	A	G	G	G	G	G
14676	C	T	intergenic_region	MODIFIER	ML0009-ML0010	14676C>T		C	T	T	T	T	C	C	C	T	T	C	T	C	C	C	C	C	C	C	C	C	C	C	C	C	C	C	C	C	C	C	C	C	C	C	C	C	C	C	C	C	C
14773	G	A	intergenic_region	MODIFIER	ML0009-ML0010	14773G>A		G	G	G	G	G	-	G	G	G	G	G	G	G	G	G	G	G	A	G	G	A	G	G	G	G	G	A	G	G	G	G	G	G	A	G	G	G	G	G	G	G	G
14948	C	T	intergenic_region	MODIFIER	ML0009-ML0010	14948C>T		C	C	C	C	C	-	C	C	C	C	C	C	C	C	C	C	C	C	C	C	C	C	C	C	C	C	C	C	C	C	C	C	C	C	C	C	C	C	C	C	C	C
15282	A	G	intergenic_region	MODIFIER	ML0009-ML0010	15282A>G		A	G	A	A	A	A	-	A	A	A	A	A	A	A	A	A	A	A	A	A	A	A	A	A	A	A	A	A	A	A	A	A	A	A	A	A	A	A	A	A	A	A
15416	G	A	intergenic_region	MODIFIER	ML0009-ML0010	15416G>A		G	G	G	G	G	G	G	G	G	G	G	G	G	G	G	G	G	G	G	G	G	A	G	G	G	G	G	G	G	G	G	A	G	G	G	G	G	G	G	G	G	G
15439	G	A	non_coding_transcript_exon_variant	MODIFIER	ML0010	329C>T		G	G	G	G	G	G	G	G	G	G	G	G	G	G	A	G	G	G	G	G	G	G	G	G	G	G	G	G	G	G	G	G	G	G	G	G	G	G	G	G	G	G
15658	G	A	non_coding_transcript_exon_variant	MODIFIER	ML0010	110C>T		G	G	G	G	G	G	G	A	G	G	G	G	G	G	G	G	G	G	G	G	G	G	G	G	G	G	G	G	G	G	G	G	G	G	G	G	G	G	G	G	-	G
15662	G	A	non_coding_transcript_exon_variant	MODIFIER	ML0010	106C>T		G	G	G	G	G	G	G	G	G	G	G	G	G	G	G	G	G	G	G	G	G	G	G	G	G	G	G	G	G	G	G	G	G	G	G	G	G	G	G	G	-	G
15672	G	A	non_coding_transcript_exon_variant	MODIFIER	ML0010	96C>T		G	G	G	G	G	G	G	G	G	G	G	G	G	G	G	G	G	G	G	G	G	A	G	G	G	G	G	G	G	G	G	A	G	G	G	G	G	G	G	G	-	G
15809	G	A	intergenic_region	MODIFIER	ML0010-ppiA	15809G>A		G	G	G	G	G	G	G	G	G	G	G	G	G	G	G	G	G	G	G	G	G	G	A	G	A	G	G	G	G	G	G	G	G	G	G	G	G	G	G	G	G	G
15814	C	T	intergenic_region	MODIFIER	ML0010-ppiA	15814C>T		C	C	C	C	C	C	C	C	C	C	C	C	C	C	C	C	C	C	C	C	C	C	C	C	C	C	C	C	C	C	C	C	C	C	C	C	C	C	C	C	C	C
15970	G	A	intergenic_region	MODIFIER	ML0010-ppiA	15970G>A		G	G	G	G	G	G	G	G	G	G	G	G	G	G	G	G	G	G	G	G	G	G	G	G	G	G	G	G	G	G	G	G	G	G	G	G	G	G	G	G	G	G
15985	G	A	intergenic_region	MODIFIER	ML0010-ppiA	15985G>A		G	G	G	G	G	G	G	A	G	G	G	G	G	G	G	G	G	G	G	G	G	G	G	G	G	G	G	G	G	G	G	G	G	G	G	G	G	G	G	G	G	G
16094	C	A	missense_variant	MODERATE	ppiA	102C>A	His34Gln	C	C	C	C	C	C	C	C	C	C	C	C	C	C	C	C	C	C	C	C	C	C	C	C	C	C	C	C	C	C	C	C	C	C	C	C	C	C	C	C	C	C
16320	C	T	missense_variant	MODERATE	ppiA	328C>T	Pro110Ser	C	C	C	C	C	C	C	C	C	C	C	C	C	C	C	C	C	C	C	C	C	C	C	C	C	C	C	C	C	C	C	C	C	C	C	C	C	C	C	C	C	C
16559	A	G	intergenic_region	MODIFIER	ppiA-ML0012	16559A>G		A	A	A	A	A	A	A	A	A	A	A	A	A	A	A	A	-	A	A	A	A	G	A	A	A	A	A	A	A	A	A	G	A	A	A	A	A	A	A	A	A	A
16678	A	G	missense_variant	MODERATE	ML0012	302T>C	Leu101Ser	A	A	A	A	A	A	A	A	A	A	A	A	A	A	A	A	A	A	A	A	A	A	A	A	A	A	A	A	A	A	A	A	A	A	A	A	A	A	A	A	A	A
16736	C	T	missense_variant	MODERATE	ML0012	244G>A	Ala82Thr	C	C	C	C	C	C	C	C	C	C	C	C	C	C	C	C	C	C	C	C	C	C	C	C	C	C	C	C	C	C	C	C	C	C	C	C	C	C	C	C	C	C
16810	G	A	missense_variant	MODERATE	ML0012	170C>T	Ala57Val	G	G	G	G	G	G	G	G	G	G	G	G	G	G	G	G	G	G	G	G	G	G	G	G	G	G	G	G	G	G	G	G	G	G	G	G	G	G	G	G	G	G
16900	C	T	missense_variant	MODERATE	ML0012	80G>A	Cys27Tyr	C	C	C	C	C	C	C	C	C	C	C	C	C	C	C	C	C	C	C	C	C	C	C	C	C	C	C	C	C	C	C	C	C	C	C	C	C	C	C	C	C	C
17049	C	T	intergenic_region	MODIFIER	ML0012-ML0013	17049C>T		C	C	C	C	C	C	C	C	C	C	C	C	C	C	C	C	-	C	C	C	C	C	C	C	C	C	C	C	C	C	C	C	C	C	C	C	C	C	C	C	C	C
17116	C	A	intergenic_region	MODIFIER	ML0012-ML0013	17116C>A		C	C	C	C	C	C	C	C	C	C	C	C	C	C	C	C	C	C	C	C	C	C	C	C	C	C	C	C	C	C	A	C	-	C	C	C	C	C	A	C	C	C
17154	G	A	missense_variant	MODERATE	ML0013	262C>T	Leu88Phe	G	G	G	G	G	G	G	G	G	G	G	G	G	G	G	G	G	G	G	G	G	G	G	G	G	G	G	G	G	G	G	G	G	G	G	G	G	G	G	G	G	G
17157	G	A	synonymous_variant	LOW	ML0013	259C>T	Leu87Leu	G	G	G	G	G	G	G	G	G	G	G	G	G	G	G	G	G	G	G	G	G	G	G	G	G	G	G	G	G	G	G	G	G	G	G	G	G	G	G	G	G	G
17173	G	A	synonymous_variant	LOW	ML0013	243C>T	Phe81Phe	G	G	G	G	G	G	G	G	G	-	G	G	G	G	G	G	G	G	G	G	G	G	G	G	G	G	G	G	G	G	G	G	G	G	G	G	G	G	G	G	G	G
17278	G	A	synonymous_variant	LOW	ML0013	138C>T	Val46Val	G	G	G	G	G	G	G	G	A	G	G	G	G	G	G	G	G	G	G	G	G	G	G	G	G	G	G	G	G	G	G	G	G	G	G	G	G	G	G	G	G	G
17427	G	A	intergenic_region	MODIFIER	ML0013-ML0014	17427G>A		G	G	G	G	G	G	G	G	G	G	G	G	G	G	G	G	G	G	G	G	G	G	G	G	G	G	G	G	G	G	G	G	G	G	G	G	G	G	G	G	G	G
17571	G	A	non_coding_transcript_exon_variant	MODIFIER	ML0014	89G>A		G	G	G	G	G	G	G	G	G	G	G	G	G	G	G	G	G	G	G	G	G	G	G	G	G	G	G	G	G	G	G	G	G	G	G	G	G	G	G	G	G	G
17578	G	A	non_coding_transcript_exon_variant	MODIFIER	ML0014	96G>A		G	G	G	G	G	G	G	G	G	G	G	G	G	G	G	G	G	G	G	G	G	G	G	G	G	G	G	G	G	G	G	G	G	G	G	G	G	G	G	G	G	G
17669	C	T	non_coding_transcript_exon_variant	MODIFIER	ML0014	187C>T		C	C	C	C	C	C	C	C	C	-	C	C	C	C	C	C	-	C	C	C	C	C	C	C	C	C	C	C	C	C	C	C	C	C	C	C	C	C	C	C	C	C
17749	G	A	non_coding_transcript_exon_variant	MODIFIER	ML0014	267G>A		G	G	G	G	G	G	G	G	G	-	G	G	G	G	G	G	G	G	G	G	G	G	G	G	G	G	G	G	G	G	G	G	G	G	G	G	G	G	G	G	G	G
17895	G	A	non_coding_transcript_exon_variant	MODIFIER	ML0014	413G>A		G	G	G	G	G	G	G	G	G	G	G	G	G	G	G	G	G	G	G	G	G	G	G	G	G	G	G	G	G	G	G	G	G	G	G	G	G	G	G	G	G	G
17935	T	C	non_coding_transcript_exon_variant	MODIFIER	ML0014	453T>C		T	T	T	T	T	T	T	T	T	T	T	T	T	T	T	T	T	T	T	T	T	C	T	T	T	T	T	T	T	T	T	C	T	T	T	T	T	T	T	T	T	T
18026	C	T	non_coding_transcript_exon_variant	MODIFIER	ML0014	544C>T		C	C	C	C	C	C	C	C	C	C	C	C	C	C	C	C	C	C	C	C	C	C	C	C	C	C	C	C	C	C	C	C	C	C	C	C	C	C	C	C	C	C
18069	G	A	non_coding_transcript_exon_variant	MODIFIER	ML0014	587G>A		G	G	G	G	G	G	G	G	G	G	G	G	G	G	G	G	G	G	G	G	G	G	G	G	G	G	G	G	G	G	G	G	G	G	G	G	G	G	G	G	G	G
18439	G	A	missense_variant	MODERATE	pabA	115G>A	Asp39Asn	G	G	G	G	G	G	G	G	G	G	G	G	G	G	G	G	G	G	G	G	G	G	G	G	G	G	G	G	G	G	G	G	G	G	G	G	G	G	G	G	G	G
18528	G	A	synonymous_variant	LOW	pabA	204G>A	Leu68Leu	G	G	G	G	G	G	-	G	G	-	G	G	G	G	G	G	G	G	G	G	G	G	G	G	G	G	G	G	G	G	G	G	G	G	G	G	G	G	G	G	G	G
18544	G	A	missense_variant	MODERATE	pabA	220G>A	Ala74Thr	G	G	G	G	-	G	-	G	G	-	G	G	G	G	G	G	G	G	G	G	G	G	G	G	G	G	G	G	G	G	G	G	G	G	G	G	G	G	G	G	G	G
18754	G	A	missense_variant	MODERATE	pabA	430G>A	Val144Ile	G	G	G	G	G	G	G	G	G	G	G	G	G	G	G	G	G	G	G	G	G	G	G	G	G	G	G	G	G	G	G	G	G	G	G	G	G	G	G	G	G	G
18915	C	T	synonymous_variant	LOW	pabA	591C>T	Asp197Asp	C	C	C	C	C	C	C	C	C	-	C	C	C	C	C	C	C	C	C	C	C	C	C	C	C	C	C	C	C	C	C	C	C	C	C	C	C	C	C	C	C	C
18929	G	A	missense_variant	MODERATE	pabA	605G>A	Arg202His	G	G	G	G	G	G	G	G	G	-	G	G	G	G	G	G	G	G	G	G	G	A	G	G	G	G	G	G	G	G	G	A	G	G	G	G	G	G	G	G	G	G
19071	G	A	missense_variant	MODERATE	pknB	1799C>T	Ala600Val	G	G	G	G	G	G	G	G	G	G	G	G	G	G	G	G	G	G	G	G	G	G	G	G	G	G	G	G	G	G	G	G	G	G	G	G	G	G	G	G	G	G
19452	G	A	missense_variant	MODERATE	pknB	1418C>T	Thr473Ile	G	G	G	G	G	G	G	G	G	G	G	G	G	G	G	G	A	G	G	G	G	G	G	A	G	G	G	A	G	A	G	G	G	G	A	G	A	G	G	G	G	G
19469	G	A	synonymous_variant	LOW	pknB	1401C>T	Asn467Asn	G	G	G	G	G	G	G	G	G	G	G	G	G	G	G	G	G	G	G	G	G	G	G	G	G	A	G	G	G	G	G	G	-	G	G	G	G	G	G	G	G	G
19659	G	A	missense_variant	MODERATE	pknB	1211C>T	Ala404Val	G	G	G	G	G	G	G	G	G	G	G	G	G	G	G	G	G	G	G	G	G	G	G	G	G	G	G	G	G	G	G	G	G	G	G	G	G	G	G	G	G	G
19848	G	A	missense_variant	MODERATE	pknB	1022C>T	Ala341Val	G	G	G	G	G	G	G	G	G	G	G	G	G	G	G	G	G	G	G	G	G	G	G	G	G	G	G	G	G	G	G	G	G	G	G	G	G	G	G	G	G	G
19909	T	A	missense_variant	MODERATE	pknB	961A>T	Ser321Cys	T	T	T	T	T	T	T	T	T	T	T	T	T	T	T	T	T	T	T	T	T	T	T	T	T	T	T	T	T	T	T	T	T	T	T	T	T	T	T	T	T	T
20060	G	A	synonymous_variant	LOW	pknB	810C>T	Ala270Ala	G	G	G	G	G	G	G	G	G	-	G	G	G	G	G	G	G	G	G	G	G	G	G	G	G	G	G	G	G	G	G	G	G	G	G	G	G	G	G	G	G	G
20125	C	T	missense_variant	MODERATE	pknB	745G>A	Val249Ile	C	C	C	C	C	C	-	C	C	-	C	C	C	C	C	C	C	C	C	C	C	C	C	C	C	C	C	C	C	C	C	C	C	C	C	C	C	C	C	C	C	C
20211	G	A	missense_variant	MODERATE	pknB	659C>T	Pro220Leu	G	G	G	G	G	G	G	G	G	G	G	G	G	G	G	G	G	G	G	G	G	G	G	G	G	G	G	G	G	G	G	G	G	G	G	G	G	G	G	G	G	G
20621	G	A	synonymous_variant	LOW	pknB	249C>T	Ser83Ser	G	G	G	G	G	G	G	G	G	-	G	G	G	G	G	G	-	G	G	G	G	G	G	G	G	G	G	G	G	G	G	G	G	G	G	G	G	G	G	G	G	G
20726	G	A	synonymous_variant	LOW	pknB	144C>T	Arg48Arg	G	G	G	G	G	G	G	G	G	-	G	G	G	G	G	G	G	G	G	G	G	G	G	G	G	G	G	G	G	G	G	G	-	G	G	G	G	G	G	G	G	G
20878	C	A	intergenic_region	MODIFIER	pknB-pknA	20878C>A		C	C	C	C	C	C	C	C	C	C	C	C	C	C	C	C	C	C	C	C	C	C	C	C	C	C	C	C	C	C	C	C	C	C	C	C	C	C	C	C	C	C
20906	G	A	synonymous_variant	LOW	pknA	1287C>T	Asp429Asp	G	G	G	G	G	G	G	G	G	G	G	G	G	G	G	G	G	G	G	G	G	G	G	G	G	G	G	G	G	G	G	G	-	G	G	G	G	G	G	G	G	G
20910	G	A	missense_variant	MODERATE	pknA	1283C>T	Thr428Ile	G	A	A	A	A	G	G	G	A	A	G	A	G	G	G	G	G	G	G	G	G	G	G	G	G	G	G	G	G	G	G	G	-	G	G	G	G	G	G	G	G	G
20913	G	A	missense_variant	MODERATE	pknA	1280C>T	Ala427Val	G	G	G	G	G	G	G	G	G	G	G	G	G	G	G	G	G	G	G	G	G	G	G	G	G	G	G	G	G	G	G	G	-	G	G	G	G	G	G	G	G	G
20918	G	A	synonymous_variant	LOW	pknA	1275C>T	Ala425Ala	G	G	G	G	G	G	G	G	G	-	G	G	G	G	G	G	G	G	G	G	G	G	G	G	G	G	G	G	G	G	G	G	G	G	G	G	G	G	G	G	G	G
21139	G	T	missense_variant	MODERATE	pknA	1054C>A	Leu352Met	G	G	G	G	G	G	G	G	G	-	G	G	G	G	G	G	G	G	G	G	G	G	G	G	G	G	G	G	G	G	G	G	-	G	G	G	G	G	G	G	G	G
21141	G	A	missense_variant	MODERATE	pknA	1052C>T	Ala351Val	G	G	G	G	G	G	G	G	G	-	G	G	G	G	G	G	G	G	G	G	G	G	G	G	G	G	G	G	G	G	G	G	G	G	G	G	G	G	G	G	G	G
21266	G	A	synonymous_variant	LOW	pknA	927C>T	Cys309Cys	G	G	G	G	G	G	G	G	G	-	G	G	G	G	G	G	-	G	G	G	G	G	G	G	G	G	G	G	G	G	G	G	G	G	G	G	G	G	G	G	G	G
21959	G	A	synonymous_variant	LOW	pknA	234C>T	Asp78Asp	G	G	G	G	G	G	G	G	G	G	G	G	G	G	G	G	G	G	G	G	G	G	G	G	G	G	G	G	G	G	G	G	G	G	G	G	G	G	G	G	G	G
22061	G	A	synonymous_variant	LOW	pknA	132C>T	Leu44Leu	G	G	G	G	G	G	G	G	G	-	G	G	G	G	A	G	-	G	G	G	G	G	G	G	G	G	G	G	G	G	G	G	-	G	G	G	G	G	G	G	G	G
22151	G	A	synonymous_variant	LOW	pknA	42C>T	Arg14Arg	G	G	G	G	G	G	G	G	G	G	G	G	G	G	G	G	-	G	G	G	G	G	G	G	G	G	G	G	G	G	G	G	G	G	G	G	G	G	G	G	G	G
22488	G	A	missense_variant	MODERATE	pbpA	1180C>T	Pro394Ser	G	G	G	G	G	G	G	A	G	G	G	G	G	G	G	G	G	G	G	G	G	G	G	G	G	G	G	G	G	G	G	G	G	G	G	G	G	G	G	G	G	G
22719	G	A	synonymous_variant	LOW	pbpA	949C>T	Leu317Leu	G	A	A	A	-	G	G	G	A	-	G	A	G	G	G	G	G	G	G	G	G	G	G	G	G	G	G	G	G	G	G	G	G	G	G	G	G	G	G	G	G	G
22909	G	A	synonymous_variant	LOW	pbpA	759C>T	Pro253Pro	G	G	G	G	G	G	-	G	G	-	A	G	G	G	G	G	G	G	G	G	G	G	G	G	G	G	G	G	G	G	G	G	G	G	G	G	G	G	G	G	G	G
23040	G	A	synonymous_variant	LOW	pbpA	628C>T	Leu210Leu	G	G	G	G	G	G	G	G	G	G	G	G	G	G	G	G	G	G	G	G	G	G	G	G	G	G	G	G	G	G	G	G	G	G	G	G	G	G	G	G	G	G
23299	G	A	synonymous_variant	LOW	pbpA	369C>T	Phe123Phe	G	G	G	G	-	G	-	G	G	G	G	G	G	G	G	G	G	G	G	G	G	G	G	G	G	G	G	G	G	G	G	G	G	G	G	G	G	G	G	G	G	G
23381	G	A	missense_variant	MODERATE	pbpA	287C>T	Ser96Phe	G	G	G	G	G	G	G	G	G	G	G	G	G	G	G	G	-	G	G	G	G	G	G	G	G	G	G	G	G	G	G	G	G	G	G	G	G	G	G	G	G	G
23700	G	A	synonymous_variant	LOW	rodA	1362C>T	Ile454Ile	G	G	G	G	G	G	G	G	G	G	G	G	G	G	G	G	G	G	G	G	G	G	G	G	G	G	G	G	G	G	G	G	G	G	G	G	G	G	G	G	G	G
24230	T	C	missense_variant	MODERATE	rodA	832A>G	Thr278Ala	T	T	T	T	T	T	T	T	T	-	T	T	T	T	T	T	T	T	T	T	T	T	T	T	T	T	T	T	T	T	T	T	T	T	T	T	T	T	T	T	T	T
24864	G	A	synonymous_variant	LOW	rodA	198C>T	Ala66Ala	G	G	G	G	G	G	G	G	G	G	G	G	G	G	G	A	G	A	A	G	A	G	G	G	G	G	A	G	A	G	A	G	A	A	G	A	G	A	A	A	A	A
24901	C	T	missense_variant	MODERATE	rodA	161G>A	Gly54Asp	C	C	C	C	C	C	C	C	C	C	C	C	C	C	C	C	C	C	C	C	C	C	C	C	C	C	C	C	C	C	C	C	C	C	C	C	C	C	C	C	C	C
25118	C	T	synonymous_variant	LOW	ML0020	1470G>A	Thr490Thr	C	C	C	C	C	C	-	C	C	-	C	C	C	C	C	C	C	C	C	C	C	C	C	C	C	C	C	C	C	C	C	C	C	T	C	C	C	C	C	C	C	C
25414	C	T	missense_variant	MODERATE	ML0020	1174G>A	Ala392Thr	C	C	C	C	C	C	C	C	C	-	C	C	C	C	C	C	C	C	C	C	C	T	C	C	C	C	C	C	C	C	C	T	C	C	C	C	C	C	C	C	C	C
26545	G	A	synonymous_variant	LOW	ML0020	43C>T	Leu15Leu	G	G	G	G	-	G	G	G	G	G	G	G	G	G	A	G	G	G	G	G	G	G	G	G	G	G	G	G	G	G	G	G	G	G	G	G	G	G	G	G	G	G
27143	A	C	intergenic_region	MODIFIER	ML0021-ML0022	27143A>C		A	A	A	A	A	A	A	A	A	-	A	A	A	A	A	A	A	A	A	A	A	A	A	A	A	A	A	A	A	A	A	A	A	A	A	A	A	A	A	A	A	A
27227	G	A	synonymous_variant	LOW	ML0022	1413C>T	Ala471Ala	G	G	G	G	G	G	G	G	G	G	G	G	G	G	G	G	G	G	G	G	G	G	G	G	G	G	G	G	G	G	G	G	-	G	G	G	G	G	G	G	G	G
27730	G	A	missense_variant	MODERATE	ML0022	910C>T	Pro304Ser	G	G	G	G	G	G	G	G	G	-	G	G	G	G	G	G	-	G	G	G	G	G	G	G	G	G	G	A	G	G	G	G	G	G	A	G	G	G	G	G	G	G
27937	G	A	missense_variant	MODERATE	ML0022	703C>T	His235Tyr	G	G	G	G	G	G	G	G	G	G	G	G	G	G	G	G	G	G	G	G	G	G	G	G	G	G	G	G	G	G	G	G	G	G	G	G	G	G	G	G	G	G
28397	C	T	synonymous_variant	LOW	ML0022	243G>A	Thr81Thr	C	C	C	C	C	C	C	C	C	C	C	C	C	C	C	C	T	C	C	C	C	C	C	T	C	C	C	T	C	T	C	C	C	C	T	C	T	C	C	C	C	C
28594	C	T	missense_variant	MODERATE	ML0022	46G>A	Glu16Lys	C	C	C	C	C	C	C	C	C	-	C	C	C	C	C	C	C	C	C	C	C	C	C	C	C	C	C	C	C	C	C	C	C	C	C	C	C	C	C	C	C	C
28689	C	T	intergenic_region	MODIFIER	ML0022-leuT	28689C>T		C	C	C	C	C	C	C	C	C	C	C	C	C	C	C	C	C	C	C	C	T	C	C	C	C	C	C	C	C	C	C	C	C	C	C	C	C	C	C	C	C	C
29055	G	T	missense_variant	MODERATE	ML0023	211C>A	His71Asn	G	G	G	G	G	G	-	G	G	G	G	G	G	G	G	G	G	G	G	G	G	G	G	G	G	G	G	G	G	G	G	G	T	G	G	G	G	G	G	G	G	G
29107	G	A	synonymous_variant	LOW	ML0023	159C>T	Ile53Ile	G	G	G	G	G	G	G	G	G	G	G	G	G	G	G	G	G	G	G	G	G	G	G	G	G	G	G	G	G	G	G	G	G	G	G	G	G	G	G	G	G	G
29311	C	T	intergenic_region	MODIFIER	ML0023-ML0024	29311C>T		C	C	C	C	C	C	C	C	C	C	C	C	C	C	C	C	C	C	C	C	C	C	C	C	C	C	C	C	C	C	C	C	C	C	C	C	C	C	C	C	C	C
29460	C	T	intergenic_region	MODIFIER	ML0023-ML0024	29460C>T		C	C	C	C	C	C	C	C	C	C	C	C	C	C	C	C	C	C	C	C	C	C	C	C	C	C	C	C	C	C	C	C	C	C	C	C	C	C	C	C	C	C
29508	C	T	intergenic_region	MODIFIER	ML0023-ML0024	29508C>T		C	C	C	C	C	C	C	T	C	C	C	C	C	C	C	C	C	C	C	C	C	C	C	C	C	C	C	C	C	C	C	C	C	C	C	C	C	C	C	C	C	C
29563	C	T	intergenic_region	MODIFIER	ML0023-ML0024	29563C>T		C	C	C	C	C	C	C	T	C	C	C	C	C	C	C	C	C	C	C	C	C	C	C	C	C	C	C	C	C	C	C	C	C	C	C	C	C	C	C	C	C	C
29637	C	T	intergenic_region	MODIFIER	ML0023-ML0024	29637C>T		C	C	C	C	C	C	C	C	C	C	C	C	C	C	C	C	C	C	C	C	C	C	C	C	C	C	C	C	C	C	C	C	C	C	C	C	C	C	C	C	C	C
29739	A	G	intergenic_region	MODIFIER	ML0023-ML0024	29739A>G		A	A	A	A	A	A	-	A	A	-	A	A	A	A	A	A	A	A	A	A	A	A	A	A	A	A	A	A	A	A	A	A	A	A	A	A	A	A	A	A	A	A
30699	G	A	intergenic_region	MODIFIER	ML0025-PPE	30699G>A		G	G	G	G	G	G	G	G	G	G	G	G	G	G	G	G	G	G	G	G	G	G	G	G	G	G	G	G	G	G	G	G	G	G	G	G	G	G	G	G	G	G
30886	G	A	intergenic_region	MODIFIER	ML0025-PPE	30886G>A		G	G	G	G	G	G	G	G	G	G	G	G	G	G	G	G	G	A	G	G	A	G	G	G	G	G	A	G	G	G	G	G	G	A	G	G	G	G	G	G	G	G
30911	G	A	intergenic_region	MODIFIER	ML0025-PPE	30911G>A		G	G	G	G	G	G	G	G	G	G	G	G	G	G	G	G	G	G	G	G	G	G	G	G	G	G	G	G	G	G	G	G	G	G	G	G	G	G	G	G	G	G
31044	G	A	non_coding_transcript_exon_variant	MODIFIER	PPE	608C>T		G	G	G	G	G	G	G	G	G	G	G	G	G	G	G	A	G	G	A	G	G	G	G	G	G	G	G	G	G	G	G	G	G	G	G	G	G	G	G	G	G	G
31049	G	A	non_coding_transcript_exon_variant	MODIFIER	PPE	603C>T		G	G	G	G	G	G	G	G	G	G	G	G	G	G	G	A	G	A	A	G	A	G	G	G	G	G	A	G	A	G	A	G	A	A	G	A	G	A	A	A	A	A
31839	G	A	intergenic_region	MODIFIER	PPE-ML0027	31839G>A		G	G	G	G	G	G	G	G	G	G	G	G	G	G	G	A	G	A	A	G	A	G	G	G	G	G	A	G	A	G	A	G	A	A	G	A	G	A	A	A	A	A
34362	T	C	missense_variant	MODERATE	ML0029	277A>G	Ile93Val	T	T	T	T	T	T	T	T	T	-	T	T	T	T	T	T	T	T	T	T	T	T	T	T	T	T	T	T	T	T	T	T	T	T	T	T	T	T	T	T	T	T
34563	C	T	missense_variant	MODERATE	ML0029	76G>A	Val26Ile	C	C	C	C	C	C	-	C	C	C	C	C	C	C	C	C	C	C	C	C	C	C	C	C	C	C	C	C	C	C	C	C	C	C	C	C	C	C	C	C	C	C
35507	A	G	missense_variant	MODERATE	ML0031	617T>C	Ile206Thr	A	A	A	A	A	A	-	A	A	A	A	A	A	A	A	A	A	A	A	A	A	A	A	A	A	A	A	A	A	A	A	A	A	A	A	A	A	A	A	A	A	A
35855	A	C	missense_variant	MODERATE	ML0031	269T>G	Val90Gly	A	A	A	A	-	-	-	-	A	-	A	A	A	A	A	A	A	A	A	A	A	A	A	A	A	A	A	A	A	A	A	A	A	A	A	A	A	A	A	A	A	A
38081	G	A	synonymous_variant	LOW	leuS	1761G>A	Val587Val	G	G	G	G	G	G	G	G	G	G	G	G	G	G	G	G	G	G	G	G	G	G	G	G	G	G	G	G	G	G	G	G	G	G	G	G	G	G	G	G	G	G
38202	C	T	missense_variant	MODERATE	leuS	1882C>T	Arg628Trp	C	C	C	C	C	C	C	T	C	C	C	C	C	C	C	C	C	C	C	C	C	C	C	C	C	C	C	C	C	C	C	C	C	C	C	C	C	C	C	C	C	C
38769	G	A	missense_variant	MODERATE	leuS	2449G>A	Asp817Asn	G	G	G	G	G	G	G	G	G	G	G	G	G	G	G	G	G	G	G	G	G	G	G	G	G	G	G	G	G	G	G	G	G	G	G	G	G	G	G	G	G	G
40443	G	A	intergenic_region	MODIFIER	ML0033-ML0034	40443G>A		G	G	G	G	G	G	G	G	G	G	G	G	G	G	G	G	G	G	G	G	G	G	G	G	G	G	G	G	G	G	G	G	G	G	G	G	G	G	G	G	G	G
40503	C	T	intergenic_region	MODIFIER	ML0033-ML0034	40503C>T		C	C	C	C	C	C	C	C	C	C	C	C	C	C	C	C	-	C	C	C	C	C	C	C	C	C	C	C	C	C	C	C	C	C	C	C	C	C	C	C	C	C
40626	C	T	intergenic_region	MODIFIER	ML0033-ML0034	40626C>T		C	C	C	C	C	C	C	C	C	C	C	C	C	C	C	C	C	C	C	C	C	C	C	C	C	C	C	C	C	C	C	C	C	C	C	C	C	C	C	C	C	C
41745	C	T	intergenic_region	MODIFIER	ML0034-ML0035	41745C>T		C	C	C	C	C	C	C	C	C	C	C	C	C	C	C	C	C	C	C	C	C	C	C	C	C	C	C	C	C	C	C	C	-	C	C	C	C	C	C	C	C	C
42450	C	G	non_coding_transcript_exon_variant	MODIFIER	ML0035	229C>G		C	C	C	C	C	C	C	C	C	C	C	C	C	C	C	C	C	C	C	C	C	C	C	C	C	C	C	C	C	C	C	G	C	C	C	C	C	C	C	C	C	C
42650	T	A	non_coding_transcript_exon_variant	MODIFIER	ML0035	429T>A		T	T	T	T	T	T	T	T	T	T	T	T	T	T	T	T	T	T	T	T	T	T	T	T	T	T	T	T	T	T	T	T	T	T	T	T	T	T	T	T	T	T
43004	G	A	non_coding_transcript_exon_variant	MODIFIER	ML0035	783G>A		G	G	G	G	G	G	-	G	G	G	G	G	G	G	G	G	G	G	G	G	G	G	G	G	G	G	G	G	G	G	G	G	G	G	G	G	G	G	G	G	G	G
43511	T	C	non_coding_transcript_exon_variant	MODIFIER	ML0036	313T>C		T	T	T	T	T	T	T	T	T	T	T	T	T	T	T	T	T	T	T	T	T	T	T	T	T	T	T	T	T	T	T	T	T	T	T	T	T	T	T	T	T	T
43640	G	A	non_coding_transcript_exon_variant	MODIFIER	ML0036	442G>A		G	G	G	G	G	G	G	G	G	G	G	G	G	G	G	G	G	G	G	G	G	G	G	G	G	G	G	G	G	G	G	G	G	G	G	G	G	G	G	G	G	G
43827	C	G	intergenic_region	MODIFIER	ML0036-ML0037	43827C>G		C	C	C	C	C	C	C	C	C	-	C	C	C	C	C	C	C	C	C	C	C	C	C	C	C	C	C	C	C	C	C	C	C	C	C	C	C	C	C	C	C	C
44180	T	C	non_coding_transcript_exon_variant	MODIFIER	ML0037	104T>C		T	T	T	T	T	T	T	T	T	T	T	T	T	T	T	C	T	C	C	T	C	T	T	T	T	T	C	T	C	T	C	T	C	C	T	C	T	C	C	C	C	C
44770	G	A	non_coding_transcript_exon_variant	MODIFIER	ML0037	694G>A		G	G	G	G	G	G	-	G	G	-	G	G	G	G	A	G	G	G	G	G	G	G	G	G	G	G	G	G	G	G	G	G	G	G	G	G	G	G	G	G	G	G
44832	G	A	non_coding_transcript_exon_variant	MODIFIER	ML0037	756G>A		G	G	G	G	G	G	G	G	G	G	G	G	G	G	G	G	G	G	G	G	G	G	G	G	G	G	G	G	G	G	G	G	G	G	G	G	G	G	G	G	G	G
45108	G	A	non_coding_transcript_exon_variant	MODIFIER	ML0037	1032G>A		G	G	G	G	G	G	G	G	G	G	G	G	G	G	G	G	G	G	G	G	G	G	G	G	G	G	G	G	G	G	G	G	G	G	G	G	G	G	G	G	G	G
45159	A	G	non_coding_transcript_exon_variant	MODIFIER	ML0037	1083A>G		A	A	A	A	A	A	A	A	A	A	A	A	A	A	A	A	A	A	A	A	A	A	A	A	A	A	A	A	A	A	A	A	A	A	A	A	A	A	A	A	A	A
45216	C	T	non_coding_transcript_exon_variant	MODIFIER	ML0037	1140C>T		C	C	C	C	C	C	-	C	C	C	C	C	C	C	C	C	C	C	C	C	C	C	C	C	C	C	C	C	C	C	C	C	C	C	C	C	C	C	C	C	C	C
45407	C	T	non_coding_transcript_exon_variant	MODIFIER	ML0038	11C>T		C	C	C	C	C	C	C	C	C	C	C	C	C	C	C	C	C	C	C	C	C	C	C	C	C	C	C	C	C	C	C	C	C	C	C	C	C	C	C	C	C	C
45472	G	A	non_coding_transcript_exon_variant	MODIFIER	ML0038	76G>A		G	G	G	G	G	G	G	G	G	G	G	G	G	G	G	G	G	G	G	G	G	G	G	G	G	G	G	G	G	G	G	G	G	G	G	G	G	G	G	G	G	G
45791	T	C	non_coding_transcript_exon_variant	MODIFIER	ML0038	395T>C		T	T	T	T	T	T	-	T	T	-	T	T	T	T	T	T	T	T	T	T	T	T	T	T	T	T	T	T	T	T	T	T	T	T	T	T	T	T	T	T	T	T
46096	A	G	non_coding_transcript_exon_variant	MODIFIER	ML0038	700A>G		A	A	A	A	A	A	A	A	A	A	A	A	A	A	A	A	A	A	A	A	A	A	A	A	A	A	A	A	A	A	A	A	A	A	A	A	A	A	A	A	A	A
46129	C	T	non_coding_transcript_exon_variant	MODIFIER	ML0038	733C>T		C	C	-	C	C	C	C	C	C	C	C	C	C	C	C	C	C	C	C	C	C	C	C	C	C	C	C	C	C	C	C	C	C	C	C	C	C	C	C	C	C	C
46416	G	A	non_coding_transcript_exon_variant	MODIFIER	ML0038	1020G>A		G	G	G	G	G	G	G	G	G	G	G	G	G	G	G	G	G	G	G	G	G	G	G	G	G	G	G	G	G	G	G	G	G	G	G	G	G	G	G	G	G	G
47405	C	T	non_coding_transcript_exon_variant	MODIFIER	ML0039	135C>T		C	C	T	C	C	C	C	C	C	C	C	C	C	C	C	C	C	C	C	C	C	C	C	C	C	C	C	C	C	C	C	C	C	C	C	C	C	C	C	C	C	C
47686	G	A	non_coding_transcript_exon_variant	MODIFIER	ML0039	416G>A		G	G	G	G	G	G	G	G	G	G	G	G	G	G	G	G	G	G	G	G	G	G	G	G	G	G	G	G	G	G	G	G	G	G	G	G	G	G	G	G	G	G
48196	G	A	non_coding_transcript_exon_variant	MODIFIER	ML0039	926G>A		G	G	G	G	G	G	-	A	G	G	G	G	G	G	G	G	G	G	G	G	G	G	G	G	G	G	G	G	G	G	G	G	G	G	G	G	G	G	G	G	G	G
48229	C	T	non_coding_transcript_exon_variant	MODIFIER	ML0039	959C>T		C	C	C	C	C	C	-	C	C	C	C	C	C	C	C	C	C	C	C	C	C	C	C	C	C	C	C	C	C	C	C	C	C	C	C	C	C	C	C	C	C	C
48235	G	A	non_coding_transcript_exon_variant	MODIFIER	ML0039	965G>A		G	G	G	G	G	G	-	G	G	G	G	G	G	G	G	G	G	G	G	G	G	G	G	G	G	G	G	G	G	G	G	G	G	G	G	G	G	G	G	G	G	G
48680	G	T	intergenic_region	MODIFIER	ML0039-ML0040	48680G>T		G	G	G	G	G	G	-	G	G	G	G	G	G	G	G	G	G	G	G	G	G	G	G	G	G	G	G	G	G	G	G	G	G	G	G	G	G	G	G	G	G	G
48732	C	T	intergenic_region	MODIFIER	ML0039-ML0040	48732C>T		C	C	C	C	C	C	C	C	C	C	C	C	C	C	C	C	T	C	C	T	C	C	T	T	T	T	C	T	C	T	C	C	C	C	T	C	T	C	C	C	C	C
51299	C	T	missense_variant	MODERATE	ML0041	644C>T	Thr215Ile	C	C	C	C	C	C	C	C	C	C	C	C	C	C	C	C	C	C	C	C	C	C	C	C	C	C	C	C	C	C	C	C	C	C	C	C	C	C	C	C	C	C
51988	C	T	missense_variant	MODERATE	ML0041	1333C>T	Arg445Cys	C	C	C	C	C	C	C	C	C	-	C	C	C	C	C	C	-	C	C	C	C	C	C	C	C	C	C	C	C	C	C	C	C	C	C	C	C	C	C	C	C	C
52084	C	T	missense_variant	MODERATE	ML0042	92C>T	Thr31Ile	C	C	C	C	C	C	C	C	C	C	C	C	C	C	C	C	C	C	C	C	C	C	C	C	C	C	C	C	C	C	C	C	C	C	C	C	C	C	C	C	C	C
52851	T	C	missense_variant	MODERATE	ML0042	859T>C	Trp287Arg	T	C	C	C	-	C	-	-	C	-	C	C	C	C	C	C	C	C	C	C	C	C	C	C	C	C	C	C	C	C	C	C	C	C	C	C	C	C	C	C	C	C
53300	C	T	synonymous_variant	LOW	ML0042	1308C>T	Gly436Gly	C	C	C	C	C	C	C	C	C	C	C	C	C	C	C	C	C	C	C	C	C	C	C	C	C	C	C	C	C	C	C	C	C	C	C	C	C	C	C	C	C	C
53995	G	A	non_coding_transcript_exon_variant	MODIFIER	ML0043	277G>A		G	G	G	G	G	G	G	G	G	G	G	G	G	G	G	G	G	G	G	G	G	G	G	G	G	G	G	G	G	G	G	G	G	G	G	G	G	G	G	G	G	G
55736	G	T	non_coding_transcript_exon_variant	MODIFIER	ML0045	156G>T		G	G	G	G	G	G	G	G	G	G	G	G	G	G	G	G	G	G	G	G	G	G	G	G	G	G	G	G	G	G	G	G	G	G	G	G	G	G	G	G	G	G
56225	T	G	non_coding_transcript_exon_variant	MODIFIER	ML0045	645T>G		T	T	T	T	T	-	-	T	T	T	T	T	T	T	T	T	-	T	T	T	T	T	T	T	T	T	T	T	T	T	T	T	T	T	T	T	T	T	T	T	T	T
56228	C	A	non_coding_transcript_exon_variant	MODIFIER	ML0045	648C>A		C	C	C	C	C	-	-	C	C	C	C	C	C	C	C	C	C	C	C	C	C	C	C	C	C	C	C	C	C	C	C	C	C	C	C	C	C	C	C	C	C	C
56421	C	T	non_coding_transcript_exon_variant	MODIFIER	ML0045	841C>T		C	C	C	C	C	C	C	C	C	-	C	C	C	C	C	C	C	C	C	C	C	C	C	C	C	C	C	C	C	C	C	C	C	C	C	C	C	C	C	C	C	C
57240	G	A	intergenic_region	MODIFIER	ML0045-ML0046	57240G>A		G	G	G	G	G	G	G	G	G	G	G	G	G	G	G	G	G	G	G	G	G	G	G	G	G	G	G	G	G	G	G	G	G	G	G	G	G	G	G	G	G	G
57633	T	G	non_coding_transcript_exon_variant	MODIFIER	ML0046	290A>C		T	T	T	T	T	T	T	T	T	T	T	T	T	T	G	T	T	T	T	T	T	T	T	T	T	T	T	T	T	T	T	T	T	T	T	T	T	T	T	T	T	T
58052	C	T	missense_variant	MODERATE	ML0047	1507G>A	Val503Ile	C	C	C	C	C	C	-	C	C	C	C	C	C	C	C	T	C	T	T	C	T	C	C	C	C	C	T	C	T	C	T	C	T	T	C	T	C	T	T	T	T	T
58631	C	T	missense_variant	MODERATE	ML0047	928G>A	Ala310Thr	C	C	C	C	C	C	C	C	C	C	C	C	C	C	C	C	C	C	C	C	C	C	C	C	C	C	C	C	C	C	C	C	C	C	C	C	C	C	C	C	C	C
58697	C	T	missense_variant	MODERATE	ML0047	862G>A	Ala288Thr	C	C	C	C	C	C	C	C	C	C	C	C	C	C	C	C	C	C	C	C	C	C	C	C	C	C	C	C	C	C	C	C	C	C	C	C	C	C	C	C	C	C
58756	G	A	missense_variant	MODERATE	ML0047	803C>T	Ala268Val	G	G	G	G	-	G	G	G	G	-	G	G	G	G	G	G	G	G	G	G	G	G	G	A	G	G	G	G	G	G	G	G	G	G	G	G	G	G	G	G	G	G
58909	G	A	missense_variant	MODERATE	ML0047	650C>T	Ala217Val	G	G	G	G	G	G	-	G	G	-	G	G	G	G	G	G	G	G	G	G	G	G	G	G	G	G	G	G	G	G	G	G	G	G	G	G	G	G	G	G	G	G
59871	G	A	missense_variant	MODERATE	ML0048	1445C>T	Thr482Met	G	G	G	G	G	G	G	G	G	-	G	G	G	G	G	G	G	G	G	G	G	G	G	G	G	A	G	G	G	G	G	G	G	G	G	G	G	G	G	G	G	G
60096	T	G	missense_variant	MODERATE	ML0048	1220A>C	Asp407Ala	T	T	T	T	T	T	T	T	T	T	T	T	T	T	T	T	T	T	T	T	T	T	T	T	T	T	T	T	G	T	T	T	T	T	T	T	T	T	T	T	T	T
60699	G	A	missense_variant	MODERATE	ML0048	617C>T	Ser206Leu	G	G	G	G	G	G	G	G	G	G	A	G	G	G	G	G	G	G	G	G	G	G	G	G	G	G	G	G	G	G	G	G	G	G	G	G	G	G	G	G	G	G
60863	C	T	missense_variant	MODERATE	ML0048	453G>A	Met151Ile	C	C	C	C	C	C	C	C	C	C	C	C	C	C	C	C	-	C	C	C	C	C	C	C	C	C	C	C	C	C	C	C	C	C	C	C	C	C	C	C	C	C
61244	C	T	synonymous_variant	LOW	ML0048	72G>A	Glu24Glu	C	C	C	C	C	C	C	C	C	C	C	C	C	C	C	C	C	C	C	C	C	C	C	C	C	C	C	C	C	C	C	C	C	C	C	C	C	C	C	C	C	C
61294	G	T	missense_variant	MODERATE	ML0048	22C>A	Leu8Ile	G	G	G	G	G	G	G	G	G	G	G	G	G	G	G	G	G	G	G	G	G	G	G	G	G	G	G	G	G	G	G	G	-	G	G	G	G	G	G	G	G	G
61425	A	G	missense_variant	MODERATE	ML0049	269T>C	Met90Thr	A	G	G	G	G	G	-	G	G	G	G	G	A	G	G	G	G	G	G	G	G	G	G	G	G	G	G	G	G	G	G	G	G	G	G	G	G	G	G	G	G	G
61435	C	T	missense_variant	MODERATE	ML0049	259G>A	Ala87Thr	C	C	C	C	C	C	C	C	C	C	C	C	C	C	C	C	C	C	C	C	C	C	C	C	C	C	C	C	C	C	C	C	C	C	C	C	C	C	C	C	C	C
61530	C	T	missense_variant	MODERATE	ML0049	164G>A	Arg55Gln	C	T	T	T	T	T	T	T	T	T	T	T	T	T	T	T	T	T	T	T	T	T	T	T	T	T	T	T	T	T	T	T	T	T	T	T	T	T	T	T	T	T
61542	G	C	missense_variant	MODERATE	ML0049	152C>G	Ser51Trp	G	G	G	G	G	G	G	G	G	G	G	G	G	G	G	G	G	G	G	G	G	G	G	G	G	G	G	G	G	G	G	G	-	G	G	G	G	G	G	G	G	G
61710	G	A	intergenic_region	MODIFIER	ML0049-ML0050	61710G>A		G	G	G	G	G	G	G	G	G	G	G	G	G	G	G	G	A	G	G	G	G	G	G	G	G	G	G	G	G	G	G	G	G	G	G	G	A	G	G	G	G	G
61735	C	T	synonymous_variant	LOW	ML0050	288G>A	Ser96Ser	C	C	C	T	T	C	C	C	C	-	C	T	C	C	C	C	C	C	C	C	C	C	C	C	C	C	C	C	C	C	C	C	C	C	C	C	C	C	C	C	C	C
61926	C	T	missense_variant	MODERATE	ML0050	97G>A	Asp33Asn	C	C	C	C	C	C	C	C	C	C	C	C	C	C	C	C	C	C	C	C	C	C	C	C	C	C	C	C	C	C	C	C	C	C	C	C	C	C	C	C	C	C
62401	T	G	missense_variant	MODERATE	ML0051	709A>C	Thr237Pro	T	T	T	T	T	T	T	T	T	-	T	T	G	T	T	T	-	T	T	T	T	T	T	T	T	T	T	T	T	T	T	T	T	T	T	T	T	T	T	T	T	T
62545	G	T	missense_variant	MODERATE	ML0051	565C>A	Pro189Thr	G	G	G	G	G	G	-	G	G	G	G	G	G	G	T	G	G	G	G	G	G	G	G	G	G	G	G	G	G	G	G	G	G	G	G	G	G	G	G	G	G	G
64579	C	G	synonymous_variant	LOW	ML0052	534G>C	Thr178Thr	C	C	C	C	-	C	-	C	C	-	C	C	C	C	C	C	-	C	C	C	C	C	C	C	C	C	C	C	C	C	C	C	-	C	C	C	C	C	C	C	C	C
65867	T	C	synonymous_variant	LOW	ML0053	1554A>G	Gly518Gly	T	T	T	T	T	T	T	T	T	T	C	T	T	T	T	T	T	T	T	T	T	T	T	T	T	T	T	T	T	T	T	T	T	T	T	T	T	T	T	T	T	T
65908	G	T	missense_variant	MODERATE	ML0053	1513C>A	Leu505Ile	G	G	G	G	G	G	G	G	G	G	G	G	G	G	G	G	G	G	G	G	G	G	G	G	G	G	G	G	G	G	G	G	G	G	G	G	G	G	G	G	G	G
66394	C	T	missense_variant	MODERATE	ML0053	1027G>A	Gly343Ser	C	C	C	C	C	C	C	C	C	-	C	C	C	C	C	C	C	C	C	C	C	C	C	C	C	C	C	C	C	C	C	C	C	C	C	C	C	C	C	C	C	C
66768	C	T	missense_variant	MODERATE	ML0053	653G>A	Arg218His	C	C	C	C	C	T	C	C	C	C	C	C	C	C	C	C	C	C	C	C	C	C	C	C	C	C	C	C	C	C	C	C	C	C	C	C	C	C	C	C	C	C
67504	T	C	synonymous_variant	LOW	ML0054	1359A>G	Arg453Arg	T	T	T	T	-	T	-	T	T	-	T	T	T	T	T	T	T	T	T	T	T	T	T	T	T	T	T	T	T	T	T	T	T	T	T	T	T	T	T	T	T	T
68046	C	T	missense_variant	MODERATE	ML0054	817G>A	Glu273Lys	C	C	C	C	C	C	C	C	C	C	C	C	C	C	C	C	C	C	C	C	C	C	C	C	C	C	C	C	C	C	C	C	C	C	C	C	C	C	C	C	C	C
69328	G	T	synonymous_variant	LOW	ML0055	1260C>A	Thr420Thr	G	G	G	G	G	G	G	G	G	G	G	G	G	G	G	G	G	G	G	G	G	G	G	G	G	G	G	G	G	G	G	G	G	G	G	G	G	G	G	G	G	G
70556	C	G	missense_variant	MODERATE	ML0055	32G>C	Ser11Thr	C	C	C	C	C	C	C	C	C	C	C	C	C	C	C	C	C	C	C	C	C	C	C	C	C	C	C	C	C	C	C	C	C	C	C	C	C	C	C	C	C	C
72135	C	A	intergenic_region	MODIFIER	ML0057-ML0058	72135C>A		C	C	C	C	C	C	-	C	C	-	C	C	C	C	C	C	C	C	C	C	C	C	C	C	C	C	C	C	C	C	C	C	C	C	C	C	C	C	C	C	C	C
73703	C	T	intergenic_region	MODIFIER	ML0058-ML0059	73703C>T		C	C	C	C	C	C	C	C	C	C	C	C	C	C	C	C	C	C	C	C	C	C	C	C	C	C	C	C	C	C	C	C	-	C	C	C	C	C	C	C	C	C
75416	C	A	intergenic_region	MODIFIER	ML0059-ML0060	75416C>A		C	C	C	C	C	C	-	C	C	C	C	C	C	C	C	C	C	C	C	C	C	C	C	C	C	C	C	C	C	C	C	C	C	C	C	C	C	C	C	C	C	C
76343	C	T	intergenic_region	MODIFIER	ML0059-ML0060	76343C>T		C	C	C	C	C	C	C	C	C	C	C	C	C	C	C	C	C	C	C	C	C	C	C	C	C	C	C	C	C	C	C	C	C	C	C	C	C	C	C	C	C	C
77387	C	G	intergenic_region	MODIFIER	ML0060-gltB	77387C>G		C	C	C	C	C	C	C	C	C	C	C	C	C	C	C	C	C	C	C	C	C	C	C	C	C	C	C	C	C	C	C	C	C	C	C	C	C	G	C	C	C	C
77864	T	C	synonymous_variant	LOW	gltB	156T>C	Gly52Gly	T	C	C	C	-	C	C	C	C	-	C	C	C	C	C	C	C	C	C	C	C	C	C	C	C	C	C	C	C	C	C	C	C	C	C	C	C	C	C	C	C	C
80651	G	C	synonymous_variant	LOW	gltB	2943G>C	Arg981Arg	G	G	G	G	G	G	G	G	G	G	G	G	G	G	G	G	G	G	G	G	G	G	G	G	G	G	G	G	G	G	G	G	G	G	G	G	G	G	G	G	G	G
80693	C	T	synonymous_variant	LOW	gltB	2985C>T	Pro995Pro	C	C	C	C	C	C	C	C	C	C	C	C	C	C	C	C	C	C	C	C	C	C	C	C	C	C	C	C	C	C	C	C	C	C	C	C	C	C	C	C	C	C
84592	C	T	intergenic_region	MODIFIER	gltD-ML0063	84592C>T		C	C	C	C	C	C	C	C	C	C	C	C	C	C	C	C	C	C	C	C	C	C	C	C	C	T	C	C	C	C	C	C	C	C	C	C	C	C	C	C	C	C
85842	C	T	intergenic_region	MODIFIER	ML0063-ML0064	85842C>T		C	C	C	C	C	C	C	C	C	C	C	C	C	C	C	C	C	C	C	C	C	C	C	C	C	C	C	C	C	C	C	C	C	C	C	C	C	C	C	C	C	C
86753	G	A	missense_variant	MODERATE	ML0065	73G>A	Ala25Thr	G	G	G	G	G	G	G	G	G	-	G	G	G	G	G	G	-	G	G	G	G	G	G	G	G	G	G	G	G	G	G	G	G	G	G	G	G	G	G	G	G	G
86851	C	T	synonymous_variant	LOW	ML0065	171C>T	Gly57Gly	C	C	C	C	C	C	C	C	C	C	C	C	C	C	C	C	C	C	C	C	C	C	C	C	C	C	C	C	C	C	C	C	C	C	C	C	C	C	C	C	C	C
86867	G	A	missense_variant	MODERATE	ML0065	187G>A	Asp63Asn	G	G	G	G	G	G	G	G	G	G	G	G	G	G	G	G	G	G	G	G	G	G	G	G	G	G	G	G	G	G	G	G	G	G	G	G	G	G	G	G	G	G
87647	G	A	missense_variant	MODERATE	ML0065	967G>A	Asp323Asn	G	G	G	G	G	G	G	G	G	G	G	G	G	G	G	G	G	G	G	G	G	G	G	G	G	G	G	G	G	G	G	G	G	G	G	G	G	G	G	G	G	G
87828	C	T	missense_variant	MODERATE	ML0065	1148C>T	Pro383Leu	C	C	C	C	C	C	C	C	C	-	C	C	C	C	C	C	C	C	C	C	C	C	C	C	C	C	C	C	C	C	C	C	C	C	C	C	C	C	C	C	C	C
88468	C	T	synonymous_variant	LOW	menG	252G>A	Leu84Leu	C	C	C	C	-	C	C	-	C	-	C	C	C	C	C	C	C	C	C	C	C	C	C	C	C	C	C	C	C	C	C	C	C	C	C	C	C	C	C	C	C	C
90345	C	T	intergenic_region	MODIFIER	ML0068-ML0069	90345C>T		C	C	C	C	C	C	C	C	C	C	C	C	C	C	C	C	C	C	C	C	C	C	C	C	C	C	C	C	C	C	C	C	C	C	C	C	C	C	C	C	C	C
92561	C	T	intergenic_region	MODIFIER	ML0071-sodA	92561C>T		C	C	C	C	C	C	C	C	C	C	C	C	C	C	C	C	C	C	C	C	C	C	C	C	C	C	C	C	C	C	C	T	C	C	C	C	C	C	C	C	C	C
93554	A	G	intergenic_region	MODIFIER	sodA-ML0073	93554A>G		A	A	A	A	A	A	A	A	A	-	A	A	A	A	A	A	A	A	A	A	A	A	G	A	G	A	A	A	A	A	A	A	A	A	A	A	A	A	A	A	A	A
93555	C	G	intergenic_region	MODIFIER	sodA-ML0073	93555C>G		C	C	C	C	C	C	-	C	C	-	C	C	C	C	C	C	C	C	C	C	C	C	G	C	G	C	C	C	C	C	C	C	C	C	C	C	C	C	C	C	C	C
93969	G	A	intergenic_region	MODIFIER	sodA-ML0073	93969G>A		G	G	G	G	G	G	G	G	G	G	G	G	G	G	G	G	G	G	G	G	G	G	G	G	G	G	G	G	G	G	G	G	G	G	G	G	G	G	G	G	G	G
94052	A	G	intergenic_region	MODIFIER	sodA-ML0073	94052A>G		A	A	A	A	A	A	A	A	A	A	A	A	A	A	A	A	A	A	A	A	A	A	A	A	A	A	A	A	A	A	A	A	A	A	A	A	A	A	A	A	A	A
94314	G	A	missense_variant	MODERATE	ML0073	223G>A	Gly75Ser	G	G	-	-	-	G	-	-	G	-	G	-	G	G	G	G	G	G	G	G	G	G	G	G	G	G	G	G	G	G	G	G	G	G	G	G	G	G	G	G	G	G
94610	C	T	synonymous_variant	LOW	ML0073	519C>T	Ala173Ala	C	C	C	C	-	C	C	C	C	C	C	C	C	C	C	C	C	C	C	C	C	C	C	C	C	C	C	C	C	C	C	C	C	C	C	C	C	C	C	C	C	C
95046	G	A	missense_variant	MODERATE	ML0073	955G>A	Val319Met	G	G	G	G	G	G	G	G	G	G	G	G	G	G	G	G	-	G	G	G	G	G	G	G	G	G	G	G	G	G	G	G	G	G	G	G	G	G	G	G	G	G
96228	A	G	non_coding_transcript_exon_variant	MODIFIER	bfrB	212T>C		A	A	A	A	A	A	A	A	A	A	A	A	A	A	A	A	A	A	A	A	A	A	A	A	A	A	A	A	A	A	A	A	A	A	A	A	A	A	A	A	A	A
97110	G	A	non_coding_transcript_exon_variant	MODIFIER	ML0076	173C>T		G	G	G	G	G	G	G	G	G	-	G	G	G	G	G	G	-	G	G	G	G	G	G	G	G	G	G	G	G	G	G	A	G	G	G	G	G	G	G	G	G	G
98881	C	A	missense_variant	MODERATE	pheA	457C>A	Gln153Lys	C	C	C	C	-	C	C	-	C	-	C	C	C	C	C	C	C	C	C	C	C	C	C	C	C	C	C	C	C	C	C	C	C	C	C	C	C	C	C	C	C	C
99564	G	A	missense_variant	MODERATE	ML0079	175G>A	Ala59Thr	G	G	G	G	G	G	-	G	G	G	G	G	G	G	G	G	G	G	G	G	G	G	G	G	G	G	G	G	G	G	G	G	G	G	G	G	G	G	G	G	G	G
99842	C	T	synonymous_variant	LOW	ML0079	453C>T	Val151Val	C	C	C	C	-	C	C	C	C	-	C	C	C	C	C	C	C	C	C	C	C	C	C	C	C	C	C	C	C	C	C	C	C	C	C	C	C	C	C	C	C	C
100574	A	G	non_coding_transcript_exon_variant	MODIFIER	ML0080	78T>C		A	G	G	G	G	A	A	G	G	G	A	G	A	A	G	A	A	A	A	A	A	A	A	A	A	A	A	A	A	A	A	A	A	A	A	A	A	A	A	A	A	A
102701	C	T	synonymous_variant	LOW	serS	580C>T	Leu194Leu	C	C	C	C	C	C	C	C	C	C	C	C	C	C	C	C	C	C	C	C	C	C	C	C	C	C	C	C	C	C	C	C	C	C	C	C	C	C	C	C	C	C
103608	G	A	intergenic_region	MODIFIER	serS-ML0083	103608G>A		G	G	G	G	G	G	G	A	G	G	G	G	G	G	G	G	G	G	G	G	G	G	G	G	G	G	G	G	G	G	G	G	G	G	G	G	G	G	G	G	G	G
103699	C	T	intergenic_region	MODIFIER	serS-ML0083	103699C>T		C	C	C	C	C	C	C	C	C	C	C	C	C	C	C	C	C	C	C	C	C	C	C	C	C	C	C	C	C	C	C	C	C	C	C	C	C	C	C	C	C	C
104584	G	A	intergenic_region	MODIFIER	serS-ML0083	104584G>A		G	G	G	G	G	G	G	G	G	G	G	G	G	G	G	G	G	G	G	G	G	G	G	G	G	G	G	G	G	G	G	G	G	G	G	G	G	G	G	G	G	G
104592	G	C	intergenic_region	MODIFIER	serS-ML0083	104592G>C		G	G	G	G	G	G	-	G	G	G	G	G	G	G	G	G	G	G	G	G	G	G	G	G	G	G	G	G	G	G	G	G	G	G	G	G	G	G	G	G	G	G
105750	C	T	non_coding_transcript_exon_variant	MODIFIER	ML0083	442G>A		C	C	C	C	C	C	C	C	C	-	C	C	C	C	C	T	C	C	T	C	C	C	C	C	C	C	C	C	C	C	C	C	C	C	C	C	C	C	C	C	C	C
106792	G	A	non_coding_transcript_exon_variant	MODIFIER	ML0085	1368C>T		G	G	G	G	G	G	G	G	G	G	G	G	G	G	A	G	G	G	G	G	G	G	G	G	G	G	G	G	G	G	G	G	G	G	G	G	G	G	G	G	G	G
107861	A	C	non_coding_transcript_exon_variant	MODIFIER	ML0085	299T>G		A	A	A	A	A	A	A	A	A	A	A	A	A	A	A	A	A	A	A	A	A	A	A	A	A	A	A	A	A	A	A	A	A	A	A	A	A	A	A	A	A	A
108819	G	A	non_coding_transcript_exon_variant	MODIFIER	ML0086	173C>T		G	G	G	G	G	G	G	G	G	G	G	G	G	G	G	G	G	G	G	G	G	G	G	G	G	G	G	G	G	G	G	G	G	G	G	G	G	G	G	G	G	G
109458	C	T	missense_variant	MODERATE	ML0087	410C>T	Ala137Val	C	C	C	C	C	C	C	C	C	-	C	C	C	C	C	T	C	T	T	C	T	C	C	C	C	C	T	C	T	C	T	C	T	T	C	T	C	T	T	T	T	T
109685	C	T	missense_variant	MODERATE	ML0087	637C>T	His213Tyr	C	C	C	C	C	C	C	C	C	-	C	C	C	C	C	C	C	C	C	C	C	C	C	C	C	C	C	C	C	C	C	C	C	C	C	C	C	C	C	C	C	C
110180	C	G	non_coding_transcript_exon_variant	MODIFIER	ML0088	339C>G		C	C	C	G	G	C	-	-	G	G	C	G	C	C	C	C	C	C	C	C	C	C	C	C	C	C	C	C	C	C	C	C	C	C	C	C	C	C	C	C	C	C
111822	G	A	non_coding_transcript_exon_variant	MODIFIER	csp	1063C>T		G	G	G	G	G	G	G	G	G	G	G	G	G	G	G	G	G	G	G	G	G	G	G	G	G	G	G	G	G	G	G	G	G	G	G	G	G	G	G	G	G	G
112265	C	G	non_coding_transcript_exon_variant	MODIFIER	csp	620G>C		C	C	C	C	C	C	C	C	C	C	C	C	C	C	C	C	C	C	C	C	C	C	C	C	C	C	C	C	C	C	C	C	C	C	C	C	C	C	C	C	C	C
112800	G	T	non_coding_transcript_exon_variant	MODIFIER	csp	85C>A		G	G	G	G	G	G	G	G	G	G	G	G	G	G	G	G	G	G	G	G	G	G	G	G	G	G	G	G	G	G	G	G	G	G	G	T	G	G	G	G	G	G
115436	C	T	synonymous_variant	LOW	ML0093	66C>T	Arg22Arg	C	C	C	C	C	C	C	C	C	C	C	C	C	C	C	C	C	C	C	C	C	C	C	C	C	C	C	C	C	C	C	C	C	C	C	C	C	C	C	C	C	C
115521	G	A	missense_variant	MODERATE	ML0093	151G>A	Glu51Lys	G	G	G	G	G	G	G	G	G	G	G	G	G	G	G	G	G	G	G	G	G	G	G	G	G	G	G	G	G	G	G	G	G	G	G	G	G	G	G	G	G	G
115674	G	A	missense_variant	MODERATE	ML0093	304G>A	Glu102Lys	G	G	G	G	G	G	G	G	G	G	G	G	G	G	G	G	G	G	G	G	G	G	G	G	G	G	G	G	G	G	G	G	G	G	G	G	G	G	G	G	G	G
115979	C	T	synonymous_variant	LOW	ML0093	609C>T	Val203Val	C	C	C	C	C	C	-	C	C	C	C	C	C	C	C	C	C	C	C	C	C	C	C	C	C	C	C	C	C	C	C	C	C	C	C	C	C	C	C	C	C	C
116225	C	T	synonymous_variant	LOW	ML0093	855C>T	Gly285Gly	C	C	C	C	C	C	C	T	C	C	C	C	C	C	C	C	C	C	C	C	C	C	C	C	C	C	C	C	C	C	C	C	C	C	C	C	C	C	C	C	C	C
117020	C	A	missense_variant	MODERATE	ML0093	1650C>A	Asp550Glu	C	C	C	C	C	C	C	C	C	C	C	C	C	C	C	C	C	C	C	C	C	C	C	C	C	C	C	C	C	C	C	C	C	C	C	C	C	C	C	C	C	C
118588	G	C	missense_variant	MODERATE	ML0095	719G>C	Arg240Pro	G	G	G	G	G	G	G	G	G	-	G	G	G	G	G	G	-	G	G	G	G	G	G	G	G	G	G	G	G	G	G	G	G	G	C	G	G	G	G	G	G	G
119227	C	T	synonymous_variant	LOW	ML0096	409C>T	Leu137Leu	C	C	C	C	C	C	C	C	C	-	C	C	C	C	C	C	C	C	C	C	C	C	C	C	C	C	C	C	C	C	C	C	C	C	C	C	C	C	C	C	C	C
120632	C	T	missense_variant	MODERATE	ML0096	1814C>T	Ala605Val	C	C	C	C	C	C	C	C	C	-	C	C	C	C	C	C	C	C	C	C	C	C	C	C	T	C	C	C	C	C	C	C	C	C	C	C	C	C	C	C	C	C
121685	C	T	synonymous_variant	LOW	fbpA	529C>T	Leu177Leu	C	C	C	C	C	C	-	C	C	C	C	C	C	C	C	C	-	C	C	C	C	C	C	C	C	C	C	C	C	C	C	C	C	C	C	C	C	C	C	C	C	C
121761	G	C	missense_variant	MODERATE	fbpA	605G>C	Gly202Ala	G	G	G	G	G	G	G	G	G	-	G	G	G	G	G	G	G	G	G	G	G	G	G	G	G	G	G	G	G	G	G	G	G	G	G	G	G	G	G	G	G	G
122485	C	G	missense_variant	MODERATE	fbpC	176C>G	Ala59Gly	C	C	C	C	C	C	C	-	C	C	C	C	C	C	C	C	C	C	C	C	C	C	C	C	C	C	C	C	C	C	C	C	C	C	C	C	C	C	C	C	C	C
122793	C	T	missense_variant	MODERATE	fbpC	484C>T	Pro162Ser	C	C	C	C	C	C	C	-	C	-	C	C	C	C	C	C	C	C	C	C	C	C	C	C	C	C	C	C	C	C	C	C	C	C	C	C	C	C	C	C	C	C
124024	A	C	missense_variant	MODERATE	ML0099	655A>C	Ile219Leu	A	A	A	A	A	A	A	A	A	-	A	A	A	A	A	A	A	A	A	A	A	A	A	A	A	A	A	A	A	A	A	A	A	A	A	A	A	A	A	A	A	A
124219	C	T	missense_variant	MODERATE	ML0099	850C>T	Pro284Ser	C	C	C	C	C	C	C	C	C	C	C	C	C	C	C	C	C	C	C	C	C	C	C	C	C	C	C	C	C	C	C	C	C	C	C	C	C	C	C	C	C	C
125018	C	T	synonymous_variant	LOW	fadD32	420C>T	Thr140Thr	C	C	C	C	C	C	C	C	C	-	C	C	C	C	C	C	C	C	C	C	C	C	C	C	C	C	C	C	C	C	C	C	-	C	C	C	C	C	C	C	C	C
127309	C	T	synonymous_variant	LOW	pks13	792C>T	Val264Val	C	C	C	C	C	C	C	C	C	C	C	C	C	C	C	C	C	C	C	C	C	C	C	C	C	C	C	C	C	C	C	C	C	C	C	C	C	C	C	C	C	C
127726	G	T	synonymous_variant	LOW	pks13	1209G>T	Gly403Gly	G	G	G	G	G	G	G	-	G	G	G	G	T	G	G	G	G	G	G	G	G	G	G	G	G	G	G	G	G	G	G	G	-	G	G	G	G	G	G	G	G	G
129046	T	A	synonymous_variant	LOW	pks13	2529T>A	Val843Val	T	T	T	T	T	T	T	T	T	T	T	T	T	T	T	T	-	T	T	T	T	T	T	A	T	T	T	T	T	A	T	T	T	T	T	T	A	T	T	T	T	T
132582	G	A	synonymous_variant	LOW	accD4	714G>A	Arg238Arg	G	G	G	G	G	G	G	G	G	G	G	G	A	G	G	G	G	G	G	G	G	G	G	G	G	G	G	G	G	G	G	G	G	G	G	G	G	G	G	G	G	G
134174	G	C	non_coding_transcript_exon_variant	MODIFIER	fadE35	863C>G		G	G	G	G	G	G	G	G	G	G	G	G	G	G	G	G	G	G	G	G	G	G	G	G	G	G	G	G	G	G	G	G	G	G	G	G	G	G	G	G	C	C
134307	G	A	non_coding_transcript_exon_variant	MODIFIER	fadE35	730C>T		G	G	G	G	G	G	G	G	G	G	G	G	G	G	G	G	G	G	G	G	G	G	G	G	G	G	G	G	G	G	G	G	-	G	G	G	G	G	G	G	G	G
134941	G	A	non_coding_transcript_exon_variant	MODIFIER	fadE35	96C>T		G	G	G	G	G	G	G	G	G	G	G	G	G	G	G	G	G	G	G	G	G	A	G	G	G	G	G	G	G	G	G	A	G	G	G	G	G	G	G	G	G	G
135030	A	G	non_coding_transcript_exon_variant	MODIFIER	fadE35	7T>C		A	A	A	A	A	A	A	A	A	A	A	A	A	A	A	A	A	A	A	A	A	A	A	A	A	A	A	A	A	A	A	A	A	A	A	A	A	A	A	A	A	A
136391	C	T	intergenic_region	MODIFIER	fadE35-embB	136391C>T		C	C	C	C	C	C	C	C	C	C	C	C	C	C	C	C	C	C	C	C	C	C	C	C	C	C	C	C	C	C	C	C	C	C	C	C	C	C	C	C	C	C
138007	A	G	synonymous_variant	LOW	embB	1818T>C	Ser606Ser	A	A	A	A	A	A	A	A	A	A	A	A	A	A	A	A	A	A	A	A	A	A	A	A	A	A	A	A	A	A	A	A	-	A	A	A	A	A	A	A	A	A
138429	G	A	synonymous_variant	LOW	embB	1396C>T	Leu466Leu	G	G	G	G	G	G	G	-	G	G	G	G	G	G	G	G	G	G	G	G	A	G	G	G	G	G	G	G	G	G	G	G	G	G	G	G	G	G	G	G	G	G
138838	G	A	synonymous_variant	LOW	embB	987C>T	Asp329Asp	G	G	G	G	G	G	G	G	G	G	G	G	G	G	G	G	G	G	G	G	G	G	G	G	G	G	G	G	G	G	G	G	G	G	G	G	G	G	G	G	G	G
139076	C	T	missense_variant	MODERATE	embB	749G>A	Arg250His	C	C	C	C	C	C	C	C	C	-	C	C	C	C	C	C	C	C	C	C	C	C	C	C	C	C	C	C	C	C	C	C	C	C	C	C	C	C	C	C	C	C
139299	C	T	missense_variant	MODERATE	embB	526G>A	Gly176Ser	C	C	C	C	C	C	-	C	C	-	C	C	C	C	C	C	C	C	C	C	C	C	C	C	C	C	C	C	C	C	C	C	C	C	C	C	C	C	C	C	C	C
139542	C	T	missense_variant	MODERATE	embB	283G>A	Val95Met	C	C	C	C	-	C	-	-	C	-	C	C	C	C	C	C	C	C	C	C	C	C	C	C	C	C	C	C	C	C	C	C	-	C	C	C	C	C	C	C	C	C
141953	A	G	missense_variant	MODERATE	embA	1204T>C	Phe402Leu	A	A	A	A	A	A	A	-	A	A	A	A	A	A	A	A	A	A	A	A	A	A	A	A	A	A	A	A	A	A	A	A	A	A	A	A	A	A	A	A	A	A
141965	G	A	missense_variant	MODERATE	embA	1192C>T	Leu398Phe	G	G	G	G	G	G	G	-	G	-	G	G	G	G	G	G	G	G	G	G	G	G	G	G	G	G	G	G	G	G	G	G	G	G	G	G	G	G	G	G	G	G
142265	C	T	missense_variant	MODERATE	embA	892G>A	Ala298Thr	C	C	C	C	C	C	-	C	C	C	C	C	C	C	C	C	-	C	C	C	C	C	C	C	C	C	C	C	C	C	C	C	C	C	C	C	C	C	C	C	C	C
142746	G	C	missense_variant	MODERATE	embA	411C>G	Ser137Arg	G	G	G	G	-	G	-	G	G	-	G	G	G	G	G	G	G	G	G	G	G	G	G	G	G	G	G	G	G	G	G	G	G	G	G	G	G	G	G	G	G	G
142915	G	C	missense_variant	MODERATE	embA	242C>G	Thr81Ser	G	G	G	G	G	G	G	G	G	G	G	G	G	G	G	G	G	G	G	G	G	G	G	G	G	G	G	G	G	G	G	G	G	G	G	G	G	G	G	G	G	G
143526	C	T	intergenic_region	MODIFIER	embA-embC	143526C>T		C	C	C	C	C	C	C	C	C	C	C	C	C	C	C	T	C	T	T	C	T	C	C	C	C	C	T	C	T	C	T	C	T	T	C	T	C	T	T	T	T	T
143753	G	A	intergenic_region	MODIFIER	embA-embC	143753G>A		G	G	G	G	G	G	G	G	G	G	G	G	G	G	G	G	G	G	G	G	G	G	G	G	G	G	G	G	G	G	G	G	G	G	G	G	G	G	G	G	G	G
146619	C	A	missense_variant	MODERATE	embC	709G>T	Asp237Tyr	C	C	C	C	C	C	C	C	C	C	C	C	C	C	C	C	C	C	C	C	C	C	C	C	C	C	C	C	C	C	C	C	C	C	C	C	C	C	C	C	C	C
146965	C	T	synonymous_variant	LOW	embC	363G>A	Val121Val	C	C	C	C	C	C	C	C	C	-	C	C	C	C	C	C	C	C	C	C	C	C	C	C	C	C	C	C	C	C	C	C	C	C	C	C	C	C	C	C	C	C
148625	G	A	missense_variant	MODERATE	ML0107	734C>T	Thr245Met	G	G	G	A	A	G	G	-	G	-	G	A	G	G	G	G	G	G	G	G	G	G	G	G	G	G	G	G	G	G	G	G	G	G	G	G	G	G	G	G	G	G
149772	G	A	synonymous_variant	LOW	ML0108	354C>T	Ile118Ile	G	G	G	G	G	G	G	G	G	G	G	G	G	G	G	G	G	G	G	G	G	G	G	G	G	G	G	G	G	G	G	G	G	G	G	G	G	G	G	G	G	G
151870	C	G	missense_variant	MODERATE	ML0110	80G>C	Gly27Ala	C	C	C	C	C	C	C	C	C	C	C	C	C	C	C	C	C	C	C	C	C	C	C	C	C	C	C	C	C	C	C	C	-	C	C	C	C	C	C	C	C	C
151958	G	A	intergenic_region	MODIFIER	ML0110-ML0111	151958G>A		G	G	G	G	G	G	G	G	G	G	G	G	G	G	G	G	G	G	G	G	G	G	G	G	G	G	G	G	G	G	G	G	G	G	G	G	G	G	G	G	G	G
152342	C	T	non_coding_transcript_exon_variant	MODIFIER	ML0111	30G>A		C	C	C	C	C	C	C	C	C	C	C	C	C	C	C	C	C	C	C	C	C	C	C	C	C	C	C	C	C	C	C	C	C	C	C	C	C	T	C	C	C	C
152684	T	C	intergenic_region	MODIFIER	ML0111-ML0112	152684T>C		T	T	T	T	T	T	T	T	T	-	T	T	T	T	T	T	T	T	T	T	T	T	T	T	T	T	T	T	T	T	T	T	T	T	T	T	T	T	T	T	T	T
152772	C	T	intergenic_region	MODIFIER	ML0111-ML0112	152772C>T		C	C	C	C	C	C	C	C	C	-	C	C	C	C	C	C	C	C	C	C	C	C	C	C	C	C	C	C	C	C	C	C	C	C	C	C	C	C	C	C	C	C
154593	C	T	missense_variant	MODERATE	ML0114	802G>A	Ala268Thr	C	C	C	C	C	C	C	-	C	C	C	C	C	C	C	C	C	C	C	C	C	C	C	C	C	C	C	C	C	C	C	C	C	C	C	C	C	C	C	C	C	C
156054	C	T	missense_variant	MODERATE	ML0116	1876G>A	Glu626Lys	C	C	C	C	C	C	C	C	C	-	C	C	C	C	C	C	C	C	C	C	C	C	C	C	C	C	C	C	C	C	C	C	C	C	C	C	C	T	C	C	C	C
156147	C	T	missense_variant	MODERATE	ML0116	1783G>A	Val595Ile	C	C	C	C	C	C	C	C	C	C	C	C	C	C	C	C	C	C	C	C	C	C	C	C	C	C	C	C	C	C	C	C	C	C	C	C	C	C	C	C	C	C
156556	G	A	synonymous_variant	LOW	ML0116	1374C>T	Ile458Ile	G	G	G	G	G	G	G	G	G	G	G	G	G	G	G	G	G	G	G	G	G	G	G	G	G	G	G	G	G	G	G	G	G	G	G	G	G	G	G	G	G	G
156641	A	G	missense_variant	MODERATE	ML0116	1289T>C	Ile430Thr	A	A	A	A	A	A	A	A	A	A	A	A	A	A	A	A	A	A	A	A	A	A	A	A	A	A	A	A	A	A	A	A	A	A	A	A	A	A	A	A	A	A
156948	C	T	missense_variant	MODERATE	ML0116	982G>A	Val328Ile	C	C	C	-	-	C	C	T	C	-	C	C	C	C	C	C	C	C	C	C	C	C	C	C	C	C	C	C	C	C	C	C	C	C	C	C	C	C	C	C	C	C
157111	G	C	missense_variant	MODERATE	ML0116	819C>G	His273Gln	G	G	G	G	G	G	G	G	G	G	G	G	G	G	G	G	-	G	G	G	G	G	G	G	G	G	G	G	G	G	G	G	G	G	G	G	G	G	G	G	G	G
157316	A	G	missense_variant	MODERATE	ML0116	614T>C	Val205Ala	A	A	A	A	A	A	A	A	A	A	A	A	A	A	A	G	A	G	G	A	G	A	A	A	A	A	G	A	G	A	G	A	G	G	A	G	A	G	G	G	G	G
157960	C	T	intergenic_region	MODIFIER	ML0116-ML0117	157960C>T		C	C	C	C	C	C	C	C	C	C	C	C	C	C	T	C	C	C	C	C	C	C	C	C	C	C	C	C	C	C	C	C	C	C	C	C	C	C	C	C	C	C
160033	C	T	stop_gained	HIGH	ML0118	227G>A	Trp76*	C	C	C	C	C	C	-	C	C	C	C	C	C	C	C	C	C	C	C	C	C	C	C	C	C	C	C	C	C	C	C	C	C	C	C	C	C	C	C	C	C	C
161398	C	T	synonymous_variant	LOW	lipE	333G>A	Glu111Glu	C	C	C	C	C	T	C	C	C	C	C	C	C	C	C	C	C	C	C	C	C	C	C	C	C	C	C	C	C	C	C	C	-	C	C	C	C	C	C	C	C	C
161749	C	T	missense_variant	MODERATE	echA1	829G>A	Gly277Arg	C	C	C	C	C	C	-	C	C	C	C	C	C	C	C	C	C	C	C	C	C	C	C	C	C	C	C	C	C	C	C	C	C	C	C	C	C	C	C	C	C	C
163172	C	T	intergenic_region	MODIFIER	echA1-ML0121	163172C>T		C	C	C	C	C	C	C	C	C	C	C	C	C	C	C	C	C	C	C	C	C	C	C	C	C	C	C	C	C	C	C	C	C	C	C	C	C	C	C	C	C	C
163217	A	T	intergenic_region	MODIFIER	echA1-ML0121	163217A>T		A	A	A	A	-	A	A	A	A	A	A	A	A	A	A	A	A	A	A	A	A	A	A	A	A	A	A	A	A	A	A	A	A	A	A	A	A	A	A	A	A	A
163218	A	T	intergenic_region	MODIFIER	echA1-ML0121	163218A>T		A	A	A	A	-	A	A	A	A	A	A	A	A	A	A	A	A	A	A	A	A	A	A	A	A	A	A	A	A	A	A	A	A	A	A	A	A	A	A	A	A	A
163219	A	T	intergenic_region	MODIFIER	echA1-ML0121	163219A>T		A	A	A	A	-	A	A	A	A	A	A	A	A	A	A	A	A	A	A	A	A	A	A	A	A	A	A	A	A	A	A	A	A	A	A	A	A	A	A	A	A	A
163438	C	T	intergenic_region	MODIFIER	echA1-ML0121	163438C>T		C	C	C	C	C	T	C	C	C	C	C	C	C	C	C	C	C	C	C	C	C	C	C	C	C	C	C	C	C	C	C	C	C	C	C	C	C	C	C	C	C	C
164164	G	A	non_coding_transcript_exon_variant	MODIFIER	hisC2	713C>T		G	G	G	G	G	G	G	G	G	G	G	G	G	G	G	G	G	G	G	G	G	G	G	G	G	G	G	G	G	G	G	G	G	G	G	G	G	G	G	G	G	G
164770	G	A	non_coding_transcript_exon_variant	MODIFIER	hisC2	107C>T		G	G	G	G	G	G	G	G	G	G	G	G	G	G	G	G	G	G	G	G	G	G	G	G	G	G	G	G	G	G	G	G	G	G	G	G	G	G	G	G	G	G
164792	C	T	non_coding_transcript_exon_variant	MODIFIER	hisC2	85G>A		C	C	C	C	C	C	C	C	C	C	C	C	C	C	C	C	C	C	C	C	C	C	C	C	C	C	C	C	C	C	C	C	C	C	C	C	C	C	C	C	C	C
165853	C	A	intergenic_region	MODIFIER	argU-ML0123	165853C>A		C	C	C	C	C	C	C	C	C	-	C	C	C	C	A	C	C	C	C	C	C	C	C	C	C	C	C	C	C	C	C	C	C	C	C	C	C	C	C	C	C	C
169215	C	G	intergenic_region	MODIFIER	ML0125-ML0126	169215C>G		C	C	C	C	C	C	C	C	C	C	C	C	C	C	C	C	-	C	C	C	C	C	C	C	C	C	C	C	C	C	C	C	C	C	C	C	C	C	C	C	C	C
169356	C	T	intergenic_region	MODIFIER	ML0125-ML0126	169356C>T		C	C	C	C	C	C	C	C	C	C	C	C	C	C	C	C	C	C	C	C	C	C	C	C	C	C	C	C	C	C	C	C	C	C	C	C	C	C	C	C	C	C
170504	G	C	intergenic_region	MODIFIER	ML0126-ML0127	170504G>C		G	G	G	G	G	G	G	G	G	G	G	G	G	G	G	G	G	G	G	G	G	G	G	G	G	G	G	G	G	G	G	G	G	G	G	G	G	G	G	G	G	G
171625	G	T	missense_variant	MODERATE	ML0128	10G>T	Asp4Tyr	G	G	G	-	-	-	-	-	G	-	G	G	G	G	G	G	-	G	G	G	G	G	G	G	G	G	G	G	G	G	G	G	-	G	G	G	G	G	G	G	G	G
177117	G	A	intergenic_region	MODIFIER	ML0131-fadD29	177117G>A		G	G	G	G	G	G	G	G	G	-	G	G	G	G	G	G	G	G	G	G	G	G	G	G	G	G	G	G	G	G	G	G	G	G	G	G	G	G	G	G	G	G
177506	A	G	missense_variant	MODERATE	fadD29	337A>G	Ser113Gly	A	A	A	A	A	A	A	A	A	A	A	A	A	A	A	A	A	A	A	A	A	A	A	A	A	A	A	A	A	A	A	A	A	A	A	A	A	A	A	A	A	A
178960	C	T	synonymous_variant	LOW	fadD29	1791C>T	Cys597Cys	C	C	C	C	C	C	C	C	C	C	C	C	C	C	C	C	-	C	C	C	C	C	C	C	C	C	C	C	C	C	C	C	C	C	C	C	C	C	C	C	C	C
179289	C	A	synonymous_variant	LOW	ML0133	34C>A	Arg12Arg	C	C	C	C	C	C	-	C	C	C	C	C	C	C	C	C	C	C	C	C	C	C	C	C	C	C	C	C	C	C	C	C	C	C	C	C	C	C	C	C	C	C
179474	G	T	missense_variant	MODERATE	ML0133	219G>T	Leu73Phe	G	G	G	G	G	G	G	G	G	G	G	G	G	G	G	G	G	G	G	G	G	G	G	G	G	G	G	G	G	G	G	G	G	G	G	G	G	G	G	G	G	G
180750	G	A	missense_variant	MODERATE	fadD22	724G>A	Gly242Ser	G	G	G	G	G	G	G	G	G	G	G	G	G	G	G	G	G	G	G	G	G	G	G	G	G	G	G	G	G	G	G	G	G	G	G	G	G	G	G	G	G	G
181217	C	T	synonymous_variant	LOW	fadD22	1191C>T	Asn397Asn	C	C	C	C	C	C	C	C	C	C	C	C	C	C	C	C	C	C	C	C	C	C	C	C	C	C	C	C	C	C	C	C	C	C	C	C	C	C	C	C	C	C
181677	G	A	missense_variant	MODERATE	fadD22	1651G>A	Ala551Thr	G	G	G	G	G	G	G	G	G	G	G	G	G	G	G	G	G	G	G	G	G	G	G	G	G	G	G	G	G	G	G	G	G	G	G	G	G	G	G	G	G	G
182140	T	C	missense_variant	MODERATE	fadD22	2114T>C	Leu705Ser	T	T	T	T	T	T	T	T	T	T	T	T	T	T	T	T	T	T	T	T	T	T	T	T	T	T	T	T	T	T	T	T	T	T	T	T	T	T	T	T	T	T
183139	C	G	missense_variant	MODERATE	ML0135	967C>G	Gln323Glu	C	C	C	C	C	C	C	C	C	C	C	C	C	C	C	C	-	C	C	C	C	C	C	C	C	C	C	C	C	C	C	C	C	C	C	C	C	C	C	C	C	C
183422	C	T	missense_variant	MODERATE	ML0135	1250C>T	Pro417Leu	C	C	C	C	-	C	C	C	C	-	C	C	C	C	C	C	-	C	C	C	C	C	C	C	C	C	C	C	C	C	C	C	C	C	C	C	C	C	C	C	C	C
189355	G	C	synonymous_variant	LOW	mmpL7	2607C>G	Gly869Gly	G	G	G	G	G	G	-	G	G	-	G	G	G	G	G	G	G	G	G	G	G	G	G	G	G	G	G	G	G	G	G	G	G	G	G	G	G	G	G	G	G	G
189413	G	A	missense_variant	MODERATE	mmpL7	2549C>T	Ala850Val	G	G	G	G	G	G	G	G	G	-	G	G	G	G	G	G	G	G	G	G	G	G	G	G	G	G	G	G	G	G	G	G	G	G	G	G	G	G	G	G	G	G
190181	G	A	missense_variant	MODERATE	mmpL7	1781C>T	Ala594Val	G	G	G	G	G	G	G	G	G	G	G	G	G	G	G	G	-	G	G	G	G	G	G	G	G	G	G	G	G	G	G	G	G	G	G	G	G	G	G	G	G	G
191835	T	G	missense_variant	MODERATE	mmpL7	127A>C	Asn43His	T	T	T	T	T	T	T	T	T	T	T	T	T	T	T	T	T	T	T	T	T	T	T	T	T	T	T	T	T	T	T	T	T	T	T	T	T	T	T	T	T	T
191863	C	T	synonymous_variant	LOW	mmpL7	99G>A	Thr33Thr	C	C	C	C	C	C	C	C	C	C	C	C	C	C	C	C	C	C	C	C	C	C	C	C	C	C	C	C	C	C	C	C	-	C	C	C	C	C	C	C	C	C
192862	C	G	synonymous_variant	LOW	fadD28	891G>C	Leu297Leu	C	C	C	C	C	C	-	C	C	C	C	C	C	C	C	C	C	C	C	C	C	C	C	C	C	C	C	C	C	C	C	C	C	C	C	C	C	C	C	C	C	C
193848	C	T	intergenic_region	MODIFIER	fadD28-mas	193848C>T		C	C	C	C	C	C	C	T	C	C	C	C	C	C	C	C	C	C	C	C	C	C	C	C	C	C	C	C	C	C	C	C	C	C	C	C	C	C	C	C	C	C
193963	G	A	intergenic_region	MODIFIER	fadD28-mas	193963G>A		G	G	G	G	G	G	G	G	G	-	G	G	G	G	G	G	G	G	G	G	G	G	G	G	G	G	G	G	G	G	G	G	G	G	G	G	G	G	G	G	G	G
194328	C	T	synonymous_variant	LOW	mas	108C>T	Asn36Asn	C	C	C	C	C	C	C	C	C	C	C	C	C	C	C	C	C	C	C	C	C	C	C	C	C	C	C	C	C	C	C	C	C	C	C	C	C	C	C	C	C	C
195729	G	C	synonymous_variant	LOW	mas	1509G>C	Thr503Thr	G	G	G	G	-	G	G	G	G	-	G	G	G	G	G	G	G	G	G	G	G	G	G	G	G	C	G	G	G	G	G	G	G	G	G	G	G	G	G	G	G	G
196421	C	T	missense_variant	MODERATE	mas	2201C>T	Ser734Phe	C	C	C	C	C	C	C	C	C	-	C	C	C	C	C	C	C	C	C	C	C	C	C	C	C	C	C	C	C	C	C	C	C	C	C	C	C	C	C	C	C	C
197002	C	T	synonymous_variant	LOW	mas	2782C>T	Leu928Leu	C	C	C	C	C	C	C	C	C	-	C	C	C	C	C	C	-	C	C	C	C	C	C	C	C	C	C	C	C	C	C	C	C	C	C	C	C	C	C	C	C	C
198100	G	A	missense_variant	MODERATE	mas	3880G>A	Ala1294Thr	G	G	G	G	G	G	G	G	G	G	G	G	G	G	G	A	G	A	A	G	A	G	G	G	G	G	A	G	A	G	A	G	A	A	G	A	G	A	A	A	A	A
199244	C	A	missense_variant	MODERATE	mas	5024C>A	Thr1675Lys	C	C	C	C	C	C	C	C	C	C	C	C	C	C	C	C	-	C	C	C	C	C	C	C	C	C	C	C	C	C	C	C	C	C	C	C	C	C	C	C	C	C
200439	A	C	synonymous_variant	LOW	mas	6219A>C	Gly2073Gly	A	A	A	A	A	A	A	A	A	A	A	A	A	A	A	A	A	A	A	A	A	A	A	A	A	A	A	A	A	A	A	A	A	A	A	A	A	A	A	A	A	A
200961	C	T	non_coding_transcript_exon_variant	MODIFIER	ML0140	32C>T		C	C	C	C	C	C	C	C	C	C	C	C	C	C	C	C	C	C	C	C	C	C	C	C	C	C	C	C	C	C	C	C	C	C	C	C	C	C	C	C	C	C
201013	G	A	non_coding_transcript_exon_variant	MODIFIER	ML0140	84G>A		G	G	G	G	G	G	G	G	G	G	G	G	G	G	G	G	-	G	G	G	G	G	G	G	G	G	G	G	G	G	G	G	G	G	G	G	G	G	G	G	G	G
201294	A	T	non_coding_transcript_exon_variant	MODIFIER	ML0140	365A>T		A	A	A	A	A	A	A	A	A	A	A	A	A	A	A	A	A	T	A	A	A	A	A	A	A	A	A	A	A	A	A	A	A	A	A	A	A	A	A	A	A	A
201879	G	C	intergenic_region	MODIFIER	ML0140-ML0141	201879G>C		G	G	G	G	G	G	-	G	G	G	G	G	G	G	G	G	-	G	G	G	G	G	G	G	G	G	G	G	G	G	G	G	G	G	G	G	G	G	G	G	G	G
203057	G	A	intergenic_region	MODIFIER	ML0141-ML0142	203057G>A		G	G	G	G	G	G	G	G	G	-	G	G	G	G	G	G	G	G	G	G	G	G	G	G	G	G	G	G	G	G	G	G	G	G	G	G	G	G	G	G	G	G
208707	C	A	intergenic_region	MODIFIER	ML0146-ML0147	208707C>A		C	C	C	C	C	C	C	C	C	-	C	C	C	C	C	C	C	C	C	C	C	C	C	C	C	C	C	C	C	C	C	C	C	C	C	C	C	C	C	C	C	C
210429	C	T	non_coding_transcript_exon_variant	MODIFIER	ML0149	92C>T		C	C	C	C	C	C	C	C	C	C	C	C	C	C	C	C	C	C	C	C	C	C	C	C	C	C	C	C	C	C	C	C	C	C	C	C	C	C	C	C	C	C
210698	G	C	non_coding_transcript_exon_variant	MODIFIER	ML0149	361G>C		G	G	G	G	G	-	G	G	G	G	G	G	G	G	G	G	G	G	G	G	G	G	G	G	G	G	G	G	G	G	G	G	G	G	G	G	G	G	G	G	G	G
211064	C	T	intergenic_region	MODIFIER	ML0149-pgi	211064C>T		C	C	C	C	C	C	C	C	C	C	C	C	C	C	C	C	C	C	C	C	C	C	C	C	C	C	C	C	C	C	C	C	C	C	C	C	C	C	C	C	C	C
213347	C	T	missense_variant	MODERATE	ML0151	146G>A	Arg49Gln	C	C	C	C	C	C	C	C	C	C	C	C	C	C	C	C	-	C	C	C	C	C	C	C	C	C	C	C	C	C	C	C	C	C	C	C	C	C	C	C	C	C
213387	T	C	missense_variant	MODERATE	ML0151	106A>G	Ile36Val	T	T	T	T	T	T	T	T	T	T	T	T	T	T	T	T	T	T	T	T	T	T	T	T	T	T	T	T	T	T	T	T	T	T	T	T	T	T	T	T	T	T
213601	A	G	intergenic_region	MODIFIER	ML0151-ML0152	213601A>G		A	A	A	A	A	A	A	A	A	-	A	A	A	A	A	A	A	A	A	A	A	A	A	A	A	A	A	A	A	A	A	A	A	A	A	A	G	A	A	A	A	A
214937	G	T	missense_variant	MODERATE	uvrD	666G>T	Gln222His	G	G	G	G	G	G	G	G	G	G	G	G	G	G	G	G	G	G	G	G	G	G	G	G	G	G	G	G	G	G	G	G	G	G	G	G	G	G	G	G	G	G
215342	C	T	synonymous_variant	LOW	uvrD	1071C>T	Ala357Ala	C	C	C	C	C	C	C	C	C	C	C	C	C	C	C	C	C	C	C	C	C	C	C	C	C	C	C	C	C	C	C	C	C	C	C	C	C	C	C	C	C	C
215690	G	C	synonymous_variant	LOW	uvrD	1419G>C	Ala473Ala	G	G	G	G	G	G	G	G	G	G	G	G	G	G	G	G	G	G	G	G	G	G	G	G	G	G	G	G	G	G	G	G	G	G	G	G	G	G	G	G	G	G
216170	T	C	synonymous_variant	LOW	uvrD	1899T>C	Gly633Gly	T	T	T	T	T	T	T	T	T	-	T	T	T	T	T	T	T	T	T	T	T	T	T	T	T	T	T	T	T	T	T	T	T	T	T	T	T	T	T	T	T	T
216782	G	A	intergenic_region	MODIFIER	uvrD-ML0154	216782G>A		G	G	G	G	G	G	G	G	G	G	G	G	G	G	G	G	G	G	G	G	G	G	G	G	G	G	G	G	G	G	G	G	G	G	G	G	G	G	G	G	G	G
217051	G	T	intergenic_region	MODIFIER	uvrD-ML0154	217051G>T		G	G	G	G	G	G	G	G	G	G	G	G	G	G	G	G	G	G	G	G	G	G	G	G	G	G	G	G	G	G	G	G	G	G	G	G	G	G	G	G	G	G
217397	C	T	missense_variant	MODERATE	ML0154	765G>A	Met255Ile	C	C	C	C	C	C	C	C	C	C	C	C	C	C	C	C	C	C	C	C	C	C	C	C	C	C	C	C	C	C	C	C	C	C	C	C	C	C	C	C	C	C
217652	G	A	synonymous_variant	LOW	ML0154	510C>T	Pro170Pro	G	G	G	G	G	G	G	G	G	-	G	G	G	G	G	G	-	G	G	G	G	G	G	G	G	G	G	G	G	G	G	G	G	G	G	G	G	G	G	G	G	G
218555	C	T	missense_variant	MODERATE	sucC	98C>T	Thr33Ile	C	C	C	C	C	C	C	C	C	-	C	C	C	C	C	C	C	C	C	C	C	C	C	C	C	C	C	C	C	C	C	C	C	C	C	C	C	C	C	C	C	C
219331	A	C	missense_variant	MODERATE	sucC	874A>C	Ile292Leu	A	A	A	A	A	A	A	A	A	-	A	A	A	A	A	A	-	A	A	A	A	A	A	A	A	A	A	A	A	A	A	A	A	A	A	A	A	A	A	A	A	A
219873	A	G	missense_variant	MODERATE	sucD	215A>G	Asn72Ser	A	A	A	A	A	A	A	A	A	A	A	A	A	A	A	A	-	A	A	A	A	A	A	A	A	A	A	A	A	A	A	A	A	A	A	A	A	A	A	A	A	A
221662	C	A	missense_variant	MODERATE	ML0158	6C>A	His2Gln	C	C	C	C	C	C	C	C	C	C	C	C	C	C	C	C	C	C	C	C	C	C	C	C	C	C	C	C	C	C	C	C	C	C	C	C	C	C	C	C	C	C
222056	G	A	missense_variant	MODERATE	ML0158	400G>A	Ala134Thr	G	G	G	G	G	G	G	G	G	-	G	G	G	G	G	G	-	G	G	G	G	G	G	G	G	G	G	G	G	G	G	G	G	G	G	G	G	G	G	G	G	G
222501	G	A	missense_variant	MODERATE	ML0158	845G>A	Gly282Asp	G	G	G	G	G	G	G	G	G	-	G	G	G	G	G	G	G	G	G	G	G	G	G	G	G	G	G	G	G	G	G	G	G	G	G	G	G	G	G	G	G	G
223657	C	T	synonymous_variant	LOW	ML0159	1008C>T	Ser336Ser	C	C	T	C	C	C	-	C	C	C	C	C	C	C	C	C	-	C	C	C	C	C	C	C	C	C	C	C	C	C	C	C	C	C	C	C	C	C	C	C	C	C
224974	C	A	missense_variant	MODERATE	purH	359C>A	Thr120Lys	C	C	C	C	C	C	C	C	C	C	C	C	C	C	C	C	C	C	C	C	C	C	C	C	C	C	C	C	C	C	C	C	C	C	C	C	C	C	C	C	C	C
225249	G	A	missense_variant	MODERATE	purH	634G>A	Ala212Thr	G	G	G	G	G	G	-	G	G	G	G	G	G	G	G	G	-	G	G	G	G	G	G	G	G	G	G	G	G	G	G	G	G	G	G	G	G	G	G	G	G	G
225796	C	A	missense_variant	MODERATE	purH	1181C>A	Thr394Lys	C	C	C	C	C	C	C	C	C	-	C	C	C	C	C	C	C	C	C	C	C	C	A	C	A	C	C	C	C	C	C	C	C	C	C	C	C	C	C	C	C	C
226896	T	G	intergenic_region	MODIFIER	purH-ML0162	226896T>G		T	T	T	T	T	T	T	T	T	T	T	T	T	T	T	T	T	T	T	T	T	T	T	T	T	T	T	T	T	T	T	T	-	T	T	T	T	T	T	T	T	T
227077	A	G	synonymous_variant	LOW	ML0162	210T>C	His70His	A	A	A	A	A	A	A	A	A	A	A	A	A	A	A	A	A	A	A	A	A	A	A	A	A	A	A	A	A	A	A	A	A	A	A	A	A	A	A	A	A	A
227221	C	T	missense_variant	MODERATE	ML0162	66G>A	Met22Ile	C	C	C	C	C	C	C	C	C	C	C	C	C	C	C	T	C	T	T	C	T	C	C	C	C	C	T	C	T	C	T	C	T	T	C	T	C	T	T	T	T	T
227730	G	A	intergenic_region	MODIFIER	ML0162-ML0163	227730G>A		G	G	G	G	G	G	G	G	G	-	G	G	G	G	G	G	G	G	G	G	G	G	G	G	G	G	G	G	G	G	G	G	G	G	G	G	G	G	G	G	G	G
227930	G	A	intergenic_region	MODIFIER	ML0162-ML0163	227930G>A		G	G	G	G	G	G	G	G	G	G	G	G	G	G	G	G	-	G	G	G	G	G	G	G	G	G	G	G	G	G	G	G	G	G	G	G	G	G	G	G	G	G
227998	C	T	intergenic_region	MODIFIER	ML0162-ML0163	227998C>T		C	C	C	C	C	C	C	C	C	C	C	C	C	C	C	C	C	C	C	C	C	C	C	C	C	C	C	C	C	C	C	C	C	C	C	C	C	C	C	C	C	C
228145	G	A	intergenic_region	MODIFIER	ML0162-ML0163	228145G>A		G	G	G	G	G	G	G	G	G	G	G	G	G	G	G	G	G	G	G	G	G	G	G	G	G	G	G	G	G	G	G	G	G	G	G	G	G	G	G	G	G	G
228261	C	T	intergenic_region	MODIFIER	ML0162-ML0163	228261C>T		C	C	C	C	C	C	C	C	C	C	C	C	C	C	C	C	C	C	C	C	C	C	C	C	C	C	C	C	C	C	C	C	C	C	C	C	C	C	C	C	C	C
228773	T	G	non_coding_transcript_exon_variant	MODIFIER	ML0163	113T>G		T	T	T	T	T	G	T	T	T	T	T	T	T	T	T	T	T	T	T	T	T	T	T	T	T	T	T	T	T	T	T	T	T	T	T	T	T	T	T	T	T	T
229634	G	A	non_coding_transcript_exon_variant	MODIFIER	fadE13	6G>A		G	-	-	-	-	-	-	G	G	-	G	-	G	G	G	G	G	G	G	G	G	G	G	G	G	G	G	G	G	G	G	G	-	G	G	G	G	G	G	G	-	G
229635	G	C	non_coding_transcript_exon_variant	MODIFIER	fadE13	7G>C		G	G	-	-	-	-	-	G	G	-	G	-	G	G	G	G	G	G	G	G	G	G	G	G	G	G	G	G	G	G	G	G	-	G	G	G	G	G	G	G	-	G
229637	G	C	non_coding_transcript_exon_variant	MODIFIER	fadE13	9G>C		G	G	-	-	-	-	-	G	G	-	G	-	G	G	G	G	G	G	G	G	G	G	G	G	G	G	G	G	G	G	G	G	-	G	-	G	G	G	G	G	-	G
230575	G	T	non_coding_transcript_exon_variant	MODIFIER	accD2	30G>T		G	G	G	G	G	G	G	G	G	G	G	G	G	G	G	G	G	G	G	G	G	G	G	G	G	G	G	G	G	G	G	G	G	G	G	G	G	G	G	G	G	G
233200	C	G	non_coding_transcript_exon_variant	MODIFIER	accA2	1529C>G		C	C	C	C	C	C	C	C	C	C	C	C	C	C	C	C	C	C	C	C	C	C	C	C	C	C	C	C	C	C	C	C	C	C	C	C	C	C	C	C	C	C
233483	G	A	non_coding_transcript_exon_variant	MODIFIER	fadE12	35G>A		G	G	G	G	G	A	-	G	G	G	G	G	G	G	G	G	G	G	G	G	G	G	G	G	G	G	G	G	G	G	G	G	G	G	G	G	G	G	G	G	G	G
233893	G	A	non_coding_transcript_exon_variant	MODIFIER	fadE12	445G>A		G	G	G	G	G	G	G	G	G	-	G	G	G	G	G	G	-	G	G	G	G	G	G	G	G	G	G	G	G	G	G	G	G	G	G	G	G	G	G	G	G	G
235022	C	T	synonymous_variant	LOW	ML0169	91C>T	Leu31Leu	C	C	C	C	C	C	C	C	C	C	C	C	C	C	C	C	-	C	C	C	C	C	C	C	C	C	C	C	C	C	C	C	C	C	C	C	C	C	C	C	C	C
236382	G	T	intergenic_region	MODIFIER	ML0170-ML0171	236382G>T		G	G	G	G	G	G	G	G	G	G	G	G	G	G	G	G	G	G	G	G	G	G	G	G	G	G	G	G	G	G	G	G	G	G	G	G	G	G	G	G	G	G
236436	C	T	intergenic_region	MODIFIER	ML0170-ML0171	236436C>T		C	C	C	C	C	C	C	C	C	C	C	C	C	C	C	C	C	C	C	C	C	C	C	C	C	C	C	C	C	C	C	C	C	C	C	C	C	C	C	C	C	C
236447	C	T	intergenic_region	MODIFIER	ML0170-ML0171	236447C>T		C	C	C	C	C	C	C	C	C	C	C	C	C	C	C	C	C	C	C	C	C	C	C	C	C	C	C	C	C	C	C	C	C	C	C	C	C	T	C	C	C	C
237036	G	A	non_coding_transcript_exon_variant	MODIFIER	ML0171	423G>A		G	G	G	G	G	G	-	G	G	-	G	G	G	G	G	G	G	G	G	G	G	G	G	G	G	G	G	G	G	G	G	G	G	G	G	G	G	G	G	G	G	G
237902	G	T	non_coding_transcript_exon_variant	MODIFIER	ML0172	294G>T		G	G	G	G	G	G	G	G	G	G	G	G	G	G	G	G	G	G	G	G	G	G	G	G	G	G	G	G	G	G	G	G	G	G	G	G	G	G	G	G	G	G
239494	C	T	intergenic_region	MODIFIER	ML0172-rpmF	239494C>T		C	C	C	C	C	C	C	-	C	C	C	C	C	C	C	C	C	C	C	C	C	C	C	C	C	C	C	C	C	C	C	C	C	C	C	C	C	C	C	C	C	C
240490	C	T	intergenic_region	MODIFIER	rpmF-ML0174	240490C>T		C	C	C	C	C	C	C	C	C	C	C	C	C	C	C	C	-	C	C	C	C	C	C	C	C	C	C	C	C	C	C	C	C	C	C	C	C	C	C	C	C	C
241890	C	T	missense_variant	MODERATE	ML0175	674C>T	Ala225Val	C	C	C	C	C	C	C	-	C	C	C	C	C	C	C	C	-	C	C	C	C	C	C	C	C	C	C	C	C	C	C	C	C	C	C	C	C	C	C	C	C	C
242035	G	A	synonymous_variant	LOW	ML0175	819G>A	Ala273Ala	G	G	G	G	G	G	G	G	G	-	G	G	G	G	G	G	G	G	G	G	G	G	G	G	G	G	G	G	G	G	G	G	G	G	G	G	G	G	G	G	G	G
242535	G	T	missense_variant	MODERATE	ML0175	1319G>T	Gly440Val	G	G	G	G	G	G	-	G	G	-	G	G	G	G	G	G	G	G	G	T	G	G	G	G	G	G	G	G	G	G	G	G	G	G	G	G	G	G	G	G	G	G
243814	C	T	missense_variant	MODERATE	ML0176	761C>T	Ala254Val	C	C	C	C	C	C	C	C	C	C	C	C	C	C	C	T	C	T	T	C	T	C	C	C	C	C	T	C	T	C	T	C	T	T	C	T	C	T	T	T	T	T
245137	T	C	missense_variant	MODERATE	mscL	115A>G	Ile39Val	T	T	T	T	T	T	T	T	T	T	T	T	T	T	T	T	T	T	T	T	T	T	T	T	T	T	T	C	T	T	T	T	-	T	T	T	T	T	T	T	T	T
245677	C	T	non_coding_transcript_exon_variant	MODIFIER	ML0179	307G>A		C	C	C	C	C	C	C	C	C	C	C	C	C	C	C	C	C	C	C	C	C	C	C	C	C	C	C	C	C	C	C	C	C	C	C	C	C	C	C	C	C	C
246415	G	T	intergenic_region	MODIFIER	ML0180-ML0181	246415G>T		G	G	G	G	G	G	G	G	G	-	G	G	G	G	G	G	G	T	G	G	T	G	G	G	G	G	T	G	G	G	G	G	G	T	G	G	G	G	G	T	G	G
248743	C	T	synonymous_variant	LOW	moeA	642C>T	Asp214Asp	C	C	C	C	C	C	C	-	C	C	C	C	C	C	C	C	C	C	C	C	C	C	C	C	C	C	C	C	C	C	C	C	C	C	C	C	C	C	C	C	C	C
249655	C	T	synonymous_variant	LOW	rimJ	249C>T	Arg83Arg	C	C	C	C	C	C	-	C	C	-	C	C	C	C	C	C	C	C	C	C	C	C	C	C	C	C	C	C	C	C	C	C	C	C	C	C	C	C	C	C	C	C
250350	G	A	missense_variant	MODERATE	ML0185	130G>A	Val44Met	G	G	G	G	G	G	G	G	G	G	G	G	G	G	G	G	G	G	G	G	G	G	G	G	G	G	G	G	G	G	G	G	G	G	G	G	G	G	G	G	G	G
250837	C	T	missense_variant	MODERATE	ML0185	617C>T	Thr206Ile	C	C	C	C	C	C	C	C	C	-	C	C	C	C	C	C	C	C	C	C	C	C	C	C	C	C	C	C	C	C	C	C	C	C	C	C	C	C	C	C	C	C
252460	G	A	intergenic_region	MODIFIER	ML0186-ML0187	252460G>A		G	G	G	G	G	G	G	G	G	G	G	G	G	G	G	G	G	G	G	G	G	G	G	G	G	G	G	G	G	G	G	G	G	G	G	G	G	G	G	G	G	G
252571	A	G	intergenic_region	MODIFIER	ML0186-ML0187	252571A>G		A	A	A	A	A	A	A	A	A	A	A	A	A	A	A	A	A	A	A	A	A	A	A	A	A	A	A	A	G	A	A	A	A	A	A	A	A	A	A	A	A	A
253200	C	T	synonymous_variant	LOW	ML0187	543C>T	Val181Val	C	C	C	C	C	C	C	C	C	C	C	C	C	C	C	C	C	C	C	C	C	C	C	C	C	C	C	C	C	C	C	C	C	C	C	C	C	C	C	C	C	C
253483	G	C	missense_variant	MODERATE	ML0187	826G>C	Ala276Pro	G	G	G	G	G	G	G	G	G	G	G	G	G	G	G	G	C	G	G	G	G	G	G	G	G	G	G	G	G	G	G	G	G	G	G	G	G	G	G	G	G	G
253623	C	T	synonymous_variant	LOW	ML0187	966C>T	Val322Val	C	C	C	C	C	C	T	C	C	C	C	C	C	C	C	C	C	C	C	C	C	T	C	C	C	C	C	C	C	C	C	T	C	C	C	C	C	C	C	C	C	C
254429	G	C	non_coding_transcript_exon_variant	MODIFIER	ML0189	33G>C		G	G	G	G	G	G	G	G	G	G	G	G	G	G	G	G	G	G	G	G	G	G	G	G	G	G	G	G	G	G	G	G	G	G	G	G	G	G	G	G	G	G
254545	A	G	non_coding_transcript_exon_variant	MODIFIER	ML0189	149A>G		A	A	A	A	A	A	A	A	A	A	A	A	A	A	A	A	A	A	A	A	A	A	A	A	A	A	A	A	A	A	A	A	A	A	A	A	A	A	A	A	A	A
256688	C	T	non_coding_transcript_exon_variant	MODIFIER	arcA	810C>T		C	C	C	C	C	C	C	C	C	C	C	C	C	C	C	C	C	C	C	C	C	C	C	C	C	C	C	C	C	C	C	C	C	C	C	C	C	C	C	C	C	C
256915	G	C	intergenic_region	MODIFIER	arcA-ML0192	256915G>C		G	G	G	G	G	G	G	G	G	G	G	G	G	G	G	G	G	G	G	G	G	G	G	G	G	G	G	G	G	G	G	G	G	G	G	G	G	G	G	G	G	G
257492	C	A	missense_variant	MODERATE	ML0192	1076G>T	Cys359Phe	C	C	C	C	C	C	C	C	C	-	C	C	C	C	C	C	C	C	C	C	C	C	C	C	C	C	C	C	C	C	C	C	-	C	C	C	C	C	C	C	C	C
258100	G	A	synonymous_variant	LOW	ML0192	468C>T	Phe156Phe	G	G	-	G	G	G	G	G	G	A	G	G	G	G	G	G	G	G	G	G	G	G	G	G	G	G	G	G	G	G	G	G	G	G	G	G	G	G	G	G	G	G
258583	C	T	intergenic_region	MODIFIER	ML0192-ML0193	258583C>T		C	C	C	C	C	C	C	C	C	C	C	C	C	C	C	C	C	C	C	C	C	C	C	C	C	C	C	C	C	C	C	C	C	C	C	C	C	C	C	C	C	C
261744	C	T	non_coding_transcript_exon_variant	MODIFIER	ML0195	577G>A		C	C	C	C	C	C	C	C	C	-	C	C	C	C	C	C	C	C	C	C	C	C	C	C	C	C	C	C	C	C	C	C	C	C	C	C	C	C	C	C	C	C
262178	G	A	non_coding_transcript_exon_variant	MODIFIER	ML0195	143C>T		G	G	G	G	G	G	G	G	G	G	G	G	G	G	G	G	-	G	G	G	G	G	G	G	G	G	G	G	G	G	G	G	G	G	G	G	G	G	G	G	G	G
263398	G	A	non_coding_transcript_exon_variant	MODIFIER	ML0197	1163C>T		G	G	G	G	G	G	G	G	G	G	G	G	G	G	G	G	G	G	G	G	G	G	G	G	G	G	G	G	G	G	G	G	G	G	G	G	G	G	G	G	G	G
263815	C	T	non_coding_transcript_exon_variant	MODIFIER	ML0197	746G>A		C	C	C	C	C	C	C	C	C	C	C	C	C	C	T	C	C	C	C	C	C	C	C	C	C	C	C	C	C	C	C	C	C	C	C	C	C	C	C	C	C	C
263836	G	T	non_coding_transcript_exon_variant	MODIFIER	ML0197	725C>A		G	G	G	G	G	G	G	G	G	G	G	G	G	G	G	G	G	G	G	G	G	G	G	G	G	G	G	G	G	G	G	G	G	G	G	G	G	G	G	G	G	G
264155	C	T	non_coding_transcript_exon_variant	MODIFIER	ML0197	406G>A		C	C	C	C	C	C	C	C	C	C	C	C	C	C	C	C	C	C	C	C	C	C	C	C	C	C	C	C	C	C	C	C	C	C	C	C	C	C	C	C	T	T
264501	A	C	non_coding_transcript_exon_variant	MODIFIER	ML0197	60T>G		A	C	C	C	C	C	C	C	C	-	C	C	C	C	C	C	-	C	C	C	C	C	C	C	C	C	C	C	C	C	C	C	C	C	C	C	C	C	C	C	C	C
264623	G	A	intergenic_region	MODIFIER	ML0197-cspA	264623G>A		G	G	-	A	A	G	G	G	A	-	G	A	G	G	G	G	G	G	G	G	G	G	G	G	G	G	G	G	G	G	G	G	G	G	G	G	G	G	G	G	G	G
266161	C	T	synonymous_variant	LOW	topA	129C>T	Ser43Ser	C	C	C	C	C	C	C	C	C	-	C	C	C	C	C	C	C	C	C	C	C	C	C	C	C	C	C	C	C	C	C	C	C	C	C	C	C	C	C	C	C	C
267448	C	T	synonymous_variant	LOW	topA	1416C>T	Thr472Thr	C	C	C	C	C	C	C	-	C	C	C	C	C	C	C	C	C	C	C	C	C	C	C	C	C	C	C	C	C	C	C	C	C	C	C	C	C	C	C	C	C	C
268036	G	A	synonymous_variant	LOW	topA	2004G>A	Leu668Leu	G	G	G	G	G	G	G	G	G	-	G	G	G	G	G	G	G	G	G	G	G	G	G	G	G	G	G	G	G	G	G	G	G	G	G	G	G	G	G	G	G	G
268619	A	G	missense_variant	MODERATE	topA	2587A>G	Thr863Ala	A	A	A	A	A	A	A	A	A	-	A	A	A	A	A	A	A	A	A	A	A	A	A	A	A	A	A	A	A	A	A	A	A	A	A	A	A	A	A	A	A	A
269403	C	A	synonymous_variant	LOW	ML0201	1047G>T	Leu349Leu	C	C	C	C	C	C	C	-	C	-	C	C	C	C	C	C	C	C	C	C	C	C	C	C	C	C	C	C	C	C	C	C	C	C	C	C	C	C	C	C	C	C
270296	G	T	missense_variant	MODERATE	ML0201	154C>A	Pro52Thr	G	G	G	G	G	G	G	G	G	G	T	G	G	G	G	G	G	G	G	G	G	G	G	G	G	G	G	G	G	G	G	G	-	G	G	G	G	G	G	G	G	G
270682	T	C	synonymous_variant	LOW	ML0202	78T>C	Arg26Arg	T	T	T	C	-	T	-	T	T	-	T	C	T	T	T	T	T	T	T	T	T	T	T	T	T	T	T	T	T	T	T	T	-	T	T	T	T	T	T	T	T	T
271305	G	A	missense_variant	MODERATE	ML0202	701G>A	Arg234Gln	G	G	G	G	G	G	G	-	G	-	G	G	G	G	G	A	-	G	A	G	G	G	G	G	G	G	G	G	G	G	G	G	G	G	G	G	G	G	G	G	G	G
272679	C	A	intergenic_region	MODIFIER	thrU-ML0203	272679C>A		C	C	C	C	C	C	C	C	C	C	C	C	C	C	C	C	C	C	C	C	C	C	C	C	C	C	C	C	C	C	C	C	C	C	C	C	C	C	C	C	C	C
273014	C	G	intergenic_region	MODIFIER	thrU-ML0203	273014C>G		C	C	C	C	C	C	C	C	C	-	C	C	C	C	C	C	C	C	C	C	C	C	C	C	C	C	C	C	C	C	C	C	C	C	C	C	C	C	C	C	C	C
274727	G	A	synonymous_variant	LOW	ML0203	273C>T	Ile91Ile	G	G	G	G	G	G	G	G	G	-	G	G	G	G	G	G	G	G	G	G	G	G	G	G	G	G	G	G	G	G	G	G	G	G	G	G	G	G	A	G	G	G
274736	C	T	synonymous_variant	LOW	ML0203	264G>A	Val88Val	C	C	C	C	C	C	C	C	C	-	C	C	C	C	C	C	C	C	C	C	C	C	C	C	C	C	C	C	C	C	C	C	C	C	C	C	C	C	C	C	C	C
276794	G	A	synonymous_variant	LOW	ML0205	984C>T	Val328Val	G	G	G	G	G	G	G	G	G	G	G	G	G	G	G	G	G	G	G	G	G	G	G	G	G	G	G	G	G	G	G	G	G	G	G	G	G	G	G	G	G	G
277449	G	A	missense_variant	MODERATE	ML0205	329C>T	Ala110Val	G	G	G	G	G	G	G	G	G	G	G	G	G	G	G	G	G	G	G	G	G	G	G	G	G	G	G	G	G	G	G	G	G	G	G	G	G	G	G	G	G	G
278610	T	C	non_coding_transcript_exon_variant	MODIFIER	ML0206	667T>C		T	T	T	T	T	T	T	T	T	-	T	T	T	T	T	T	T	T	T	T	T	T	T	T	T	T	T	T	T	T	T	T	T	T	T	T	T	T	T	T	T	T
278888	T	A	non_coding_transcript_exon_variant	MODIFIER	ML0206	945T>A		T	T	T	T	T	T	T	T	T	T	T	T	T	T	T	T	T	T	T	T	T	T	T	T	T	T	T	T	T	T	T	T	T	T	T	T	T	T	T	T	T	T
283276	G	A	missense_variant	MODERATE	ML0211	1120G>A	Ala374Thr	G	G	G	G	-	G	-	G	G	-	G	G	G	G	G	G	G	G	G	G	G	G	G	G	G	G	G	G	G	G	G	G	G	G	G	G	G	G	G	G	G	G
284255	G	A	non_coding_transcript_exon_variant	MODIFIER	ML0212	717G>A		G	G	G	G	G	G	G	G	G	G	G	G	G	G	G	G	G	G	G	G	G	G	G	G	G	G	G	G	G	G	G	G	G	G	G	G	G	G	G	G	G	G
285805	G	A	synonymous_variant	LOW	hpt	222G>A	Val74Val	G	G	G	G	G	G	G	G	G	G	G	G	G	G	G	G	G	G	G	G	G	G	G	G	G	G	G	G	G	G	G	G	G	G	G	G	G	G	G	G	G	G
286139	G	C	missense_variant	MODERATE	hpt	556G>C	Val186Leu	G	G	G	G	G	G	G	G	G	-	G	G	G	G	G	G	G	G	G	G	G	G	G	G	G	G	G	G	G	G	G	G	G	G	G	G	G	G	G	G	G	G
286608	C	T	non_coding_transcript_exon_variant	MODIFIER	ML0215	67G>A		C	C	C	C	C	C	C	C	C	C	C	C	C	C	C	C	C	C	C	C	C	C	C	C	C	C	C	C	C	C	C	C	C	C	C	C	T	C	C	C	C	C
287592	G	C	intergenic_region	MODIFIER	ML0216-ML0217	287592G>C		G	G	G	G	G	G	G	G	G	G	G	G	G	G	G	G	G	G	G	G	G	G	G	G	G	G	G	G	G	G	G	G	G	G	G	G	G	G	G	G	G	G
287929	C	T	intergenic_region	MODIFIER	ML0216-ML0217	287929C>T		C	C	C	C	C	C	C	C	C	C	C	C	C	C	C	C	C	C	C	C	C	C	C	C	C	C	C	C	C	C	C	C	C	C	C	C	C	C	C	C	C	C
288729	C	T	synonymous_variant	LOW	ML0217	52C>T	Leu18Leu	C	C	C	C	C	C	C	C	C	C	C	C	C	C	C	C	C	C	C	C	C	C	C	C	C	C	C	C	C	C	C	C	C	C	C	C	C	C	C	C	C	C
289455	G	A	intergenic_region	MODIFIER	ML0217-ML0218	289455G>A		G	G	G	G	G	G	G	G	G	G	G	G	G	G	G	G	G	G	G	G	G	G	G	G	G	G	G	G	G	G	G	G	G	G	G	G	G	G	G	G	G	G
289884	G	C	missense_variant	MODERATE	ML0218	332C>G	Thr111Ser	G	G	G	G	G	G	G	G	G	G	G	G	G	G	G	G	G	G	G	G	G	G	G	G	G	G	G	G	G	G	G	G	G	G	G	G	G	G	G	G	G	G
290076	C	T	missense_variant	MODERATE	ML0218	140G>A	Gly47Glu	C	C	C	C	C	C	C	C	C	C	C	C	C	C	C	C	C	C	C	C	C	C	C	C	C	C	C	C	C	C	C	C	C	C	C	C	C	C	C	C	C	C
290138	G	A	synonymous_variant	LOW	ML0218	78C>T	Gly26Gly	G	G	G	G	G	G	-	G	G	G	G	G	G	G	G	G	G	G	G	G	G	G	G	G	G	G	G	G	G	G	G	G	G	G	G	G	G	G	G	G	G	G
293012	C	T	non_coding_transcript_exon_variant	MODIFIER	ML0221	342G>A		C	C	C	C	C	T	C	C	C	-	C	C	C	C	C	C	C	C	C	C	C	C	C	C	C	C	C	C	C	C	C	C	C	C	C	C	C	C	C	C	C	C
295941	C	T	missense_variant	MODERATE	ftsH	2249C>T	Pro750Leu	C	C	C	C	-	C	C	C	C	-	C	C	C	C	C	C	C	C	C	C	C	C	C	C	C	C	C	C	C	C	C	C	C	C	C	C	C	C	C	C	C	C
296853	C	G,T	missense_variant;missense_variant	MODERATE;MODERATE	folP	158C>G;158C>T	Thr53Ser;Thr53Ile	C	C	C	C	-	C	C	C	C	-	C	C	C	T	C	C	C	C	C	C	C	C	C	C	C	C	C	C	C	C	C	C	C	C	C	C	C	C	C	C	C	C
296854	C	A	synonymous_variant	LOW	folP	159C>A	Thr53Thr	C	C	C	C	-	C	C	C	C	C	C	C	C	C	C	C	C	C	C	C	C	C	C	C	C	C	C	C	C	C	C	C	C	C	C	C	C	C	C	C	C	C
296859	C	G,T	missense_variant;missense_variant	MODERATE;MODERATE	folP	164C>G;164C>T	Pro55Arg;Pro55Leu	C	C	C	C	C	C	C	T	C	-	C	G	C	C	T	C	-	C	C	C	C	C	C	C	C	C	C	C	C	C	C	C	C	C	C	C	C	C	C	C	C	C
297128	A	C	missense_variant	MODERATE	folP	433A>C	Asn145His	A	A	A	A	A	A	A	A	A	A	A	A	A	A	A	A	-	A	A	A	A	A	A	A	A	A	A	A	A	A	A	A	A	A	A	A	A	A	A	A	A	A
298572	A	G	synonymous_variant	LOW	ML0227	57A>G	Val19Val	A	G	G	G	G	G	-	G	G	G	G	G	A	G	G	G	G	G	G	G	G	G	G	G	G	G	G	G	G	G	G	G	G	G	G	G	G	G	G	G	G	G
302347	C	A	synonymous_variant	LOW	panC	885C>A	Gly295Gly	C	C	C	A	A	C	C	C	C	A	C	A	C	C	C	C	-	C	C	C	C	C	C	C	C	C	C	C	C	C	C	C	C	C	C	C	C	C	C	C	C	C
303801	A	G	missense_variant	MODERATE	lysS	62A>G	Asp21Gly	A	A	A	A	A	A	A	A	A	A	A	A	A	A	A	A	A	A	A	A	A	A	A	A	A	A	A	A	A	A	A	A	A	A	A	A	A	A	A	A	A	A
304830	A	G	missense_variant	MODERATE	lysS	1091A>G	Asp364Gly	A	A	A	A	A	A	A	A	A	A	A	A	A	A	A	A	A	A	A	A	A	A	A	A	A	A	A	A	A	A	A	A	A	A	A	A	A	A	A	A	A	A
305310	G	A	intergenic_region	MODIFIER	lysS-lsr2	305310G>A		G	G	G	G	G	G	G	G	G	G	G	G	G	G	G	G	G	G	G	G	G	G	G	G	G	G	G	G	G	G	G	G	G	G	G	G	G	G	G	G	G	G
305585	G	A	missense_variant	MODERATE	lsr2	218G>A	Gly73Glu	G	G	G	G	-	G	G	-	G	-	G	G	G	G	G	G	G	G	G	G	G	G	G	G	G	G	G	G	G	G	G	G	G	G	G	G	G	G	G	G	G	G
305586	G	A	synonymous_variant	LOW	lsr2	219G>A	Gly73Gly	G	G	G	G	-	G	G	-	G	-	G	G	G	G	G	G	G	G	G	G	G	G	G	G	G	G	G	G	G	G	G	G	G	G	G	G	G	G	G	G	G	G
305588	C	A	missense_variant	MODERATE	lsr2	221C>A	Ala74Glu	C	C	C	C	-	C	C	-	C	-	C	C	C	C	C	C	C	C	C	C	C	A	C	C	C	C	C	C	C	C	C	A	C	C	C	C	C	C	C	C	C	C
305597	G	C	missense_variant	MODERATE	lsr2	230G>C	Arg77Pro	G	G	-	C	C	G	G	-	C	-	G	C	G	G	G	G	G	G	G	G	G	G	G	G	G	G	G	G	G	G	G	G	G	G	G	G	G	G	G	G	G	G
305609	C	T	missense_variant	MODERATE	lsr2	242C>T	Ala81Val	C	C	C	C	C	C	T	-	C	-	C	C	C	C	T	C	C	C	C	C	C	C	C	C	C	C	C	C	C	C	C	C	C	C	C	C	C	C	C	C	C	C
305654	C	T	missense_variant	MODERATE	lsr2	287C>T	Thr96Ile	C	C	C	C	C	C	C	C	C	C	C	C	C	C	C	C	C	C	C	C	C	C	C	C	C	C	C	C	C	C	C	C	C	C	C	C	C	C	C	C	C	C
305992	G	A	intergenic_region	MODIFIER	lsr2-clpC	305992G>A		G	G	G	G	G	G	G	G	G	G	G	G	G	G	G	G	G	G	G	G	G	G	G	G	G	G	G	G	G	G	G	G	G	G	G	G	G	G	G	G	-	G
306118	A	G	missense_variant	MODERATE	clpC	116A>G	His39Arg	A	A	A	A	A	A	A	A	A	A	A	A	A	A	A	A	A	A	A	A	A	A	A	A	A	A	A	A	A	A	A	A	A	A	A	A	A	A	A	A	A	A
306119	C	G	missense_variant	MODERATE	clpC	117C>G	His39Gln	C	C	C	C	C	C	C	C	C	C	C	C	C	C	C	C	C	C	C	C	C	C	C	C	C	C	C	C	C	C	C	C	C	C	C	C	C	C	C	C	C	C
306122	A	G	synonymous_variant	LOW	clpC	120A>G	Glu40Glu	A	A	A	A	A	A	A	A	A	A	A	A	A	A	A	A	A	A	A	A	A	A	A	A	A	A	A	A	A	A	A	A	A	A	A	A	A	A	A	A	A	A
306125	C	A	synonymous_variant	LOW	clpC	123C>A	Gly41Gly	C	C	C	C	C	C	C	C	C	C	C	C	C	C	C	C	C	C	C	C	C	C	C	C	C	C	C	C	C	C	C	C	C	C	C	C	C	C	C	C	C	C
306128	A	G	synonymous_variant	LOW	clpC	126A>G	Glu42Glu	A	A	A	A	A	A	A	A	A	A	A	A	A	A	A	A	A	A	A	A	A	A	A	A	A	A	A	A	A	A	A	A	A	A	A	A	A	A	A	A	A	A
307377	G	A	missense_variant	MODERATE	clpC	1375G>A	Ala459Thr	G	G	G	G	G	G	G	G	G	-	G	G	G	G	G	G	G	G	G	G	G	G	G	G	G	G	G	G	G	G	G	G	G	G	G	G	G	G	G	G	G	G
307597	T	G	missense_variant	MODERATE	clpC	1595T>G	Ile532Ser	T	T	T	T	T	T	-	T	T	-	T	T	T	T	T	T	T	T	T	T	T	T	T	T	T	T	T	T	T	T	T	T	T	T	T	T	T	T	G	T	T	T
308921	T	C	intergenic_region	MODIFIER	clpC-pabB	308921T>C		T	T	T	T	T	T	T	T	T	T	T	T	T	T	T	T	T	T	T	T	T	T	T	T	T	T	T	T	T	T	T	T	T	T	T	T	T	T	T	T	T	T
308947	G	A	intergenic_region	MODIFIER	clpC-pabB	308947G>A		G	G	G	G	G	G	G	G	G	G	G	G	G	G	G	G	G	G	G	G	G	G	G	G	G	G	G	G	G	G	G	G	G	G	G	G	G	G	G	G	G	G
309516	A	C	intergenic_region	MODIFIER	clpC-pabB	309516A>C		A	A	A	A	A	A	-	A	A	-	A	A	A	A	A	A	A	A	A	A	A	A	A	A	A	A	A	A	A	A	A	A	A	A	A	A	A	A	A	A	A	A
310063	C	T	synonymous_variant	LOW	pabB	837G>A	Thr279Thr	C	C	C	C	C	C	-	C	C	-	C	C	C	C	C	C	C	C	C	C	C	C	C	C	C	C	C	C	C	C	C	C	C	C	C	C	C	C	C	C	C	C
310895	C	T	missense_variant	MODERATE	pabB	5G>A	Arg2Gln	C	C	C	C	C	C	C	C	C	C	C	C	C	C	C	C	C	C	C	C	C	C	C	C	C	C	C	C	C	C	C	C	C	C	C	C	C	C	C	C	C	C
310911	G	A	non_coding_transcript_exon_variant	MODIFIER	ML0237	12G>A		G	G	G	G	G	G	G	G	G	G	G	G	G	A	A	G	G	G	G	G	G	G	G	G	G	G	G	G	G	G	G	G	G	G	G	G	G	G	G	G	G	G
311794	C	A	intergenic_region	MODIFIER	ML0237-metS	311794C>A		C	C	C	C	C	C	-	C	C	C	C	C	C	C	C	C	C	C	C	C	C	C	C	C	C	C	C	C	C	C	C	C	C	C	C	C	C	C	C	C	C	C
312049	C	T	intergenic_region	MODIFIER	ML0237-metS	312049C>T		C	C	-	-	-	-	-	-	C	-	C	C	-	C	C	C	-	C	-	C	-	C	-	C	C	C	-	C	T	C	C	-	-	-	C	-	C	C	C	-	-	C
313361	A	G	missense_variant	MODERATE	metS	461T>C	Leu154Pro	A	G	G	G	G	G	-	G	G	G	G	G	A	G	G	G	G	G	G	G	G	G	G	G	G	G	G	G	G	G	G	G	G	G	G	G	G	G	G	G	G	G
314458	G	A	synonymous_variant	LOW	ML0239	549G>A	Val183Val	G	G	G	G	G	G	G	G	G	-	G	G	G	G	G	G	G	G	G	G	G	G	G	G	G	G	G	G	G	G	G	G	G	G	G	G	G	A	G	G	G	G
314725	C	T	intergenic_region	MODIFIER	ML0239-ML0240	314725C>T		C	C	C	C	C	C	C	C	C	C	C	C	C	C	C	C	C	C	C	C	C	C	C	C	C	C	C	C	C	C	C	C	-	C	C	C	C	C	C	C	C	C
315317	G	A	missense_variant	MODERATE	ML0240	370G>A	Ala124Thr	G	G	G	G	G	G	G	G	G	-	G	G	G	G	A	G	G	G	G	G	G	G	G	G	G	G	G	G	G	G	G	G	-	G	G	G	G	G	G	G	G	G
315640	G	C	missense_variant	MODERATE	ML0240	693G>C	Met231Ile	G	G	G	G	G	G	G	G	G	-	G	G	G	G	G	G	-	G	G	G	G	G	G	G	G	G	G	G	G	G	G	G	G	G	G	G	G	G	G	G	G	G
317057	G	T	missense_variant	MODERATE	ML0242	16G>T	Val6Phe	G	G	G	G	G	T	G	G	G	G	G	G	G	G	G	G	G	G	G	G	G	G	G	G	G	G	G	G	G	G	G	G	G	G	G	G	G	G	G	G	G	G
319324	C	T	synonymous_variant	LOW	ML0243	1105C>T	Leu369Leu	C	C	C	C	C	C	C	C	C	C	C	C	C	C	C	C	C	C	C	C	C	C	C	C	C	C	C	C	C	C	C	C	C	C	C	C	C	C	C	C	C	C
320319	C	G	missense_variant	MODERATE	pth	246G>C	Gln82His	C	C	C	C	C	C	C	C	C	-	C	C	C	C	C	C	C	C	C	C	C	C	C	C	C	C	C	C	C	C	C	C	-	C	C	C	C	C	C	C	C	C
321320	G	T	intergenic_region	MODIFIER	rplY-lpqT	321320G>T		G	G	G	G	G	G	G	G	G	G	G	G	G	G	G	G	G	G	G	G	G	G	G	G	G	G	G	G	G	G	G	G	G	G	G	G	G	G	G	G	G	G
322728	G	T	missense_variant	MODERATE	lpqT	328C>A	Leu110Ile	G	G	G	G	G	G	G	G	G	G	T	G	G	G	G	G	G	G	G	G	G	G	G	G	G	G	G	G	G	G	G	G	G	G	G	G	G	G	G	G	G	G
323364	T	A	stop_gained	HIGH	arsC	43A>T	Lys15*	T	T	T	T	T	T	T	T	T	T	T	T	A	T	T	T	T	T	T	T	T	T	T	T	T	T	T	T	T	T	T	T	T	T	T	T	T	T	T	T	T	T
327642	G	A	non_coding_transcript_exon_variant	MODIFIER	ML0251	304C>T		G	G	G	G	G	G	G	G	G	G	G	G	G	G	G	G	G	G	G	G	G	G	G	G	G	G	G	G	G	G	G	G	G	G	G	G	G	G	G	G	G	G
328284	G	A	missense_variant	MODERATE	mfd	218G>A	Ser73Asn	G	G	G	G	G	G	G	G	G	-	G	G	G	G	G	G	G	G	G	G	G	G	G	G	G	G	G	G	G	G	G	G	G	G	G	G	G	G	G	G	G	G
328289	C	T	missense_variant	MODERATE	mfd	223C>T	Leu75Phe	C	C	C	C	C	C	C	C	C	-	C	C	C	C	C	C	C	C	C	C	C	C	C	C	C	C	C	C	C	C	C	C	C	C	C	C	C	C	C	C	C	C
328604	G	A	missense_variant	MODERATE	mfd	538G>A	Asp180Asn	G	G	G	G	G	G	-	G	G	-	G	G	G	G	G	G	G	G	G	G	G	G	G	G	G	G	G	G	G	G	G	G	G	G	G	G	G	G	G	G	G	G
328634	G	C	missense_variant	MODERATE	mfd	568G>C	Val190Leu	G	G	G	G	G	G	-	-	G	-	G	G	G	G	C	G	G	G	G	G	G	G	G	G	G	G	G	G	G	G	G	G	G	G	G	G	G	G	G	G	G	G
329782	G	T	missense_variant	MODERATE	mfd	1716G>T	Lys572Asn	G	G	G	G	G	G	G	G	G	G	G	G	G	G	G	T	G	T	T	G	T	G	G	G	G	G	T	G	T	G	T	G	-	T	G	T	G	T	T	T	T	T
330125	G	A	missense_variant	MODERATE	mfd	2059G>A	Ala687Thr	G	A	A	A	A	G	G	A	A	A	G	A	G	G	A	G	-	G	G	G	G	G	G	G	G	G	G	G	G	G	G	G	G	G	G	G	G	G	G	G	G	G
330912	A	G	missense_variant	MODERATE	mfd	2846A>G	His949Arg	A	A	A	A	A	A	-	-	A	A	A	A	A	A	A	A	A	A	A	A	A	A	A	A	A	A	A	A	A	A	A	A	A	A	A	A	A	A	A	A	A	A
331723	G	A	synonymous_variant	LOW	mfd	3657G>A	Pro1219Pro	G	G	G	G	G	G	G	G	G	-	G	G	G	G	G	G	G	G	G	G	G	G	G	G	G	G	G	G	G	G	G	G	G	G	G	G	G	G	G	G	G	G
332839	G	A	intergenic_region	MODIFIER	ML0253-lpqU	332839G>A		G	G	G	G	G	G	G	G	G	G	G	G	G	G	G	G	G	G	G	G	G	G	G	G	G	G	G	G	G	G	G	G	G	G	G	G	G	G	G	G	G	G
333205	C	T	non_coding_transcript_exon_variant	MODIFIER	lpqU	283C>T		C	C	C	C	C	C	C	C	C	C	C	C	C	C	C	C	C	C	C	C	C	C	C	C	C	C	C	C	C	C	C	C	-	C	C	C	C	C	C	C	C	C
333823	G	A	missense_variant	MODERATE	eno	73G>A	Val25Ile	G	G	G	G	G	G	G	G	G	G	G	G	G	G	G	G	-	G	G	G	G	G	G	G	G	G	G	G	G	G	G	G	G	G	G	G	G	G	G	G	G	G
334180	G	A	missense_variant	MODERATE	eno	430G>A	Glu144Lys	G	G	G	G	G	G	-	G	G	G	G	G	G	G	G	G	G	G	G	G	G	G	G	G	G	G	G	G	G	G	G	G	G	G	G	G	G	G	G	G	G	G
336032	C	G	synonymous_variant	LOW	ML0257	228C>G	Thr76Thr	C	C	C	C	C	C	C	C	C	-	C	C	C	C	C	C	C	C	C	C	C	C	C	C	C	C	C	C	C	C	C	C	C	C	C	C	C	C	C	C	C	C
336266	T	C	synonymous_variant	LOW	ML0257	462T>C	Ala154Ala	T	T	T	T	T	T	T	-	T	-	T	T	T	T	T	T	T	T	T	T	T	T	T	T	T	T	T	T	T	T	T	T	T	T	T	T	T	T	T	T	T	T
336513	A	G	missense_variant	MODERATE	ML0258	209A>G	His70Arg	A	A	A	A	A	A	A	A	A	-	A	A	A	A	A	A	A	A	A	A	A	A	A	A	A	A	A	A	A	A	A	A	A	A	A	A	A	A	A	A	A	A
337140	G	A	missense_variant	MODERATE	ML0258	836G>A	Gly279Asp	G	G	G	G	G	G	G	G	G	-	G	G	G	G	G	G	G	G	G	G	G	G	G	G	G	G	G	G	G	G	G	G	G	G	G	G	G	G	G	G	G	G
337466	T	G	intergenic_region	MODIFIER	ML0258-ML0259	337466T>G		T	T	T	T	T	T	-	T	T	T	T	T	T	T	T	T	T	T	T	T	T	T	T	T	T	T	T	T	T	T	T	T	T	T	T	T	T	T	T	T	T	T
337803	C	T	non_coding_transcript_exon_variant	MODIFIER	ML0259	273C>T		C	C	C	C	C	C	C	C	C	-	C	C	C	C	C	C	C	C	C	C	C	C	C	C	C	C	C	C	C	C	C	C	-	C	C	C	C	C	C	C	-	C
337824	G	T	non_coding_transcript_exon_variant	MODIFIER	ML0259	294G>T		G	G	G	G	G	G	G	G	G	-	G	G	G	G	G	G	-	G	G	G	G	G	G	G	G	T	G	G	G	G	G	G	G	G	G	G	G	G	G	G	-	G
337889	C	T	non_coding_transcript_exon_variant	MODIFIER	ML0259	359C>T		C	C	C	C	C	C	C	C	C	C	C	C	C	C	C	C	C	C	C	C	C	C	C	C	C	C	C	C	C	C	C	C	C	C	C	C	C	C	C	C	C	C
338245	C	A	non_coding_transcript_exon_variant	MODIFIER	ML0259	715C>A		C	C	C	C	C	C	C	C	C	C	C	C	C	C	C	C	C	A	C	C	A	C	C	C	C	C	A	C	C	C	C	C	C	A	C	C	C	C	C	A	C	C
338722	A	G	non_coding_transcript_exon_variant	MODIFIER	ML0259	1192A>G		A	A	A	A	A	A	A	A	A	A	A	A	A	A	A	A	A	A	A	A	A	A	A	G	A	A	A	A	A	G	A	A	A	A	A	A	A	A	A	A	A	A
339250	C	T	non_coding_transcript_exon_variant	MODIFIER	ML0259	1720C>T		C	C	C	C	C	C	C	C	C	C	C	C	C	C	C	C	C	C	C	C	C	C	C	C	C	C	C	C	C	C	C	C	C	C	C	C	C	C	C	C	C	C
339486	C	T	non_coding_transcript_exon_variant	MODIFIER	ML0260	1018G>A		C	C	C	C	C	C	C	C	C	C	C	C	C	C	C	C	C	C	C	C	C	C	C	C	C	C	C	C	C	C	C	C	C	C	C	C	C	C	C	C	C	C
340805	T	C	non_coding_transcript_exon_variant	MODIFIER	ML0261	369A>G		T	T	T	T	T	T	T	T	T	T	T	T	T	T	T	T	T	T	T	T	T	T	T	T	T	T	T	T	T	T	T	T	T	T	T	T	T	T	T	T	T	T
341550	G	A	intergenic_region	MODIFIER	ML0261-ML0262	341550G>A		G	G	G	G	-	G	G	G	G	-	G	G	G	G	G	G	G	G	G	G	G	G	G	G	G	G	G	G	G	G	G	G	G	G	G	G	G	G	G	G	G	G
341935	C	T	intergenic_region	MODIFIER	ML0261-ML0262	341935C>T		C	C	C	C	C	C	C	C	C	C	C	C	C	C	C	C	-	C	C	C	C	C	C	C	C	C	C	C	C	C	C	C	C	C	C	C	C	C	C	C	C	C
342063	G	C	non_coding_transcript_exon_variant	MODIFIER	ML0262	188C>G		G	G	-	C	C	G	G	G	G	C	G	C	G	G	G	G	G	G	G	G	G	G	G	G	G	G	G	G	G	G	G	G	G	G	G	G	G	G	G	G	G	G
344782	C	T	intergenic_region	MODIFIER	leuX-ML0264	344782C>T		C	C	C	C	C	C	C	C	C	C	C	C	C	C	C	C	C	C	C	C	C	C	C	C	C	C	C	C	C	C	C	C	C	C	C	C	C	C	C	C	C	C
345033	C	T	non_coding_transcript_exon_variant	MODIFIER	ML0264	243G>A		C	C	C	C	C	C	-	C	C	C	C	C	C	C	C	C	C	C	C	C	C	C	C	C	C	C	C	C	C	C	C	C	C	C	C	C	C	C	C	C	C	C
346013	G	A	intergenic_region	MODIFIER	ML0265-ML0266	346013G>A		G	G	G	G	G	G	-	G	G	-	G	G	G	G	G	G	G	G	G	G	G	G	G	G	G	G	G	G	G	G	G	G	G	G	G	G	G	G	G	G	G	G
347278	A	C	non_coding_transcript_exon_variant	MODIFIER	ML0266	570A>C		A	A	A	A	A	A	-	A	A	-	A	A	A	A	A	A	A	A	A	A	A	A	A	A	A	A	A	A	A	A	A	A	A	A	A	A	A	A	A	A	A	A
347280	G	C	non_coding_transcript_exon_variant	MODIFIER	ML0266	572G>C		G	G	G	G	G	-	-	G	G	-	G	G	G	G	-	G	G	G	-	G	G	-	G	G	G	G	G	G	G	G	G	G	-	G	G	G	G	G	G	G	G	G
347385	T	C	non_coding_transcript_exon_variant	MODIFIER	ML0266	677T>C		T	C	C	C	C	C	-	C	C	C	C	C	T	C	C	C	C	C	C	C	C	C	C	C	C	C	C	C	C	C	C	C	C	C	C	C	C	C	C	C	C	C
347830	G	A	intergenic_region	MODIFIER	ML0266-ackA	347830G>A		G	G	G	G	G	G	G	G	G	G	G	G	G	G	G	G	G	G	G	G	G	G	G	G	G	G	G	G	G	G	G	G	G	G	G	G	G	G	G	G	G	G
348055	G	A	intergenic_region	MODIFIER	ML0266-ackA	348055G>A		G	G	G	G	G	G	G	G	G	G	G	G	G	G	G	G	G	G	G	G	G	G	G	G	G	G	G	G	G	G	G	G	G	G	G	G	G	G	G	G	G	G
349703	C	T	intergenic_region	MODIFIER	ML0266-ackA	349703C>T		C	C	C	C	C	C	C	C	C	C	C	C	C	C	C	C	C	C	C	C	C	C	C	C	C	C	C	C	C	T	C	C	C	C	C	C	C	C	C	C	C	C
349747	G	A	intergenic_region	MODIFIER	ML0266-ackA	349747G>A		G	G	G	G	G	G	G	G	G	G	G	G	G	G	G	G	G	G	G	G	G	G	G	G	G	G	G	G	G	G	G	G	-	G	G	G	G	G	G	G	G	G
349982	C	A	intergenic_region	MODIFIER	ML0266-ackA	349982C>A		C	C	C	C	C	C	C	C	C	C	C	C	C	C	C	C	C	C	C	C	C	C	C	C	C	C	C	C	C	C	C	C	C	C	C	C	C	C	C	C	C	C
350740	G	A	intergenic_region	MODIFIER	ML0266-ackA	350740G>A		G	G	G	G	G	G	G	G	G	G	G	G	G	G	G	G	G	G	G	G	G	G	G	G	G	G	G	G	G	G	G	G	G	G	G	G	G	G	G	G	G	G
351592	C	T	non_coding_transcript_exon_variant	MODIFIER	ackA	301G>A		C	C	C	C	C	C	-	C	C	C	C	C	C	C	C	C	C	C	C	T	C	C	C	C	C	C	C	C	C	C	C	C	C	C	C	C	C	C	C	C	C	C
351940	C	T	non_coding_transcript_exon_variant	MODIFIER	pta	1060G>A		C	C	C	C	C	C	C	C	C	C	C	C	C	C	C	C	C	C	C	C	C	C	C	C	C	C	C	C	C	C	C	C	C	C	C	C	C	C	C	C	C	C
352850	C	A	non_coding_transcript_exon_variant	MODIFIER	pta	150G>T		C	C	C	C	C	C	C	C	C	C	C	C	C	C	C	C	C	C	C	C	C	C	C	C	C	C	C	C	C	C	C	C	C	C	C	C	C	C	C	C	C	C
353643	G	A	synonymous_variant	LOW	ML0269	375C>T	Phe125Phe	G	G	G	G	G	G	-	G	G	G	G	G	G	G	G	G	-	G	G	G	G	G	G	G	G	G	G	G	G	G	G	G	G	G	G	G	G	G	G	G	G	G
356213	T	C	non_coding_transcript_exon_variant	MODIFIER	fadE7	273T>C		T	T	T	T	T	T	T	T	T	T	T	T	T	T	T	T	T	T	T	T	T	T	T	T	T	T	T	T	T	T	T	T	T	T	T	T	T	T	T	T	T	T
356742	C	T	intergenic_region	MODIFIER	ML0274-metZ	356742C>T		C	C	C	C	C	C	C	C	C	C	C	C	C	C	C	C	C	C	C	C	C	C	C	C	C	C	C	C	C	C	C	C	C	C	C	C	C	C	C	C	C	C
357398	T	G	intergenic_region	MODIFIER	ML0274-metZ	357398T>G		T	T	T	T	T	T	T	T	T	T	T	T	T	T	T	T	T	T	T	T	T	T	T	T	T	T	T	T	T	T	T	T	T	T	T	T	T	T	T	T	T	T
357493	C	T	intergenic_region	MODIFIER	ML0274-metZ	357493C>T		C	C	C	C	C	C	C	C	C	C	C	C	C	C	C	C	-	C	C	C	C	C	C	C	C	C	C	C	C	C	C	C	C	C	C	C	C	C	C	C	C	C
359712	A	G	intergenic_region	MODIFIER	ML0276-ML0277	359712A>G		A	A	A	A	A	A	A	A	A	A	A	A	A	A	A	A	A	A	A	A	A	G	A	A	A	A	A	A	A	A	A	G	A	A	A	A	A	A	A	A	A	A
360572	C	T	non_coding_transcript_exon_variant	MODIFIER	ML0277	371C>T		C	C	C	C	C	C	C	C	C	C	C	C	C	C	C	C	C	C	C	C	C	C	C	C	C	C	C	C	C	C	C	C	C	C	C	C	C	C	C	C	C	C
360757	C	A	non_coding_transcript_exon_variant	MODIFIER	ML0278	7C>A		C	C	C	C	C	C	C	C	C	-	C	C	C	C	C	A	C	A	A	C	A	C	C	C	C	C	A	C	A	C	A	C	A	A	C	A	C	A	A	A	A	A
360830	G	C	non_coding_transcript_exon_variant	MODIFIER	ML0278	80G>C		G	G	G	G	G	G	G	G	G	G	G	G	G	G	G	G	G	G	G	G	G	G	G	G	G	G	G	G	G	G	G	G	G	G	G	G	G	G	G	G	G	G
361077	G	C	non_coding_transcript_exon_variant	MODIFIER	ML0278	327G>C		G	G	G	G	G	G	G	G	G	G	G	G	G	G	G	G	-	G	G	G	G	C	G	G	G	G	G	G	G	G	G	C	G	G	G	G	G	G	G	G	G	G
361545	G	C	missense_variant	MODERATE	ML0279	409C>G	Pro137Ala	G	G	G	G	G	G	G	G	G	G	G	G	G	C	G	G	G	G	G	G	G	G	G	G	G	G	G	G	G	G	G	G	G	G	G	G	G	G	G	G	G	G
363480	G	T	missense_variant	MODERATE	ML0281	49G>T	Asp17Tyr	G	G	G	G	G	G	G	G	G	G	G	G	G	G	G	G	G	G	G	G	G	G	G	G	G	G	G	G	G	G	G	G	G	G	G	G	G	G	G	G	G	G
364243	C	T	non_coding_transcript_exon_variant	MODIFIER	ML0282	113C>T		C	C	C	C	C	C	C	C	C	C	C	C	C	C	C	C	C	C	C	C	C	C	C	C	C	C	C	C	C	C	C	C	C	C	C	C	C	C	C	C	C	C
364923	G	A	missense_variant	MODERATE	ML0283	8G>A	Cys3Tyr	G	G	G	G	G	G	G	G	G	G	G	G	G	G	G	G	G	G	G	G	G	G	G	G	G	G	G	G	G	G	G	G	G	A	G	G	G	G	G	G	G	G
364924	C	T	synonymous_variant	LOW	ML0283	9C>T	Cys3Cys	C	C	C	C	C	C	C	C	C	C	C	C	C	C	C	C	C	C	C	C	C	C	C	C	C	C	C	C	C	C	C	C	C	T	C	C	C	C	C	C	C	C
364961	G	C	missense_variant	MODERATE	ML0283	46G>C	Gly16Arg	G	G	G	G	G	G	-	G	G	-	G	G	G	G	G	G	G	G	G	G	G	G	G	G	G	G	G	G	G	G	G	G	G	G	G	G	G	G	G	G	G	G
365117	A	C	missense_variant	MODERATE	ML0283	202A>C	Thr68Pro	A	A	A	A	A	A	A	A	A	A	A	A	A	A	A	A	-	A	A	A	A	A	A	A	A	A	A	A	A	A	A	A	A	A	A	A	A	A	A	A	A	A
365373	T	C	missense_variant	MODERATE	ML0283	458T>C	Leu153Pro	T	C	C	C	C	T	T	T	C	C	T	C	T	T	T	T	T	T	T	T	T	T	T	T	T	T	T	T	T	T	T	T	T	T	T	T	T	T	T	T	T	T
365411	A	G	missense_variant	MODERATE	ML0283	496A>G	Lys166Glu	A	A	A	A	A	A	A	-	A	A	A	A	A	A	A	A	A	A	A	A	A	A	A	A	A	A	A	A	A	A	A	A	A	A	A	A	A	A	A	A	A	A
365435	G	A	missense_variant	MODERATE	ML0283	520G>A	Ala174Thr	G	G	G	G	G	G	G	-	G	G	G	G	G	G	A	G	G	G	G	G	G	G	G	G	G	G	G	G	G	G	G	G	G	G	G	G	G	G	G	G	G	G
365540	G	T	missense_variant	MODERATE	ML0283	625G>T	Val209Leu	G	G	-	G	-	G	-	G	G	-	G	G	G	G	G	G	G	G	G	G	G	G	G	G	G	G	G	G	G	G	G	G	-	G	G	G	G	G	G	G	G	G
365857	C	A	intergenic_region	MODIFIER	ML0283-ML0284	365857C>A		C	C	C	C	C	C	C	C	C	-	C	C	C	C	C	C	-	C	C	C	C	C	C	C	C	C	C	C	C	C	C	C	C	C	C	C	C	C	C	C	C	C
366359	C	T	intergenic_region	MODIFIER	ML0284-ML0285	366359C>T		C	C	C	C	C	C	-	C	C	C	C	C	C	C	C	C	C	C	C	C	C	C	C	C	C	C	C	C	C	C	C	C	C	C	C	C	C	C	C	C	C	C
367549	A	G	synonymous_variant	LOW	fba	768T>C	Gly256Gly	A	A	A	G	G	A	A	A	A	G	A	G	A	A	A	A	A	A	A	A	A	A	A	A	A	A	A	A	A	A	A	A	A	A	A	A	A	A	A	A	A	A
368311	A	C	synonymous_variant	LOW	fba	6T>G	Pro2Pro	A	A	A	A	A	A	A	A	A	A	A	A	A	A	A	A	A	A	A	A	A	A	A	A	A	A	A	A	A	A	A	A	A	A	A	A	A	A	A	A	A	A
371889	T	C	intergenic_region	MODIFIER	ML0290-ML0291	371889T>C		T	T	T	T	T	-	-	T	T	-	T	T	T	T	T	T	T	T	T	T	T	T	T	T	T	T	T	T	T	T	T	T	T	T	T	T	T	T	T	T	T	T
373059	C	T	intergenic_region	MODIFIER	ML0291-ML0292	373059C>T		C	C	C	C	C	C	C	C	C	C	C	C	C	C	C	C	C	C	C	C	C	C	C	C	C	C	C	C	C	C	C	C	C	C	C	C	C	C	C	C	C	C
373602	C	A	intergenic_region	MODIFIER	ML0291-ML0292	373602C>A		C	C	C	C	C	C	C	C	C	C	C	C	C	C	A	C	C	C	C	C	C	C	C	C	C	C	C	C	C	C	C	C	C	C	C	C	C	C	C	C	C	C
376632	A	G	intergenic_region	MODIFIER	ML0293-thiC	376632A>G		A	A	A	A	A	A	A	A	A	A	A	A	A	A	A	A	A	A	A	A	A	A	A	A	A	A	A	A	A	A	A	A	A	A	A	A	A	A	A	A	A	A
377137	C	T	intergenic_region	MODIFIER	ML0293-thiC	377137C>T		C	C	C	C	C	C	C	C	C	C	C	C	C	C	C	C	T	C	C	C	C	C	C	C	C	C	C	C	C	C	C	C	-	C	C	C	T	C	C	C	C	C
379804	C	T	synonymous_variant	LOW	thiD	678C>T	Gly226Gly	C	T	T	T	-	C	C	-	T	-	C	T	C	C	C	C	-	C	C	C	C	C	C	C	C	C	C	C	C	C	C	C	C	C	C	C	C	C	C	C	C	C
380062	C	G	non_coding_transcript_exon_variant	MODIFIER	ML0296	52C>G		C	C	C	C	C	C	C	C	C	C	C	C	C	C	C	C	G	C	C	C	C	C	C	C	C	C	C	C	C	C	C	C	-	C	C	C	C	C	C	C	C	C
381993	G	A	missense_variant	MODERATE	ML0299	685C>T	His229Tyr	G	G	G	G	G	G	G	G	G	G	G	G	G	G	G	G	G	G	G	G	G	G	G	G	G	G	G	G	G	G	G	G	G	G	G	G	G	G	G	G	G	G
382768	G	A	intergenic_region	MODIFIER	ML0299-thiE	382768G>A		G	G	G	G	G	G	G	G	G	G	G	G	G	G	G	G	G	G	G	A	G	G	G	G	G	G	G	G	G	G	G	G	G	G	G	G	G	G	G	G	G	G
383599	C	G	non_coding_transcript_exon_variant	MODIFIER	mutT3	556G>C		C	G	G	G	G	G	G	G	G	G	G	G	C	G	G	G	G	G	G	G	G	G	G	G	G	G	G	G	G	G	G	G	G	G	G	G	G	G	G	G	G	G
383707	A	C	non_coding_transcript_exon_variant	MODIFIER	mutT3	448T>G		A	A	A	A	A	A	A	A	A	A	A	A	A	A	A	A	-	A	A	A	A	A	A	A	A	A	A	A	A	A	A	A	-	A	A	A	A	A	A	A	A	A
384466	C	T	non_coding_transcript_exon_variant	MODIFIER	ML0302	133C>T		C	C	C	C	C	-	C	-	C	-	C	C	C	C	C	C	C	C	C	C	C	C	C	C	C	C	C	C	C	C	C	C	C	C	C	C	C	C	C	C	C	C
385342	G	A	non_coding_transcript_exon_variant	MODIFIER	ML0302	1009G>A		G	G	G	G	G	G	-	G	G	G	G	G	G	G	G	A	G	G	G	G	G	G	G	G	G	G	G	G	G	G	G	G	G	G	G	G	G	G	G	G	G	G
385598	C	T	non_coding_transcript_exon_variant	MODIFIER	ML0302	1265C>T		C	C	C	C	-	C	-	C	C	-	C	C	C	C	C	C	C	C	C	C	C	C	C	C	C	C	C	C	C	C	C	C	C	C	C	C	C	C	C	C	C	C
386458	C	T	synonymous_variant	LOW	glnH	810C>T	Ala270Ala	C	C	C	C	C	C	C	C	C	-	C	C	C	C	C	C	C	C	C	C	C	C	C	C	C	C	C	C	C	C	C	C	C	C	C	C	C	C	C	C	C	C
390722	C	T	non_coding_transcript_exon_variant	MODIFIER	ML0305	1180G>A		C	C	C	C	C	C	C	C	C	C	C	C	C	C	C	C	C	C	C	C	C	C	C	C	C	C	C	C	C	C	C	C	C	C	C	C	C	C	C	C	C	C
391081	C	T	non_coding_transcript_exon_variant	MODIFIER	ML0305	821G>A		C	C	C	C	C	C	C	C	C	C	C	C	C	C	C	C	C	C	C	C	C	C	C	C	C	C	C	C	C	C	C	C	C	C	C	C	C	C	C	C	C	C
393043	G	A	non_coding_transcript_exon_variant	MODIFIER	ML0306	648G>A		G	G	G	G	G	G	-	G	G	-	G	G	G	G	G	G	-	G	G	G	G	G	G	G	G	G	G	G	G	G	G	G	G	G	G	G	G	G	G	G	G	G
393308	G	C	intergenic_region	MODIFIER	ML0306-ML0307	393308G>C		G	G	G	G	G	G	G	G	G	G	G	G	G	G	G	G	G	G	G	G	G	G	G	G	G	G	G	G	G	G	G	G	G	G	G	G	G	G	G	G	G	G
396059	G	T	non_coding_transcript_exon_variant	MODIFIER	ML0309	964C>A		G	G	G	G	G	G	G	G	G	G	G	G	G	G	G	G	G	G	G	G	G	G	G	G	G	G	G	G	G	G	G	G	G	G	G	G	G	G	G	G	G	G
396816	G	A	non_coding_transcript_exon_variant	MODIFIER	ML0309	207C>T		G	G	G	G	G	G	A	G	G	-	G	G	G	G	G	G	G	G	G	G	G	G	G	G	G	G	G	G	G	G	G	G	G	G	G	G	G	G	G	G	G	G
397132	C	T	missense_variant	MODERATE	pssA	817G>A	Ala273Thr	C	C	C	-	-	-	-	-	C	-	C	C	C	C	C	C	C	C	C	C	C	C	C	C	C	C	C	C	C	C	C	C	C	C	C	C	C	C	C	C	C	C
397572	T	C	missense_variant	MODERATE	pssA	377A>G	Asp126Gly	T	T	T	T	T	T	T	T	T	-	T	T	T	T	T	T	T	T	T	T	T	T	T	T	T	T	T	T	T	T	T	T	T	T	T	T	T	T	T	T	T	T
397812	A	G	missense_variant	MODERATE	pssA	137T>C	Leu46Ser	A	A	A	A	-	A	A	A	A	-	A	A	A	A	A	A	A	A	A	A	A	A	A	A	A	A	A	A	A	A	A	A	A	A	A	A	A	A	A	A	A	A
397918	C	T	missense_variant	MODERATE	pssA	31G>A	Val11Ile	C	C	C	C	C	C	C	C	C	C	C	C	C	C	C	C	C	C	C	C	C	C	C	C	C	C	C	C	C	C	C	C	C	C	C	C	C	C	C	C	C	C
398295	C	T	missense_variant	MODERATE	ML0311	382G>A	Val128Met	C	C	C	C	C	C	C	-	C	-	C	C	C	C	C	C	C	C	C	C	C	C	C	C	C	C	C	C	C	C	C	C	C	C	C	C	C	C	C	C	C	C
399848	C	T	non_coding_transcript_exon_variant	MODIFIER	moaA3	106G>A		C	C	C	C	C	C	C	T	C	C	C	C	C	C	C	C	C	C	C	C	C	C	C	C	C	C	C	C	C	C	C	C	C	C	C	C	C	C	C	C	C	C
401177	G	A	missense_variant	MODERATE	ML0314	602C>T	Ala201Val	G	G	G	G	G	G	G	G	G	-	G	G	G	G	G	G	G	G	G	G	G	G	G	G	G	G	G	G	G	G	G	G	G	G	G	G	G	G	G	G	G	G
401572	C	T	synonymous_variant	LOW	ML0314	207G>A	Val69Val	C	C	C	C	C	C	C	C	C	C	C	C	C	C	C	C	C	C	C	C	C	C	T	C	T	C	C	C	C	C	C	C	C	C	C	C	C	C	C	C	C	C
402177	G	A	intergenic_region	MODIFIER	ML0314-ML0315	402177G>A		G	G	G	G	G	G	G	G	G	G	G	G	G	G	G	G	G	G	G	G	G	G	G	G	G	G	G	G	G	G	G	G	G	G	G	G	G	G	G	G	G	G
402525	T	C	intergenic_region	MODIFIER	ML0314-ML0315	402525T>C		T	T	T	T	T	T	T	T	T	-	T	T	T	T	T	T	T	T	T	T	T	T	T	T	T	C	T	T	T	T	T	T	T	T	T	T	T	T	T	T	T	T
402795	G	A	intergenic_region	MODIFIER	ML0314-ML0315	402795G>A		G	G	G	G	G	G	G	-	G	-	G	G	G	G	G	G	G	G	G	G	G	G	G	G	G	G	G	G	G	G	G	G	G	G	G	G	G	G	G	G	G	G
404224	G	A	missense_variant	MODERATE	ML0315	389C>T	Thr130Ile	G	G	G	G	G	G	G	G	G	G	G	G	G	G	G	G	G	G	G	G	G	G	G	G	G	G	G	A	G	G	G	G	G	G	G	G	G	G	G	G	G	G
405173	G	A	missense_variant	MODERATE	ML0316	467G>A	Gly156Asp	G	G	G	G	-	G	G	G	G	-	G	G	G	G	G	G	G	G	G	G	G	G	G	G	G	G	G	G	G	G	G	G	G	G	G	G	G	G	G	G	G	G
405245	A	G	missense_variant	MODERATE	ML0316	539A>G	Tyr180Cys	A	A	A	A	A	A	A	A	A	A	A	A	A	A	A	A	A	A	A	A	A	A	A	A	A	A	A	A	A	A	A	A	A	A	A	A	A	A	A	A	A	A
405300	G	A	synonymous_variant	LOW	ML0316	594G>A	Ala198Ala	G	G	G	G	G	G	G	G	G	G	G	G	G	G	G	G	G	G	G	G	G	G	G	G	G	G	G	G	G	G	G	G	G	G	G	G	G	G	G	G	G	G
407094	C	T	missense_variant	MODERATE	groEL2	1577C>T	Ala526Val	C	C	C	C	-	C	-	C	C	-	C	C	C	C	C	C	C	C	C	C	C	C	C	C	C	C	C	C	C	C	C	C	C	C	C	C	C	C	C	C	C	C
408726	T	G	non_coding_transcript_exon_variant	MODIFIER	radA	620A>C		T	T	T	T	T	T	T	T	T	T	T	T	T	T	T	T	T	T	T	T	T	T	T	T	T	G	T	T	T	T	T	T	T	T	T	T	T	T	T	T	T	T
408898	G	A	non_coding_transcript_exon_variant	MODIFIER	radA	448C>T		G	G	G	G	G	G	G	G	G	G	G	G	G	G	G	G	G	G	G	G	G	G	G	G	G	G	G	G	G	G	G	G	-	G	G	G	G	G	G	G	G	G
409261	G	T	non_coding_transcript_exon_variant	MODIFIER	radA	85C>A		G	G	G	G	G	G	G	G	G	G	G	G	G	G	G	G	G	G	G	G	G	G	G	G	G	G	G	G	G	G	G	G	-	G	G	G	G	G	G	G	G	G
410312	C	T	intergenic_region	MODIFIER	lpqE-ML0320	410312C>T		C	C	C	C	C	C	C	C	C	-	C	C	C	C	C	C	C	C	C	C	C	C	C	C	C	C	C	C	C	C	C	C	C	C	C	C	C	C	C	C	C	C
410510	G	A	missense_variant	MODERATE	ML0320	157G>A	Ala53Thr	G	G	G	G	G	G	G	G	G	G	G	G	G	G	G	G	G	G	G	G	G	G	G	G	G	G	G	G	G	G	G	G	G	G	G	G	G	G	G	G	G	G
413127	C	T	synonymous_variant	LOW	cysS	1005C>T	Gly335Gly	C	C	C	C	C	C	C	T	C	C	C	C	C	C	C	C	C	C	C	C	C	C	C	C	C	C	C	C	C	C	C	C	C	C	C	C	C	C	C	C	C	C
413668	C	T	synonymous_variant	LOW	ML0324	42C>T	Pro14Pro	C	C	C	C	C	C	-	-	C	-	C	C	C	C	C	C	-	C	C	C	C	C	C	C	C	C	C	C	C	C	C	C	-	C	C	C	C	C	C	C	C	C
413902	G	A	synonymous_variant	LOW	ML0324	276G>A	Leu92Leu	G	A	A	A	A	G	-	G	A	-	G	A	G	G	G	G	-	G	G	G	G	G	G	G	G	G	G	G	G	G	G	G	G	G	G	G	G	G	G	G	G	G
415248	C	A	intergenic_region	MODIFIER	ML0325-ML0326	415248C>A		C	C	C	C	C	C	-	C	C	-	C	C	C	C	C	C	C	C	C	C	C	C	C	C	C	C	C	C	C	C	C	C	C	C	C	C	C	C	C	C	C	C
416972	C	T	non_coding_transcript_exon_variant	MODIFIER	ML0327	181G>A		C	C	C	C	C	C	-	C	C	-	C	C	C	C	C	C	C	C	C	C	C	C	C	C	C	C	C	C	C	C	C	C	C	C	C	C	C	C	C	C	C	C
417000	T	G	non_coding_transcript_exon_variant	MODIFIER	ML0327	153A>C		T	T	T	T	T	T	T	T	T	T	T	T	T	G	T	T	T	T	T	T	T	T	T	T	T	T	T	T	T	T	T	T	T	T	T	T	T	T	T	T	T	T
417149	C	T	non_coding_transcript_exon_variant	MODIFIER	ML0327	4G>A		C	C	C	C	C	C	C	C	C	C	C	C	C	C	C	C	C	C	C	C	C	C	C	C	C	C	C	C	C	C	C	C	C	C	C	C	C	C	C	C	C	C
417697	T	G	non_coding_transcript_exon_variant	MODIFIER	PPE	722A>C		T	T	T	T	T	T	T	T	T	-	T	T	T	T	T	T	T	T	T	T	T	T	T	T	T	T	T	T	T	T	T	T	T	T	T	T	T	T	T	T	T	T
417955	C	T	non_coding_transcript_exon_variant	MODIFIER	PPE	464G>A		C	C	-	C	C	C	C	C	C	C	C	C	C	C	C	C	C	C	C	C	C	C	C	C	C	C	C	C	C	C	C	C	C	C	C	C	C	C	C	C	C	C
419857	G	A	intergenic_region	MODIFIER	PPE-ML0329	419857G>A		G	G	G	G	G	G	G	G	G	G	G	G	G	G	G	G	-	G	G	G	G	G	G	G	G	G	G	G	G	G	G	G	G	G	G	G	G	G	G	G	G	G
420498	T	G	intergenic_region	MODIFIER	PPE-ML0329	420498T>G		T	T	T	T	T	T	T	T	T	T	T	T	T	T	T	T	T	T	T	T	T	T	T	T	T	T	T	T	T	T	T	T	T	T	T	T	T	T	T	T	T	T
421565	C	T	non_coding_transcript_exon_variant	MODIFIER	arsB2	746G>A		C	C	C	C	C	C	C	C	C	C	C	C	C	C	C	C	T	C	C	T	C	C	T	T	T	T	C	T	C	T	C	C	C	C	T	C	T	C	C	C	C	C
422396	C	T	non_coding_transcript_exon_variant	MODIFIER	ML0332	660G>A		C	C	C	C	C	C	C	C	C	-	C	C	C	C	C	C	C	C	C	C	C	C	C	C	C	C	C	C	C	C	C	C	C	C	C	C	C	C	C	C	C	C
422850	G	A	non_coding_transcript_exon_variant	MODIFIER	ML0332	206C>T		G	G	G	G	G	G	G	G	G	-	G	G	G	G	A	G	G	G	G	G	G	G	G	G	G	G	G	G	G	G	G	G	G	G	G	G	G	G	G	G	G	G
423024	G	C	non_coding_transcript_exon_variant	MODIFIER	ML0332	32C>G		G	G	G	G	G	G	G	G	G	-	G	G	G	G	G	G	G	G	G	G	G	G	G	G	G	G	G	G	G	G	G	G	G	G	G	G	G	G	G	G	G	G
424382	A	G	non_coding_transcript_exon_variant	MODIFIER	pknM	297T>C		A	A	A	A	A	A	A	A	A	A	A	A	A	A	A	A	A	A	A	A	A	A	A	A	A	A	A	A	A	A	A	A	A	A	A	A	A	A	A	A	A	A
424386	C	T	non_coding_transcript_exon_variant	MODIFIER	pknM	293G>A		C	C	C	C	C	C	C	T	C	C	C	C	C	C	C	C	C	C	C	C	C	C	C	C	C	C	C	C	C	C	C	C	C	C	C	C	C	C	C	C	C	C
424415	T	G	non_coding_transcript_exon_variant	MODIFIER	pknM	264A>C		T	T	T	T	T	T	T	T	T	-	T	T	T	T	T	T	T	T	T	T	T	T	T	T	T	T	T	T	T	T	T	T	T	T	T	T	T	T	T	T	T	T
424489	C	A	non_coding_transcript_exon_variant	MODIFIER	pknM	190G>T		C	C	C	C	C	C	C	C	C	C	C	C	C	C	C	C	C	C	C	C	C	C	C	C	C	C	C	C	C	C	C	C	C	C	C	C	C	C	C	C	C	C
425077	C	A	missense_variant	MODERATE	ML0335	651G>T	Leu217Phe	C	C	C	C	C	C	C	-	C	C	C	C	C	C	C	C	C	C	C	C	C	C	C	C	C	C	C	C	C	C	C	C	C	C	C	C	C	C	C	C	C	C
425301	C	A	missense_variant	MODERATE	ML0335	427G>T	Val143Leu	C	C	C	C	C	C	C	C	C	C	C	C	C	C	C	C	C	C	C	C	C	C	C	C	C	C	C	C	C	C	C	C	C	C	C	C	C	C	C	C	C	C
426011	G	C	missense_variant	MODERATE	ML0336	544C>G	Leu182Val	G	G	G	G	G	G	G	G	G	G	G	G	G	G	G	G	G	G	G	G	G	G	G	G	G	G	G	G	G	G	G	G	G	G	G	G	G	G	G	G	G	G
428724	C	T	intergenic_region	MODIFIER	ML0338-ML0339	428724C>T		C	C	-	C	C	C	-	C	C	C	C	C	C	C	C	C	-	C	C	C	C	C	C	C	C	C	C	C	C	C	C	C	C	C	C	C	C	C	C	C	C	C
429770	T	G	non_coding_transcript_exon_variant	MODIFIER	fadE34	118T>G		T	T	T	T	T	T	T	T	T	T	T	T	T	T	T	T	T	T	T	T	T	T	T	T	T	T	T	T	T	T	T	T	T	T	T	T	T	T	T	T	T	T
429789	C	G	non_coding_transcript_exon_variant	MODIFIER	fadE34	137C>G		C	C	C	C	C	C	C	C	C	C	C	C	C	C	C	C	C	C	C	C	C	C	C	C	C	C	C	C	C	C	C	C	C	C	C	C	C	C	C	C	C	C
430057	C	T	non_coding_transcript_exon_variant	MODIFIER	fadE34	405C>T		C	C	C	C	C	C	C	C	C	C	C	C	C	C	C	C	C	C	C	C	C	C	C	C	C	C	C	C	C	C	C	C	C	C	C	C	C	C	C	C	C	C
430198	C	T	non_coding_transcript_exon_variant	MODIFIER	fadE34	546C>T		C	C	C	C	C	C	C	C	C	C	C	C	C	T	C	C	C	C	C	C	C	C	C	C	C	C	C	C	C	C	C	C	C	C	C	C	C	C	C	C	C	C
430329	G	A	non_coding_transcript_exon_variant	MODIFIER	fadE34	677G>A		G	G	G	G	G	G	G	G	G	G	G	G	G	G	G	G	G	G	G	G	G	G	G	G	G	G	G	G	G	G	G	G	G	G	G	G	G	G	G	G	G	G
430576	A	G	non_coding_transcript_exon_variant	MODIFIER	fadE34	924A>G		A	A	A	A	A	A	-	A	A	-	A	A	A	A	A	A	A	A	A	A	A	A	A	A	A	A	A	A	A	A	A	A	A	A	A	A	A	A	A	A	A	A
431225	C	T	non_coding_transcript_exon_variant	MODIFIER	fadE34	1573C>T		C	C	C	C	C	C	C	C	C	-	C	C	C	C	C	C	C	C	C	C	C	C	C	C	C	C	C	C	C	C	C	C	C	C	C	C	C	C	C	C	C	C
432335	T	G	non_coding_transcript_exon_variant	MODIFIER	ML0342	989A>C		T	T	T	T	T	T	T	T	T	T	T	T	T	T	T	T	G	T	T	T	T	T	T	G	T	T	T	G	T	G	T	T	T	T	G	T	G	T	T	T	T	T
433003	G	A	non_coding_transcript_exon_variant	MODIFIER	ML0342	321C>T		G	G	G	G	G	G	G	G	G	G	G	G	G	G	G	G	G	G	G	G	G	G	G	G	G	G	G	G	G	G	G	G	G	G	G	G	G	G	G	G	G	G
433909	A	G	non_coding_transcript_exon_variant	MODIFIER	ML0343	350A>G		A	A	A	A	A	A	A	A	A	A	A	A	A	A	A	A	A	A	A	A	A	A	A	A	A	A	A	A	A	A	A	A	A	A	A	A	A	A	A	A	A	A
434161	G	C	non_coding_transcript_exon_variant	MODIFIER	ML0343	602G>C		G	G	G	G	G	G	-	G	G	-	G	G	G	G	G	G	G	G	G	G	G	G	G	G	G	G	G	G	G	G	G	G	G	G	G	G	G	G	G	G	G	G
434676	A	G	non_coding_transcript_exon_variant	MODIFIER	ML0343	1117A>G		A	A	A	A	A	A	A	A	A	A	A	A	A	A	A	A	-	A	A	A	A	A	A	A	A	A	A	A	A	A	A	A	A	A	A	A	A	A	A	A	A	A
434899	A	G	non_coding_transcript_exon_variant	MODIFIER	ML0344	154A>G		A	A	A	A	A	A	A	A	A	A	A	A	A	A	A	A	A	A	A	A	A	A	A	A	A	A	A	A	A	A	A	A	A	A	A	A	A	A	A	A	A	A
434910	C	T	non_coding_transcript_exon_variant	MODIFIER	ML0344	165C>T		C	C	C	C	C	C	C	C	C	C	C	C	C	C	C	C	C	C	C	T	C	C	C	C	C	C	C	C	C	C	C	C	C	C	C	C	C	C	C	C	C	C
436217	T	C	non_coding_transcript_exon_variant	MODIFIER	ML0345	525A>G		T	T	T	T	T	T	T	T	T	T	T	T	T	T	T	T	T	T	T	T	T	T	T	T	T	T	T	T	T	T	T	T	T	T	T	T	T	T	T	T	T	T
437394	G	T	non_coding_transcript_exon_variant	MODIFIER	ML0347	588C>A		G	G	G	G	G	G	G	G	G	G	G	G	G	G	G	G	G	G	G	G	G	G	G	G	G	G	G	G	G	G	G	G	G	G	G	G	G	G	G	G	G	G
439405	C	A	non_coding_transcript_exon_variant	MODIFIER	ML0349	300G>T		C	C	C	C	C	C	C	C	C	-	C	C	C	C	C	C	C	A	C	C	A	C	C	C	C	C	A	C	C	C	C	C	C	A	C	C	C	C	C	A	C	C
440022	C	G	intergenic_region	MODIFIER	ML0349-ML0350	440022C>G		C	C	C	C	C	C	C	C	C	-	C	C	C	C	C	C	C	C	C	C	C	C	C	C	C	C	C	C	C	C	C	C	C	C	C	C	C	C	C	C	C	C
440223	G	C	intergenic_region	MODIFIER	ML0349-ML0350	440223G>C		G	G	G	G	G	G	G	G	G	G	G	G	G	G	G	G	G	G	G	G	G	G	C	G	C	G	G	G	G	G	G	G	G	G	G	G	G	G	G	G	G	G
440586	G	A	intergenic_region	MODIFIER	ML0349-ML0350	440586G>A		G	G	G	G	G	G	G	G	G	G	G	G	G	G	G	G	G	G	G	G	G	G	G	G	G	G	G	G	G	G	G	G	G	G	G	G	G	G	G	G	G	G
440939	A	T	intergenic_region	MODIFIER	ML0349-ML0350	440939A>T		A	A	A	A	A	T	A	A	A	A	A	A	A	A	A	A	A	A	A	A	A	A	A	A	A	A	A	A	A	A	A	A	A	A	A	A	A	A	A	A	A	A
442983	C	T	non_coding_transcript_exon_variant	MODIFIER	ML0350	203G>A		C	C	C	C	C	C	C	C	C	-	C	C	C	C	C	C	C	C	C	C	C	C	C	C	C	C	C	C	C	C	C	C	C	C	C	C	C	C	C	C	C	C
444912	C	A	non_coding_transcript_exon_variant	MODIFIER	fadD19	53C>A		C	C	C	C	C	C	C	C	C	C	C	C	C	C	C	C	-	C	C	C	C	C	C	C	C	C	C	C	C	C	C	C	C	C	C	C	C	C	C	C	C	C
445089	C	G	non_coding_transcript_exon_variant	MODIFIER	fadD19	230C>G		C	C	C	C	C	C	C	C	C	-	C	C	C	C	C	C	C	C	C	C	C	C	C	C	C	C	C	C	C	C	C	C	C	C	C	C	C	C	C	C	C	C
445556	T	C	non_coding_transcript_exon_variant	MODIFIER	fadD19	697T>C		T	T	T	T	T	T	T	T	T	T	T	T	T	T	T	T	T	T	T	T	T	T	T	T	T	T	T	T	T	T	T	T	T	T	T	T	T	T	T	T	T	T
445671	A	G	non_coding_transcript_exon_variant	MODIFIER	fadD19	812A>G		A	A	A	A	A	A	A	A	A	A	A	A	A	A	A	A	A	A	A	A	A	A	A	A	A	A	A	A	A	A	A	A	A	A	A	A	A	A	A	A	A	A
447641	A	C	missense_variant	MODERATE	ilvX	228A>C	Leu76Phe	A	A	A	A	-	A	A	A	A	-	A	A	A	A	A	A	-	A	A	A	A	C	A	A	A	A	A	A	A	A	A	C	A	A	A	A	A	A	A	A	A	A
448789	G	T	missense_variant	MODERATE	ilvX	1376G>T	Ser459Ile	G	G	G	G	G	G	G	G	G	G	G	G	G	G	G	G	-	G	G	G	G	G	G	G	G	G	G	G	G	G	G	G	G	G	G	G	G	G	G	G	G	G
449899	G	A	non_coding_transcript_exon_variant	MODIFIER	fadD17	285C>T		G	G	G	G	G	G	G	G	G	G	G	G	G	G	G	G	G	G	G	G	G	G	G	G	G	G	G	G	G	G	G	G	G	G	G	G	G	G	G	G	G	G
450804	C	G	non_coding_transcript_exon_variant	MODIFIER	fadE27	470G>C		C	C	C	C	-	C	-	C	C	-	C	C	C	C	C	C	C	C	C	C	C	C	C	C	C	C	C	C	C	C	C	C	C	C	C	C	C	C	C	C	C	C
451498	C	T	non_coding_transcript_exon_variant	MODIFIER	fadE26	927G>A		C	C	C	C	C	C	C	C	C	C	C	C	C	C	C	C	C	C	C	C	C	C	C	C	C	C	C	C	C	C	C	C	C	C	C	C	C	C	C	C	C	C
452406	G	A	non_coding_transcript_exon_variant	MODIFIER	fadE26	19C>T		G	G	G	G	G	G	G	G	G	G	G	G	G	G	G	G	G	G	G	G	G	G	G	G	G	G	G	G	G	G	G	G	-	G	G	G	G	G	G	G	G	G
455009	A	C	non_coding_transcript_exon_variant	MODIFIER	ML0361	170A>C		A	A	A	A	A	A	A	A	A	A	A	A	A	A	A	A	-	A	A	A	A	A	A	A	A	A	A	A	A	A	A	A	A	A	A	A	A	A	A	A	A	A
456738	C	T	intergenic_region	MODIFIER	ML0363-rplM	456738C>T		C	C	C	C	-	C	-	C	C	-	C	C	C	C	C	C	C	C	C	C	C	C	C	C	C	C	C	C	C	C	C	C	C	C	C	C	C	C	C	C	C	C
459545	G	T	non_coding_transcript_exon_variant	MODIFIER	ML0367	99G>T		G	G	G	G	G	G	G	G	G	G	G	G	G	G	G	G	G	G	G	G	G	G	G	G	G	G	G	G	G	G	G	G	G	G	G	G	G	G	G	G	G	G
459733	G	A	non_coding_transcript_exon_variant	MODIFIER	ML0368	59G>A		G	G	G	G	G	G	-	G	G	-	G	G	G	G	G	G	G	G	G	G	G	G	G	G	G	G	G	G	G	G	G	G	G	G	G	G	G	G	G	G	G	G
459887	C	T	non_coding_transcript_exon_variant	MODIFIER	ML0368	213C>T		C	C	C	C	C	C	C	C	C	-	C	C	C	C	T	C	-	C	C	C	C	C	C	C	C	C	C	C	C	C	C	C	C	C	C	C	C	C	C	C	C	C
460220	T	C	non_coding_transcript_exon_variant	MODIFIER	ML0368	546T>C		T	T	T	T	T	T	T	T	T	T	T	T	T	T	T	C	T	T	T	T	T	T	T	T	T	T	T	T	T	T	T	T	T	T	T	T	T	T	T	T	T	T
462253	T	G	missense_variant	MODERATE	ML0370	562A>C	Asn188His	T	T	T	T	T	T	T	T	T	T	T	T	T	T	T	T	T	T	T	T	T	G	T	T	T	T	T	T	T	T	T	G	T	T	T	T	T	T	T	T	T	T
464279	C	T	missense_variant	MODERATE	glmS	1301C>T	Ala434Val	C	C	C	C	-	C	-	-	C	-	C	C	C	C	C	C	C	C	C	C	C	C	C	C	C	C	C	C	C	C	C	C	C	C	C	C	C	C	C	C	C	C
464985	G	T	non_coding_transcript_exon_variant	MODIFIER	ML0372	89C>A		G	G	G	G	G	G	G	G	G	G	G	G	G	G	G	G	G	G	G	G	G	G	G	G	G	G	G	G	G	G	G	G	G	G	G	G	G	G	G	G	G	G
465016	C	T	non_coding_transcript_exon_variant	MODIFIER	ML0372	58G>A		C	C	C	C	C	C	C	C	C	C	C	C	C	C	C	C	C	C	C	C	C	C	C	C	C	C	C	C	C	C	C	C	C	C	C	C	C	C	C	C	C	C
467512	C	T	non_coding_transcript_exon_variant	MODIFIER	gadB	860C>T		C	T	T	T	T	C	C	C	T	T	C	T	C	C	C	C	C	C	C	C	C	C	C	C	C	C	C	C	C	C	C	C	C	C	C	C	C	C	C	C	C	C
468693	G	A	missense_variant	MODERATE	alr	562G>A	Val188Ile	G	G	G	G	G	G	G	-	G	G	G	G	G	G	G	G	G	G	G	G	G	G	G	G	G	G	G	G	G	G	G	G	G	G	G	G	G	G	G	G	G	G
469181	C	T	synonymous_variant	LOW	alr	1050C>T	Gly350Gly	C	C	C	C	C	C	C	C	C	-	C	C	C	C	C	C	C	C	C	C	C	C	C	C	C	C	C	C	C	C	C	C	C	C	T	C	C	C	C	C	C	C
470445	T	C	missense_variant	MODERATE	ML0377	164T>C	Val55Ala	T	T	T	T	T	T	T	T	T	-	T	T	T	T	T	T	T	T	T	T	T	T	T	T	T	T	T	T	T	T	T	T	T	T	T	T	T	T	T	T	T	T
471695	G	C	missense_variant	MODERATE	ML0378	932G>C	Ser311Thr	G	G	G	G	G	G	G	G	G	G	G	G	G	G	G	G	G	G	G	G	G	G	G	G	G	G	G	G	G	G	G	G	G	G	G	G	G	G	G	G	G	G
471801	C	T	synonymous_variant	LOW	ML0378	1038C>T	Ala346Ala	C	C	C	C	C	C	C	C	C	-	C	C	C	C	C	C	C	C	C	C	C	C	C	C	C	C	C	C	C	C	C	C	C	C	C	C	C	C	C	C	C	C
474428	G	A	missense_variant	MODERATE	groEL1	871G>A	Ala291Thr	G	G	G	G	G	G	G	G	G	-	G	G	G	G	G	G	G	G	G	G	G	G	G	G	G	G	G	G	G	G	G	G	G	G	G	G	G	G	G	G	G	G
474805	G	A	synonymous_variant	LOW	groEL1	1248G>A	Ala416Ala	G	G	G	G	G	G	G	G	G	-	G	G	G	G	G	G	-	G	G	G	G	G	G	G	G	G	G	G	G	G	G	G	G	G	G	G	G	G	G	G	G	G
476250	A	C	intergenic_region	MODIFIER	whiB3-ML0383	476250A>C		A	A	A	A	A	A	A	A	A	A	A	A	A	A	A	A	A	A	A	A	A	A	A	A	A	A	A	A	A	A	A	A	A	A	A	A	A	A	A	A	A	A
477016	G	A	missense_variant	MODERATE	ML0383	577G>A	Gly193Arg	G	G	G	G	G	G	G	-	G	-	G	G	G	A	G	G	G	G	G	G	G	G	G	G	G	G	G	G	G	G	G	G	G	G	G	G	G	G	G	G	G	G
479629	C	T	intergenic_region	MODIFIER	ML0385-ML0386	479629C>T		C	C	C	C	C	C	C	C	C	C	C	C	C	C	C	C	C	C	C	C	C	C	C	C	C	C	C	C	C	C	C	C	C	C	C	C	C	C	C	C	C	C
480629	C	T	intergenic_region	MODIFIER	ML0386-guaB2	480629C>T		C	C	C	C	C	T	C	C	C	-	C	C	C	C	C	C	C	C	C	C	C	C	C	C	C	C	C	C	C	C	C	C	C	C	C	C	C	C	C	C	C	C
481476	A	G	synonymous_variant	LOW	guaB2	816A>G	Leu272Leu	A	G	G	G	-	G	G	G	G	-	G	G	A	G	G	G	G	G	G	G	G	G	G	G	G	G	G	G	G	G	G	G	G	G	G	G	G	G	G	G	G	G
482616	C	T	missense_variant	MODERATE	guaB3	343C>T	Pro115Ser	C	C	C	C	C	C	C	C	C	C	C	C	C	C	C	C	C	C	C	C	C	C	C	C	C	C	C	T	C	C	C	C	C	C	C	C	C	C	C	C	C	C
483281	A	G	synonymous_variant	LOW	guaB3	1008A>G	Pro336Pro	A	A	A	A	A	A	A	A	A	A	A	A	A	A	A	A	A	A	A	A	A	A	A	A	A	A	A	A	A	A	A	A	A	A	A	A	A	A	A	A	A	A
485138	T	C	missense_variant	MODERATE	choD	1688T>C	Leu563Pro	T	C	-	C	-	C	-	-	C	-	C	C	T	C	C	C	C	C	C	C	C	C	C	C	C	C	C	C	C	C	C	C	C	C	C	C	C	C	C	C	C	C
489490	A	G	intergenic_region	MODIFIER	ML0393-ML0394	489490A>G		A	A	A	A	A	A	A	A	A	-	A	A	A	A	A	A	-	A	A	A	A	A	A	A	A	A	A	A	A	A	A	A	A	A	A	A	A	A	A	A	A	A
489941	G	A	missense_variant	MODERATE	ML0394	487C>T	Leu163Phe	G	G	G	A	A	G	G	G	G	G	G	A	G	G	G	G	G	G	G	G	G	G	G	G	G	G	G	G	G	G	G	G	-	G	G	G	G	G	G	G	G	G
489944	G	A	missense_variant	MODERATE	ML0394	484C>T	His162Tyr	G	G	G	G	G	G	G	G	G	G	G	G	G	G	G	G	G	G	G	G	G	G	G	G	G	G	G	G	G	G	G	G	-	G	G	G	G	G	G	G	G	G
490546	C	T	intergenic_region	MODIFIER	ML0394-guaA	490546C>T		C	C	C	C	C	C	-	C	C	-	C	C	C	C	C	C	C	C	C	C	C	C	C	C	C	C	C	C	C	C	C	C	C	C	C	C	C	C	C	C	C	C
490699	C	A	intergenic_region	MODIFIER	ML0394-guaA	490699C>A		C	C	C	C	C	C	C	C	C	C	C	C	C	C	C	C	C	C	C	C	C	C	C	C	C	C	C	C	C	C	C	C	C	C	C	C	C	C	C	C	C	C
491083	C	A	missense_variant	MODERATE	guaA	41C>A	Pro14His	C	C	C	C	C	C	C	C	C	-	C	C	C	C	C	C	C	C	C	C	C	C	C	C	C	C	C	C	C	C	C	C	-	C	C	C	C	C	C	C	C	C
492614	C	A	synonymous_variant	LOW	guaA	1572C>A	Gly524Gly	C	C	C	C	C	C	C	C	C	-	A	C	C	A	C	C	C	C	C	C	C	C	C	C	C	C	C	C	C	C	C	C	C	C	C	C	C	C	C	C	C	C
493995	G	A	missense_variant	MODERATE	ML0397	1753C>T	Leu585Phe	G	G	G	G	G	G	G	G	G	G	G	G	G	G	G	G	G	G	G	G	G	G	G	G	G	G	G	G	G	G	G	G	G	G	G	G	G	G	G	G	G	G
494266	G	A	synonymous_variant	LOW	ML0397	1482C>T	Ile494Ile	G	G	G	G	G	G	G	G	G	G	G	G	G	G	G	G	G	G	G	G	G	G	G	G	G	G	G	G	G	G	G	G	G	G	G	G	G	G	G	G	G	G
494564	C	T	missense_variant	MODERATE	ML0397	1184G>A	Gly395Glu	C	C	C	C	C	C	C	C	C	C	C	C	C	C	C	C	C	C	C	C	C	C	C	C	C	C	C	C	C	C	C	C	C	C	C	C	C	C	C	C	C	C
494674	T	G	missense_variant	MODERATE	ML0397	1074A>C	Glu358Asp	T	G	G	G	G	G	G	G	G	G	G	G	T	G	G	G	G	G	G	G	G	G	G	G	G	G	G	G	G	G	G	G	G	G	G	G	G	G	G	G	G	G
494937	G	T	missense_variant	MODERATE	ML0397	811C>A	Pro271Thr	G	G	G	G	G	G	G	G	G	G	G	G	G	G	G	G	G	G	G	G	G	G	G	G	G	G	G	G	G	G	G	G	G	G	G	G	G	G	G	G	G	G
495595	G	A	synonymous_variant	LOW	ML0397	153C>T	Val51Val	G	G	G	G	G	G	G	G	G	G	G	G	G	G	G	G	G	G	G	G	G	G	G	G	G	G	G	G	G	G	G	G	G	G	G	G	G	G	G	G	G	G
495765	C	G	intergenic_region	MODIFIER	ML0397-ML0398	495765C>G		C	C	C	C	C	C	C	C	C	C	C	C	C	C	C	C	C	C	G	C	C	C	C	C	C	C	C	C	C	C	C	C	C	C	C	C	C	C	C	C	C	C
495873	C	T	intergenic_region	MODIFIER	ML0397-ML0398	495873C>T		C	C	C	C	C	C	C	C	C	C	C	C	C	C	C	C	C	C	C	C	C	C	C	C	C	C	C	C	C	C	C	C	C	C	C	C	C	C	C	C	C	C
496266	C	T	missense_variant	MODERATE	ML0398	832G>A	Ala278Thr	C	C	C	C	C	C	C	C	C	-	C	C	C	C	C	C	C	C	C	C	C	C	C	C	C	C	C	C	C	C	C	C	C	C	C	C	C	C	C	C	C	C
496331	C	A	missense_variant	MODERATE	ML0398	767G>T	Gly256Val	C	C	C	C	C	C	C	C	C	C	C	C	C	C	C	C	C	C	C	C	C	C	C	C	C	C	C	C	C	C	C	C	C	C	C	C	C	C	C	C	C	C
496429	G	A	synonymous_variant	LOW	ML0398	669C>T	Gly223Gly	G	G	G	G	G	G	G	G	G	G	G	G	G	G	G	G	G	G	G	G	G	G	G	G	G	G	G	G	G	G	G	G	G	G	G	G	G	G	G	G	G	G
496587	C	T	missense_variant	MODERATE	ML0398	511G>A	Gly171Ser	C	C	C	C	C	C	C	C	C	C	C	C	C	C	C	C	C	C	C	C	C	C	C	C	C	C	C	C	C	C	C	C	C	C	C	C	C	C	C	C	C	C
498242	G	T	non_coding_transcript_exon_variant	MODIFIER	ML0400	161G>T		G	G	G	G	G	G	G	G	G	-	G	G	G	G	G	G	G	G	G	G	G	G	G	G	G	G	G	G	G	G	G	G	G	G	G	G	G	G	G	G	G	G
499543	C	T	non_coding_transcript_exon_variant	MODIFIER	ML0401	213G>A		C	C	C	C	C	C	-	C	C	-	C	C	C	C	C	C	C	C	C	C	C	C	C	C	C	C	C	C	C	C	C	C	C	C	C	C	C	C	C	C	C	C
500961	G	A	non_coding_transcript_exon_variant	MODIFIER	iunH	787C>T		G	G	G	G	G	G	G	G	G	G	G	G	G	G	G	G	-	G	G	G	G	G	G	G	G	G	G	G	G	G	G	G	G	G	G	G	G	G	G	G	G	G
502629	G	A	intergenic_region	MODIFIER	cmaA1-ML0405	502629G>A		G	G	G	G	G	G	G	G	G	G	G	G	G	G	G	G	G	G	G	G	G	G	A	G	G	G	G	G	G	G	G	G	G	G	G	G	G	G	G	G	G	G
502630	C	T	intergenic_region	MODIFIER	cmaA1-ML0405	502630C>T		C	C	C	C	C	C	C	C	C	C	T	C	C	C	C	C	C	C	C	C	C	C	C	C	C	C	C	C	C	C	C	C	C	C	C	C	C	C	C	C	C	C
502632	G	A,T	intergenic_region;intergenic_region	MODIFIER;MODIFIER	cmaA1-ML0405	502632G>A;502632G>T	;	G	G	G	G	G	G	G	G	G	G	G	G	G	G	G	G	G	G	G	G	G	G	G	G	G	G	G	G	G	G	G	G	G	G	G	G	G	G	G	G	G	G
502707	G	A	intergenic_region	MODIFIER	cmaA1-ML0405	502707G>A		G	G	G	G	G	G	G	G	G	G	G	G	G	G	G	G	G	G	G	G	G	G	G	G	G	G	G	G	G	G	G	G	G	G	G	G	G	G	G	G	G	G
502886	G	A	intergenic_region	MODIFIER	cmaA1-ML0405	502886G>A		G	G	G	G	G	-	-	G	G	G	G	G	G	G	G	G	G	G	G	G	G	G	G	G	A	G	G	G	G	G	G	G	G	G	G	G	G	G	G	G	G	G
503410	G	A	missense_variant	MODERATE	ML0405	194G>A	Gly65Asp	G	G	G	G	G	G	-	G	G	G	G	G	G	G	G	G	A	G	G	G	G	G	G	A	G	G	G	A	G	A	G	G	G	G	A	G	A	G	G	G	G	G
503515	G	A	missense_variant	MODERATE	ML0405	299G>A	Gly100Asp	G	G	G	G	G	G	G	G	G	G	G	G	G	G	G	G	G	G	G	G	G	G	G	G	G	G	G	G	G	G	G	G	G	G	G	G	G	G	G	G	G	G
503984	C	T	synonymous_variant	LOW	ML0405	768C>T	Pro256Pro	C	C	C	C	C	C	C	C	C	C	C	C	C	C	C	C	C	C	C	C	C	C	C	C	C	C	C	C	C	C	C	C	C	C	C	C	C	C	C	C	C	C
504115	C	T	missense_variant	MODERATE	ML0405	899C>T	Ala300Val	C	C	C	C	C	C	-	C	C	C	C	C	C	C	C	C	C	C	C	C	C	C	C	C	C	C	C	C	C	C	C	C	C	C	C	C	C	C	C	C	C	C
504761	C	T	synonymous_variant	LOW	ML0406	303C>T	Ile101Ile	C	C	C	C	C	C	C	C	C	C	C	C	C	C	C	C	C	C	C	C	C	C	C	C	C	C	C	C	C	C	C	C	-	C	C	C	C	C	C	C	C	C
506336	G	A	non_coding_transcript_exon_variant	MODIFIER	ML0408	560G>A		G	G	G	G	G	G	G	G	G	G	G	G	G	A	G	G	G	G	G	G	G	G	G	G	G	G	G	G	G	G	G	G	G	G	G	G	G	G	G	G	G	G
506775	C	T	intergenic_region	MODIFIER	ML0408-ML0409	506775C>T		C	C	C	C	C	C	C	C	C	-	C	C	C	C	C	C	C	C	C	C	C	C	C	C	C	C	C	C	C	C	C	C	C	C	C	C	C	C	C	C	T	T
508369	G	A	missense_variant	MODERATE	ML0410	43G>A	Ala15Thr	G	G	G	G	G	G	G	G	G	G	G	G	G	G	G	G	G	G	G	G	G	G	G	G	G	G	G	G	G	G	G	G	-	G	G	G	G	G	G	G	G	G
508459	G	A	missense_variant	MODERATE	ML0410	133G>A	Ala45Thr	G	G	G	G	G	G	G	G	G	G	G	G	G	G	G	G	G	G	G	G	G	G	G	G	G	G	A	G	G	G	G	G	G	G	G	G	G	G	G	G	G	G
508466	A	C	missense_variant	MODERATE	ML0410	140A>C	Gln47Pro	A	A	A	A	A	A	A	A	A	A	A	A	A	A	A	A	A	A	A	A	A	A	A	A	A	A	A	A	A	A	A	A	A	A	A	A	A	A	A	A	A	A
508474	A	C	missense_variant	MODERATE	ML0410	148A>C	Lys50Gln	A	A	A	A	A	A	A	A	A	A	A	A	A	A	A	A	A	A	A	A	A	A	A	A	A	A	A	A	A	A	A	A	A	A	A	A	A	A	A	A	A	A
508481	T	C	missense_variant	MODERATE	ML0410	155T>C	Val52Ala	T	C	C	C	C	C	C	C	C	C	C	C	T	C	C	C	C	C	C	C	C	C	C	C	C	C	C	C	C	C	C	C	C	C	C	C	C	C	C	C	C	C
508603	C	T	missense_variant	MODERATE	ML0410	277C>T	His93Tyr	C	C	C	C	C	C	C	C	C	C	C	C	C	C	C	C	C	C	C	C	C	C	C	C	C	C	C	C	C	C	C	C	C	C	C	C	C	C	C	C	C	C
508698	C	T	intergenic_region	MODIFIER	ML0410-ML0411	508698C>T		C	C	C	C	C	C	C	C	C	C	C	C	C	C	T	C	C	C	C	C	C	C	C	C	C	C	C	C	C	C	C	C	C	C	C	C	C	C	C	C	C	C
508714	G	T	intergenic_region	MODIFIER	ML0410-ML0411	508714G>T		G	G	G	G	G	G	G	G	G	G	G	G	G	G	G	G	G	G	G	G	G	G	G	G	G	G	G	G	G	G	G	G	G	G	G	G	G	G	G	G	G	G
508715	A	G	intergenic_region	MODIFIER	ML0410-ML0411	508715A>G		A	A	A	A	A	A	A	A	A	A	A	A	A	A	A	A	A	A	A	A	A	A	A	A	A	A	A	A	A	A	A	A	A	A	A	A	A	A	A	A	A	A
508755	A	G	start_lost	HIGH	ML0411	1A>G	Met1?	A	A	A	A	A	A	-	A	A	A	A	A	A	A	A	A	A	A	A	A	A	A	A	A	A	A	A	A	A	A	A	A	A	A	A	A	A	A	A	A	A	A
508887	G	C	missense_variant	MODERATE	ML0411	133G>C	Glu45Gln	G	G	G	G	G	G	G	G	G	G	G	G	G	G	G	C	C	G	C	G	G	G	G	G	G	G	G	G	G	G	G	G	G	G	G	G	G	G	G	G	G	G
508890	G	A,C	missense_variant;missense_variant	MODERATE;MODERATE	ML0411	136G>A;136G>C	Val46Met;Val46Leu	G	G	G	G	G	G	G	G	G	G	G	G	G	G	G	G	G	A	G	G	A	G	G	G	C	G	A	G	G	G	G	G	G	A	G	G	G	G	G	A	G	G
508897	A	C	missense_variant	MODERATE	ML0411	143A>C	Asp48Ala	A	A	A	A	A	A	A	A	A	A	A	A	A	A	A	A	A	A	A	A	A	A	A	A	A	A	A	A	A	A	A	A	A	A	A	C	A	A	A	A	A	A
508909	T	C	missense_variant	MODERATE	ML0411	155T>C	Val52Ala	T	T	T	T	T	T	T	T	T	T	T	T	T	T	T	T	T	T	T	T	T	T	T	T	T	T	T	T	T	T	T	T	T	T	T	T	T	T	T	T	T	T
508986	G	A	missense_variant	MODERATE	ML0411	232G>A	Asp78Asn	G	A	G	A	A	G	G	G	A	A	G	A	G	G	G	G	G	G	G	G	G	G	G	G	G	G	G	G	G	G	G	G	G	G	G	G	G	G	G	G	G	G
508989	G	A	missense_variant	MODERATE	ML0411	235G>A	Gly79Ser	G	G	G	G	G	G	G	G	G	G	G	G	G	G	G	G	G	G	G	G	G	G	G	G	G	G	G	G	G	G	G	G	G	G	G	G	G	G	G	G	G	G
509007	G	A	missense_variant	MODERATE	ML0411	253G>A	Gly85Arg	G	G	G	G	G	G	-	G	G	G	G	G	G	G	G	G	G	G	G	G	G	G	G	G	G	G	G	G	G	G	G	G	G	G	G	G	G	G	G	G	G	G
509008	G	A	missense_variant	MODERATE	ML0411	254G>A	Gly85Glu	G	G	G	G	G	G	G	G	G	G	G	G	G	G	G	G	G	G	G	G	G	G	G	G	G	G	G	G	G	G	G	G	G	G	G	G	G	G	G	G	G	G
509023	T	C	missense_variant	MODERATE	ML0411	269T>C	Val90Ala	T	T	T	T	-	T	T	T	T	-	T	T	T	T	T	T	T	T	T	T	T	T	T	T	T	T	T	T	T	T	T	T	T	T	T	T	T	T	T	T	T	T
509030	C	A,T	missense_variant;synonymous_variant	MODERATE;LOW	ML0411	276C>A;276C>T	His92Gln;His92His	C	C	C	C	C	C	C	C	C	-	C	C	C	C	C	C	C	C	C	C	C	C	C	C	C	C	C	C	C	C	C	C	C	C	C	C	C	C	C	C	C	C
509065	G	A	missense_variant	MODERATE	ML0411	311G>A	Gly104Asp	G	G	G	G	G	G	G	G	G	-	G	G	G	A	G	G	G	G	G	G	G	G	G	G	G	G	G	G	G	G	G	G	G	G	G	G	G	G	G	G	G	G
509178	G	A	missense_variant	MODERATE	ML0411	424G>A	Asp142Asn	G	G	G	G	G	G	G	G	G	G	G	G	G	G	G	G	G	G	G	G	G	G	G	G	G	G	G	G	G	G	G	G	G	G	G	G	G	G	G	G	G	G
509265	C	T	missense_variant	MODERATE	ML0411	511C>T	Pro171Ser	C	C	C	C	C	C	C	C	C	C	C	C	C	C	C	C	C	C	C	C	C	C	C	C	C	C	C	C	C	C	C	C	C	C	C	C	C	C	C	C	C	C
509308	A	C	missense_variant	MODERATE	ML0411	554A>C	Asp185Ala	A	A	A	A	A	A	A	A	A	A	A	A	A	A	A	A	A	A	A	A	A	A	A	A	A	A	A	A	A	A	A	A	A	A	A	A	A	A	A	A	A	A
509320	C	T	missense_variant	MODERATE	ML0411	566C>T	Ser189Leu	C	C	C	C	C	C	T	C	C	C	C	C	C	C	C	C	C	C	C	C	C	C	C	C	C	C	C	C	C	C	C	C	C	C	C	C	C	C	C	C	C	C
509325	C	G	missense_variant	MODERATE	ML0411	571C>G	His191Asp	C	G	G	G	G	G	G	G	G	G	G	G	G	G	G	G	G	G	G	G	G	G	G	G	G	G	G	G	G	G	G	G	G	G	G	G	G	G	G	G	G	G
509349	C	A,G	missense_variant;missense_variant	MODERATE;MODERATE	ML0411	595C>A;595C>G	Leu199Ile;Leu199Val	C	C	C	C	C	C	C	C	C	C	C	C	C	C	C	C	C	C	C	C	C	C	C	C	C	A	C	C	C	C	C	C	C	C	C	C	C	C	C	C	C	C
509407	C	T	missense_variant	MODERATE	ML0411	653C>T	Ser218Leu	C	C	C	C	C	C	C	C	C	C	C	C	C	C	C	C	C	C	C	C	C	C	C	C	C	C	C	C	C	C	C	C	C	C	C	C	C	C	C	C	C	C
509409	G	A,C	missense_variant;missense_variant	MODERATE;MODERATE	ML0411	655G>A;655G>C	Asp219Asn;Asp219His	G	G	-	G	G	G	G	G	G	G	G	G	G	G	G	G	G	G	G	G	G	G	G	G	G	G	G	G	G	G	G	G	G	G	G	G	G	G	G	G	G	G
509411	C	G	missense_variant	MODERATE	ML0411	657C>G	Asp219Glu	C	C	C	C	C	C	C	C	C	C	C	C	C	C	C	C	C	C	C	C	C	C	C	C	C	C	C	C	C	C	C	C	C	C	C	C	C	C	C	C	C	C
509424	T	C	missense_variant	MODERATE	ML0411	670T>C	Ser224Pro	T	T	T	T	T	T	T	T	T	T	T	T	T	T	T	T	T	T	T	T	T	T	T	T	T	T	T	T	T	T	T	T	T	T	T	T	T	T	T	T	T	T
509425	C	T	missense_variant	MODERATE	ML0411	671C>T	Ser224Leu	C	C	C	C	C	C	C	C	C	C	C	C	C	C	C	C	C	C	C	C	C	C	C	C	C	C	C	C	C	C	C	C	C	C	C	C	C	C	C	C	C	C
509564	G	T	synonymous_variant	LOW	ML0411	810G>T	Ser270Ser	G	G	G	G	G	G	G	G	G	G	G	G	G	G	G	G	G	G	G	G	G	G	G	G	G	G	G	G	G	G	G	G	G	G	G	G	G	G	G	T	G	G
509578	G	A	missense_variant	MODERATE	ML0411	824G>A	Ser275Asn	G	G	G	G	G	G	G	G	G	G	G	G	G	G	G	G	G	G	G	G	G	G	G	G	G	G	G	G	G	G	G	G	G	G	G	G	G	G	G	G	G	G
509587	C	T	missense_variant	MODERATE	ML0411	833C>T	Thr278Ile	C	C	C	C	C	C	C	C	C	-	C	C	C	C	C	C	C	C	C	C	C	C	C	C	C	C	C	C	C	C	C	C	C	C	C	C	C	C	C	C	C	C
509600	A	G	missense_variant	MODERATE	ML0411	846A>G	Ile282Met	A	A	A	A	A	A	A	A	A	-	A	A	A	A	A	A	A	A	A	A	A	A	A	A	A	A	A	A	A	A	A	A	A	A	A	A	A	A	A	A	A	A
509614	C	T	missense_variant	MODERATE	ML0411	860C>T	Ala287Val	C	C	C	C	C	C	C	C	C	-	C	C	C	C	C	C	C	C	C	C	C	C	C	C	C	C	C	C	C	C	C	C	C	C	C	C	C	C	C	C	C	C
509640	T	C	missense_variant	MODERATE	ML0411	886T>C	Ser296Pro	T	T	T	T	T	T	T	T	T	T	T	T	T	T	T	T	T	T	T	T	T	T	T	T	T	T	T	T	T	T	T	T	T	T	T	T	T	T	T	T	T	T
509647	T	C,G	missense_variant;missense_variant	MODERATE;MODERATE	ML0411	893T>C;893T>G	Val298Ala;Val298Gly	T	T	-	C	C	C	T	T	T	C	T	C	T	T	T	T	T	T	T	T	T	T	T	T	T	T	T	T	C	T	C	T	C	T	T	C	T	C	C	T	C	C
509662	G	A	missense_variant	MODERATE	ML0411	908G>A	Gly303Asp	G	G	G	G	G	G	G	G	G	G	G	G	G	G	G	G	G	G	G	G	G	G	G	G	G	G	G	G	G	G	G	G	G	G	G	G	G	G	G	G	G	G
509673	G	A	missense_variant	MODERATE	ML0411	919G>A	Val307Met	G	G	G	G	G	G	G	G	G	G	G	G	G	G	G	G	G	G	G	G	G	G	G	G	G	G	G	G	G	G	G	G	G	G	G	G	G	G	G	G	G	G
509674	T	C	missense_variant	MODERATE	ML0411	920T>C	Val307Ala	T	T	T	T	T	T	T	T	T	T	T	T	T	T	T	T	T	T	T	T	C	T	T	T	T	T	T	T	T	T	T	T	T	T	T	T	T	T	T	T	T	T
509851	G	T	missense_variant	MODERATE	ML0411	1097G>T	Gly366Val	G	G	G	G	-	G	G	G	G	-	G	G	G	G	G	G	G	G	G	G	G	G	G	G	G	G	G	G	G	G	G	G	G	G	G	G	G	G	G	G	G	G
510202	T	A	intergenic_region	MODIFIER	ML0411-lpqD	510202T>A		T	T	T	T	T	T	T	T	T	-	T	T	T	T	T	T	T	T	T	T	T	T	T	T	T	T	T	T	T	T	T	T	T	T	T	T	T	T	T	T	T	T
510492	C	T	non_coding_transcript_exon_variant	MODIFIER	lpqD	490G>A		C	C	C	C	C	C	C	C	C	C	C	C	T	C	C	C	C	C	C	C	C	C	C	C	C	C	C	C	C	C	C	C	-	C	C	C	C	C	C	C	C	C
510512	C	G	non_coding_transcript_exon_variant	MODIFIER	lpqD	470G>C		C	C	C	C	C	C	C	C	C	C	C	C	C	C	C	C	C	C	C	C	C	C	C	C	C	C	C	C	C	C	C	C	C	C	C	C	C	C	C	C	C	C
510550	A	G	non_coding_transcript_exon_variant	MODIFIER	lpqD	432T>C		A	A	A	A	A	A	A	A	A	A	A	A	A	A	A	A	A	A	A	A	A	A	A	A	A	A	A	A	A	A	A	A	A	A	A	A	A	A	A	A	A	A
511079	A	C	intergenic_region	MODIFIER	lpqD-ML0413	511079A>C		A	A	A	C	C	A	A	A	C	C	A	C	A	A	A	A	A	A	A	A	A	A	A	A	A	A	A	A	A	A	A	A	A	A	A	A	A	A	A	A	A	A
511128	G	T	intergenic_region	MODIFIER	lpqD-ML0413	511128G>T		G	G	G	G	G	G	G	G	G	G	G	G	G	G	G	G	G	G	G	G	G	G	T	G	G	G	G	G	G	G	G	G	G	G	G	G	G	G	G	G	G	G
511156	G	A	non_coding_transcript_exon_variant	MODIFIER	ML0413	27G>A		G	G	G	G	G	G	G	G	G	G	G	G	G	G	G	G	G	G	G	G	G	G	G	G	G	G	G	G	G	G	G	G	G	G	G	G	G	G	G	G	G	G
512437	A	G	synonymous_variant	LOW	otsB2	837T>C	Ile279Ile	A	A	A	A	A	A	A	-	A	A	A	A	A	A	A	A	A	A	A	A	A	A	A	A	A	A	A	A	A	A	A	A	-	A	A	A	A	A	A	A	A	A
512499	C	T	missense_variant	MODERATE	otsB2	775G>A	Glu259Lys	C	C	C	C	C	C	C	C	C	C	C	C	C	C	C	C	C	C	C	C	C	C	C	C	C	C	C	C	C	C	C	C	C	C	C	C	C	C	C	C	C	C
512603	G	A	missense_variant	MODERATE	otsB2	671C>T	Ala224Val	G	G	G	G	G	G	G	G	G	-	G	G	G	G	G	G	G	G	G	G	G	G	G	G	G	G	G	G	G	G	G	G	-	G	G	G	G	G	G	G	G	G
513760	C	T	non_coding_transcript_exon_variant	MODIFIER	ML0415	859G>A		C	C	C	C	C	C	C	C	C	C	C	C	C	C	C	C	C	C	C	C	C	C	C	C	C	C	C	C	C	C	C	C	C	C	C	C	C	C	C	C	C	C
514114	A	C	non_coding_transcript_exon_variant	MODIFIER	ML0415	505T>G		A	A	A	A	A	A	A	A	A	A	A	A	A	A	A	A	A	A	A	A	A	A	A	A	A	A	A	A	A	A	A	A	A	A	A	A	A	A	A	A	A	A
519400	G	A	non_coding_transcript_exon_variant	MODIFIER	ML0420	126G>A		G	G	G	G	G	G	G	G	G	G	G	G	G	G	G	G	G	G	G	G	G	G	G	G	G	G	G	G	G	G	G	G	G	G	G	G	G	G	G	G	G	G
519742	G	A	non_coding_transcript_exon_variant	MODIFIER	ML0420	468G>A		G	G	G	G	G	G	G	G	G	G	G	G	G	G	G	G	G	G	G	G	G	G	G	G	G	G	G	G	G	G	G	G	G	G	G	G	G	G	G	G	G	G
520613	C	A	non_coding_transcript_exon_variant	MODIFIER	ML0420	1339C>A		C	C	C	C	C	C	C	C	C	C	C	C	C	C	C	C	C	C	C	C	C	C	C	C	C	C	C	C	C	C	C	C	C	C	C	C	C	C	C	C	C	C
521826	G	A	non_coding_transcript_exon_variant	MODIFIER	ML0421	93G>A		G	G	G	G	G	G	G	G	G	G	G	G	G	G	G	G	G	G	G	G	G	G	G	G	G	G	G	G	G	G	G	G	G	G	G	G	G	G	G	G	G	G
521924	G	C	non_coding_transcript_exon_variant	MODIFIER	ML0421	191G>C		G	G	G	G	G	G	G	G	G	G	G	G	G	G	G	G	G	G	G	G	G	G	G	G	G	G	G	G	G	G	G	G	-	G	G	G	G	G	G	C	G	G
524788	C	T	intergenic_region	MODIFIER	lysU-lppS	524788C>T		C	C	C	C	C	C	C	C	C	C	C	C	C	C	C	C	C	C	C	C	C	C	C	C	C	C	C	C	C	C	C	C	C	C	C	C	C	C	C	C	C	C
527115	C	T	non_coding_transcript_exon_variant	MODIFIER	ML0428	34C>T		C	C	C	C	C	C	C	C	C	-	C	C	C	C	C	C	-	C	C	C	C	C	C	C	C	C	C	C	C	C	C	C	C	C	C	C	C	C	C	C	C	C
527530	G	A	non_coding_transcript_exon_variant	MODIFIER	ML0428	449G>A		G	G	G	G	G	G	G	G	G	G	G	G	G	G	G	G	G	G	G	G	G	G	G	G	G	G	G	G	G	G	G	G	G	G	G	G	G	G	G	G	G	G
527964	A	G	non_coding_transcript_exon_variant	MODIFIER	ML0428	883A>G		A	G	G	G	G	A	A	A	G	G	A	G	A	A	A	A	A	A	A	A	A	A	A	A	A	A	A	A	A	A	A	A	A	A	A	A	A	A	A	A	A	A
528451	C	T	non_coding_transcript_exon_variant	MODIFIER	ML0428	1370C>T		C	C	C	C	C	C	C	C	C	C	C	C	C	C	T	C	C	C	C	C	C	C	C	C	C	C	C	C	C	C	C	C	C	C	C	C	C	C	C	C	C	C
528937	G	A	missense_variant	MODERATE	ML0429	491C>T	Ala164Val	G	G	G	G	G	G	-	G	G	-	G	G	G	G	G	G	G	G	G	G	G	G	G	G	G	G	G	G	G	G	G	G	G	G	G	A	G	G	G	G	G	G
529627	C	T	synonymous_variant	LOW	ML0430	108C>T	Phe36Phe	C	C	C	C	C	C	C	C	C	C	C	C	C	C	C	C	C	C	C	C	C	C	C	C	C	C	C	C	C	C	C	C	C	C	C	C	C	T	C	C	C	C
530196	G	T	missense_variant	MODERATE	ML0430	677G>T	Gly226Val	G	G	G	G	G	G	G	G	G	G	G	G	G	G	G	G	G	T	G	G	T	G	G	G	G	G	T	G	G	G	G	G	-	T	G	G	G	G	G	T	G	G
530685	C	T	missense_variant	MODERATE	ML0430	1166C>T	Ala389Val	C	C	C	C	C	C	C	C	C	C	C	C	C	C	C	C	C	C	C	C	C	C	C	C	C	C	C	C	C	C	C	C	C	C	C	C	C	C	C	C	C	C
531649	C	T	missense_variant	MODERATE	ML0431	47G>A	Gly16Glu	C	C	C	C	C	C	-	C	C	-	C	C	C	C	C	C	C	C	C	C	C	C	C	C	C	C	C	C	C	C	C	C	C	C	C	C	C	C	C	C	C	C
531961	G	A	non_coding_transcript_exon_variant	MODIFIER	ML0432	504C>T		G	G	G	G	G	G	G	G	G	G	G	G	G	G	G	G	G	G	G	G	G	G	G	G	G	G	G	G	G	G	G	G	G	G	G	G	G	G	G	G	G	G
532374	A	T	non_coding_transcript_exon_variant	MODIFIER	ML0432	91T>A		A	A	A	A	A	A	A	A	A	A	A	A	A	A	A	A	A	A	A	A	A	A	A	A	A	A	A	A	A	A	A	A	A	A	A	A	A	A	A	A	A	A
533403	A	G	non_coding_transcript_exon_variant	MODIFIER	fadD35	790A>G		A	G	G	G	G	G	-	G	G	G	G	G	G	G	G	G	G	G	G	G	G	G	G	G	G	G	G	G	G	G	G	G	G	G	G	G	G	G	G	G	G	G
533814	C	T	non_coding_transcript_exon_variant	MODIFIER	fadD35	1201C>T		C	C	C	C	C	C	C	C	C	C	C	C	C	C	C	C	C	C	C	C	C	C	C	C	C	C	C	C	C	C	C	C	C	C	C	C	C	C	C	C	C	C
534053	C	T	non_coding_transcript_exon_variant	MODIFIER	scoA	21C>T		C	C	C	C	C	C	C	C	C	C	C	C	C	C	C	C	C	C	C	C	C	C	C	C	C	T	C	C	C	C	C	C	C	C	C	C	C	C	C	C	C	C
534530	C	T	non_coding_transcript_exon_variant	MODIFIER	scoA	498C>T		C	C	T	C	C	C	C	C	C	C	C	C	C	C	C	C	-	C	C	C	C	C	C	C	C	C	C	C	C	C	C	C	C	C	C	C	C	C	C	C	C	C
534909	G	A	non_coding_transcript_exon_variant	MODIFIER	scoB	141G>A		G	G	G	G	G	G	G	G	G	G	G	G	G	G	G	G	G	G	G	G	G	G	G	G	G	G	G	G	G	G	G	G	G	G	G	G	G	G	G	G	G	G
535146	C	T	non_coding_transcript_exon_variant	MODIFIER	scoB	378C>T		C	C	C	C	C	C	C	C	C	C	C	C	C	C	C	C	C	C	C	C	C	C	C	C	C	C	C	C	C	C	C	C	C	C	C	C	C	C	C	C	C	C
535525	C	T	non_coding_transcript_exon_variant	MODIFIER	accD1	112C>T		C	C	C	C	C	C	C	C	C	C	C	C	C	C	C	T	C	T	T	C	T	C	C	C	C	C	T	C	T	C	T	C	T	T	C	T	C	T	T	T	T	T
536290	G	A	non_coding_transcript_exon_variant	MODIFIER	accD1	877G>A		G	G	G	G	G	G	G	G	G	G	G	G	G	G	G	G	G	G	G	G	G	G	G	G	G	G	G	G	G	G	G	G	-	G	G	G	G	G	G	G	G	G
536741	G	T	non_coding_transcript_exon_variant	MODIFIER	accD1	1328G>T		G	G	G	G	G	G	G	G	G	G	G	G	G	G	G	G	G	G	G	G	G	G	G	G	G	G	G	G	G	G	G	G	G	G	G	G	G	G	G	G	G	G
537125	C	T	non_coding_transcript_exon_variant	MODIFIER	accA1	117C>T		C	C	C	C	C	C	C	C	C	-	C	C	C	C	C	C	C	C	C	C	C	C	C	C	C	C	C	C	C	C	C	C	C	C	C	C	C	C	C	C	C	C
537330	G	A	non_coding_transcript_exon_variant	MODIFIER	accA1	322G>A		G	A	A	A	A	G	G	G	A	-	G	A	G	G	G	G	-	G	G	G	G	G	G	G	G	G	G	G	G	G	G	G	G	G	G	G	G	G	G	G	G	G
537503	G	T	non_coding_transcript_exon_variant	MODIFIER	accA1	495G>T		G	G	G	G	G	G	T	G	G	-	G	G	G	G	G	G	G	G	G	G	G	T	G	G	G	G	G	G	G	G	G	T	G	G	G	G	G	G	G	G	G	G
538187	C	G	non_coding_transcript_exon_variant	MODIFIER	accA1	1179C>G		C	C	C	C	C	C	C	C	C	C	C	C	C	C	C	C	C	C	C	C	C	C	C	C	C	C	C	C	C	C	C	C	C	C	C	C	C	C	C	C	C	C
538710	G	C	non_coding_transcript_exon_variant	MODIFIER	fadE19	113G>C		G	C	G	G	G	G	G	G	G	G	G	G	G	G	G	G	G	G	G	G	G	G	G	G	G	G	G	G	G	G	G	G	G	G	G	G	G	G	G	G	G	G
539668	A	C	non_coding_transcript_exon_variant	MODIFIER	fadE19	1071A>C		A	A	A	A	A	A	A	A	A	A	A	A	A	A	A	A	A	A	A	A	A	A	A	A	A	A	A	A	A	A	A	A	A	A	A	A	A	A	A	A	A	A
546735	C	T	non_coding_transcript_exon_variant	MODIFIER	ML0446	398G>A		C	C	C	C	C	C	C	C	C	C	C	C	C	C	C	C	C	C	C	C	C	C	C	C	C	C	C	C	C	C	C	C	C	C	C	C	C	C	C	C	C	C
548067	C	G	missense_variant	MODERATE	ML0448	76C>G	Arg26Gly	C	C	C	C	C	C	C	C	C	C	C	C	C	C	C	C	C	C	C	C	C	C	C	C	C	C	C	C	C	C	C	C	C	C	C	C	C	C	C	C	C	C
548537	C	T	intergenic_region	MODIFIER	ML0448-tesB2	548537C>T		C	C	C	C	C	C	C	C	C	C	T	C	C	C	C	C	C	C	C	C	C	C	C	C	C	C	C	C	C	C	C	C	C	C	C	C	C	C	C	C	C	C
551994	G	T	synonymous_variant	LOW	ML0451	247C>A	Arg83Arg	G	G	G	G	-	G	-	-	G	-	G	G	G	G	G	G	-	G	G	G	G	G	G	G	G	G	G	G	G	G	G	G	G	G	G	G	G	G	G	G	G	G
553273	C	A	missense_variant	MODERATE	ML0452	92G>T	Arg31Leu	C	C	C	C	-	C	C	C	C	-	C	C	C	C	C	C	C	C	C	C	C	C	C	C	C	C	C	C	C	C	C	C	C	C	C	C	C	C	C	C	C	C
554447	C	G	synonymous_variant	LOW	pgsA	606G>C	Ser202Ser	C	C	C	C	C	C	C	-	C	-	C	C	C	C	C	C	C	C	C	C	C	C	C	C	C	C	C	C	C	C	C	C	C	C	C	C	C	C	C	C	C	C
555162	C	T	missense_variant	MODERATE	ML0455	508G>A	Gly170Ser	C	C	C	C	C	C	C	C	C	C	C	C	C	C	C	C	C	C	C	C	C	C	C	C	C	C	C	C	C	C	C	C	C	C	C	C	C	C	C	C	C	C
556973	A	G	synonymous_variant	LOW	thrS	798T>C	Asp266Asp	A	A	A	A	A	A	-	A	A	A	A	A	A	A	A	A	A	A	A	A	A	A	A	A	A	A	A	A	A	A	A	A	A	A	A	A	A	A	A	A	A	A
558254	C	A	non_coding_transcript_exon_variant	MODIFIER	ML0457	60G>T		C	C	C	C	C	C	C	C	C	C	C	C	C	C	C	C	C	C	C	C	C	C	C	C	C	C	C	C	C	C	C	C	C	C	C	C	C	C	C	C	C	C
562607	C	T	intergenic_region	MODIFIER	ML0464-ML0465	562607C>T		C	C	C	C	C	C	C	C	C	C	C	C	C	C	C	C	C	C	C	C	C	C	C	C	C	C	C	C	C	C	C	C	C	C	C	C	C	C	C	C	C	C
563796	G	C	missense_variant	MODERATE	ML0466	165G>C	Glu55Asp	G	G	G	G	G	G	G	G	G	G	G	G	G	G	G	G	G	G	G	G	G	G	G	G	G	G	G	G	G	G	G	G	G	G	G	G	G	G	G	G	G	G
563840	C	T	missense_variant	MODERATE	ML0466	209C>T	Ala70Val	C	C	C	C	C	C	C	C	C	C	C	C	C	C	C	C	C	C	C	C	C	C	C	C	C	C	C	C	C	C	C	C	C	C	C	C	C	C	C	C	C	C
565850	C	T	intergenic_region	MODIFIER	dedA-ML0468	565850C>T		C	C	C	C	C	C	C	C	C	C	C	C	C	C	C	C	C	C	C	C	C	C	C	C	C	C	C	C	C	C	C	C	C	C	C	C	C	C	C	C	C	C
567804	G	A	intergenic_region	MODIFIER	ML0468-ML0469	567804G>A		G	G	G	G	G	G	G	G	G	G	G	G	G	G	G	G	G	G	G	G	G	G	G	G	G	G	G	G	G	G	G	G	-	G	G	G	G	G	G	G	G	G
567876	A	G	intergenic_region	MODIFIER	ML0468-ML0469	567876A>G		A	A	A	A	A	A	A	A	A	A	A	A	A	A	A	A	A	A	A	A	A	G	A	A	A	A	A	A	A	A	A	G	A	A	A	A	A	A	A	A	A	A
568144	C	T	non_coding_transcript_exon_variant	MODIFIER	ML0469	159C>T		C	C	C	C	C	C	C	C	C	C	C	C	C	C	C	C	C	C	C	C	C	C	C	C	C	C	C	C	C	C	C	C	C	C	C	C	C	C	C	C	C	C
568787	G	T	non_coding_transcript_exon_variant	MODIFIER	ML0469	802G>T		G	G	G	G	G	G	G	G	G	G	G	G	G	G	G	G	T	G	G	T	G	G	T	T	T	T	G	T	G	T	G	G	G	G	T	G	T	G	G	G	G	G
568846	C	T	non_coding_transcript_exon_variant	MODIFIER	ML0469	861C>T		C	C	C	C	C	C	C	C	C	C	C	C	C	C	C	C	-	C	C	C	C	C	C	C	C	C	C	C	C	C	C	C	C	C	C	C	C	C	C	C	C	C
569287	A	G	non_coding_transcript_exon_variant	MODIFIER	ML0469	1302A>G		A	A	A	A	A	A	A	A	A	A	A	A	A	A	A	A	A	A	A	A	A	A	A	A	A	A	A	A	A	A	A	A	A	A	A	A	A	A	A	A	A	A
569838	C	T	intergenic_region	MODIFIER	ML0469-ML0470	569838C>T		C	C	C	C	C	C	C	C	C	C	C	C	C	C	C	C	C	C	C	C	C	C	C	C	C	C	C	C	C	C	C	C	C	C	C	C	C	C	C	C	C	C
571998	C	T	intergenic_region	MODIFIER	ML0470-ML0471	571998C>T		C	C	C	C	C	C	C	C	C	C	C	C	C	C	C	C	C	C	C	C	C	C	C	C	C	C	C	C	C	C	C	C	C	C	C	C	C	C	C	C	C	C
572105	C	T	intergenic_region	MODIFIER	ML0470-ML0471	572105C>T		C	C	C	C	C	-	C	C	C	C	C	C	C	C	C	C	C	C	C	C	C	C	C	C	C	C	C	C	C	C	C	C	C	C	C	C	C	C	C	C	C	C
572851	G	A	intergenic_region	MODIFIER	ML0470-ML0471	572851G>A		G	G	G	G	G	G	G	G	G	G	G	G	G	G	G	G	G	G	G	G	G	G	G	G	G	G	G	G	G	G	G	G	G	G	G	G	G	G	G	G	G	G
573412	G	A	non_coding_transcript_exon_variant	MODIFIER	ML0471	134G>A		G	G	G	G	G	G	G	G	G	G	G	G	G	G	G	G	G	G	G	G	G	G	G	G	G	G	G	G	G	G	G	G	G	G	G	G	G	G	G	G	G	G
573967	G	A	intergenic_region	MODIFIER	ML0471-ML0472	573967G>A		G	G	G	G	G	G	G	G	G	G	G	G	G	G	G	G	G	G	G	G	G	G	G	G	G	G	G	G	G	G	G	G	G	G	G	G	G	G	G	G	G	G
574185	C	T	stop_gained	HIGH	ML0472	154C>T	Gln52*	C	C	C	C	C	C	C	C	C	C	C	C	C	C	C	C	C	C	C	C	C	C	C	C	C	C	C	C	C	C	C	C	C	C	C	C	C	C	C	C	C	C
574639	G	A	synonymous_variant	LOW	ML0473	102G>A	Pro34Pro	G	G	G	G	G	G	G	A	G	G	G	G	G	G	G	G	G	G	G	G	G	G	G	G	G	G	G	G	G	G	G	G	G	G	G	G	G	G	G	G	G	G
575204	G	A	intergenic_region	MODIFIER	ML0473-ML0474	575204G>A		G	G	-	G	G	G	-	G	G	-	G	G	G	G	G	G	G	G	G	G	G	G	G	G	G	G	G	G	G	G	G	G	G	G	G	G	G	G	G	G	G	G
575205	A	G	intergenic_region	MODIFIER	ML0473-ML0474	575205A>G		A	A	G	A	A	A	-	A	A	-	A	A	A	A	A	A	A	A	A	A	A	A	A	A	A	A	A	A	A	A	A	A	A	A	A	A	A	A	A	A	A	A
575206	C	T	intergenic_region	MODIFIER	ML0473-ML0474	575206C>T		C	C	-	C	C	C	-	C	C	-	C	C	C	C	C	C	-	C	C	C	C	C	C	C	C	C	C	C	C	C	C	C	C	C	C	C	C	C	C	C	C	C
575207	T	C	intergenic_region	MODIFIER	ML0473-ML0474	575207T>C		T	T	-	T	T	T	-	T	T	-	T	T	T	T	T	T	T	T	T	T	T	T	T	T	T	T	T	T	T	T	T	T	T	T	T	T	T	T	T	T	T	T
575459	C	T	intergenic_region	MODIFIER	ML0473-ML0474	575459C>T		C	C	C	C	C	C	C	C	C	C	C	C	C	C	C	C	C	C	C	C	C	C	C	C	C	C	C	C	C	C	C	C	C	C	C	C	C	C	C	C	C	C
575544	G	A	missense_variant	MODERATE	ML0474	76G>A	Val26Met	G	G	G	G	G	G	G	A	G	G	G	G	G	G	G	G	G	G	G	G	G	G	G	G	G	G	G	G	G	G	G	G	G	G	G	G	G	G	G	G	G	G
576433	T	A	missense_variant	MODERATE	ML0475	73T>A	Phe25Ile	T	T	T	T	T	T	T	T	T	T	T	T	T	T	T	T	-	T	T	T	T	T	T	T	T	T	T	T	T	T	T	T	T	T	T	T	T	T	T	T	T	T
578668	G	A	non_coding_transcript_exon_variant	MODIFIER	speE	500C>T		G	G	G	G	G	G	G	G	G	G	G	G	G	G	G	G	G	G	G	G	G	G	G	G	G	G	G	G	G	G	G	G	G	G	G	G	G	G	G	G	G	G
579937	G	A	non_coding_transcript_exon_variant	MODIFIER	ML0478	143C>T		G	G	G	G	G	G	G	G	G	G	G	G	G	G	G	G	G	G	G	G	G	G	G	G	G	G	G	G	G	G	G	G	G	G	G	G	G	G	G	G	G	G
580231	C	A	non_coding_transcript_exon_variant	MODIFIER	ML0479	95G>T		C	C	C	C	C	C	C	C	C	C	C	C	C	C	C	C	-	C	C	C	C	C	C	C	C	C	C	C	C	C	C	C	C	C	C	C	C	C	C	C	C	C
580488	C	T	non_coding_transcript_exon_variant	MODIFIER	ML0480	563G>A		C	C	C	C	C	C	C	C	C	-	C	C	C	C	C	C	C	C	C	C	C	C	C	C	C	C	C	C	C	C	C	C	C	C	C	C	C	C	C	C	C	C
580653	A	G	non_coding_transcript_exon_variant	MODIFIER	ML0480	398T>C		A	A	A	A	A	A	A	A	A	-	A	A	A	A	A	G	A	A	G	A	A	A	A	A	A	A	A	A	A	A	A	A	A	A	A	A	A	A	A	A	A	A
581128	G	T	intergenic_region	MODIFIER	ML0480-ruvC	581128G>T		G	G	-	T	T	G	G	G	G	-	G	T	G	G	G	G	G	G	G	G	G	G	G	G	G	G	G	G	G	G	G	G	G	G	G	G	G	G	G	G	G	G
582812	A	G	missense_variant	MODERATE	ruvB	418A>G	Ile140Val	A	A	A	A	A	A	A	A	A	A	A	A	A	A	A	A	-	A	A	A	A	A	A	A	A	A	A	A	A	A	A	A	A	A	A	A	A	A	A	A	A	A
584204	G	A	intergenic_region	MODIFIER	ruvB-fadD9	584204G>A		G	G	G	G	G	G	G	G	G	G	G	G	G	G	G	G	-	G	G	G	G	G	G	G	G	G	G	G	G	G	G	G	G	G	G	G	G	G	G	G	G	G
584468	G	A	synonymous_variant	LOW	fadD9	3480C>T	Asn1160Asn	G	G	G	G	G	G	G	G	G	G	G	G	G	G	G	G	G	G	G	G	G	G	G	G	G	G	G	G	G	G	G	G	G	G	G	G	G	G	G	G	G	G
584606	A	G	synonymous_variant	LOW	fadD9	3342T>C	Ile1114Ile	A	A	A	A	A	A	A	A	A	A	A	A	A	A	A	A	-	A	A	A	A	A	A	A	A	A	A	A	A	A	A	A	A	A	A	A	A	A	A	A	A	A
584607	A	G	missense_variant	MODERATE	fadD9	3341T>C	Ile1114Thr	A	A	A	A	A	A	A	A	A	A	A	A	A	A	A	A	-	A	A	A	A	A	A	A	A	A	A	A	A	A	A	A	A	A	A	A	A	A	A	A	A	A
584609	C	T	synonymous_variant	LOW	fadD9	3339G>A	Glu1113Glu	C	C	C	C	C	C	C	C	C	C	C	C	C	C	C	C	-	C	C	C	C	C	C	C	C	C	C	C	C	C	C	C	C	C	C	C	C	C	C	C	C	C
584610	T	G	missense_variant	MODERATE	fadD9	3338A>C	Glu1113Ala	T	T	T	T	T	T	T	T	T	T	T	T	T	T	T	T	-	T	T	T	T	T	T	T	T	T	T	T	T	T	T	T	T	T	T	T	T	T	T	T	T	T
584625	C	T	stop_gained	HIGH	fadD9	3323G>A	Trp1108*	C	C	C	C	C	C	C	C	C	C	C	C	C	C	C	C	C	C	C	C	C	C	C	C	C	C	C	C	C	C	C	C	C	C	C	C	C	C	C	C	C	C
584626	A	T	missense_variant	MODERATE	fadD9	3322T>A	Trp1108Arg	A	A	A	A	A	A	A	A	A	A	A	A	A	A	A	A	A	A	A	A	A	A	A	A	A	A	A	A	A	A	A	A	A	A	A	A	A	A	A	A	A	A
584627	T	C	synonymous_variant	LOW	fadD9	3321A>G	Glu1107Glu	T	T	T	T	T	T	T	T	T	T	T	T	T	T	T	T	T	T	T	T	T	T	T	T	T	T	T	T	T	T	T	T	T	T	T	T	T	T	T	T	T	T
584631	T	G	missense_variant	MODERATE	fadD9	3317A>C	Asp1106Ala	T	T	T	T	T	T	T	T	T	T	T	T	T	T	T	T	-	T	T	T	T	T	T	T	T	T	T	T	T	T	T	T	T	T	T	T	T	T	T	T	T	T
585031	C	T	missense_variant	MODERATE	fadD9	2917G>A	Ala973Thr	C	C	C	C	C	C	C	C	C	-	C	C	C	C	C	C	-	C	C	C	C	C	C	C	C	C	C	C	C	C	C	C	C	C	C	C	C	C	C	C	C	C
585169	A	C	missense_variant	MODERATE	fadD9	2779T>G	Tyr927Asp	A	A	A	A	A	A	A	A	A	-	A	A	A	A	A	A	-	C	A	A	A	A	A	A	A	A	A	A	A	A	A	A	A	A	A	A	A	A	A	A	A	A
585192	G	T	missense_variant	MODERATE	fadD9	2756C>A	Ala919Glu	G	G	G	G	G	G	G	G	G	G	G	G	G	G	G	G	-	G	G	G	G	G	G	G	G	G	G	G	G	G	G	G	G	G	G	G	G	G	G	G	G	G
585315	C	T	stop_gained	HIGH	fadD9	2633G>A	Trp878*	C	C	C	C	C	C	C	T	C	-	C	C	C	C	C	C	C	C	C	C	C	C	C	C	C	C	C	C	C	C	C	C	C	C	C	C	C	C	C	C	C	C
585562	C	T	missense_variant	MODERATE	fadD9	2386G>A	Gly796Ser	C	C	C	C	-	C	-	C	C	C	C	C	C	C	C	C	C	C	C	C	C	C	C	C	C	C	C	C	C	C	C	C	-	C	C	C	C	C	C	C	C	C
586168	C	T	missense_variant	MODERATE	fadD9	1780G>A	Ala594Thr	C	C	C	C	C	C	C	C	C	C	C	C	C	C	C	C	C	C	C	C	C	C	C	C	C	C	C	C	C	C	C	C	C	C	C	C	C	C	C	C	C	C
586552	C	T	missense_variant	MODERATE	fadD9	1396G>A	Asp466Asn	C	C	C	C	C	C	C	C	C	C	C	C	C	C	C	C	C	C	C	C	C	C	C	C	C	C	C	C	C	C	C	C	C	C	C	C	C	C	C	C	C	C
586716	G	T	missense_variant	MODERATE	fadD9	1232C>A	Ser411Tyr	G	G	G	G	G	G	G	G	G	G	G	G	G	G	G	G	G	G	G	G	G	G	G	G	G	G	G	G	G	G	G	G	-	G	G	G	G	G	G	G	G	G
586761	A	G	missense_variant	MODERATE	fadD9	1187T>C	Leu396Pro	A	A	A	A	A	A	A	A	A	A	A	G	A	A	A	A	-	A	A	A	A	A	A	A	A	A	A	A	A	A	A	A	-	A	A	A	A	A	A	A	A	A
587008	G	A	missense_variant	MODERATE	fadD9	940C>T	Arg314Cys	G	G	G	G	G	G	G	-	G	-	G	G	G	G	G	G	G	G	G	G	G	G	G	G	G	G	G	G	G	G	G	G	G	G	G	G	G	G	G	G	G	G
587425	G	T	missense_variant	MODERATE	fadD9	523C>A	Pro175Thr	G	G	G	G	G	G	G	-	G	G	G	G	G	G	G	G	G	G	G	G	G	G	G	G	G	G	G	G	G	G	G	G	G	G	G	G	G	G	G	G	G	G
587499	A	G	missense_variant	MODERATE	fadD9	449T>C	Ile150Thr	A	A	A	A	A	A	A	-	A	A	A	A	A	A	A	A	-	A	A	A	A	A	A	A	A	A	A	A	A	A	A	A	A	A	A	A	A	A	A	A	A	A
587502	A	G	missense_variant	MODERATE	fadD9	446T>C	Val149Ala	A	A	A	A	A	A	A	-	A	A	A	A	A	A	A	A	-	A	A	A	A	A	A	A	A	A	A	A	A	A	A	A	A	A	A	A	A	A	A	A	A	A
587505	C	G	missense_variant	MODERATE	fadD9	443G>C	Gly148Ala	C	C	C	C	C	C	C	-	C	C	C	C	C	C	C	C	-	C	C	C	C	C	C	C	C	C	C	C	C	C	C	C	C	C	C	C	C	C	C	C	C	C
587629	G	A	stop_gained	HIGH	fadD9	319C>T	Gln107*	G	G	G	G	G	G	G	G	G	-	G	G	G	G	G	G	G	G	G	G	G	G	G	G	G	G	G	G	G	G	G	G	G	G	G	G	G	G	G	G	G	G
587633	G	C	stop_gained	HIGH	fadD9	315C>G	Tyr105*	G	G	G	G	G	G	G	G	G	-	G	G	G	G	G	G	G	G	G	G	G	G	G	G	G	G	G	G	G	G	G	G	G	G	G	G	G	G	G	G	G	G
588160	G	T	synonymous_variant	LOW	gabT	1224C>A	Ile408Ile	G	G	G	G	G	G	G	G	G	G	G	G	G	G	G	G	G	G	G	G	G	G	G	G	G	G	G	G	G	G	G	G	G	G	G	G	G	G	G	G	G	G
588940	C	T	synonymous_variant	LOW	gabT	444G>A	Ala148Ala	C	C	C	C	C	C	C	C	C	-	C	C	C	C	C	C	C	C	C	C	C	C	C	C	C	C	C	C	C	C	C	C	C	C	C	C	C	C	C	C	C	C
590266	G	A	synonymous_variant	LOW	secD	231G>A	Thr77Thr	G	G	-	G	-	G	-	-	G	-	G	G	G	G	G	G	G	G	G	G	G	G	G	G	G	G	G	G	G	G	G	G	G	G	G	G	G	G	G	G	G	G
591857	C	G	synonymous_variant	LOW	secF	24C>G	Gly8Gly	C	G	G	G	G	C	C	C	G	-	C	G	C	C	C	C	C	C	C	C	C	C	C	C	C	C	C	C	C	C	C	C	C	C	C	C	C	C	C	C	C	C
593037	A	C	missense_variant	MODERATE	secF	1204A>C	Lys402Gln	A	A	A	A	A	A	A	A	A	A	A	A	A	A	A	A	-	A	A	A	A	A	A	A	A	A	A	A	A	A	A	A	A	A	A	A	A	A	A	A	A	A
593138	C	T	synonymous_variant	LOW	secF	1305C>T	Ala435Ala	C	C	C	C	-	C	-	C	C	-	C	C	C	T	C	C	C	C	C	C	C	C	C	C	C	C	C	C	C	C	C	C	C	C	C	C	C	C	C	C	C	C
593238	G	A	missense_variant	MODERATE	secF	1405G>A	Gly469Ser	G	G	G	G	G	G	G	G	G	-	G	G	G	G	G	G	G	G	G	G	G	A	G	G	G	G	G	G	G	G	G	A	G	G	G	G	G	G	G	G	G	G
594295	C	A	synonymous_variant	LOW	ML0489	1002C>A	Pro334Pro	C	A	-	-	-	C	-	-	C	-	C	-	C	C	C	C	C	C	C	C	C	C	C	C	C	C	C	C	C	C	C	C	C	C	C	C	C	C	C	C	C	C
594977	G	C	intergenic_region	MODIFIER	ML0489-apt	594977G>C		G	G	G	G	G	C	G	G	G	G	G	G	G	G	G	G	G	G	G	G	G	G	G	G	G	G	G	G	G	G	G	G	G	G	G	G	G	G	G	G	G	G
595025	C	T	non_coding_transcript_exon_variant	MODIFIER	apt	41C>T		C	C	C	C	C	C	C	C	C	C	C	C	C	C	C	C	C	C	C	C	C	C	C	C	C	C	C	C	C	C	C	C	C	C	C	C	C	C	C	C	C	C
595687	G	A	synonymous_variant	LOW	relA	81G>A	Thr27Thr	G	G	G	G	G	G	G	G	G	G	G	G	G	G	G	G	G	G	G	G	G	G	G	G	G	G	G	G	G	G	G	G	G	G	G	G	G	G	G	G	G	G
595774	C	T	synonymous_variant	LOW	relA	168C>T	Thr56Thr	C	C	-	T	T	C	C	C	T	T	C	T	C	C	C	C	C	C	C	C	C	C	C	C	C	C	C	C	C	C	C	C	C	C	C	C	C	C	C	C	C	C
598096	A	G	missense_variant	MODERATE	ppiB	821T>C	Ile274Thr	A	A	A	A	A	A	A	A	A	A	A	A	A	A	A	A	A	A	A	A	A	A	A	A	A	A	A	A	A	A	A	A	A	A	A	A	A	A	A	A	A	A
598878	G	C	synonymous_variant	LOW	ppiB	39C>G	Arg13Arg	G	G	G	G	G	G	G	G	G	G	G	G	G	G	G	G	G	G	G	G	G	G	G	G	G	G	G	G	G	G	G	G	G	G	G	G	G	G	G	G	G	G
601372	C	T	non_coding_transcript_exon_variant	MODIFIER	PE_PGRS	221C>T		C	C	C	C	C	C	C	C	C	C	C	C	C	C	C	C	C	C	C	C	C	C	C	C	C	C	C	C	C	C	C	C	C	C	C	C	C	C	C	C	C	C
601404	C	T	non_coding_transcript_exon_variant	MODIFIER	PE_PGRS	253C>T		C	C	C	C	C	C	C	C	C	C	C	C	C	C	C	C	C	C	C	C	C	C	C	C	C	C	C	C	C	C	C	C	C	C	C	C	C	C	C	C	C	C
601791	C	T	non_coding_transcript_exon_variant	MODIFIER	ML0496	42C>T		C	C	C	C	C	C	C	C	C	C	C	C	C	C	C	C	C	C	C	C	C	C	C	C	C	C	C	C	C	C	C	C	C	C	C	C	C	C	C	C	C	C
601801	C	T	non_coding_transcript_exon_variant	MODIFIER	ML0496	52C>T		C	C	C	C	C	C	C	C	C	C	C	C	C	C	C	C	C	C	C	C	C	C	C	C	C	C	C	C	C	C	C	C	C	C	C	C	C	C	C	C	C	C
602866	G	T	non_coding_transcript_exon_variant	MODIFIER	ML0497	984C>A		G	G	G	G	G	G	G	G	G	G	G	G	G	G	G	G	G	G	G	G	G	G	G	G	G	G	G	G	G	G	G	G	G	G	G	G	G	G	G	G	G	G
603222	G	A	non_coding_transcript_exon_variant	MODIFIER	ML0497	628C>T		G	G	G	G	G	G	G	G	G	G	G	G	G	G	G	G	G	G	G	G	G	G	G	G	G	G	G	G	G	G	G	G	G	G	G	G	G	G	G	G	G	G
603386	A	G	non_coding_transcript_exon_variant	MODIFIER	ML0497	464T>C		A	A	A	A	A	A	A	A	A	A	A	A	A	A	A	A	A	A	A	A	A	A	A	A	A	A	A	A	A	A	A	A	A	A	A	A	A	A	A	A	A	A
603940	G	T	intergenic_region	MODIFIER	ML0497-ML0498	603940G>T		G	G	G	G	G	G	G	G	G	G	G	G	G	G	G	G	G	G	G	G	G	G	G	G	G	G	G	G	G	G	G	G	G	G	G	G	G	G	G	G	G	G
604177	A	G	non_coding_transcript_exon_variant	MODIFIER	ML0498	68A>G		A	A	A	A	A	A	A	A	A	A	A	A	A	A	A	A	A	A	A	A	A	A	A	A	A	A	A	A	A	A	A	A	A	A	A	A	A	A	A	A	A	A
604325	T	C	non_coding_transcript_exon_variant	MODIFIER	ML0498	216T>C		T	T	T	T	T	T	T	C	T	T	T	T	T	T	T	T	T	T	T	T	T	T	T	T	T	T	T	T	T	T	T	T	T	T	T	T	T	T	T	T	T	T
604823	A	C	intergenic_region	MODIFIER	ML0498-ML0499	604823A>C		A	A	A	A	A	A	A	A	A	A	A	A	A	A	A	A	A	A	A	A	A	A	A	A	A	A	A	A	A	A	A	A	A	A	A	A	A	A	A	A	A	A
605515	C	T	non_coding_transcript_exon_variant	MODIFIER	ML0499	501G>A		C	C	C	C	-	C	-	C	C	-	C	C	C	C	C	C	C	C	C	C	C	C	C	C	C	C	C	C	C	C	C	C	C	C	C	C	C	C	C	C	C	C
606143	C	T	non_coding_transcript_exon_variant	MODIFIER	ML0500	450G>A		C	C	C	-	-	C	C	C	C	-	C	C	C	C	C	C	C	C	C	C	C	C	C	C	C	C	C	C	C	C	C	C	C	C	C	C	C	C	C	C	C	C
607285	A	G	synonymous_variant	LOW	aspS	447A>G	Ala149Ala	A	A	A	A	A	A	A	A	A	A	A	A	A	A	A	A	A	A	A	A	A	A	A	A	A	A	A	A	A	A	A	A	A	A	A	A	A	A	A	A	A	A
608365	G	A	synonymous_variant	LOW	aspS	1527G>A	Glu509Glu	G	G	G	G	G	G	-	G	G	G	G	G	G	G	G	G	G	G	G	G	G	G	G	G	G	G	G	G	G	G	G	G	G	G	G	G	G	G	G	G	G	G
609293	G	A	intergenic_region	MODIFIER	ML0502-PPE	609293G>A		G	G	G	G	G	G	G	G	G	G	G	G	G	G	G	G	G	G	G	G	G	G	G	G	G	G	G	G	G	G	G	G	G	G	G	G	G	G	G	G	G	G
609561	C	T	intergenic_region	MODIFIER	ML0502-PPE	609561C>T		C	C	C	C	C	C	C	C	C	C	C	C	C	C	C	C	C	C	C	C	C	C	C	C	C	C	C	C	C	C	C	C	C	C	C	C	C	C	C	C	C	C
611792	C	T	non_coding_transcript_exon_variant	MODIFIER	ML0504	599G>A		C	C	C	C	C	C	C	C	C	C	C	C	C	C	C	C	C	C	C	C	C	C	C	C	C	C	C	C	C	C	C	C	C	C	C	C	C	C	C	C	C	C
612421	G	A	intergenic_region	MODIFIER	ML0504-ML0505	612421G>A		G	G	G	G	G	G	G	G	G	G	G	G	G	G	G	G	G	G	G	G	G	G	G	G	G	G	G	G	G	G	G	G	G	G	G	G	G	G	G	G	G	G
612549	C	T	intergenic_region	MODIFIER	ML0504-ML0505	612549C>T		C	C	C	C	C	C	C	C	C	C	C	C	C	C	C	C	C	C	C	C	C	C	C	C	C	C	C	C	C	C	C	C	C	C	C	C	C	C	C	C	C	C
614662	G	T	non_coding_transcript_exon_variant	MODIFIER	ML0506	338C>A		G	G	G	G	G	G	-	G	G	G	G	G	G	G	G	G	G	G	G	G	G	G	G	G	G	G	G	G	G	G	G	G	G	G	G	G	G	G	G	G	G	G
615768	G	T	non_coding_transcript_exon_variant	MODIFIER	ML0507	589G>T		G	G	G	G	G	G	-	G	G	G	G	G	G	G	G	G	G	G	G	G	G	G	G	G	G	G	G	G	G	G	G	G	G	G	G	G	G	G	G	G	G	G
616172	G	C	non_coding_transcript_exon_variant	MODIFIER	ML0507	993G>C		G	G	G	G	G	C	G	G	G	-	G	G	G	G	G	G	G	G	G	G	G	G	G	G	G	G	G	G	G	G	G	G	G	G	G	G	G	G	G	G	G	G
616363	A	C	non_coding_transcript_exon_variant	MODIFIER	ML0507	1184A>C		A	A	A	A	A	A	-	-	A	A	A	A	A	A	A	A	-	A	A	A	A	A	A	A	A	A	A	A	A	A	A	A	A	A	A	A	A	A	A	A	A	A
619726	C	A	missense_variant	MODERATE	ML0510	61C>A	Arg21Ser	C	C	C	C	C	C	C	C	C	C	C	C	C	C	C	C	C	C	C	C	C	C	C	C	C	C	C	C	C	C	C	C	C	C	C	C	C	C	C	C	C	C
622594	C	T	missense_variant	MODERATE	alaS	436C>T	Pro146Ser	C	C	C	C	C	C	C	C	C	C	C	C	C	C	C	C	-	C	C	C	C	C	C	T	C	C	C	T	C	T	C	C	-	C	T	C	T	C	C	C	C	C
623365	C	T	synonymous_variant	LOW	alaS	1207C>T	Leu403Leu	C	C	C	C	C	C	C	-	C	-	C	C	C	C	C	C	C	C	C	C	C	C	C	C	C	C	C	C	C	C	C	C	C	C	C	C	C	C	C	C	C	C
623641	G	A	missense_variant	MODERATE	alaS	1483G>A	Ala495Thr	G	G	G	G	G	G	G	G	G	A	G	G	G	G	G	G	G	G	G	G	G	G	G	G	G	G	G	G	G	G	G	G	G	G	G	G	G	G	G	G	G	G
623642	C	A	missense_variant	MODERATE	alaS	1484C>A	Ala495Glu	C	C	C	C	C	C	C	C	C	A	C	C	C	C	C	C	C	C	C	C	C	C	C	C	C	C	C	C	C	C	C	C	C	C	C	C	C	C	C	C	C	C
623741	C	G	missense_variant	MODERATE	alaS	1583C>G	Ala528Gly	C	C	C	C	C	C	C	C	C	-	C	C	C	C	C	C	C	C	C	C	C	C	C	C	C	C	C	C	C	C	C	C	C	C	C	C	C	C	C	C	C	C
624129	C	T	synonymous_variant	LOW	alaS	1971C>T	Leu657Leu	C	C	C	C	C	C	C	C	C	C	C	C	C	C	C	C	C	C	C	C	C	C	C	C	C	C	C	C	C	C	C	C	C	C	C	C	C	C	C	C	C	C
624645	G	A	synonymous_variant	LOW	alaS	2487G>A	Val829Val	G	G	G	G	G	G	G	-	G	-	G	G	G	G	G	G	G	G	G	G	G	G	G	G	G	G	G	G	G	G	G	G	G	G	G	G	G	G	G	G	G	G
624798	C	A	synonymous_variant	LOW	alaS	2640C>A	Ala880Ala	C	C	C	C	-	C	-	C	C	-	C	C	C	C	C	C	C	C	C	C	C	C	C	C	C	C	C	C	C	C	C	C	C	C	C	C	C	C	C	C	C	C
625399	C	T	missense_variant	MODERATE	ML0513	514C>T	Pro172Ser	C	C	C	C	C	C	C	C	C	C	C	C	C	C	C	C	C	T	C	C	T	C	C	C	C	C	T	C	C	C	C	C	C	T	C	C	C	C	C	C	C	C
626515	C	T	synonymous_variant	LOW	ML0514	1083C>T	Ala361Ala	C	C	C	C	C	C	C	C	C	-	C	C	C	C	C	C	-	C	C	C	C	C	C	C	C	C	C	C	C	C	C	C	C	C	C	C	C	C	C	C	C	C
627786	G	A	missense_variant	MODERATE	aroF	46G>A	Val16Met	G	G	G	G	G	G	G	G	G	G	G	G	G	G	G	G	G	G	G	G	G	G	G	G	G	G	G	G	G	G	G	G	-	G	G	G	G	G	G	G	G	G
627833	C	T	synonymous_variant	LOW	aroF	93C>T	Thr31Thr	C	C	C	C	-	C	C	C	C	-	C	C	C	C	C	C	C	C	C	C	C	C	C	C	C	C	C	C	C	C	C	C	C	C	C	C	C	C	C	C	C	C
628556	C	T	synonymous_variant	LOW	aroF	816C>T	Arg272Arg	C	C	C	C	-	C	C	C	C	-	C	C	C	C	C	C	C	C	C	C	C	C	C	C	C	C	C	C	C	C	C	C	C	C	C	C	C	C	C	C	C	C
628667	G	T	synonymous_variant	LOW	aroF	927G>T	Arg309Arg	G	G	-	-	-	G	-	G	G	-	T	G	G	G	G	G	G	G	G	G	G	G	G	G	G	G	G	G	G	G	G	G	G	G	G	G	G	G	G	G	G	G
629267	A	G	missense_variant	MODERATE	aroK	296A>G	Tyr99Cys	A	A	A	A	A	A	A	A	A	-	A	A	A	A	A	G	A	A	G	A	A	A	A	A	A	A	A	A	A	A	A	A	A	A	A	A	A	A	A	A	A	A
629892	G	A	missense_variant	MODERATE	aroB	325G>A	Ala109Thr	G	G	G	G	G	G	-	G	G	G	G	G	G	G	G	G	G	G	G	G	G	G	G	G	G	G	G	G	G	G	G	G	G	G	G	G	G	G	G	G	G	G
630056	C	A	synonymous_variant	LOW	aroB	489C>A	Leu163Leu	C	C	C	A	A	C	C	C	C	C	C	C	C	C	C	C	C	C	C	C	C	C	C	C	C	C	C	C	C	C	C	C	C	C	C	C	C	C	C	C	C	C
630185	A	T	synonymous_variant	LOW	aroB	618A>T	Pro206Pro	A	A	A	A	A	A	A	A	A	A	A	A	A	A	A	A	-	A	A	A	A	A	A	A	A	A	A	A	A	A	A	A	A	A	A	A	A	A	A	T	A	A
632146	C	T	missense_variant	MODERATE	pepQ	326C>T	Ala109Val	C	C	C	C	-	C	C	-	C	-	C	C	C	C	C	C	C	C	C	C	C	C	C	C	C	C	C	C	C	C	C	C	C	C	C	C	C	C	C	C	C	C
632561	G	A	synonymous_variant	LOW	pepQ	741G>A	Leu247Leu	G	G	G	G	G	G	G	-	G	G	G	G	G	G	A	G	G	G	G	G	G	G	G	G	G	G	G	G	G	G	G	G	-	G	G	G	G	G	G	G	G	G
632664	G	T	missense_variant	MODERATE	pepQ	844G>T	Val282Phe	G	G	G	G	-	G	G	-	G	G	G	G	G	G	G	T	G	T	T	G	T	G	G	G	G	G	T	G	T	G	T	G	T	T	G	T	G	T	T	T	T	T
633246	C	G	missense_variant	MODERATE	efp	280C>G	Pro94Ala	C	C	C	C	C	C	C	C	C	C	C	C	C	C	C	C	C	C	C	C	C	C	C	C	C	C	C	C	C	C	C	C	C	C	C	C	C	C	C	C	C	C
634128	G	T	intergenic_region	MODIFIER	nusB-adi	634128G>T		G	G	G	G	G	G	G	G	T	-	G	G	G	G	G	G	G	G	G	G	G	G	G	G	G	G	G	G	G	G	G	G	-	G	G	G	G	G	G	G	G	G
634261	G	A	intergenic_region	MODIFIER	nusB-adi	634261G>A		G	G	G	G	G	G	G	G	G	G	G	G	G	G	A	G	-	G	G	G	G	G	G	G	G	G	G	G	G	G	G	G	G	G	G	G	G	G	G	G	G	G
637185	C	T	missense_variant	MODERATE	adi	2543C>T	Thr848Ile	C	C	C	C	C	C	-	C	C	-	C	C	C	C	C	C	C	C	C	C	C	C	C	C	C	C	C	C	C	C	C	C	C	C	C	C	C	C	C	C	C	C
637535	G	T	missense_variant	MODERATE	ML0525	44G>T	Arg15Leu	G	G	G	G	G	G	-	G	G	-	G	G	G	G	G	G	G	G	G	G	G	G	G	G	G	G	G	G	G	G	G	G	G	G	G	G	G	G	G	G	G	G
638512	C	T	non_coding_transcript_exon_variant	MODIFIER	ML0526	468G>A		C	C	C	C	-	C	C	C	C	C	C	C	C	T	C	C	C	C	C	C	C	C	C	C	C	C	C	C	C	C	C	C	C	C	C	C	C	C	C	C	C	C
639419	G	A	intergenic_region	MODIFIER	ML0526-ML0527	639419G>A		G	G	G	G	G	G	-	G	G	G	G	G	G	G	G	G	G	G	G	G	G	G	G	G	G	G	G	G	G	G	G	G	G	G	G	G	G	G	G	G	G	G
639580	A	G	intergenic_region	MODIFIER	ML0526-ML0527	639580A>G		A	A	A	A	A	A	A	A	A	A	G	A	A	G	A	A	A	A	A	A	A	A	A	A	A	A	A	A	A	A	A	A	A	A	A	A	A	A	A	A	A	A
639968	G	A	intergenic_region	MODIFIER	ML0527-ML0528	639968G>A		G	G	G	G	G	G	-	G	G	G	G	G	G	G	G	G	G	G	G	G	G	G	G	G	G	G	G	G	G	G	G	G	G	G	G	G	G	G	G	G	G	G
640591	G	A	intergenic_region	MODIFIER	ML0527-ML0528	640591G>A		G	G	G	G	G	G	G	G	G	G	G	G	G	G	G	G	G	G	G	G	G	G	G	G	G	G	G	G	G	G	G	G	-	G	G	G	G	G	G	G	G	G
640736	C	T	intergenic_region	MODIFIER	ML0527-ML0528	640736C>T		C	C	C	C	C	-	-	C	C	C	C	C	C	C	C	C	C	C	C	C	C	C	C	C	C	C	C	C	C	C	C	C	C	C	C	C	C	C	C	C	C	C
640766	T	C	intergenic_region	MODIFIER	ML0527-ML0528	640766T>C		T	T	T	T	T	-	-	T	T	T	T	T	T	T	T	T	T	T	T	T	T	T	T	T	T	T	T	T	T	T	T	T	T	T	T	T	T	T	T	T	T	T
641042	C	A	intergenic_region	MODIFIER	ML0527-ML0528	641042C>A		C	C	C	C	C	C	C	C	C	C	C	C	C	C	C	C	C	C	C	C	C	C	C	C	C	C	C	C	C	C	C	C	C	C	C	C	C	C	C	C	C	C
642038	C	T	non_coding_transcript_exon_variant	MODIFIER	ML0528	758G>A		C	C	C	C	-	C	C	C	C	-	C	C	C	C	C	C	C	C	C	C	C	C	C	C	C	C	C	C	C	C	C	C	C	C	C	C	C	C	C	C	C	C
642131	C	T	non_coding_transcript_exon_variant	MODIFIER	ML0528	665G>A		C	T	T	T	T	C	-	C	T	-	C	T	C	C	C	C	C	C	C	C	C	C	C	C	C	C	C	C	C	C	C	C	C	C	C	C	C	C	C	C	C	C
642509	A	C	non_coding_transcript_exon_variant	MODIFIER	ML0528	287T>G		A	A	A	A	A	A	A	A	A	A	A	A	A	A	A	A	A	C	A	A	C	A	A	A	A	A	C	A	A	A	A	A	A	C	A	A	A	A	A	C	A	A
642614	C	T	non_coding_transcript_exon_variant	MODIFIER	ML0528	182G>A		C	C	C	C	C	C	C	C	C	C	C	C	C	C	T	C	C	C	C	C	C	C	C	C	C	C	C	C	C	C	C	C	C	C	C	C	C	C	C	C	C	C
645008	G	T	non_coding_transcript_exon_variant	MODIFIER	ML0530	13C>A		G	G	G	G	G	G	G	G	G	G	G	G	G	G	G	G	G	G	G	G	G	G	G	G	G	G	G	G	G	G	G	G	G	G	G	G	G	G	G	G	G	G
647055	G	C	synonymous_variant	LOW	pyrC	513G>C	Leu171Leu	G	G	G	G	-	G	G	G	G	-	G	G	G	G	G	G	-	G	G	G	G	G	G	G	G	G	G	G	G	G	G	G	G	G	G	G	G	G	G	G	G	G
649747	C	A	missense_variant	MODERATE	carB	140C>A	Ala47Asp	C	C	C	C	C	C	C	C	C	C	C	C	C	C	C	C	C	C	C	C	C	C	C	C	C	C	C	C	C	C	C	C	C	C	C	C	C	C	C	C	C	C
652259	C	T	synonymous_variant	LOW	carB	2652C>T	Ala884Ala	C	C	C	C	C	C	C	C	C	C	C	C	C	C	C	C	C	C	C	C	C	C	C	C	C	C	C	C	C	C	C	C	C	C	C	C	C	C	C	C	C	C
654545	G	T	missense_variant	MODERATE	PPE	112G>T	Ala38Ser	G	G	G	G	G	G	G	G	G	G	G	G	G	G	G	G	G	G	G	G	G	G	G	G	G	G	G	G	G	G	G	G	G	G	G	G	G	G	G	G	G	G
655011	A	G	missense_variant	MODERATE	PPE	578A>G	Asp193Gly	A	A	A	A	A	-	A	A	A	A	A	A	A	A	A	A	A	A	A	A	A	A	A	A	A	A	A	A	A	A	A	A	A	A	A	A	A	A	A	A	A	A
655022	C	T	missense_variant	MODERATE	PPE	589C>T	His197Tyr	C	C	C	C	C	-	C	C	C	C	C	C	C	C	C	T	C	C	T	C	C	C	C	C	C	C	C	C	C	C	C	C	C	C	C	C	C	C	C	C	C	C
655527	C	T	missense_variant	MODERATE	PPE	1094C>T	Ser365Leu	C	C	-	-	-	C	-	-	C	-	C	-	C	C	C	C	C	C	T	C	C	C	C	C	C	C	C	C	C	C	C	C	-	C	C	C	C	C	C	C	C	C
655726	G	A	synonymous_variant	LOW	PPE	1293G>A	Ala431Ala	G	G	G	G	-	G	-	-	G	-	G	G	G	G	G	G	G	G	G	G	G	G	G	G	G	G	G	G	G	G	G	G	G	G	G	G	G	G	G	G	G	G
657736	G	C	synonymous_variant	LOW	gmk	471G>C	Arg157Arg	G	C	C	C	-	C	-	C	C	-	C	C	C	C	C	C	C	C	C	C	C	C	C	C	C	C	C	C	C	C	C	C	C	C	C	C	C	C	C	C	C	C
657961	C	T	intergenic_region	MODIFIER	gmk-ML0542	657961C>T		C	C	-	C	C	C	C	C	C	C	C	C	C	C	C	C	-	C	C	C	C	C	C	C	C	C	C	C	C	C	C	C	C	C	C	C	C	C	C	C	C	C
659431	G	C	missense_variant	MODERATE	dfp	1099G>C	Asp367His	G	G	G	G	G	G	G	G	G	G	G	G	G	G	G	G	G	G	G	G	G	G	G	G	G	G	G	G	G	G	G	G	G	G	G	G	G	G	G	G	G	G
659627	A	C	intergenic_region	MODIFIER	dfp-metK	659627A>C		A	A	A	A	A	A	A	A	A	A	A	A	A	A	A	A	A	C	A	A	A	A	A	A	A	A	A	A	A	A	A	A	A	A	A	A	A	A	A	A	A	A
660318	G	A	missense_variant	MODERATE	metK	598G>A	Val200Ile	G	G	G	G	G	G	G	G	G	G	G	G	G	G	G	G	G	G	G	G	G	G	G	G	G	G	G	G	G	G	G	G	G	G	G	G	G	G	G	G	G	G
660323	C	T	synonymous_variant	LOW	metK	603C>T	Ile201Ile	C	C	C	C	C	C	C	C	C	C	C	C	C	C	C	C	C	C	C	C	C	C	C	C	C	C	C	C	C	C	C	C	C	C	C	C	C	C	C	C	C	C
660399	G	A	missense_variant	MODERATE	metK	679G>A	Val227Ile	G	G	G	G	G	G	G	G	G	-	G	G	G	G	G	G	G	G	G	G	G	G	G	G	G	G	G	G	G	G	G	G	G	G	G	G	G	G	G	G	G	G
661157	G	A	intergenic_region	MODIFIER	metK-lipH	661157G>A		G	G	G	G	G	G	G	G	G	G	G	G	G	G	G	G	G	G	G	G	G	G	G	G	G	G	G	G	G	G	G	G	G	G	G	G	G	G	G	G	G	G
661160	C	T	intergenic_region	MODIFIER	metK-lipH	661160C>T		C	C	C	C	C	C	C	C	C	C	C	C	C	C	C	C	C	C	C	C	C	C	C	C	C	C	C	C	C	C	C	C	C	C	C	C	C	C	C	C	C	C
663280	G	A	non_coding_transcript_exon_variant	MODIFIER	lipI	218C>T		G	G	G	G	G	G	G	G	G	G	G	G	G	G	G	G	G	G	G	G	G	G	G	G	G	G	G	G	G	G	G	G	G	G	G	G	G	G	G	G	G	G
663507	G	T	non_coding_transcript_exon_variant	MODIFIER	ML0547	12G>T		G	G	G	G	G	-	-	G	G	G	G	G	G	G	G	G	-	G	G	G	G	G	G	G	G	G	G	G	G	G	G	G	G	G	G	G	G	G	G	G	G	G
663802	C	T	non_coding_transcript_exon_variant	MODIFIER	ML0547	307C>T		C	C	C	C	C	C	C	C	C	-	C	C	C	C	C	C	C	C	C	C	C	C	C	C	C	C	C	C	C	C	C	C	C	C	C	C	C	C	C	C	C	C
664102	G	A	intergenic_region	MODIFIER	ML0547-priA	664102G>A		G	G	G	G	G	G	-	G	G	G	G	G	G	G	G	G	-	G	G	G	G	G	G	G	G	G	G	G	G	G	G	G	G	G	G	G	G	G	G	G	G	G
666794	C	T	non_coding_transcript_exon_variant	MODIFIER	ML0549	273G>A		C	C	C	C	-	C	-	C	C	-	C	C	C	C	C	C	C	C	C	C	C	C	C	C	C	C	C	C	C	C	C	C	C	C	C	C	C	C	C	C	C	C
666806	A	C	non_coding_transcript_exon_variant	MODIFIER	ML0549	261T>G		A	A	A	A	-	A	-	A	A	-	A	A	A	A	A	A	A	A	A	A	A	A	A	A	A	A	A	A	A	A	A	A	A	A	A	A	A	A	A	A	A	A
666807	G	C	non_coding_transcript_exon_variant	MODIFIER	ML0549	260C>G		G	G	G	G	-	G	-	G	G	-	G	G	G	G	G	G	G	G	G	G	G	G	G	G	G	G	G	G	G	G	G	G	G	G	G	G	G	G	G	G	G	G
667327	C	T	intergenic_region	MODIFIER	ML0549-ML0550	667327C>T		C	C	C	C	C	C	C	C	C	C	C	C	C	C	C	C	C	C	C	C	C	C	C	C	C	C	C	C	T	C	C	C	-	C	C	C	C	C	C	C	C	C
668115	G	T	synonymous_variant	LOW	ML0551	708C>A	Gly236Gly	G	G	G	G	G	G	G	G	G	G	G	G	G	G	G	G	G	G	G	G	G	G	G	G	G	G	G	G	G	G	T	G	G	G	G	G	G	G	T	G	G	G
669636	G	A	missense_variant	MODERATE	fmt	634G>A	Ala212Thr	G	G	G	G	G	A	G	G	G	G	G	G	G	G	G	G	G	G	G	G	G	G	G	G	G	G	G	G	G	G	G	G	G	G	G	G	G	G	G	G	G	G
670350	C	T	non_coding_transcript_exon_variant	MODIFIER	fmu	323C>T		C	C	C	C	C	C	C	C	C	C	C	C	C	C	C	T	C	C	T	C	C	C	C	C	C	C	C	C	C	C	C	C	C	C	C	C	C	C	C	C	C	C
670669	C	T	non_coding_transcript_exon_variant	MODIFIER	fmu	642C>T		C	C	C	C	C	C	-	C	C	-	C	C	C	C	C	C	-	C	C	C	C	C	C	C	C	C	C	C	C	C	C	C	C	C	C	C	C	C	C	C	C	C
675018	C	T	synonymous_variant	LOW	lprG	378G>A	Lys126Lys	C	C	C	C	C	C	C	C	C	C	C	C	C	C	C	C	C	C	C	C	C	C	C	C	C	C	C	C	C	C	C	C	C	C	C	C	C	C	C	C	C	C
675497	C	T	intergenic_region	MODIFIER	lprG-ribC	675497C>T		C	C	C	C	C	C	C	C	C	-	C	C	C	C	C	C	C	C	C	C	C	C	C	C	C	C	C	C	C	C	C	C	C	C	C	C	C	C	C	C	C	C
675500	C	T	intergenic_region	MODIFIER	lprG-ribC	675500C>T		C	C	C	C	C	C	C	C	C	-	C	C	C	C	T	C	C	C	C	C	C	C	C	C	C	C	C	C	C	C	C	C	C	C	C	C	C	C	C	C	C	C
675659	C	T	synonymous_variant	LOW	ribC	108C>T	Gly36Gly	C	C	C	C	C	C	C	C	C	-	C	C	C	C	C	C	C	C	C	C	C	C	C	C	C	C	C	C	C	C	C	C	C	C	C	C	C	C	C	C	C	C
676219	C	G	intergenic_region	MODIFIER	ribC-ribA	676219C>G		C	C	-	C	C	C	C	C	C	C	C	C	C	C	C	C	-	C	C	C	C	C	C	C	C	C	C	C	C	C	C	C	C	C	C	C	C	C	C	C	C	C
679833	G	A	missense_variant	MODERATE	uvrC	964G>A	Ala322Thr	G	G	G	G	G	A	G	G	G	G	G	G	G	G	G	G	G	G	G	G	G	G	G	G	G	G	G	G	G	G	G	G	G	G	G	G	G	G	G	G	G	G
680343	A	G	missense_variant	MODERATE	uvrC	1474A>G	Lys492Glu	A	A	A	A	A	A	A	A	A	A	A	A	A	A	A	A	A	A	A	A	A	A	A	A	A	A	A	A	A	A	A	A	A	A	A	A	A	A	A	A	A	A
680743	G	A	missense_variant	MODERATE	uvrC	1874G>A	Gly625Asp	G	G	G	G	G	G	-	G	G	G	G	G	G	G	G	G	-	G	G	G	G	G	G	G	G	G	G	G	G	G	G	G	G	G	G	G	G	G	G	G	G	G
681512	C	G	missense_variant	MODERATE	ML0563	703C>G	Arg235Gly	C	C	C	C	C	C	C	C	C	C	C	C	C	C	C	C	C	C	C	C	C	C	C	C	C	C	C	C	C	C	C	C	C	C	C	C	C	C	C	C	C	C
683332	G	A	missense_variant	MODERATE	ML0565	554G>A	Arg185His	G	G	G	G	G	G	G	-	G	-	G	G	G	G	G	G	G	G	G	G	G	G	G	G	G	G	G	G	G	G	G	G	G	G	G	G	G	G	G	G	G	G
683804	C	T	intergenic_region	MODIFIER	ML0565-ML0566	683804C>T		C	C	C	C	C	C	C	C	C	C	C	C	C	C	C	C	C	C	C	C	C	C	C	C	C	C	C	C	C	C	C	C	C	C	C	C	C	C	C	C	C	C
685044	G	A	non_coding_transcript_exon_variant	MODIFIER	ML0567	200G>A		G	G	G	G	G	G	-	G	G	G	G	G	G	G	A	G	G	G	G	G	G	G	G	G	G	G	G	G	G	G	G	G	G	G	G	G	G	G	G	G	G	G
685595	G	T	non_coding_transcript_exon_variant	MODIFIER	ML0567	751G>T		G	G	G	G	G	G	G	G	G	G	G	G	G	G	G	G	-	G	G	G	G	G	G	G	G	G	G	G	G	G	G	G	G	G	G	G	G	G	G	G	G	G
686228	G	T	non_coding_transcript_exon_variant	MODIFIER	ML0567	1384G>T		G	G	G	G	G	G	G	G	G	G	G	G	G	G	G	G	G	G	G	G	G	G	G	G	G	G	G	G	G	G	G	G	G	G	G	G	G	G	G	G	G	G
686240	A	C	non_coding_transcript_exon_variant	MODIFIER	ML0567	1396A>C		A	A	A	A	A	A	A	A	A	A	A	A	A	A	C	A	A	A	A	A	A	A	A	A	A	A	A	A	A	A	A	A	A	A	A	A	A	A	A	A	A	A
688924	G	A	intergenic_region	MODIFIER	ML0568-ML0569	688924G>A		G	G	G	G	G	G	G	G	G	G	G	G	G	G	G	G	G	G	G	G	G	G	G	G	G	G	G	G	G	G	G	G	-	G	G	G	G	G	G	G	G	G
690054	G	A	intergenic_region	MODIFIER	ML0568-ML0569	690054G>A		G	G	G	G	G	G	G	G	G	G	G	G	G	G	A	G	G	G	G	G	G	G	G	G	G	G	G	G	G	G	G	G	G	G	G	G	G	G	G	G	G	G
693001	C	G	intergenic_region	MODIFIER	ML0568-ML0569	693001C>G		C	C	C	C	C	C	C	C	C	C	C	C	C	C	C	C	C	C	C	C	C	C	C	C	C	C	C	C	C	C	C	C	C	C	C	C	C	C	C	C	C	C
693575	C	T	intergenic_region	MODIFIER	ML0568-ML0569	693575C>T		C	C	C	C	C	C	C	C	C	C	C	C	C	C	C	C	C	C	C	C	C	C	C	C	C	C	C	C	C	C	C	C	C	C	C	C	C	C	C	C	C	C
693988	C	T	missense_variant	MODERATE	ML0569	439G>A	Ala147Thr	C	C	C	C	C	C	C	C	C	-	C	C	C	C	C	C	-	C	C	C	C	C	C	T	C	C	C	C	C	T	C	C	C	C	C	C	T	C	C	C	C	C
694090	T	C	missense_variant	MODERATE	ML0569	337A>G	Thr113Ala	T	C	C	C	C	C	C	C	C	C	C	C	T	C	C	C	-	C	C	C	C	C	C	C	C	C	C	C	C	C	C	C	C	C	C	C	C	C	C	C	C	C
699305	G	A	intergenic_region	MODIFIER	ML0575-ML0576	699305G>A		G	G	G	G	G	G	G	G	G	-	G	G	G	G	G	G	G	G	G	G	G	G	G	G	G	G	G	G	G	G	G	G	G	G	G	G	G	G	G	G	G	G
700950	A	G	missense_variant	MODERATE	ppc	737A>G	Glu246Gly	A	A	A	A	-	A	A	A	A	A	A	A	A	A	A	A	A	A	A	A	A	A	A	A	A	A	A	A	A	A	A	A	A	A	A	A	A	A	A	A	A	A
703258	G	A	missense_variant	MODERATE	pgl	728C>T	Ala243Val	G	G	G	G	G	G	-	G	G	G	G	G	G	G	G	G	G	G	G	G	G	G	G	G	G	G	G	G	G	G	G	G	G	G	G	G	G	G	G	G	G	G
703377	C	T	synonymous_variant	LOW	pgl	609G>A	Gly203Gly	C	C	C	C	C	C	-	-	C	-	C	C	C	C	C	C	C	C	C	C	C	C	C	C	C	C	C	C	C	C	C	C	C	C	C	C	C	C	C	C	C	C
703548	G	T	synonymous_variant	LOW	pgl	438C>A	Gly146Gly	G	G	G	G	G	G	G	G	G	G	G	G	G	G	G	G	G	G	G	G	G	G	G	G	G	G	G	G	G	G	G	G	G	G	G	G	G	G	G	G	G	G
704733	C	T	synonymous_variant	LOW	ML0580	66G>A	Glu22Glu	C	C	C	C	C	C	C	C	C	C	C	C	C	C	C	C	C	C	C	C	C	C	C	C	C	C	C	C	C	C	C	C	C	C	C	C	C	C	C	C	C	C
709812	C	G	intergenic_region	MODIFIER	tkt-ctaB	709812C>G		C	C	C	C	C	C	C	C	C	C	C	C	C	C	C	C	C	C	C	C	C	C	C	C	C	C	C	C	C	C	C	C	C	C	C	C	C	C	C	C	C	C
709938	C	G	missense_variant	MODERATE	ctaB	35C>G	Ala12Gly	C	C	C	C	C	C	C	C	C	C	C	C	C	C	C	C	-	C	C	C	C	C	C	C	C	C	C	C	C	C	C	C	C	C	C	C	C	C	C	C	C	C
710791	G	A	synonymous_variant	LOW	ctaB	888G>A	Leu296Leu	G	G	G	G	G	G	G	A	G	G	G	G	G	G	G	G	G	G	G	G	G	G	G	G	G	G	G	G	G	G	G	G	G	G	G	G	G	G	G	G	G	G
711197	T	C	non_coding_transcript_exon_variant	MODIFIER	qor	614A>G		T	T	T	T	T	T	T	T	T	-	T	T	T	T	C	T	-	T	T	T	T	T	T	T	T	T	T	T	T	T	T	T	T	T	T	T	T	T	T	T	T	T
712125	C	T	non_coding_transcript_exon_variant	MODIFIER	ML0586	294C>T		C	C	C	C	C	C	C	C	C	C	C	C	C	C	C	C	C	C	C	C	C	C	C	C	C	C	C	C	C	C	C	C	C	C	C	C	C	C	C	C	C	C
712382	C	T	non_coding_transcript_exon_variant	MODIFIER	ML0586	551C>T		C	C	C	C	C	C	C	C	C	C	C	C	C	C	C	C	-	C	C	C	C	C	C	C	C	C	C	C	C	C	C	C	C	C	C	C	C	C	C	C	C	C
712659	C	T	non_coding_transcript_exon_variant	MODIFIER	ML0586	828C>T		C	C	C	C	C	C	C	C	C	C	C	C	C	C	C	C	C	C	C	C	C	C	C	C	C	C	C	C	C	C	C	C	C	C	C	C	C	C	C	C	C	C
713792	G	T	intergenic_region	MODIFIER	ML0587-ML0588	713792G>T		G	G	G	G	G	G	G	G	G	G	G	G	G	G	G	G	G	G	G	G	G	G	G	G	G	G	G	G	G	G	G	G	G	G	G	G	G	G	G	G	G	G
714396	C	T	synonymous_variant	LOW	ML0589	636G>A	Ser212Ser	C	C	C	C	C	C	C	-	C	C	C	C	C	C	T	C	C	C	C	C	C	C	C	C	C	C	C	C	C	C	C	C	C	C	C	C	C	C	C	C	C	C
715232	C	T	synonymous_variant	LOW	ML0590	747G>A	Leu249Leu	C	C	C	C	C	C	-	C	C	-	C	C	C	C	C	C	C	C	C	C	C	C	C	C	C	C	C	C	C	C	C	C	C	C	C	C	C	C	C	C	C	C
717994	C	T	synonymous_variant	LOW	ML0592	123C>T	His41His	C	C	C	C	C	C	C	C	C	-	C	C	C	C	C	C	C	C	C	C	C	C	C	C	C	C	C	C	C	C	C	C	C	C	C	C	C	C	C	C	C	C
718321	C	T	synonymous_variant	LOW	ML0592	450C>T	Ile150Ile	C	C	C	C	C	C	C	C	C	C	C	C	C	C	C	C	C	C	C	C	C	C	C	C	C	C	C	C	C	C	C	C	C	C	C	C	C	C	C	C	C	C
718990	T	C	synonymous_variant	LOW	ML0593	303T>C	Ser101Ser	T	T	T	T	T	T	T	T	T	T	T	T	T	T	T	T	T	T	T	T	T	T	T	T	T	T	T	T	T	T	T	T	T	T	T	T	T	T	T	T	T	T
719063	C	T	missense_variant	MODERATE	ML0593	376C>T	Pro126Ser	C	C	C	C	C	C	C	C	C	C	C	C	C	C	C	C	C	C	C	C	C	C	C	C	C	C	C	C	C	C	C	C	C	C	C	C	C	C	C	C	C	C
719785	C	T	synonymous_variant	LOW	ML0593	1098C>T	Phe366Phe	C	C	C	C	C	C	C	C	C	C	C	C	C	C	C	C	C	C	C	C	C	C	C	C	C	C	C	T	C	C	C	C	C	C	T	C	C	C	C	C	C	C
720710	T	C	synonymous_variant	LOW	ML0593	2023T>C	Leu675Leu	T	T	T	T	T	T	T	T	T	T	T	T	T	T	T	T	-	T	T	T	T	T	T	T	T	T	T	T	T	T	T	T	T	T	T	T	T	T	T	T	T	T
721495	G	A	missense_variant	MODERATE	ML0594	202G>A	Val68Met	G	G	G	G	G	G	G	G	G	G	G	G	G	G	A	G	G	G	G	G	G	G	G	G	G	G	G	G	G	G	G	G	G	G	G	G	G	G	G	G	G	G
722648	C	G	synonymous_variant	LOW	ML0595	180C>G	Gly60Gly	C	C	C	C	C	C	C	C	C	-	C	C	C	C	C	C	C	C	C	C	C	C	C	C	C	C	C	C	C	C	C	C	C	C	C	C	C	C	C	C	C	C
723607	G	A	synonymous_variant	LOW	ML0596	354G>A	Thr118Thr	G	G	G	G	G	G	G	G	G	G	G	G	G	G	G	G	G	A	G	G	A	G	G	G	G	G	A	G	G	G	G	G	-	A	G	G	G	G	G	G	G	G
726319	G	T	non_coding_transcript_exon_variant	MODIFIER	fadE15	691C>A		G	G	G	G	G	G	-	G	G	G	G	G	G	G	G	G	G	G	G	G	G	G	G	G	G	G	G	G	G	G	G	G	G	G	G	G	G	G	G	G	G	G
726698	C	T	non_coding_transcript_exon_variant	MODIFIER	fadE15	312G>A		C	C	C	C	C	-	C	C	C	C	C	C	C	C	C	C	-	C	C	C	C	C	C	C	C	T	C	C	C	C	C	C	C	C	C	C	C	C	C	C	C	C
727090	C	T	intergenic_region	MODIFIER	fadE15-ML0600	727090C>T		C	C	C	C	C	C	C	C	C	C	C	C	C	C	C	C	C	C	C	C	C	C	C	C	C	C	C	C	C	C	C	C	C	C	C	C	C	C	C	C	C	C
729183	G	C	intergenic_region	MODIFIER	fadE15-ML0600	729183G>C		G	G	G	G	G	G	G	G	G	G	G	G	G	G	G	G	G	G	G	G	G	G	G	G	G	G	G	G	G	G	G	G	G	G	G	G	G	G	G	G	G	G
729994	C	G	intergenic_region	MODIFIER	fadE15-ML0600	729994C>G		C	C	C	G	-	C	C	C	G	-	C	G	C	C	C	C	-	C	C	C	C	C	C	C	C	C	C	C	C	C	C	C	C	C	C	C	C	C	C	C	C	C
730349	G	C	intergenic_region	MODIFIER	fadE15-ML0600	730349G>C		G	G	G	G	G	G	G	G	G	G	G	G	G	G	G	G	C	G	G	G	G	G	G	C	G	G	G	C	G	C	G	G	G	G	C	G	C	G	G	G	G	G
730687	C	A	intergenic_region	MODIFIER	fadE15-ML0600	730687C>A		C	C	C	C	C	C	C	C	C	C	C	C	C	C	C	C	C	C	C	C	C	C	C	C	C	C	C	C	C	C	C	C	C	C	C	C	C	C	C	C	C	C
732918	T	G	intergenic_region	MODIFIER	ML0600-ML0601	732918T>G		T	T	T	T	T	T	T	T	T	T	T	T	T	T	T	T	-	T	T	T	T	T	T	T	T	T	T	T	T	T	T	T	T	T	T	T	T	T	T	T	T	T
733164	G	A	non_coding_transcript_exon_variant	MODIFIER	ML0601	25G>A		G	G	G	G	G	G	G	G	G	-	G	G	G	G	G	G	G	G	G	G	G	G	G	G	G	G	G	G	G	G	G	G	G	G	G	G	G	G	G	G	G	G
733366	C	T	non_coding_transcript_exon_variant	MODIFIER	ML0601	227C>T		C	C	C	C	C	C	C	C	C	C	C	C	C	C	C	C	C	C	C	C	C	C	C	C	C	C	C	C	C	C	C	C	C	C	C	C	C	C	C	C	C	C
733619	T	A	non_coding_transcript_exon_variant	MODIFIER	ML0601	480T>A		T	T	T	T	T	T	T	T	T	T	T	T	T	T	T	T	T	T	T	T	T	T	T	T	T	T	T	T	T	T	T	T	T	T	T	T	T	T	T	T	T	T
733811	C	A	non_coding_transcript_exon_variant	MODIFIER	ML0601	672C>A		C	A	A	A	A	C	C	C	A	-	C	A	C	C	C	C	-	C	C	C	C	C	C	C	C	C	C	C	C	C	C	C	C	C	C	C	C	C	C	C	C	C
734092	G	T	non_coding_transcript_exon_variant	MODIFIER	ML0602	166G>T		G	G	G	G	G	T	G	G	G	-	G	G	G	G	G	G	G	G	G	G	G	G	G	G	G	G	G	G	G	G	G	G	G	G	G	G	G	G	G	G	G	G
734748	G	A	non_coding_transcript_exon_variant	MODIFIER	ML0602	822G>A		G	G	G	G	G	G	G	G	G	-	G	G	G	G	G	G	-	G	G	G	G	G	G	G	G	G	G	G	G	G	G	G	G	G	G	G	G	G	G	G	G	G
736147	G	A	intergenic_region	MODIFIER	ML0603-rpsT	736147G>A		G	G	G	G	G	G	G	G	G	G	G	G	G	G	G	G	G	G	G	G	G	G	G	G	G	G	G	G	G	G	G	G	G	G	G	G	G	G	G	G	G	G
736572	C	T	synonymous_variant	LOW	ML0605	24C>T	Ser8Ser	C	C	C	C	C	C	C	C	C	C	C	C	C	C	C	C	C	C	C	C	C	C	C	C	C	C	C	C	C	C	C	C	C	C	C	C	C	C	C	C	C	C
737341	G	A	missense_variant	MODERATE	ML0605	793G>A	Glu265Lys	G	G	G	G	G	G	G	G	G	G	G	G	G	G	G	G	G	G	G	G	G	G	G	G	G	G	G	G	G	G	G	G	G	G	G	G	G	G	G	G	G	G
738158	C	T	missense_variant	MODERATE	ML0605	1610C>T	Pro537Leu	C	C	C	C	-	C	C	C	C	-	C	C	C	C	C	C	-	C	C	C	C	C	C	C	C	C	C	C	C	C	C	C	C	C	C	C	C	C	C	C	C	C
738610	G	T	missense_variant	MODERATE	ML0606	377G>T	Gly126Val	G	G	G	G	G	G	-	G	G	G	G	G	G	G	G	G	G	G	G	G	G	G	G	G	G	G	G	G	G	G	G	G	G	G	G	G	G	G	G	G	G	G
739050	G	A	missense_variant	MODERATE	ML0606	817G>A	Val273Met	G	G	G	G	G	G	G	G	G	G	G	G	G	G	G	G	G	G	G	G	G	G	G	G	G	G	G	G	G	G	G	G	G	G	G	G	G	G	G	G	G	G
739688	G	A	missense_variant	MODERATE	ML0607	478G>A	Val160Met	G	G	G	G	G	G	G	G	G	-	G	G	G	G	G	G	G	G	G	G	G	G	G	G	G	G	G	G	G	G	G	G	G	G	G	G	G	G	G	G	G	G
739791	G	A	missense_variant	MODERATE	ML0607	581G>A	Arg194His	G	G	G	G	G	G	G	G	G	G	G	G	G	G	G	G	-	G	G	G	G	G	G	G	G	G	G	G	G	G	G	G	G	G	G	G	G	G	G	G	G	G
739991	T	C	missense_variant	MODERATE	ML0607	781T>C	Tyr261His	T	T	T	T	T	T	T	T	T	T	T	T	T	T	T	T	T	T	T	T	T	T	T	T	T	T	T	T	T	T	T	T	T	T	T	T	T	T	T	T	T	T
740453	G	A	intergenic_region	MODIFIER	ML0607-ML0608	740453G>A		G	G	G	G	G	G	G	G	G	G	G	G	G	G	G	G	G	G	G	G	G	G	G	G	G	G	G	G	G	G	G	G	G	G	G	G	G	G	G	G	G	G
741929	C	T	non_coding_transcript_exon_variant	MODIFIER	ML0609	152C>T		C	C	C	C	C	C	C	C	C	-	C	C	C	C	C	C	C	C	C	C	C	C	C	C	C	C	C	C	C	C	C	C	C	C	C	C	C	C	C	C	C	C
745293	G	A	non_coding_transcript_exon_variant	MODIFIER	ML0612	1362C>T		G	G	G	G	G	G	G	G	G	-	G	G	G	G	G	G	G	G	G	G	G	G	G	G	G	G	G	G	G	G	G	G	G	G	G	G	G	G	G	G	G	G
745554	G	A	non_coding_transcript_exon_variant	MODIFIER	ML0612	1101C>T		G	G	G	G	G	G	G	G	G	-	G	G	G	G	G	G	G	G	G	G	G	G	G	G	G	G	G	G	G	G	G	G	G	G	G	G	G	G	G	G	G	G
745649	C	A	non_coding_transcript_exon_variant	MODIFIER	ML0612	1006G>T		C	C	C	C	C	C	C	C	C	-	C	C	C	C	C	C	C	C	C	C	C	C	C	C	C	C	C	C	C	C	C	C	-	C	C	C	C	C	C	C	C	C
747356	A	G	non_coding_transcript_exon_variant	MODIFIER	ML0613	419T>C		A	A	A	A	A	A	A	A	A	A	A	A	A	A	A	A	A	A	A	A	A	A	A	A	A	A	A	A	A	A	A	A	A	A	A	A	A	A	A	A	A	A
749178	C	T	missense_variant	MODERATE	subI	797C>T	Thr266Ile	C	C	C	C	C	-	-	C	C	-	C	C	C	C	C	C	C	C	C	C	C	C	C	C	C	C	C	C	C	C	C	C	C	C	C	C	C	C	C	C	C	C
750328	T	C	non_coding_transcript_exon_variant	MODIFIER	cysW	71T>C		T	T	T	T	T	T	T	T	T	T	T	T	T	T	T	T	T	T	T	T	T	T	T	T	T	T	T	T	T	T	T	T	T	T	T	T	T	T	T	T	T	T
750910	G	A	non_coding_transcript_exon_variant	MODIFIER	cysW	653G>A		G	G	G	G	G	G	G	G	G	G	G	G	G	G	G	G	G	G	G	G	G	G	G	G	G	G	G	G	G	G	G	G	G	G	G	G	G	G	G	G	G	G
751190	C	A	non_coding_transcript_exon_variant	MODIFIER	cysA	144C>A		C	C	C	C	C	C	C	C	C	C	C	C	C	C	C	C	C	C	C	C	C	C	C	C	C	C	C	C	C	C	C	C	C	C	C	C	C	C	C	C	C	C
751194	A	C	non_coding_transcript_exon_variant	MODIFIER	cysA	148A>C		A	A	A	A	A	A	A	A	A	A	A	A	A	A	A	A	A	A	A	A	A	A	A	A	A	A	A	A	A	A	A	A	A	A	A	A	A	A	A	A	A	A
751547	G	T	intergenic_region	MODIFIER	cysA-ML0619	751547G>T		G	G	G	G	G	G	G	G	G	G	G	G	G	G	G	G	G	G	G	G	G	G	G	G	G	G	G	G	G	G	G	G	G	G	G	G	G	G	G	G	G	G
751982	T	G	non_coding_transcript_exon_variant	MODIFIER	ML0619	447A>C		T	T	T	T	T	T	T	T	T	T	T	T	T	T	T	T	T	T	T	T	T	T	T	T	T	T	T	T	T	T	T	T	T	T	T	T	T	T	T	T	T	T
752055	C	T	non_coding_transcript_exon_variant	MODIFIER	ML0619	374G>A		C	C	C	C	C	C	C	C	C	C	C	C	C	C	C	C	C	C	C	C	C	C	C	C	C	C	C	C	C	T	C	C	C	C	C	C	C	C	C	C	C	C
753514	C	T	intergenic_region	MODIFIER	ML0619-mtb12	753514C>T		C	C	C	C	C	C	C	C	C	C	C	C	C	C	C	C	C	C	C	C	C	C	C	C	C	C	C	C	C	C	C	C	C	C	C	C	C	C	C	C	-	C
754821	C	T	intergenic_region	MODIFIER	ML0621-ML0622	754821C>T		C	C	C	C	C	C	-	C	C	C	C	C	C	C	C	C	C	C	C	C	C	C	C	C	C	C	C	C	C	C	C	C	-	C	C	C	C	C	C	C	C	C
755861	C	G	non_coding_transcript_exon_variant	MODIFIER	ML0623	124G>C		C	C	C	C	C	C	C	C	C	-	C	C	C	C	C	C	C	C	C	C	C	C	C	C	C	C	C	C	C	C	C	C	C	C	C	C	C	C	C	C	C	C
757001	G	A	missense_variant	MODERATE	hrcA	232G>A	Asp78Asn	G	G	G	G	G	G	-	G	G	G	G	G	G	G	G	G	-	G	G	G	G	G	G	G	G	G	G	G	G	G	G	G	G	G	G	G	G	G	G	G	G	G
758963	G	A	missense_variant	MODERATE	dnaJ2	1091G>A	Gly364Asp	G	G	G	G	-	G	-	G	G	-	G	G	G	G	G	G	G	G	G	G	G	G	G	G	G	G	G	G	G	G	G	G	G	G	G	G	G	G	G	G	G	G
759398	G	A	missense_variant	MODERATE	ML0626	358G>A	Gly120Arg	G	G	G	G	G	G	G	-	G	-	G	G	G	G	G	G	G	G	G	G	G	G	G	G	G	G	G	G	A	G	G	G	G	G	G	G	G	G	G	G	G	G
759487	C	T	synonymous_variant	LOW	ML0626	447C>T	Val149Val	C	C	C	C	-	C	C	-	C	-	C	C	C	C	C	C	C	C	C	C	C	C	C	C	C	C	C	C	C	C	C	C	C	C	C	C	C	C	C	C	C	C
760262	A	G	missense_variant	MODERATE	phoH	149A>G	Asp50Gly	A	A	A	A	A	A	A	A	A	A	A	A	A	A	A	A	A	A	A	A	A	A	A	A	A	A	A	A	A	A	A	A	A	A	A	A	A	A	A	A	A	A
761949	G	T	non_coding_transcript_exon_variant	MODIFIER	ML0629	223G>T		G	G	G	G	G	G	G	G	G	-	G	G	G	G	G	G	G	G	G	G	G	G	G	G	G	G	G	G	G	G	G	G	G	G	G	G	G	G	G	G	G	G
762189	G	A	non_coding_transcript_exon_variant	MODIFIER	ML0629	463G>A		G	G	G	G	G	G	G	G	G	G	G	G	G	G	G	G	-	G	G	G	G	G	G	G	G	G	G	G	G	G	G	G	G	G	G	G	G	G	G	G	G	G
763402	C	G	intergenic_region	MODIFIER	ML0630-era	763402C>G		C	C	C	C	C	C	C	C	C	C	C	C	C	C	C	C	C	C	C	C	C	C	C	C	C	C	C	C	C	C	C	C	C	C	C	C	C	C	C	C	C	C
763572	G	A	missense_variant	MODERATE	era	97G>A	Val33Ile	G	G	G	G	G	G	G	G	G	G	G	G	G	G	G	G	G	G	G	G	G	G	G	G	G	G	G	G	G	G	G	G	G	G	G	G	G	G	G	G	G	G
763888	C	T	missense_variant	MODERATE	era	413C>T	Ser138Phe	C	C	C	C	C	C	C	C	C	C	C	C	C	C	C	C	C	C	C	C	C	C	C	C	C	C	C	C	C	C	C	C	C	C	C	C	C	C	C	C	C	C
765357	G	A	non_coding_transcript_exon_variant	MODIFIER	amiA2	456C>T		G	G	G	G	G	G	G	G	G	-	G	G	G	G	G	G	G	G	G	G	G	G	G	G	G	G	G	G	G	G	G	G	G	G	G	G	G	G	G	G	G	G
765420	G	C	non_coding_transcript_exon_variant	MODIFIER	amiA2	393C>G		G	G	G	G	G	G	G	G	G	G	G	G	G	G	G	G	G	G	G	G	G	G	G	G	G	G	G	G	G	G	G	G	G	G	G	G	G	G	G	G	G	G
765782	C	T	non_coding_transcript_exon_variant	MODIFIER	amiA2	31G>A		C	C	C	C	C	C	C	C	C	C	C	C	C	C	T	C	C	C	C	C	C	C	C	C	C	C	C	C	C	C	C	C	-	C	C	C	C	C	C	C	C	C
768366	C	T	non_coding_transcript_exon_variant	MODIFIER	ML0636	108G>A		C	C	C	C	C	C	C	C	C	C	C	C	C	C	C	C	C	C	C	C	C	C	C	C	C	C	C	C	C	C	C	C	C	C	C	C	C	C	C	C	C	C
770683	G	A	synonymous_variant	LOW	uvrD2	1566G>A	Val522Val	G	G	G	G	G	G	G	G	G	-	G	G	G	G	G	G	G	G	G	G	G	G	G	G	G	G	G	G	G	G	G	G	G	G	G	G	G	G	G	G	G	G
771754	G	T	synonymous_variant	LOW	whiB7	33G>T	Leu11Leu	G	G	G	G	G	G	G	G	G	G	G	G	G	G	G	G	G	G	G	G	G	G	G	G	G	G	G	G	G	G	G	G	G	G	G	G	G	G	G	G	G	G
772217	A	G	synonymous_variant	LOW	ML0640	1273T>C	Leu425Leu	A	A	A	A	A	A	A	A	A	A	A	A	A	A	A	A	A	A	A	A	A	A	A	A	A	A	A	A	A	A	A	A	A	A	A	A	A	A	A	A	A	A
772795	A	C	missense_variant	MODERATE	ML0640	695T>G	Met232Arg	A	A	A	A	A	A	A	A	A	-	A	A	A	A	A	A	A	A	A	A	A	A	A	A	A	A	A	A	A	A	A	A	A	A	A	A	A	A	A	A	A	A
772832	G	T	missense_variant	MODERATE	ML0640	658C>A	Gln220Lys	G	G	G	G	G	G	G	G	G	G	G	G	G	G	G	G	G	G	G	G	G	G	G	G	G	G	G	G	G	G	G	G	G	G	G	G	G	G	G	G	G	G
774289	C	T	non_coding_transcript_exon_variant	MODIFIER	ML0641	155G>A		C	C	C	C	C	C	C	C	C	C	C	C	C	C	C	C	C	C	C	C	C	C	C	C	C	C	C	C	C	C	C	C	C	C	C	C	C	C	C	C	C	C
774704	G	A	synonymous_variant	LOW	ML0642	1242C>T	Gly414Gly	G	G	G	G	G	G	G	A	G	G	G	G	G	G	G	G	-	G	G	G	G	G	G	G	G	G	G	G	G	G	G	G	G	G	G	G	G	G	G	G	G	G
778390	G	A	synonymous_variant	LOW	ML0644	1215G>A	Lys405Lys	G	G	G	G	G	G	G	G	G	G	G	G	G	G	G	G	-	G	G	G	G	G	G	G	G	G	G	G	G	G	G	G	G	G	G	G	G	G	G	G	G	G
779155	A	C	synonymous_variant	LOW	ML0644	1980A>C	Leu660Leu	A	A	A	A	A	A	-	A	A	A	A	A	A	A	A	C	A	C	C	A	C	A	A	A	A	A	C	A	C	A	C	A	-	C	A	C	A	C	C	C	C	C
779168	G	A	missense_variant	MODERATE	ML0644	1993G>A	Glu665Lys	G	G	G	G	G	G	-	G	G	G	G	G	G	G	G	G	G	G	G	G	G	G	G	G	G	G	G	G	G	G	G	G	-	G	G	G	G	G	G	G	G	G
779532	C	T	missense_variant	MODERATE	ML0644	2357C>T	Thr786Met	C	C	C	C	C	C	C	C	C	C	C	C	C	C	C	C	T	C	C	C	C	C	C	T	C	C	C	T	C	T	C	C	C	C	T	C	T	C	C	C	C	C
779886	A	G	missense_variant	MODERATE	ML0644	2711A>G	Glu904Gly	A	A	A	A	A	A	A	-	A	-	A	A	A	A	A	A	A	A	A	G	A	A	A	A	A	A	A	A	A	A	A	A	A	A	A	A	A	A	A	A	A	A
779904	C	T	missense_variant	MODERATE	ML0644	2729C>T	Pro910Leu	C	C	C	C	C	C	C	-	C	-	C	C	C	C	C	C	C	C	C	C	C	C	C	C	C	C	C	C	C	C	C	C	C	C	C	C	C	C	C	C	C	C
780178	C	G	intergenic_region	MODIFIER	ML0644-metU	780178C>G		C	C	C	C	C	C	-	C	C	-	C	C	C	C	C	C	C	C	C	C	C	C	C	C	C	C	C	C	C	C	C	C	C	C	C	C	C	C	C	C	G	G
780223	A	G	intergenic_region	MODIFIER	ML0644-metU	780223A>G		A	A	A	A	A	A	A	A	A	A	A	A	A	A	A	A	A	A	A	A	A	A	A	G	A	A	A	A	A	G	A	A	A	A	A	A	A	A	A	A	A	A
780299	C	T	missense_variant	MODERATE	metU	16C>T	Leu6Phe	C	C	C	C	C	C	C	C	C	C	C	C	C	C	C	C	C	C	C	C	C	C	C	C	C	C	C	C	C	C	C	C	C	C	C	C	C	C	C	C	C	C
783579	C	T	non_coding_transcript_exon_variant	MODIFIER	hpx	403C>T		C	C	C	C	C	C	C	C	C	-	C	C	C	C	C	C	C	C	C	C	C	C	C	C	C	C	C	C	C	C	C	C	C	C	C	C	C	C	C	C	C	C
783910	C	A	non_coding_transcript_exon_variant	MODIFIER	ML0647	1264G>T		C	C	C	C	C	-	C	C	C	-	C	C	C	C	C	C	-	C	C	C	C	C	C	C	C	C	C	C	C	C	C	C	C	C	C	C	C	C	C	C	C	C
784260	C	A	non_coding_transcript_exon_variant	MODIFIER	ML0647	914G>T		C	C	C	C	C	A	-	C	C	-	C	C	C	C	C	C	C	C	C	C	C	C	C	C	C	C	C	C	C	C	C	C	C	C	C	C	C	C	C	C	C	C
784611	C	T	non_coding_transcript_exon_variant	MODIFIER	ML0647	563G>A		C	C	C	C	C	C	C	C	C	C	C	C	C	C	C	C	C	C	C	C	C	C	C	C	C	C	C	C	C	C	C	C	C	C	C	C	C	C	C	C	C	C
786800	T	A	non_coding_transcript_exon_variant	MODIFIER	ML0648	366A>T		T	T	T	T	T	T	T	T	T	T	T	T	T	T	T	T	-	T	T	T	T	T	T	T	T	T	T	T	T	T	T	T	T	T	T	T	T	T	T	T	T	T
787075	C	T	non_coding_transcript_exon_variant	MODIFIER	ML0648	91G>A		C	C	C	C	C	C	C	C	C	C	C	C	C	C	C	C	C	C	C	C	C	C	C	C	C	C	C	C	C	C	C	C	C	C	C	C	C	C	C	C	C	C
787411	C	T	non_coding_transcript_exon_variant	MODIFIER	ML0649	886G>A		C	C	C	C	C	C	C	C	C	C	C	C	C	C	C	C	C	C	C	C	C	C	C	C	C	C	C	C	C	C	C	C	C	C	C	C	C	C	C	C	C	C
787589	C	T	non_coding_transcript_exon_variant	MODIFIER	ML0649	708G>A		C	C	C	C	C	C	C	C	C	C	C	C	C	C	C	C	C	C	C	C	C	C	C	C	C	C	C	C	C	C	C	C	C	C	C	C	C	C	C	C	C	C
790216	G	A	non_coding_transcript_exon_variant	MODIFIER	ML0652	109G>A		G	G	G	G	G	G	G	G	G	G	G	G	G	G	G	G	G	G	G	G	G	G	G	G	G	G	G	G	G	G	G	G	G	G	G	G	G	G	G	G	G	G
790331	C	T	non_coding_transcript_exon_variant	MODIFIER	ML0652	224C>T		C	C	C	C	C	C	C	C	C	C	C	C	C	C	C	C	C	C	C	C	C	C	C	C	C	C	C	C	C	C	C	C	C	C	C	C	C	C	C	C	C	C
790446	G	A	non_coding_transcript_exon_variant	MODIFIER	ML0652	339G>A		G	G	G	G	G	G	G	G	G	G	G	G	G	G	G	G	G	G	G	G	G	G	G	G	G	G	G	G	G	G	G	G	G	G	G	G	G	G	G	G	G	G
791128	C	T	non_coding_transcript_exon_variant	MODIFIER	ML0653	81C>T		C	C	C	C	C	-	C	C	C	C	C	C	C	C	C	C	C	C	C	C	C	C	C	C	C	C	C	C	C	C	C	C	C	C	C	C	C	C	C	C	C	C
791257	G	A	non_coding_transcript_exon_variant	MODIFIER	ML0653	210G>A		G	G	G	G	G	G	G	G	G	G	G	G	G	G	G	G	G	G	G	G	G	G	G	G	G	G	G	G	G	G	G	G	G	G	G	G	G	G	G	G	G	G
791881	C	G	non_coding_transcript_exon_variant	MODIFIER	moxR3	225C>G		C	C	C	C	C	C	C	C	C	C	C	C	C	C	C	C	C	C	C	C	C	C	C	C	C	C	C	C	C	C	C	C	C	C	C	C	C	C	C	C	C	C
794050	G	A	intergenic_region	MODIFIER	ML0656-nuoN	794050G>A		G	G	G	G	G	G	G	G	G	G	G	G	G	G	G	G	G	G	G	G	G	G	G	G	G	G	G	G	G	G	G	G	G	G	G	G	G	G	G	G	G	G
795766	C	G	missense_variant	MODERATE	ML0659	98G>C	Gly33Ala	C	C	C	C	C	C	-	C	C	C	C	C	C	C	C	C	C	C	C	C	C	C	C	C	C	C	C	C	C	C	C	C	C	C	C	C	C	C	C	C	C	C
796113	A	C	synonymous_variant	LOW	fadE23	1137T>G	Thr379Thr	A	A	A	A	A	A	A	A	A	A	A	A	A	A	A	A	-	A	A	A	A	A	A	A	A	A	A	A	A	A	A	A	A	A	A	A	A	C	A	A	A	A
797493	G	C	synonymous_variant	LOW	fadE24	1197C>G	Gly399Gly	G	G	G	G	G	G	-	-	G	-	G	G	G	G	G	G	G	G	G	G	G	G	G	G	G	G	G	G	G	G	G	G	G	G	G	G	G	G	G	G	G	G
797974	C	T	missense_variant	MODERATE	fadE24	716G>A	Arg239Gln	C	C	C	C	C	C	C	C	C	-	C	C	C	C	C	C	C	C	C	C	C	C	C	C	C	C	C	C	C	C	C	C	C	C	C	C	C	C	C	C	C	C
797977	G	T	missense_variant	MODERATE	fadE24	713C>A	Thr238Asn	G	G	G	G	G	G	G	G	G	-	G	G	G	G	G	G	G	G	G	G	G	G	G	G	G	G	G	G	G	G	G	G	G	G	G	G	G	G	G	G	G	G
798233	T	C	missense_variant	MODERATE	fadE24	457A>G	Thr153Ala	T	T	T	T	T	T	T	T	T	T	T	T	T	T	T	T	T	T	T	T	T	T	T	T	T	T	C	T	T	T	T	T	T	T	T	T	T	T	T	T	T	T
798237	G	A	synonymous_variant	LOW	fadE24	453C>T	Ile151Ile	G	G	G	G	G	G	G	G	G	G	G	G	G	G	G	G	G	G	G	G	G	G	G	G	G	G	G	G	G	G	G	G	G	G	G	G	G	G	G	G	G	G
800082	C	T	intergenic_region	MODIFIER	ML0663-ML0664	800082C>T		C	C	C	C	C	C	C	C	C	C	C	C	C	C	C	C	C	C	C	C	C	C	C	C	C	C	C	C	T	C	C	C	C	C	C	C	C	C	C	C	C	C
803418	G	A	intergenic_region	MODIFIER	fprA-prfB	803418G>A		G	G	G	G	G	G	G	G	G	-	G	G	G	G	G	G	G	G	G	G	G	G	G	G	G	G	G	G	G	G	G	G	G	G	G	G	G	G	G	G	G	G
805290	C	T	non_coding_transcript_exon_variant	MODIFIER	ML0668	611C>T		C	C	C	C	C	C	C	C	C	C	C	C	C	C	C	C	C	C	C	C	C	C	C	C	C	C	C	C	C	C	C	C	C	C	C	C	C	C	C	C	C	C
807196	C	T	missense_variant	MODERATE	ftsX	587C>T	Ala196Val	C	C	C	C	C	C	-	C	C	-	C	C	C	C	C	C	C	C	C	C	C	C	C	C	C	C	C	C	C	C	C	C	C	C	C	C	C	C	C	C	C	C
807258	C	G	missense_variant	MODERATE	ftsX	649C>G	Gln217Glu	C	C	C	C	C	C	-	C	C	-	C	C	C	C	C	C	C	C	C	C	C	C	G	C	G	C	C	C	C	C	C	C	C	C	C	C	C	C	C	C	C	C
807613	C	T	synonymous_variant	LOW	smpB	108C>T	Gly36Gly	C	T	T	T	T	C	C	C	T	T	C	T	C	C	C	C	-	C	C	C	C	C	C	C	C	C	C	C	C	C	C	C	C	C	C	C	C	C	C	C	C	C
807884	G	A	missense_variant	MODERATE	smpB	379G>A	Ala127Thr	G	G	G	G	-	G	-	G	G	G	G	G	G	G	G	G	G	G	G	G	G	G	G	G	G	A	G	G	G	G	G	G	G	G	G	G	G	G	G	G	G	G
809015	T	C	intergenic_region	MODIFIER	ML0672-ML0673	809015T>C		T	T	T	T	T	T	-	T	T	T	T	T	T	T	T	T	-	T	T	T	T	T	T	T	T	T	T	T	T	T	T	T	T	T	T	T	T	T	T	T	T	T
809458	G	A	intergenic_region	MODIFIER	ML0672-ML0673	809458G>A		G	G	-	G	G	G	G	G	G	G	G	G	G	G	G	G	G	G	G	G	G	G	G	G	G	G	G	G	G	G	G	G	G	G	G	G	G	G	G	G	G	G
810101	C	T	non_coding_transcript_exon_variant	MODIFIER	ML0673	383G>A		C	C	C	C	C	C	C	C	C	C	C	C	C	C	C	C	-	C	C	C	C	C	C	C	C	C	C	C	C	C	C	C	C	C	C	C	C	C	C	C	C	C
810433	A	G	non_coding_transcript_exon_variant	MODIFIER	ML0673	51T>C		A	A	A	A	A	A	A	A	A	A	A	A	A	A	A	A	A	A	A	A	A	A	A	A	A	A	A	A	A	A	A	A	-	A	A	A	A	A	A	A	A	A
810966	C	T	missense_variant	MODERATE	folD	275C>T	Thr92Ile	C	C	C	C	C	C	C	C	C	C	C	C	C	C	C	C	C	C	C	C	C	C	C	C	C	C	C	C	C	C	C	C	C	C	C	C	C	C	C	C	C	C
811418	G	A	missense_variant	MODERATE	folD	727G>A	Asp243Asn	G	G	G	G	-	G	G	G	G	-	G	G	G	G	G	G	G	A	G	G	A	G	G	G	G	G	A	G	G	G	G	G	G	A	G	G	G	G	G	A	G	G
812000	C	G	missense_variant	MODERATE	ML0676	292G>C	Ala98Pro	C	C	C	C	C	C	C	C	C	C	C	C	C	C	C	C	C	C	C	C	C	C	C	C	C	C	C	C	C	C	C	C	C	C	C	C	C	C	C	C	C	C
812166	C	G	synonymous_variant	LOW	ML0676	126G>C	Leu42Leu	C	C	C	C	C	C	C	C	C	-	C	C	C	C	C	C	C	C	C	C	C	C	C	C	C	C	C	C	C	C	C	C	C	C	C	C	C	C	C	C	C	C
812579	C	T	non_coding_transcript_exon_variant	MODIFIER	ML0677	53C>T		C	C	C	C	C	C	C	C	C	C	C	C	C	C	C	C	C	C	C	C	C	C	C	C	C	C	C	C	C	C	C	C	C	C	C	C	C	C	C	C	C	C
812629	C	T	non_coding_transcript_exon_variant	MODIFIER	ML0677	103C>T		C	C	C	C	C	C	-	T	C	C	C	C	C	C	C	C	C	C	C	C	C	C	C	C	C	C	C	C	C	C	C	C	C	C	C	C	C	C	C	C	C	C
815477	G	A	non_coding_transcript_exon_variant	MODIFIER	ML0680	486G>A		G	G	G	G	G	G	G	G	G	G	G	G	G	G	G	G	G	G	G	G	G	G	G	G	G	G	G	G	G	G	G	G	G	G	G	G	G	G	G	G	G	G
815702	G	A	non_coding_transcript_exon_variant	MODIFIER	ML0680	711G>A		G	G	G	G	G	G	G	G	G	G	G	G	G	G	G	G	G	A	G	G	A	G	G	G	G	G	A	G	G	G	G	G	G	A	G	G	G	G	G	A	G	G
815937	C	T	non_coding_transcript_exon_variant	MODIFIER	ML0680	946C>T		C	C	C	C	C	C	C	C	C	C	C	C	C	C	C	C	C	C	C	C	C	C	C	C	C	C	C	C	C	C	C	C	C	C	C	C	C	C	C	C	C	C
816835	C	T	non_coding_transcript_exon_variant	MODIFIER	ML0681	221G>A		C	C	C	C	C	C	C	C	C	-	C	C	C	C	C	C	C	C	C	C	C	C	C	C	C	C	C	C	C	C	C	C	C	C	C	C	C	C	C	C	C	C
817228	C	T	missense_variant	MODERATE	metA	1030G>A	Val344Ile	C	C	C	C	C	C	-	C	C	C	C	C	C	C	C	C	C	C	C	C	C	C	C	C	C	C	C	C	C	C	C	C	C	C	C	C	C	C	C	C	C	C
818377	C	T	non_coding_transcript_exon_variant	MODIFIER	metC	1136G>A		C	C	C	C	C	C	C	C	C	C	C	C	C	C	C	C	C	C	C	C	C	C	C	C	C	C	C	C	C	C	C	C	C	C	C	C	C	C	C	C	C	C
819272	A	G	non_coding_transcript_exon_variant	MODIFIER	metC	241T>C		A	A	A	A	A	A	A	A	A	A	A	A	A	A	A	A	A	A	A	A	A	A	A	A	A	A	A	A	A	A	A	A	A	A	A	A	G	A	A	A	A	A
821967	G	A	synonymous_variant	LOW	ML0685	124C>T	Leu42Leu	G	G	G	G	G	G	G	G	G	G	G	G	G	G	G	G	G	G	G	G	G	G	G	G	G	G	G	G	G	G	G	G	G	G	G	G	G	G	G	G	G	G
822703	C	T	missense_variant	MODERATE	trpS	578C>T	Ala193Val	C	C	C	C	C	C	C	C	C	C	T	C	C	C	C	C	C	C	C	C	C	C	C	C	C	C	C	C	C	C	C	C	C	C	C	C	C	C	C	C	C	C
824274	C	G	non_coding_transcript_exon_variant	MODIFIER	nagA	1103G>C		C	C	C	C	C	C	C	C	C	C	C	C	C	C	C	C	C	C	C	C	C	C	C	C	C	C	C	C	C	C	C	C	C	C	C	C	C	C	C	C	C	C
827703	G	C	non_coding_transcript_exon_variant	MODIFIER	sugI	61C>G		G	G	G	G	G	G	G	G	G	G	G	G	G	G	G	G	G	G	G	G	G	G	G	G	G	G	G	G	G	G	G	G	G	G	G	G	G	G	G	G	-	G
827799	G	A	intergenic_region	MODIFIER	sugI-ML0691	827799G>A		G	G	G	G	G	G	G	G	G	G	G	G	G	G	G	G	G	G	G	G	G	G	G	G	G	G	G	G	G	G	G	G	G	G	G	G	G	G	G	G	-	G
829183	G	A	intergenic_region	MODIFIER	ML0691-ML0692	829183G>A		G	G	G	G	G	G	G	G	G	G	G	G	G	G	G	G	G	G	G	G	G	G	G	G	G	G	G	G	G	G	G	G	G	G	G	G	G	G	G	G	G	G
829444	G	A	intergenic_region	MODIFIER	ML0691-ML0692	829444G>A		G	G	G	G	G	G	G	G	G	G	G	G	G	G	G	G	G	G	G	G	G	G	G	G	G	G	G	G	G	G	G	G	G	G	G	G	G	G	G	G	G	G
831215	G	T	non_coding_transcript_exon_variant	MODIFIER	sigJ	33G>T		G	G	G	G	G	G	G	G	G	-	G	G	G	G	T	G	G	G	G	G	G	G	G	G	G	G	G	G	G	G	G	G	G	G	G	G	G	G	G	G	G	G
832152	T	C	non_coding_transcript_exon_variant	MODIFIER	ML0694	385A>G		T	C	C	C	C	T	C	C	C	C	T	C	T	T	C	C	T	C	C	T	C	C	T	T	T	T	C	T	C	T	C	C	C	C	T	C	T	C	C	C	C	C
832480	C	T	non_coding_transcript_exon_variant	MODIFIER	ML0694	57G>A		C	C	C	C	C	C	C	C	C	C	C	C	C	C	C	C	C	C	C	C	C	C	C	C	C	C	C	C	C	C	C	C	C	C	C	C	C	C	C	C	C	C
832562	G	T	intergenic_region	MODIFIER	ML0694-ML0695	832562G>T		G	G	G	G	G	G	G	G	G	G	G	G	G	G	G	G	-	G	G	G	G	G	G	G	G	G	G	G	G	G	G	G	G	G	G	G	G	G	G	G	G	G
833172	T	G	non_coding_transcript_exon_variant	MODIFIER	ML0695	8T>G		T	T	T	T	T	-	-	-	T	-	T	T	T	T	T	T	T	T	T	T	T	T	T	T	T	T	T	T	T	T	T	T	T	T	T	T	T	T	T	T	T	T
836074	C	T	missense_variant	MODERATE	sdhA	347G>A	Arg116His	C	C	C	C	-	C	-	-	C	-	C	C	C	C	C	C	-	C	C	C	C	C	C	C	C	C	C	C	C	C	C	C	C	C	C	C	C	C	C	C	C	C
836098	G	A	missense_variant	MODERATE	sdhA	323C>T	Pro108Leu	G	G	G	G	G	G	G	G	G	-	G	G	G	G	G	G	G	G	G	G	G	G	G	G	G	G	G	G	G	G	G	G	G	G	G	G	G	G	G	G	G	G
836100	G	A	synonymous_variant	LOW	sdhA	321C>T	Thr107Thr	G	G	G	G	G	G	G	-	G	-	G	G	G	G	G	G	G	G	G	G	G	G	G	G	A	G	G	G	G	G	G	G	G	G	G	G	G	G	G	G	G	G
836567	G	A	synonymous_variant	LOW	sdhD	366C>T	Ile122Ile	G	G	G	G	G	G	-	G	G	G	G	G	G	G	G	G	-	G	G	G	G	G	G	G	G	G	G	G	G	G	G	G	G	G	G	G	G	G	G	G	G	G
836798	G	A	synonymous_variant	LOW	sdhD	135C>T	Ala45Ala	G	G	G	G	G	G	G	G	G	-	G	G	G	G	G	G	G	G	G	G	G	G	G	G	G	G	G	G	G	G	G	G	G	G	G	G	G	G	G	G	G	G
837027	T	G	missense_variant	MODERATE	sdhC	364A>C	Ile122Leu	T	T	T	T	T	T	T	T	T	T	T	T	T	T	T	T	-	T	T	T	T	T	T	T	T	T	T	T	T	T	T	T	T	T	T	T	T	T	T	T	T	T
837563	C	T	intergenic_region	MODIFIER	sdhC-add	837563C>T		C	C	C	C	C	C	C	C	C	C	C	C	C	C	C	C	C	C	C	C	C	C	C	C	C	C	C	C	C	C	C	C	C	C	C	C	C	C	C	C	C	C
839901	G	A	non_coding_transcript_exon_variant	MODIFIER	ML0702	913C>T		G	G	G	G	G	G	G	G	G	G	G	G	G	G	G	G	G	G	G	G	G	G	G	G	G	G	G	G	G	G	G	G	G	G	G	G	G	G	G	G	G	G
840584	A	G	non_coding_transcript_exon_variant	MODIFIER	ML0702	230T>C		A	G	G	G	G	G	G	G	G	-	G	G	A	G	G	G	G	G	G	G	G	G	G	G	G	G	G	G	G	G	G	G	G	G	G	G	G	G	G	G	G	G
840961	G	A	missense_variant	MODERATE	ML0703	1193C>T	Pro398Leu	G	G	G	G	G	G	G	G	G	-	G	G	G	G	G	G	G	G	G	G	G	G	G	G	G	G	G	G	G	G	G	G	G	G	G	G	G	G	G	G	G	G
845064	C	T	missense_variant	MODERATE	pmmB	400G>A	Ala134Thr	C	C	C	C	-	C	-	-	C	-	C	C	C	C	C	C	C	C	C	C	C	C	C	C	C	C	C	C	C	C	C	C	C	C	C	C	C	C	C	C	C	C
845673	C	T	synonymous_variant	LOW	deoD	594G>A	Arg198Arg	C	C	C	C	C	C	C	-	C	C	C	C	C	C	C	C	C	C	C	C	C	C	C	C	C	C	C	C	C	C	C	C	-	C	C	C	C	C	C	C	C	C
848261	G	A	non_coding_transcript_exon_variant	MODIFIER	amiA	617G>A		G	G	G	G	G	G	G	G	G	G	G	G	G	G	G	G	A	G	G	A	G	G	A	A	A	A	G	A	G	A	G	G	G	G	A	G	A	G	G	G	G	G
848291	A	G	non_coding_transcript_exon_variant	MODIFIER	amiA	647A>G		A	A	A	A	A	A	A	A	A	A	A	A	A	A	A	A	A	A	A	A	A	A	A	A	A	A	A	A	A	A	A	A	A	A	A	A	A	A	A	A	A	A
848849	C	T	intergenic_region	MODIFIER	amiA-ML0710	848849C>T		C	C	C	C	C	C	C	C	C	C	C	C	C	C	C	C	C	C	C	C	C	C	C	C	C	C	C	C	C	C	C	C	C	C	C	C	C	C	C	C	C	C
850550	G	A	non_coding_transcript_exon_variant	MODIFIER	lpdA	115G>A		G	G	G	G	G	G	G	G	G	-	G	G	G	G	G	G	-	G	G	G	G	G	G	G	G	G	G	G	G	G	G	G	G	G	G	G	G	G	G	G	G	G
853213	C	T	synonymous_variant	LOW	glpD	1266C>T	Gly422Gly	C	C	C	C	C	C	C	-	C	C	C	C	C	C	C	C	C	C	C	C	C	C	C	C	C	C	C	C	C	C	C	C	C	C	C	C	C	C	C	C	C	C
853292	C	T	missense_variant	MODERATE	glpD	1345C>T	His449Tyr	C	C	C	C	C	C	C	T	C	-	C	C	C	C	C	C	C	C	C	C	C	C	C	C	C	C	C	C	C	C	C	C	C	C	C	C	C	C	C	C	C	C
854432	C	G	non_coding_transcript_exon_variant	MODIFIER	ML0714	740C>G		C	C	C	C	C	C	C	C	C	C	C	C	C	C	C	C	C	C	C	C	C	C	C	C	C	C	C	C	C	C	C	C	C	C	C	C	C	G	C	C	C	C
855081	G	A	synonymous_variant	LOW	lpqC	306G>A	Gly102Gly	G	G	G	G	G	G	G	G	G	G	G	G	G	G	A	G	G	G	G	G	G	G	G	G	G	G	G	G	G	G	G	G	G	G	G	G	G	G	G	G	G	G
855414	C	T	synonymous_variant	LOW	lpqC	639C>T	Thr213Thr	C	C	C	C	C	C	C	C	C	C	C	C	C	C	C	C	-	C	C	C	C	C	C	C	C	C	C	C	C	C	C	C	C	C	C	C	C	C	C	C	C	C
856547	C	A	non_coding_transcript_exon_variant	MODIFIER	lhr	3267G>T		C	C	C	C	C	-	C	C	C	C	C	C	C	C	C	C	-	C	C	C	C	C	C	C	C	C	C	C	C	C	C	C	C	C	C	C	C	C	C	C	C	C
856645	T	A	non_coding_transcript_exon_variant	MODIFIER	lhr	3169A>T		T	T	T	T	T	T	-	T	T	-	T	T	T	T	T	T	-	T	T	T	T	T	T	T	T	T	T	T	T	T	T	T	T	T	T	T	T	T	T	T	T	T
857068	G	T	non_coding_transcript_exon_variant	MODIFIER	lhr	2746C>A		G	G	G	G	G	G	-	G	G	G	G	G	G	G	G	G	G	G	G	G	G	G	G	G	G	G	G	G	G	G	G	G	G	G	G	G	G	G	G	G	G	G
857986	C	T	non_coding_transcript_exon_variant	MODIFIER	lhr	1828G>A		C	C	C	C	C	C	C	C	C	-	C	C	C	C	C	C	C	C	C	C	C	C	C	C	C	C	C	C	C	C	C	C	C	C	C	C	C	C	C	C	C	C
859130	T	C	non_coding_transcript_exon_variant	MODIFIER	lhr	684A>G		T	T	T	T	T	T	T	T	T	-	T	T	T	T	T	T	C	T	T	T	T	T	T	C	T	T	T	T	T	C	T	T	T	T	T	T	C	T	T	T	T	T
861117	G	A	non_coding_transcript_exon_variant	MODIFIER	aldB	836C>T		G	G	G	G	G	G	G	G	G	G	G	G	G	G	G	G	G	G	G	G	G	G	G	G	G	G	G	G	G	G	G	G	G	G	G	G	G	G	G	G	G	G
863052	G	A	non_coding_transcript_exon_variant	MODIFIER	ML0719	248C>T		G	G	G	G	G	G	G	G	G	G	G	G	G	G	G	G	G	G	G	G	G	G	G	G	G	G	G	G	A	G	G	G	G	G	G	G	G	G	G	G	G	G
863532	G	T	non_coding_transcript_exon_variant	MODIFIER	ML0720	155G>T		G	G	G	G	G	G	G	G	G	G	G	G	G	G	G	G	-	G	G	G	G	G	G	G	G	G	G	G	G	G	G	G	G	G	G	G	G	G	G	G	G	G
865541	C	G	non_coding_transcript_exon_variant	MODIFIER	ML0722	171C>G		C	C	C	C	C	C	C	C	C	C	C	C	C	C	C	C	C	C	C	C	C	C	C	C	C	C	C	C	C	C	C	C	C	C	C	C	C	C	C	C	C	C
865864	T	A	non_coding_transcript_exon_variant	MODIFIER	ML0723	140T>A		T	T	T	T	T	T	T	T	T	T	T	T	T	T	T	T	T	T	T	T	T	T	T	T	T	T	T	T	T	T	T	T	T	T	T	T	T	T	T	T	T	T
866543	C	T	non_coding_transcript_exon_variant	MODIFIER	rsbW	508C>T		C	C	C	C	C	C	C	C	C	C	C	C	C	C	C	C	-	C	C	C	C	C	C	C	C	C	C	C	C	C	C	C	C	C	C	C	C	C	C	C	C	C
869066	C	T	missense_variant	MODERATE	bccA	427G>A	Asp143Asn	C	C	C	C	-	C	C	C	C	-	C	C	C	C	C	C	C	C	C	C	C	C	C	C	C	C	C	C	C	C	C	C	C	C	C	C	C	C	C	C	C	C
870381	G	A	missense_variant	MODERATE	sseA	538C>T	Leu180Phe	G	G	G	G	G	G	G	G	G	-	G	G	G	G	G	G	G	G	G	G	G	G	G	G	G	G	G	G	G	G	G	G	G	G	G	G	G	G	G	G	G	G
871694	C	G	missense_variant	MODERATE	ML0729	67G>C	Asp23His	C	C	C	C	C	C	C	C	C	C	C	C	C	C	C	C	C	G	C	C	G	C	C	C	C	C	G	C	C	C	C	C	C	G	C	C	C	C	C	C	C	C
873316	G	A	synonymous_variant	LOW	accD5	342C>T	Ser114Ser	G	G	G	G	G	G	G	G	G	G	G	G	G	G	G	G	G	G	G	G	G	G	G	G	G	G	G	G	G	G	G	G	G	G	G	G	G	G	G	G	G	G
874923	C	T	missense_variant	MODERATE	ML0733	247C>T	Leu83Phe	C	C	C	C	C	C	C	C	C	C	C	C	C	C	C	C	C	C	C	C	C	C	C	C	C	C	C	C	C	C	T	C	C	C	C	C	C	C	T	C	C	C
875024	A	G	synonymous_variant	LOW	ML0733	348A>G	Val116Val	A	A	A	A	A	A	A	A	A	A	A	A	A	A	A	G	-	G	G	A	G	A	A	A	A	A	G	A	G	A	G	A	G	G	A	G	A	G	G	G	G	G
877843	G	A	intergenic_region	MODIFIER	purE-fadE25	877843G>A		G	G	G	G	G	G	G	G	G	G	G	G	G	G	G	G	G	G	G	G	G	G	G	G	G	G	G	G	G	G	G	G	G	G	G	G	G	G	G	G	G	G
877852	G	C	intergenic_region	MODIFIER	purE-fadE25	877852G>C		G	G	G	G	G	G	G	G	G	G	G	G	G	G	G	G	G	G	G	G	G	G	G	G	G	G	G	G	G	G	G	G	G	G	G	G	G	G	G	G	G	G
878028	G	A	missense_variant	MODERATE	fadE25	176G>A	Gly59Asp	G	G	G	G	G	G	G	G	G	G	G	G	G	G	G	G	-	G	G	G	G	G	G	G	G	G	G	G	G	G	G	G	G	G	G	G	G	G	G	G	G	G
878370	C	T	missense_variant	MODERATE	fadE25	518C>T	Thr173Ile	C	C	C	C	C	C	C	C	C	C	C	C	C	C	C	C	C	C	C	C	C	C	C	C	C	C	C	C	C	C	C	C	C	C	C	C	C	C	C	C	C	C
878501	C	T	missense_variant	MODERATE	fadE25	649C>T	Pro217Ser	C	C	C	C	C	C	C	-	C	C	C	C	C	C	C	C	-	C	C	C	C	C	C	C	C	C	C	C	C	C	C	C	C	C	C	C	C	C	C	C	C	C
878615	A	G	missense_variant	MODERATE	fadE25	763A>G	Ile255Val	A	A	A	A	A	A	A	A	A	A	A	A	A	A	A	A	A	A	A	A	A	A	A	A	A	A	A	A	A	A	A	A	A	A	A	A	A	A	A	A	A	A
878760	C	T	missense_variant	MODERATE	fadE25	908C>T	Ala303Val	C	C	C	C	C	C	C	C	C	C	C	C	C	T	C	C	C	C	C	C	C	C	C	C	C	C	C	C	C	C	C	C	C	C	C	C	C	C	C	C	C	C
879854	G	A	non_coding_transcript_exon_variant	MODIFIER	pstC	665C>T		G	G	G	G	G	G	G	G	G	G	G	G	G	G	G	G	G	G	G	G	G	G	G	G	G	G	G	G	G	G	G	G	-	G	G	G	G	G	G	G	G	G
881107	A	G	non_coding_transcript_exon_variant	MODIFIER	phoS1	548T>C		A	A	A	A	A	A	A	A	A	A	A	A	A	A	A	A	-	A	A	A	A	A	A	A	A	A	A	A	A	A	A	A	A	A	A	A	A	A	A	A	A	A
881596	G	A	non_coding_transcript_exon_variant	MODIFIER	phoS1	59C>T		G	G	G	G	G	G	-	G	G	G	G	G	G	G	G	G	G	G	G	G	G	G	G	G	G	G	G	G	G	G	G	G	G	G	G	G	G	G	G	G	G	G
881941	C	T	non_coding_transcript_exon_variant	MODIFIER	pstB	648G>A		C	C	C	C	C	C	C	C	C	C	C	C	C	C	C	C	C	C	C	C	C	C	C	C	C	C	C	C	C	C	C	C	C	C	C	C	C	C	C	C	C	C
882481	C	T	non_coding_transcript_exon_variant	MODIFIER	pstB	108G>A		C	C	C	C	C	C	C	C	C	C	C	C	C	C	C	C	C	C	C	C	C	C	C	C	C	C	C	C	C	C	C	C	C	C	C	C	C	C	C	C	C	C
882517	C	T	non_coding_transcript_exon_variant	MODIFIER	pstB	72G>A		C	C	C	C	C	C	C	T	C	C	C	C	C	C	C	C	C	C	C	C	C	C	C	C	C	C	C	C	C	C	C	C	C	C	C	C	C	C	C	C	C	C
886998	T	G	intergenic_region	MODIFIER	ML0744-ML0745	886998T>G		T	T	T	T	T	T	T	T	T	T	T	T	T	T	T	T	T	T	T	T	T	T	T	T	T	T	T	T	T	T	T	T	T	T	T	T	T	T	T	T	T	T
887627	T	C	non_coding_transcript_exon_variant	MODIFIER	ML0745	340A>G		T	T	T	T	T	T	-	T	C	T	T	T	T	T	T	T	T	T	T	T	T	T	T	T	T	T	T	T	T	T	T	T	T	T	T	T	T	T	T	T	T	T
888934	C	A	missense_variant	MODERATE	ctpC	2037G>T	Met679Ile	C	C	C	C	C	C	C	-	C	C	C	C	C	C	C	C	C	C	C	C	C	C	C	C	C	C	C	C	C	C	C	C	C	C	C	C	C	C	C	C	C	C
888972	C	T	missense_variant	MODERATE	ctpC	1999G>A	Gly667Arg	C	C	C	C	C	C	C	-	C	C	C	C	C	T	C	C	C	C	C	C	C	C	C	C	C	C	C	C	C	C	C	C	C	C	C	C	C	C	C	C	C	C
889482	G	A	synonymous_variant	LOW	ctpC	1489C>T	Leu497Leu	G	G	G	G	G	G	G	-	G	-	G	G	G	G	G	G	A	G	G	A	G	G	A	A	A	A	G	A	G	A	G	G	G	G	A	G	A	G	G	G	G	G
889764	G	A	missense_variant	MODERATE	ctpC	1207C>T	His403Tyr	G	G	G	G	-	G	G	G	G	-	G	G	G	G	G	G	G	G	G	G	G	G	G	G	G	G	G	G	G	G	G	G	G	G	G	G	G	G	G	G	G	G
890227	G	A	synonymous_variant	LOW	ctpC	744C>T	Asp248Asp	G	G	G	G	G	G	G	G	G	-	G	G	G	G	G	G	G	G	G	G	G	G	G	G	G	G	G	G	G	G	G	G	G	G	G	G	G	G	G	G	G	G
890428	C	T	synonymous_variant	LOW	ctpC	543G>A	Leu181Leu	C	C	C	C	C	C	C	C	C	C	C	C	C	C	C	C	C	C	C	C	C	C	C	C	C	C	C	C	C	C	C	C	-	C	C	C	C	C	C	C	C	C
890453	A	G	missense_variant	MODERATE	ctpC	518T>C	Val173Ala	A	G	G	G	G	G	G	G	G	-	G	G	A	G	G	G	-	G	G	G	G	G	G	G	G	G	G	G	G	G	G	G	G	G	G	G	G	G	G	G	G	G
890726	G	A	missense_variant	MODERATE	ctpC	245C>T	Ala82Val	G	G	G	G	G	G	G	G	G	G	G	G	G	G	G	G	G	G	G	G	G	G	G	G	G	G	G	G	G	G	G	G	G	G	G	G	G	G	G	G	G	G
891080	G	T	synonymous_variant	LOW	ML0748	180C>A	Ala60Ala	G	G	G	G	-	G	-	G	G	-	G	G	G	G	G	G	G	G	G	G	G	G	G	G	G	G	G	G	G	G	G	G	G	G	G	G	G	G	G	G	G	G
891321	G	T	intergenic_region	MODIFIER	ML0748-ML0749	891321G>T		G	G	G	G	G	G	G	G	G	G	G	G	G	G	G	G	G	G	G	G	G	G	G	G	G	G	G	G	G	G	G	G	-	G	G	G	G	G	G	G	G	G
891446	G	A	non_coding_transcript_exon_variant	MODIFIER	ML0749	579C>T		G	G	G	G	G	G	G	G	G	-	G	G	G	G	G	G	G	G	G	G	G	G	G	G	G	G	G	G	G	G	G	G	G	G	G	G	G	G	G	G	G	G
891999	G	A	non_coding_transcript_exon_variant	MODIFIER	ML0749	26C>T		G	G	G	G	G	G	G	G	G	-	G	G	G	G	G	G	G	G	G	G	G	G	G	G	G	G	G	G	G	G	G	G	G	G	G	G	G	G	G	G	G	G
892339	G	A	synonymous_variant	LOW	ML0750	1194C>T	Ser398Ser	G	G	G	G	G	G	G	G	G	G	G	G	G	G	G	G	G	G	G	G	G	G	G	G	G	G	G	G	G	G	G	G	-	G	G	G	G	G	G	G	G	G
893652	C	T	missense_variant	MODERATE	rmlD	32C>T	Thr11Ile	C	C	C	C	C	C	C	-	C	-	C	C	C	C	C	C	-	C	C	C	C	C	C	C	T	C	C	C	C	C	C	C	C	C	C	C	C	C	C	C	C	C
896448	A	G	synonymous_variant	LOW	rmlA2	972A>G	Gly324Gly	A	A	A	A	A	A	A	A	A	A	A	A	A	A	A	A	A	A	A	A	A	A	A	A	A	A	A	A	G	A	A	A	A	A	A	A	A	A	A	A	A	A
902543	C	T	synonymous_variant	LOW	ML0759	360G>A	Gly120Gly	C	C	C	C	C	C	C	C	C	-	C	C	C	C	C	C	C	C	C	C	C	C	C	C	C	C	C	C	C	C	C	C	C	C	C	C	C	C	C	C	C	C
904001	G	A	missense_variant	MODERATE	ML0761	28C>T	His10Tyr	G	G	G	G	G	G	G	G	G	G	G	G	G	G	G	G	G	G	G	G	G	G	G	G	G	G	G	G	G	G	G	G	-	G	G	G	G	G	G	G	G	G
904824	G	C	synonymous_variant	LOW	pmmA	150G>C	Val50Val	G	C	C	C	C	C	C	C	C	-	C	C	G	C	C	C	-	C	C	C	C	C	C	C	C	C	C	C	C	C	C	C	C	C	C	C	C	C	C	C	C	C
905757	G	T	missense_variant	MODERATE	pmmA	1083G>T	Glu361Asp	G	G	G	G	G	G	-	G	G	-	G	G	G	G	G	G	G	G	G	G	G	G	G	G	G	G	G	G	G	G	G	G	G	G	G	G	G	G	G	G	G	G
906453	G	A	missense_variant	MODERATE	ML0764	376G>A	Ala126Thr	G	G	-	-	-	G	-	-	G	-	G	-	G	G	G	G	G	G	G	G	G	G	G	G	G	G	G	G	G	G	G	G	G	G	G	G	G	G	G	G	-	G
906512	T	C	synonymous_variant	LOW	ML0764	435T>C	Arg145Arg	T	T	T	-	-	-	-	-	T	-	T	T	T	T	T	T	T	T	T	T	T	T	T	T	T	T	T	T	T	T	T	T	-	T	T	T	T	T	T	T	T	T
909038	G	C	non_coding_transcript_exon_variant	MODIFIER	ML0766	716C>G		G	G	G	G	G	G	G	G	G	-	G	G	G	G	C	G	G	G	G	G	G	G	G	G	G	G	G	G	G	G	G	G	G	G	G	G	G	G	G	G	G	G
909176	C	T	non_coding_transcript_exon_variant	MODIFIER	ML0766	578G>A		C	C	C	C	C	C	C	C	C	-	C	C	C	C	C	C	C	C	C	C	C	C	C	C	C	C	C	C	C	C	C	C	C	C	C	C	C	C	C	C	C	C
910013	G	A	non_coding_transcript_exon_variant	MODIFIER	ML0767	168G>A		G	G	G	G	G	G	G	G	G	G	G	G	G	G	G	G	G	G	G	G	G	G	G	G	G	G	G	G	G	G	G	G	G	G	G	G	G	G	G	G	G	G
910699	G	A	non_coding_transcript_exon_variant	MODIFIER	ML0767	854G>A		G	G	G	G	G	G	G	G	G	-	G	G	G	G	G	G	G	G	G	G	G	G	G	G	G	G	G	G	G	G	G	G	G	G	G	G	G	G	G	G	G	G
910896	C	T	non_coding_transcript_exon_variant	MODIFIER	ML0767	1051C>T		C	C	C	C	C	C	C	C	C	C	C	C	C	C	C	C	C	C	C	C	C	C	C	C	C	C	C	C	C	C	C	C	C	C	C	C	C	C	C	C	C	C
911276	A	G	non_coding_transcript_exon_variant	MODIFIER	ML0767	1431A>G		A	A	A	A	A	A	A	A	A	A	A	A	A	A	A	A	A	A	A	A	A	A	A	A	A	A	A	A	A	A	A	A	A	A	A	A	A	A	A	A	A	A
913053	C	T	non_coding_transcript_exon_variant	MODIFIER	ML0770	56C>T		C	C	C	C	C	C	C	C	C	C	C	C	C	C	C	C	-	C	C	C	C	C	T	C	T	C	C	C	C	C	C	C	C	C	C	C	C	C	C	C	C	C
913205	C	T	non_coding_transcript_exon_variant	MODIFIER	ML0770	208C>T		C	C	C	C	C	C	C	C	C	C	C	C	C	C	C	C	C	C	C	C	C	C	C	C	C	C	C	C	C	C	C	C	C	C	C	C	C	C	C	C	C	C
913565	G	C	intergenic_region	MODIFIER	ML0770-sahH	913565G>C		G	G	G	G	G	G	G	G	G	G	G	G	G	G	G	G	G	G	G	G	G	G	G	G	G	G	G	G	G	G	G	G	G	G	G	G	G	G	G	G	G	G
919058	G	A	missense_variant	MODERATE	lpqB	691G>A	Gly231Ser	G	G	G	G	G	G	G	A	G	G	G	G	G	G	G	G	G	G	G	G	G	G	G	G	G	G	G	G	G	G	G	G	G	G	G	G	G	G	G	G	G	G
919482	G	C	missense_variant	MODERATE	lpqB	1115G>C	Gly372Ala	G	G	G	G	G	G	G	G	G	-	G	G	G	G	G	G	-	G	G	G	G	G	G	G	G	G	G	G	G	G	G	G	G	G	G	G	G	G	G	G	G	G
921523	C	T	missense_variant	MODERATE	ML0778	571C>T	Leu191Phe	C	C	C	C	C	C	C	C	C	C	C	C	C	C	C	C	C	C	C	C	C	C	C	C	C	C	C	C	C	C	C	C	C	C	C	C	C	C	C	C	C	C
923839	G	A	synonymous_variant	LOW	secA	2118G>A	Gly706Gly	G	G	G	G	G	G	G	G	G	G	G	G	G	G	G	G	G	G	G	G	G	G	G	G	G	G	G	G	G	G	G	G	-	G	G	G	G	G	G	G	G	G
924598	A	G	intergenic_region	MODIFIER	secA-ML0780	924598A>G		A	A	A	A	A	A	A	A	A	A	A	A	A	G	A	A	A	A	A	A	A	A	A	A	A	A	A	A	A	A	A	A	A	A	A	A	A	A	A	A	A	A
925058	C	T	non_coding_transcript_exon_variant	MODIFIER	ML0780	245C>T		C	C	C	C	C	C	C	C	C	C	C	C	C	C	C	C	C	C	C	C	C	C	C	C	C	C	C	C	C	C	C	C	C	C	C	C	C	C	C	C	C	C
925577	A	G	intergenic_region	MODIFIER	ML0780-ML0781	925577A>G		A	A	A	A	A	A	A	A	A	-	A	A	A	A	A	A	A	A	A	A	A	A	A	A	A	A	A	A	G	A	A	A	A	A	A	A	A	A	A	A	A	A
926751	C	T	missense_variant	MODERATE	ML0782	584C>T	Ala195Val	C	C	C	C	C	C	C	C	C	-	C	C	C	C	C	C	C	C	C	C	C	C	C	C	C	C	C	C	C	C	C	C	C	C	C	C	C	C	C	C	C	C
926861	G	A	missense_variant	MODERATE	ML0782	694G>A	Val232Met	G	G	G	G	G	G	G	G	G	G	G	G	G	G	G	G	-	G	G	G	G	G	G	G	G	G	G	G	G	G	G	G	-	G	G	G	G	G	G	G	G	G
927841	G	A	non_coding_transcript_exon_variant	MODIFIER	ML0783	142C>T		G	G	G	G	G	G	G	G	G	G	G	G	G	G	G	G	G	G	G	G	G	G	G	G	G	G	G	G	G	G	G	G	G	G	G	G	G	G	G	G	G	G
928633	C	G	non_coding_transcript_exon_variant	MODIFIER	ML0784	453C>G		C	C	C	C	C	C	C	C	C	C	C	C	C	C	C	C	C	C	C	C	C	C	C	C	C	C	C	C	C	G	C	C	C	C	C	C	C	C	C	C	C	C
929055	C	T	non_coding_transcript_exon_variant	MODIFIER	ML0785	89C>T		C	C	C	C	C	C	C	C	C	C	C	C	C	C	C	C	C	C	C	C	C	C	C	C	C	C	C	C	C	C	C	C	C	C	C	C	C	C	C	C	C	C
930890	C	T	intergenic_region	MODIFIER	ML0787-ML0788	930890C>T		C	C	C	C	C	C	C	C	C	-	C	C	C	C	C	C	C	C	C	C	C	C	C	C	C	C	C	C	C	C	C	C	C	C	C	C	C	C	C	C	C	C
931378	C	T	non_coding_transcript_exon_variant	MODIFIER	ML0788	485C>T		C	C	C	C	C	C	C	C	C	C	C	C	C	C	C	C	C	C	C	C	C	C	C	C	C	C	C	C	C	C	C	C	C	C	C	C	C	C	C	C	C	C
931817	G	A	non_coding_transcript_exon_variant	MODIFIER	ML0788	924G>A		G	G	G	G	G	G	G	G	G	G	G	G	G	G	G	G	G	G	G	G	G	G	G	G	G	G	G	G	G	G	G	G	G	G	G	G	G	G	G	G	G	G
931839	C	T	non_coding_transcript_exon_variant	MODIFIER	ML0788	946C>T		C	C	C	C	C	C	C	C	C	C	C	C	C	C	C	C	C	C	C	C	C	C	C	C	C	C	C	C	C	C	C	C	C	C	C	C	C	C	C	C	C	C
934281	G	C	non_coding_transcript_exon_variant	MODIFIER	ML0790	46C>G		G	G	G	G	G	G	G	G	G	G	G	G	G	G	G	G	G	G	G	G	G	G	G	C	G	G	G	G	G	G	G	G	G	G	G	G	G	G	G	G	G	G
938372	C	T	non_coding_transcript_exon_variant	MODIFIER	ML0794	542G>A		C	C	C	C	C	C	C	C	C	C	C	C	C	C	T	C	C	C	C	C	C	C	C	C	C	C	C	C	C	C	C	C	C	C	C	C	C	C	C	C	C	C
938787	T	G	non_coding_transcript_exon_variant	MODIFIER	ML0794	127A>C		T	T	T	T	T	T	T	T	T	-	T	T	T	T	T	T	T	T	T	T	T	T	T	T	T	T	T	T	T	T	T	T	T	T	T	T	T	T	T	T	T	T
939377	C	T	non_coding_transcript_exon_variant	MODIFIER	atsD	1984G>A		C	C	C	C	C	C	C	C	C	-	C	C	C	C	C	C	C	C	C	C	C	C	C	C	C	C	C	C	C	C	C	C	C	C	C	C	C	C	C	C	C	C
939783	G	A	non_coding_transcript_exon_variant	MODIFIER	atsD	1578C>T		G	G	G	G	G	G	G	G	G	G	G	G	G	G	G	G	G	G	G	G	G	G	G	G	G	G	G	G	G	G	G	G	G	G	G	G	G	G	A	G	G	G
939980	C	T	non_coding_transcript_exon_variant	MODIFIER	atsD	1381G>A		C	C	C	C	C	C	C	C	C	C	C	C	C	C	C	C	C	C	C	C	C	C	C	C	C	C	C	C	C	C	C	C	-	C	C	C	C	C	C	C	C	C
940053	G	A	non_coding_transcript_exon_variant	MODIFIER	atsD	1308C>T		G	G	G	G	G	G	G	G	G	G	G	G	G	G	G	G	G	G	G	G	G	G	G	G	G	G	G	G	G	G	G	G	G	G	G	G	G	G	G	G	G	G
942346	G	A	synonymous_variant	LOW	ML0796	81G>A	Thr27Thr	G	G	G	G	G	G	G	G	G	G	G	G	G	G	G	G	G	G	G	G	G	G	G	G	G	G	G	G	G	G	G	G	G	G	G	G	G	G	G	G	G	G
942640	C	T	intergenic_region	MODIFIER	ML0796-PPE	942640C>T		C	C	C	C	C	C	C	T	C	C	C	C	C	C	C	C	C	C	C	C	C	C	C	C	C	C	C	C	C	C	C	C	C	C	C	C	C	C	C	C	C	C
942756	G	A	intergenic_region	MODIFIER	ML0796-PPE	942756G>A		G	G	G	G	G	G	-	G	G	G	G	G	G	G	G	G	G	G	G	G	G	G	G	G	G	G	G	G	G	G	G	G	G	G	G	G	G	G	G	G	G	G
944050	C	G	non_coding_transcript_exon_variant	MODIFIER	PPE	919G>C		C	C	C	C	C	C	C	C	C	C	C	C	C	C	C	C	-	C	C	C	C	C	C	C	C	C	C	C	C	C	C	C	C	C	C	C	C	C	C	C	C	C
947813	G	A	stop_gained	HIGH	ML0798	490C>T	Gln164*	G	G	G	G	G	G	G	G	G	G	G	G	G	G	G	G	G	G	G	G	G	G	G	G	G	G	G	G	G	G	G	G	G	G	G	G	G	G	G	G	G	G
949139	C	T	missense_variant	MODERATE	ML0799	310G>A	Ala104Thr	C	C	C	C	C	C	-	C	C	-	C	C	C	C	C	C	-	C	C	C	C	C	C	C	C	C	C	C	C	C	C	C	C	C	C	C	C	C	C	C	C	C
950200	G	A	non_coding_transcript_exon_variant	MODIFIER	ML0800	129C>T		G	G	G	G	G	G	G	G	G	-	G	G	G	G	G	G	G	G	G	G	G	G	G	G	G	G	G	G	G	G	G	G	-	G	G	G	G	G	G	G	G	G
950361	C	T	intergenic_region	MODIFIER	ML0800-sigH	950361C>T		C	C	C	C	C	C	C	C	C	C	C	C	C	C	C	C	C	C	C	C	C	C	C	C	C	C	C	C	C	C	C	C	C	C	C	C	C	C	C	C	C	C
951578	G	A	intergenic_region	MODIFIER	ML0802A-ML0802	951578G>A		G	G	G	G	G	G	G	G	G	G	G	G	G	G	G	A	G	G	A	G	G	G	G	G	G	G	G	G	G	G	G	G	G	G	G	G	G	G	G	G	G	G
953441	C	G	missense_variant	MODERATE	ML0803	1339C>G	Gln447Glu	C	C	C	C	C	C	C	C	C	C	C	C	C	C	C	C	C	C	C	C	C	C	C	C	C	C	C	C	C	C	C	C	C	C	C	C	C	C	C	C	C	C
953582	C	G,T	missense_variant;missense_variant	MODERATE;MODERATE	ML0803	1480C>G;1480C>T	Arg494Gly;Arg494Trp	C	C	C	C	-	C	C	C	C	-	G	C	C	G	C	C	C	C	C	C	C	C	C	C	C	C	C	C	C	C	C	C	C	C	C	C	C	C	C	C	C	C
953590	C	T	synonymous_variant	LOW	ML0803	1488C>T	Ala496Ala	C	C	C	C	C	C	-	C	C	-	C	C	C	C	C	C	C	C	C	C	C	C	C	C	C	C	C	C	C	C	C	C	C	C	C	C	C	C	C	C	C	C
954037	C	G	intergenic_region	MODIFIER	whiB1-ML0805	954037C>G		C	C	C	C	C	C	C	C	C	-	C	C	C	C	C	C	C	C	C	C	C	C	C	C	C	C	C	C	C	C	C	C	C	C	C	C	C	C	C	C	C	C
954663	T	C	non_coding_transcript_exon_variant	MODIFIER	ML0805	522A>G		T	T	T	T	T	T	-	C	T	-	T	T	T	T	T	T	T	T	T	T	T	T	T	T	T	T	T	T	T	T	T	T	T	T	T	T	T	T	T	T	T	T
955616	G	A	synonymous_variant	LOW	ML0806	411G>A	Val137Val	G	G	G	G	-	G	G	G	G	-	G	G	G	G	G	G	G	G	G	G	G	G	G	G	G	G	G	G	G	G	G	G	G	G	G	G	G	G	G	G	G	G
955805	C	T	non_coding_transcript_exon_variant	MODIFIER	ML0807	193G>A		C	C	C	C	C	C	C	C	C	C	C	C	C	C	C	C	C	C	C	C	C	C	C	C	C	C	C	C	C	C	C	C	C	C	C	C	C	C	C	C	C	C
956123	G	A	intergenic_region	MODIFIER	ML0807-entC	956123G>A		G	G	G	G	G	G	G	G	G	G	G	G	G	G	G	G	G	G	G	G	G	G	G	G	G	G	G	G	G	G	G	G	G	G	G	G	G	G	G	G	G	G
956143	G	A	intergenic_region	MODIFIER	ML0807-entC	956143G>A		G	G	G	G	G	G	G	G	G	G	G	G	G	G	G	G	G	G	G	G	G	G	G	G	G	G	G	G	G	G	G	G	G	G	G	G	G	G	G	G	G	G
957142	A	G	synonymous_variant	LOW	entC	747T>C	Ser249Ser	A	A	A	A	A	A	A	A	A	A	A	A	A	A	A	A	-	A	A	A	A	A	A	A	A	A	A	A	A	A	A	A	A	A	A	A	A	A	A	A	A	A
958023	C	T	intergenic_region	MODIFIER	entC-ML0809	958023C>T		C	C	C	C	C	C	C	C	C	C	C	C	C	C	C	C	C	C	C	C	C	C	C	C	C	C	C	C	C	C	C	C	C	C	C	C	C	C	C	C	C	C
958115	G	A	intergenic_region	MODIFIER	entC-ML0809	958115G>A		G	G	G	G	G	G	G	G	G	G	G	G	G	G	G	G	G	G	G	G	G	G	G	G	G	G	G	G	G	G	G	G	G	G	G	G	G	G	G	G	G	G
959083	C	T	synonymous_variant	LOW	ML0810	1023G>A	Ala341Ala	C	C	C	C	C	C	C	C	C	-	C	C	C	C	C	C	C	C	C	C	C	C	C	C	C	C	C	C	C	C	C	C	C	C	C	C	C	C	C	C	C	C
962717	C	T	missense_variant	MODERATE	ML0813	578G>A	Cys193Tyr	C	C	C	C	C	C	C	C	C	C	C	C	C	C	C	C	C	C	C	C	C	C	C	C	C	C	C	C	C	C	C	C	C	C	C	C	C	C	C	C	C	C
963155	A	G	missense_variant	MODERATE	ML0813	140T>C	Ile47Thr	A	A	A	A	-	A	A	A	A	-	A	A	A	A	A	A	A	A	A	A	A	A	A	A	A	G	A	A	A	A	A	A	A	A	A	A	A	A	A	A	A	A
963156	T	A	missense_variant	MODERATE	ML0813	139A>T	Ile47Phe	T	T	T	T	-	T	T	T	T	-	T	T	T	T	T	T	T	T	T	T	T	T	T	T	T	A	T	T	T	T	T	T	T	T	T	T	T	T	T	T	T	T
963339	C	T	intergenic_region	MODIFIER	ML0813-ML0814	963339C>T		C	C	C	C	C	C	C	C	C	-	C	C	C	C	C	C	C	C	C	C	C	C	C	C	C	C	C	C	C	C	C	C	C	C	C	C	C	C	C	C	C	C
964628	C	T	intergenic_region	MODIFIER	ML0815-ML0816	964628C>T		C	C	C	C	C	C	-	C	C	C	C	C	C	C	C	C	C	C	C	C	C	C	C	C	C	C	C	C	C	C	C	C	C	C	C	C	C	C	C	C	C	C
966690	G	C	missense_variant	MODERATE	moeZ	761G>C	Arg254Thr	G	G	G	G	G	G	-	G	G	G	G	G	G	G	G	G	G	G	G	G	G	G	G	G	G	G	G	G	G	G	G	G	G	G	G	G	G	G	G	G	G	G
968005	G	A	synonymous_variant	LOW	ML0818	834G>A	Ser278Ser	G	G	G	G	G	G	G	G	G	-	G	G	G	G	G	G	G	G	G	G	G	G	G	G	G	G	G	G	G	G	G	G	G	G	G	G	G	G	G	G	G	G
968071	G	T	intergenic_region	MODIFIER	ML0818-ML0819	968071G>T		G	G	G	G	G	G	G	G	G	-	G	G	G	G	G	G	G	G	G	G	G	G	G	G	G	G	G	G	G	G	G	G	G	G	G	G	G	G	G	G	G	G
968881	G	A	non_coding_transcript_exon_variant	MODIFIER	lipV	251C>T		G	G	G	G	G	G	G	G	G	G	G	G	G	G	G	G	G	G	G	G	G	G	G	G	G	G	G	G	G	G	G	G	-	G	G	G	G	G	G	G	G	G
970688	C	G	non_coding_transcript_exon_variant	MODIFIER	ML0821	896C>G		C	C	C	C	C	C	C	C	C	-	C	C	C	C	C	C	C	C	C	C	C	C	C	C	C	G	C	C	C	C	C	C	C	C	C	C	C	C	C	C	C	C
972005	T	G	non_coding_transcript_exon_variant	MODIFIER	ML0821	2213T>G		T	G	G	G	G	T	G	G	G	G	T	G	T	T	G	G	T	G	G	T	G	G	T	T	T	T	G	T	G	T	G	G	G	G	T	G	T	G	G	G	G	G
973057	C	T	non_coding_transcript_exon_variant	MODIFIER	ML0822	120C>T		C	C	C	C	C	C	C	C	C	C	C	C	C	C	C	C	C	C	C	C	C	C	C	C	C	C	C	C	C	C	C	C	C	C	C	C	C	C	C	C	C	C
973888	C	G	non_coding_transcript_exon_variant	MODIFIER	ML0822	951C>G		C	C	C	C	C	C	C	-	C	C	C	C	C	C	C	C	C	C	C	C	C	C	C	C	C	C	C	C	C	C	C	C	C	C	C	C	C	C	C	C	C	C
976857	G	C	non_coding_transcript_exon_variant	MODIFIER	ML0823	832G>C		G	G	G	G	G	G	-	G	G	-	G	G	G	G	G	G	G	G	G	G	G	G	G	G	G	G	G	G	G	G	G	G	G	G	G	G	G	G	G	G	G	G
976865	G	C	non_coding_transcript_exon_variant	MODIFIER	ML0823	840G>C		G	G	G	G	G	G	G	G	G	-	G	G	G	G	G	G	G	G	G	G	G	G	G	G	G	G	G	G	G	G	G	G	G	G	G	G	G	G	G	G	G	G
977985	C	T	missense_variant	MODERATE	furB	194G>A	Arg65His	C	C	C	C	C	C	C	C	C	C	C	C	C	C	C	C	-	C	C	C	C	C	C	C	T	C	C	C	C	C	C	C	C	C	C	C	C	C	C	C	C	C
978001	T	C	missense_variant	MODERATE	furB	178A>G	Met60Val	T	T	T	T	T	T	T	T	T	T	T	T	T	T	T	T	T	T	T	T	T	T	T	T	T	T	T	T	T	T	T	T	T	T	T	T	T	T	T	T	T	T
978006	G	A	missense_variant	MODERATE	furB	173C>T	Ala58Val	G	G	G	G	G	G	G	G	G	G	G	G	G	G	G	G	A	G	G	G	G	G	G	A	G	G	G	A	G	A	G	G	G	G	A	G	A	G	G	G	G	G
978085	G	A	missense_variant	MODERATE	furB	94C>T	Leu32Phe	G	G	G	G	G	G	G	G	G	G	A	G	G	G	G	G	G	G	G	G	G	G	G	G	G	G	G	G	G	G	G	G	G	G	G	G	G	G	G	G	G	G
978343	G	A	missense_variant	MODERATE	ML0825	332C>T	Ser111Phe	G	G	G	G	G	G	G	G	G	-	G	G	G	G	G	G	G	G	G	G	G	G	G	G	G	G	G	G	G	G	G	G	G	G	G	G	G	G	G	G	G	G
978737	C	T	intergenic_region	MODIFIER	ML0825-glyS	978737C>T		C	C	C	C	C	C	C	C	C	C	C	C	C	C	C	C	-	C	C	C	C	C	C	C	C	C	C	C	C	C	C	C	C	C	C	C	C	C	C	C	C	C
978857	C	T	missense_variant	MODERATE	glyS	17C>T	Ala6Val	C	C	C	C	C	C	C	C	C	C	C	C	C	C	C	C	C	C	C	C	C	C	C	C	C	C	C	T	C	C	C	C	C	C	C	C	C	C	C	C	C	C
983574	A	C	intergenic_region	MODIFIER	ML0828-plcB	983574A>C		A	A	A	A	A	A	A	A	A	A	A	A	A	A	A	A	A	A	A	A	A	A	A	A	A	A	A	A	A	A	A	A	A	A	A	A	A	A	A	A	A	A
984686	C	G	non_coding_transcript_exon_variant	MODIFIER	ML0830	1613G>C		C	C	C	C	C	C	C	C	C	-	C	C	C	C	C	C	C	C	C	C	C	C	C	C	C	C	C	C	C	C	C	C	C	C	C	C	C	C	C	C	C	C
985233	C	T	non_coding_transcript_exon_variant	MODIFIER	ML0830	1066G>A		C	C	C	C	C	C	C	C	C	C	C	C	C	C	C	C	C	C	C	C	C	C	C	C	C	C	C	C	C	C	C	C	C	C	C	C	C	C	C	C	C	C
985599	C	T	non_coding_transcript_exon_variant	MODIFIER	ML0830	700G>A		C	C	C	C	C	C	C	C	C	C	C	C	C	C	C	C	C	C	C	C	C	C	C	C	C	C	C	C	C	C	C	C	C	C	C	C	C	C	C	C	C	C
986851	G	T	synonymous_variant	LOW	dgt	378G>T	Val126Val	G	G	G	G	G	G	G	G	G	G	G	G	G	G	G	G	-	G	G	G	G	G	G	G	G	G	G	G	G	G	G	G	G	G	G	G	G	G	G	G	G	G
988442	G	A	intergenic_region	MODIFIER	ML0832-dnaG	988442G>A		G	G	G	G	G	G	G	G	G	G	G	G	G	G	G	G	G	G	G	G	G	G	G	G	G	G	G	G	G	G	G	G	G	G	G	G	G	G	G	G	G	G
992799	A	C	intergenic_region	MODIFIER	mez-ML0836	992799A>C		A	A	A	A	A	A	A	A	A	A	A	A	A	A	A	A	A	A	A	A	A	A	A	A	A	A	A	A	A	A	A	A	A	A	A	A	A	A	A	A	A	A
992960	G	A	intergenic_region	MODIFIER	mez-ML0836	992960G>A		G	G	G	G	G	G	G	G	G	G	G	G	G	G	G	G	G	G	G	G	G	G	G	G	G	G	G	G	G	G	G	G	G	G	G	G	G	G	G	G	G	G
993377	G	A	intergenic_region	MODIFIER	mez-ML0836	993377G>A		G	G	-	-	-	G	G	A	G	-	G	G	G	G	G	G	G	G	G	G	G	G	G	G	G	G	G	G	G	G	G	G	-	G	G	G	G	G	G	G	G	G
994899	T	G	intergenic_region	MODIFIER	ML0837-cysE	994899T>G		T	T	T	T	T	T	T	T	T	T	T	T	T	T	T	T	-	T	T	T	T	T	T	T	T	T	T	T	T	T	T	T	-	T	T	T	T	T	T	T	T	T
996119	A	C	missense_variant	MODERATE	cysE	235T>G	Phe79Val	A	A	A	A	A	A	-	-	A	A	A	A	A	A	A	A	A	A	A	A	A	A	A	A	A	A	A	A	A	A	A	A	A	A	A	A	A	A	A	A	A	A
996757	C	T	missense_variant	MODERATE	cysK	532G>A	Gly178Arg	C	C	C	C	C	C	C	C	C	C	C	C	C	C	C	C	-	C	C	C	C	C	C	C	C	C	C	C	C	C	C	C	C	C	C	C	C	C	C	C	C	C
997182	G	A	missense_variant	MODERATE	cysK	107C>T	Ser36Phe	G	G	G	G	G	G	G	G	G	G	G	G	G	G	G	G	G	G	G	G	G	G	G	G	G	G	G	G	G	G	G	G	G	G	G	G	G	A	G	G	G	G
997702	C	T	synonymous_variant	LOW	ML0840	888G>A	Glu296Glu	C	C	C	C	C	C	C	C	C	C	C	C	C	C	C	C	C	C	C	C	C	C	C	C	C	C	C	C	C	C	C	C	C	C	C	C	C	C	C	C	C	C
997947	C	T	missense_variant	MODERATE	ML0840	643G>A	Val215Ile	C	C	C	C	C	C	C	C	C	C	C	C	C	C	C	C	C	C	C	C	C	C	C	C	C	C	C	C	C	C	C	C	C	C	C	C	C	C	C	C	C	C
998005	C	T	synonymous_variant	LOW	ML0840	585G>A	Ala195Ala	C	C	C	C	C	C	C	C	C	C	C	C	C	C	C	C	-	C	C	C	C	C	C	C	C	C	C	C	C	C	C	C	C	C	C	C	C	C	C	C	C	C
1003995	G	T	synonymous_variant	LOW	narK	1437G>T	Ala479Ala	G	G	G	G	G	G	G	G	G	G	G	G	G	G	G	G	G	G	G	G	G	G	G	G	G	G	G	G	G	G	G	G	G	G	G	G	G	G	G	G	G	G
1004152	G	T	missense_variant	MODERATE	ML0845	530C>A	Thr177Lys	G	G	G	G	G	G	G	G	G	G	G	G	G	G	G	G	-	G	G	G	G	G	G	G	G	G	G	G	G	G	G	G	G	G	G	G	G	G	G	G	G	G
1004509	G	T	missense_variant	MODERATE	ML0845	173C>A	Ser58Tyr	G	G	G	G	G	G	G	G	G	G	G	G	G	G	G	T	G	T	T	G	T	G	G	G	G	G	T	G	T	G	T	G	T	T	G	T	G	T	T	T	T	T
1006587	C	T	missense_variant	MODERATE	ML0848	682C>T	Leu228Phe	C	C	C	C	C	C	C	C	C	C	C	C	C	C	C	C	C	C	C	C	C	C	C	C	C	C	C	C	C	C	C	C	C	C	C	C	C	C	C	C	C	C
1006694	C	T	synonymous_variant	LOW	ML0848	789C>T	Asp263Asp	C	C	C	C	C	C	C	C	C	C	C	C	C	C	C	C	C	C	C	C	C	C	C	C	C	C	C	C	C	C	C	C	C	C	C	C	C	C	C	C	C	C
1007582	G	A	missense_variant	MODERATE	ML0848	1677G>A	Met559Ile	G	G	G	G	G	G	G	G	G	-	G	G	G	G	G	G	G	G	G	G	G	G	G	G	G	G	G	G	G	G	G	G	G	G	G	G	G	G	G	G	G	G
1007919	G	A	missense_variant	MODERATE	ML0848	2014G>A	Gly672Ser	G	G	G	G	G	G	G	-	G	-	G	G	G	G	G	G	G	G	G	G	G	G	G	G	G	G	G	G	G	G	G	G	G	G	G	G	G	G	G	G	G	G
1008104	C	T	missense_variant	MODERATE	ML0849	28C>T	His10Tyr	C	C	C	C	C	C	C	C	C	C	C	C	C	C	C	C	C	C	C	C	C	C	C	C	C	C	C	C	C	C	C	C	C	C	C	C	C	C	C	C	C	C
1008155	G	C	missense_variant	MODERATE	ML0849	79G>C	Gly27Arg	G	G	G	G	G	G	G	G	G	G	G	G	G	G	G	G	G	G	G	C	G	G	G	G	G	G	G	G	G	G	G	G	G	G	G	G	G	G	G	G	G	G
1008847	G	C	synonymous_variant	LOW	ML0849	771G>C	Ala257Ala	G	G	G	G	G	G	G	G	G	G	G	G	G	G	G	G	G	G	G	G	G	G	C	G	G	G	G	G	G	G	G	G	G	G	G	G	G	G	G	G	G	G
1008959	G	A	intergenic_region	MODIFIER	ML0849-ltp1	1008959G>A		G	G	G	G	G	G	G	A	G	G	G	G	G	G	G	G	G	G	G	G	G	G	G	G	G	G	G	G	G	G	G	G	G	G	G	G	G	G	G	G	G	G
1010172	G	T	non_coding_transcript_exon_variant	MODIFIER	ltp1	163G>T		G	G	G	G	G	G	G	G	G	G	G	G	G	G	G	G	G	G	G	G	G	G	T	G	G	G	G	G	G	G	G	G	G	G	G	G	G	G	G	G	G	G
1011769	C	T	non_coding_transcript_exon_variant	MODIFIER	sirR	195G>A		C	C	C	C	C	C	C	C	C	C	C	C	C	C	C	C	C	C	C	C	C	C	C	C	C	C	C	C	C	C	C	C	C	C	C	C	C	C	C	C	C	C
1011959	T	G	non_coding_transcript_exon_variant	MODIFIER	sirR	5A>C		T	T	T	T	T	T	T	T	T	T	T	T	T	T	T	T	T	T	T	T	T	T	T	T	T	T	T	T	T	T	T	T	T	T	T	T	T	T	T	T	T	T
1012293	C	T	synonymous_variant	LOW	ribF	159C>T	Arg53Arg	C	C	C	C	C	C	C	C	C	-	C	C	C	C	C	C	C	C	C	C	C	C	C	C	C	C	C	C	C	C	C	C	C	C	C	C	C	C	C	C	C	C
1014131	C	T	missense_variant	MODERATE	gpsI	293C>T	Thr98Ile	C	C	C	C	C	C	C	C	C	C	C	C	C	C	C	C	C	C	C	C	C	C	C	C	C	C	C	C	C	C	C	C	C	C	C	C	C	C	C	C	C	C
1014905	G	A	missense_variant	MODERATE	gpsI	1067G>A	Gly356Asp	G	G	G	G	G	G	G	A	G	-	G	G	G	G	G	G	-	G	G	G	G	G	G	G	G	G	G	G	G	G	G	G	G	G	G	G	G	G	G	G	G	G
1015758	G	A	synonymous_variant	LOW	gpsI	1920G>A	Val640Val	G	G	G	G	G	G	G	G	G	G	G	G	G	G	A	G	G	G	G	G	G	G	G	G	G	G	G	G	G	G	G	G	G	G	G	G	G	G	G	G	G	G
1017407	G	A	missense_variant	MODERATE	pepR	1159G>A	Glu387Lys	G	G	G	G	G	G	G	A	G	G	G	G	G	G	G	G	-	G	G	G	G	G	G	G	G	G	G	G	G	G	G	G	G	G	G	G	G	G	G	G	G	G
1020171	A	G	missense_variant	MODERATE	ML0857	272T>C	Ile91Thr	A	A	A	A	A	A	A	A	A	-	A	A	A	A	A	A	A	A	A	A	A	A	A	A	A	A	A	A	A	A	A	A	A	A	A	A	A	A	A	A	A	A
1020193	C	T	missense_variant	MODERATE	ML0857	250G>A	Gly84Ser	C	C	C	C	C	C	C	C	C	C	C	C	C	C	C	C	C	C	C	C	C	C	T	C	C	C	C	C	C	C	C	C	C	C	C	C	C	C	C	C	C	C
1020650	C	T	missense_variant	MODERATE	lipA	764G>A	Arg255His	C	C	C	C	C	C	C	C	C	C	C	C	C	C	C	C	C	C	C	C	C	C	C	C	C	C	C	C	C	C	C	C	C	C	C	C	C	C	C	C	C	C
1022098	A	C	missense_variant	MODERATE	lipB	20T>G	Ile7Ser	A	A	A	A	A	A	-	-	A	A	A	A	A	A	A	A	A	A	A	A	A	A	A	A	A	A	A	A	A	A	A	A	A	A	A	A	A	A	A	A	A	A
1024451	G	A	missense_variant	MODERATE	ML0861	263C>T	Ala88Val	G	G	G	-	-	G	G	-	G	-	G	G	G	G	G	G	G	G	G	G	G	G	G	G	G	G	G	G	G	G	G	G	G	G	G	G	G	G	G	G	G	G
1025142	C	T	missense_variant	MODERATE	ephD	190C>T	Arg64Cys	C	C	C	C	C	C	C	C	C	C	C	C	C	C	C	C	C	C	C	C	C	C	C	C	C	C	C	C	C	C	C	C	C	C	C	C	C	C	C	C	C	C
1026705	C	A	missense_variant	MODERATE	ephD	1753C>A	Gln585Lys	C	C	C	C	C	C	C	C	C	C	C	C	C	C	C	C	C	C	C	C	C	C	C	C	C	C	C	C	C	C	C	C	C	C	C	C	C	C	C	C	C	C
1027044	C	T	synonymous_variant	LOW	ML0863	144C>T	Gly48Gly	C	C	C	C	C	C	C	C	C	-	C	C	C	C	C	C	C	C	C	C	C	C	C	C	C	C	C	C	C	C	C	C	C	C	C	C	C	C	C	C	C	C
1027337	C	T	synonymous_variant	LOW	pepA	1524G>A	Val508Val	C	C	C	C	C	C	C	C	C	-	C	C	C	C	C	C	C	C	C	C	C	C	C	C	C	C	C	C	C	C	C	C	C	C	C	C	C	C	C	C	C	C
1028841	G	A	missense_variant	MODERATE	pepA	20C>T	Pro7Leu	G	G	G	G	G	G	G	G	G	G	G	G	G	G	G	G	G	G	G	G	G	G	G	G	G	G	G	G	G	G	G	G	-	G	G	G	G	G	G	G	G	G
1030811	G	A	missense_variant	MODERATE	ilvE	631G>A	Ala211Thr	G	G	G	G	-	G	-	G	G	-	G	G	G	G	G	G	G	G	G	G	G	G	G	G	G	G	G	G	G	G	G	G	G	G	G	G	G	G	G	G	G	G
1032522	A	G	missense_variant	MODERATE	cobT	590T>C	Phe197Ser	A	A	A	A	A	A	-	-	A	A	A	A	A	A	A	A	A	A	A	A	A	A	A	A	A	A	A	A	A	A	A	A	A	A	A	A	A	A	A	A	A	A
1033162	C	T	intergenic_region	MODIFIER	cobT-ML0869	1033162C>T		C	C	C	C	C	C	C	-	C	-	C	C	C	C	C	C	C	C	C	C	C	C	C	C	C	C	C	C	C	C	C	C	-	C	C	C	C	C	C	C	C	C
1033386	A	C	missense_variant	MODERATE	ML0869	190T>G	Leu64Val	A	A	A	A	A	A	A	A	A	A	A	A	A	A	A	A	A	A	A	A	A	A	A	A	A	A	A	A	A	A	A	A	A	A	A	A	A	A	A	A	A	A
1037678	C	T	synonymous_variant	LOW	asnB	1962G>A	Leu654Leu	C	C	C	T	T	C	C	C	T	T	C	T	C	C	C	C	C	C	C	C	C	C	C	C	C	C	C	C	C	C	C	C	C	C	C	C	C	C	C	C	C	C
1038669	C	T	missense_variant	MODERATE	asnB	971G>A	Arg324Gln	C	C	C	C	C	C	C	C	C	C	C	C	C	C	C	C	C	C	C	C	C	C	C	C	C	C	C	C	C	C	C	C	C	C	C	C	C	C	C	C	C	C
1039576	G	A	synonymous_variant	LOW	asnB	64C>T	Leu22Leu	G	G	G	G	G	A	G	G	G	G	G	G	G	G	G	G	G	G	G	G	G	G	G	G	G	G	G	G	G	G	G	G	G	G	G	G	G	G	G	G	G	G
1040884	T	G	intergenic_region	MODIFIER	ctaC-ML0876	1040884T>G		T	T	T	T	T	T	T	T	T	-	T	T	T	T	T	T	T	T	T	T	T	T	T	T	T	T	T	T	T	T	T	T	-	T	T	T	T	T	T	T	T	T
1040904	C	T	synonymous_variant	LOW	ML0876	9C>T	Ile3Ile	C	C	C	C	C	C	C	C	C	C	C	C	C	C	C	C	C	C	C	C	C	C	C	C	C	C	C	C	C	C	C	C	C	C	C	C	C	C	C	C	C	C
1047102	G	A	synonymous_variant	LOW	ctaE	426C>T	Ala142Ala	G	G	G	G	G	G	G	G	G	G	G	G	G	G	G	G	G	G	G	G	G	G	G	G	G	G	G	G	G	G	G	G	-	G	G	G	G	G	G	G	G	G
1049362	C	T	non_coding_transcript_exon_variant	MODIFIER	ML0884	1027G>A		C	C	C	C	-	C	C	-	C	C	C	C	C	C	C	C	C	C	C	C	C	T	C	C	C	C	C	C	C	C	C	T	C	C	C	C	C	C	C	C	C	C
1050477	G	A	intergenic_region	MODIFIER	ML0884-ML0885	1050477G>A		G	G	G	G	G	G	G	G	G	G	G	G	G	G	G	G	G	G	G	G	G	G	G	G	G	G	G	G	G	G	G	G	G	G	G	G	G	G	G	G	G	G
1051106	C	T	synonymous_variant	LOW	ML0885	144C>T	Asn48Asn	C	C	C	C	C	C	C	C	C	C	C	C	C	C	C	C	C	C	C	C	C	C	C	C	C	C	C	C	C	C	C	C	C	C	C	C	C	C	C	C	C	C
1051890	G	T	missense_variant	MODERATE	ML0885	928G>T	Ala310Ser	G	G	G	G	-	G	G	G	G	-	G	G	G	G	G	G	G	G	G	G	G	G	G	G	G	G	G	G	G	G	G	G	G	G	G	G	G	G	G	G	G	G
1051892	T	A	synonymous_variant	LOW	ML0885	930T>A	Ala310Ala	T	T	T	T	-	T	T	T	T	-	T	T	T	T	T	T	T	T	T	T	T	T	T	T	T	T	T	T	T	T	T	T	T	T	T	T	T	T	T	T	T	T
1052095	G	A	intergenic_region	MODIFIER	ML0885-ML0886	1052095G>A		G	G	G	G	G	G	-	G	G	-	G	G	G	G	G	G	G	G	G	G	G	G	G	G	G	G	G	G	G	G	G	G	G	G	G	G	G	G	G	G	G	G
1053555	C	A	missense_variant	MODERATE	ML0887	1531G>T	Ala511Ser	C	C	C	C	C	C	C	-	C	C	C	C	C	C	C	C	C	C	C	C	C	C	C	C	C	C	C	C	C	C	C	C	C	C	C	C	C	C	C	C	C	C
1054139	C	G	missense_variant	MODERATE	ML0887	947G>C	Arg316Pro	C	C	C	-	-	C	-	C	C	-	C	C	C	C	C	C	G	C	C	C	C	C	C	G	C	C	C	G	C	G	C	C	C	C	G	C	G	C	C	C	C	C
1056594	A	G	synonymous_variant	LOW	ML0890	354A>G	Ser118Ser	A	A	A	A	A	A	A	-	A	A	A	A	A	A	A	A	A	A	A	A	A	A	A	A	A	A	A	A	A	A	A	A	A	A	A	A	A	A	A	A	A	A
1057086	C	T	synonymous_variant	LOW	ML0890	846C>T	Ala282Ala	C	C	C	C	C	C	C	C	C	C	C	C	C	C	C	C	C	C	C	C	C	C	C	C	C	C	C	C	C	C	C	C	C	C	C	C	C	C	T	C	C	C
1057103	A	G	missense_variant	MODERATE	ML0890	863A>G	Asp288Gly	A	A	A	A	A	A	A	A	A	A	A	A	A	A	A	A	A	A	A	A	A	G	A	A	A	A	A	A	A	A	A	A	A	A	A	A	A	A	A	A	A	A
1058290	C	A	missense_variant	MODERATE	ML0892	328C>A	His110Asn	C	C	C	C	C	C	C	C	C	-	C	C	C	C	C	C	C	C	C	C	C	C	C	C	C	C	C	C	C	C	C	C	C	C	C	C	C	C	C	C	C	C
1058729	C	T	synonymous_variant	LOW	ML0893	1263G>A	Leu421Leu	C	C	C	C	C	C	C	C	C	C	C	C	C	C	C	C	C	C	C	C	C	C	C	C	C	C	C	C	C	C	C	C	C	C	C	C	C	C	C	C	C	C
1059469	G	A	synonymous_variant	LOW	ML0893	523C>T	Leu175Leu	G	G	G	G	G	G	G	G	G	G	G	G	G	G	G	G	G	G	G	G	G	G	G	G	G	G	G	G	G	G	G	G	G	G	G	G	G	G	G	G	G	G
1061215	C	T	missense_variant	MODERATE	ML0895	208C>T	Arg70Cys	C	C	C	C	C	C	C	C	C	C	C	C	C	C	C	C	C	C	C	C	C	C	C	C	C	C	C	C	C	C	C	C	C	C	C	C	C	C	C	C	C	C
1061926	G	A	missense_variant	MODERATE	aroG	340G>A	Ala114Thr	G	G	G	G	G	G	G	G	G	G	G	G	G	G	G	G	G	G	G	G	G	G	G	G	G	G	G	G	G	G	G	G	-	G	G	G	G	G	G	G	G	G
1063852	C	T	synonymous_variant	LOW	ML0897	339G>A	Val113Val	C	C	-	-	-	C	-	-	C	-	C	C	C	C	C	C	C	C	C	C	C	C	C	C	C	T	C	C	C	C	C	C	C	C	C	C	C	C	C	C	C	C
1064570	G	A	synonymous_variant	LOW	ML0898	228G>A	Leu76Leu	G	G	G	G	G	G	G	G	G	G	G	G	G	G	G	G	-	G	G	G	G	G	G	G	G	G	G	G	G	G	G	G	G	G	G	G	G	G	G	G	G	G
1067080	A	G	non_coding_transcript_exon_variant	MODIFIER	idsA2	245T>C		A	A	A	A	A	A	A	A	A	A	A	A	A	A	A	A	-	A	A	A	A	A	A	A	A	A	A	A	A	A	A	A	A	A	A	A	A	A	A	A	A	A
1067418	C	T	intergenic_region	MODIFIER	idsA2-ML0901	1067418C>T		C	C	C	C	C	C	C	C	C	C	C	C	C	C	C	C	C	C	C	C	C	C	C	C	C	C	C	C	C	C	C	C	C	C	C	C	C	C	C	C	C	C
1069087	A	G	synonymous_variant	LOW	ML0902	144T>C	Pro48Pro	A	A	A	A	A	A	-	A	A	A	A	A	A	A	A	A	A	A	A	A	A	A	A	A	A	A	A	A	A	A	A	A	A	A	A	A	A	A	A	A	A	A
1069840	C	T	missense_variant	MODERATE	ML0903	95G>A	Arg32Gln	C	C	C	C	C	C	C	C	C	C	C	C	C	T	C	C	C	C	C	C	C	C	C	C	C	C	C	C	C	C	C	C	C	C	C	C	C	C	C	C	C	C
1069954	T	C	intergenic_region	MODIFIER	ML0903-ML0904	1069954T>C		T	T	T	T	T	T	T	T	T	T	T	T	T	T	T	T	T	T	T	T	T	T	T	T	T	T	T	T	T	T	T	T	T	T	T	T	T	T	T	T	T	T
1070051	C	T	intergenic_region	MODIFIER	ML0903-ML0904	1070051C>T		C	C	C	C	C	C	C	C	C	C	C	C	C	C	C	C	C	C	C	C	C	C	C	C	C	C	C	C	C	C	C	C	C	C	C	C	C	C	C	C	C	C
1073596	G	A	missense_variant	MODERATE	ML0907	895G>A	Ala299Thr	G	G	G	G	G	G	G	-	G	-	G	G	G	G	G	G	-	G	G	G	G	G	G	G	G	G	G	G	G	G	G	G	G	G	G	G	G	G	G	G	G	G
1073641	C	T	synonymous_variant	LOW	ML0907	940C>T	Leu314Leu	C	C	C	C	-	C	-	-	C	-	C	C	C	C	C	C	-	C	C	C	C	C	C	C	C	C	C	C	C	C	C	C	C	C	C	C	C	C	C	C	C	C
1076949	G	C	missense_variant	MODERATE	murE	949G>C	Val317Leu	G	G	G	G	G	G	-	-	G	-	G	G	G	G	C	G	G	G	G	G	G	G	G	G	G	G	G	G	G	G	G	G	G	G	G	G	G	G	G	G	G	G
1077190	A	G	missense_variant	MODERATE	murE	1190A>G	Asp397Gly	A	A	A	A	A	A	A	-	A	A	A	A	A	A	A	A	A	A	A	A	A	A	A	A	A	A	A	A	A	A	A	A	A	A	A	A	A	A	A	A	A	A
1079551	C	T	missense_variant	MODERATE	mraY	412C>T	Arg138Cys	C	C	C	C	C	C	-	C	C	C	C	C	C	C	C	C	C	C	C	C	C	C	C	C	C	C	C	C	C	C	C	C	C	C	C	C	C	C	C	C	C	C
1079902	A	G	missense_variant	MODERATE	mraY	763A>G	Ile255Val	A	G	G	G	G	A	A	A	G	G	A	G	A	A	A	A	A	A	A	A	A	A	A	A	A	A	A	A	A	A	A	A	A	A	A	A	A	A	A	A	A	A
1081085	C	T	missense_variant	MODERATE	murD	865C>T	Leu289Phe	C	C	C	C	-	C	-	-	C	-	C	C	C	C	C	C	C	C	C	C	C	C	C	C	C	C	C	C	C	C	C	C	C	C	C	C	C	C	C	C	C	C
1081267	A	G	synonymous_variant	LOW	murD	1047A>G	Val349Val	A	A	A	A	A	A	A	A	A	A	A	A	A	A	A	A	A	A	A	A	A	A	A	A	A	A	A	A	A	A	A	A	A	A	A	A	A	A	A	A	A	A
1081456	G	A	synonymous_variant	LOW	murD	1236G>A	Glu412Glu	G	G	G	G	G	G	G	G	G	G	G	G	G	G	G	G	G	G	G	G	G	G	G	G	G	G	G	G	G	G	G	G	G	G	G	G	G	G	G	G	G	G
1086140	G	T	missense_variant	MODERATE	ML0916	136G>T	Ala46Ser	G	G	G	G	G	G	G	-	G	-	G	G	G	G	G	G	G	G	G	G	G	G	G	G	G	G	G	G	G	G	G	G	-	G	G	G	G	G	G	G	-	G
1086337	C	T	synonymous_variant	LOW	ML0916	333C>T	Ala111Ala	C	C	C	C	C	C	C	-	C	C	C	C	C	C	C	C	C	C	C	C	C	C	C	C	C	C	C	C	C	C	C	C	C	C	C	C	C	C	C	C	C	C
1087165	G	A	intergenic_region	MODIFIER	ML0916-ftsZ	1087165G>A		G	G	G	G	G	G	G	G	G	G	G	G	G	G	G	G	G	G	G	G	G	G	G	G	G	G	G	G	G	G	G	G	G	G	G	G	G	G	G	G	G	G
1087397	T	C	synonymous_variant	LOW	ftsZ	102T>C	Gly34Gly	T	C	C	C	C	C	C	C	C	C	C	C	T	C	C	C	C	C	C	C	C	C	C	C	C	C	C	C	C	C	C	C	C	C	C	C	C	C	C	C	C	C
1089199	A	G	missense_variant	MODERATE	ML0918	742A>G	Met248Val	A	A	A	A	A	A	-	A	A	A	A	A	A	A	A	A	A	A	A	A	A	A	A	A	A	A	A	A	A	A	A	A	A	A	A	A	A	A	A	A	A	A
1089560	T	C	synonymous_variant	LOW	ML0919	357T>C	Thr119Thr	T	T	T	T	T	T	T	T	T	-	T	T	T	T	T	T	T	T	T	T	T	T	T	T	T	T	T	T	T	T	T	T	T	T	T	T	T	T	T	T	T	T
1090700	C	T	intergenic_region	MODIFIER	ML0920-ML0921	1090700C>T		C	C	C	C	C	C	-	C	C	-	C	C	C	C	C	C	C	C	C	C	C	C	C	C	C	C	C	C	C	C	C	C	C	C	C	C	C	C	C	C	C	C
1091716	C	T	synonymous_variant	LOW	ag84	369C>T	Leu123Leu	C	C	-	C	C	C	C	C	C	-	C	C	C	C	C	C	C	C	C	C	C	C	C	C	C	C	C	C	C	C	C	C	C	C	C	C	C	C	C	C	C	C
1092198	A	G	intergenic_region	MODIFIER	ag84-ML0923	1092198A>G		A	A	A	A	A	A	A	A	A	A	A	A	A	A	A	A	A	A	A	A	A	A	A	A	A	A	A	A	A	A	A	A	A	A	A	A	A	A	A	A	A	A
1096632	C	T	synonymous_variant	LOW	ML0927	201G>A	Pro67Pro	C	C	C	C	C	C	C	C	C	C	C	C	C	C	C	C	C	C	C	C	C	C	C	C	C	T	C	C	C	C	C	C	C	C	C	C	C	C	C	C	C	C
1099959	T	C	non_coding_transcript_exon_variant	MODIFIER	ML0930	103A>G		T	T	T	T	T	T	-	T	T	T	T	T	T	T	T	C	T	C	C	T	C	T	T	T	T	T	C	T	C	T	C	T	C	C	T	C	T	C	C	C	C	C
1102899	G	T	non_coding_transcript_exon_variant	MODIFIER	ML0933	332G>T		G	G	G	G	-	G	G	G	G	-	G	G	G	G	G	G	T	G	G	G	G	G	G	T	G	G	G	T	G	T	G	G	G	G	T	G	T	G	G	G	G	G
1103021	G	A	non_coding_transcript_exon_variant	MODIFIER	ML0933	454G>A		G	G	G	G	G	G	G	G	G	G	G	G	G	G	G	G	G	G	G	G	G	G	G	G	G	G	G	G	G	G	G	G	G	G	G	G	G	G	G	G	G	G
1104232	C	G	non_coding_transcript_exon_variant	MODIFIER	ML0934	239C>G		C	G	G	G	G	C	C	G	G	-	C	G	C	C	G	G	C	G	G	C	G	C	C	C	C	C	G	C	G	C	G	C	G	G	C	G	C	G	G	G	G	G
1105763	G	T	intergenic_region	MODIFIER	ML0934-ML0935	1105763G>T		G	G	G	G	G	T	G	G	G	G	G	G	G	G	G	G	G	G	G	G	G	G	G	G	G	G	G	G	G	G	G	G	G	G	G	G	G	G	G	G	G	G
1109113	C	T	intergenic_region	MODIFIER	ML0937-ML0938	1109113C>T		C	C	C	C	C	C	C	C	C	C	C	C	C	C	C	C	C	C	C	C	C	C	C	C	C	C	C	C	C	C	C	C	C	C	C	C	C	C	C	C	C	C
1111331	A	C	non_coding_transcript_exon_variant	MODIFIER	ML0941	110A>C		A	A	A	A	A	A	A	A	A	A	A	A	A	A	A	A	A	A	A	A	A	A	A	A	A	A	A	A	A	A	A	A	A	A	A	A	A	A	A	A	A	A
1111704	C	T	non_coding_transcript_exon_variant	MODIFIER	ML0942	677G>A		C	C	C	C	C	C	C	C	C	C	C	C	C	C	C	C	C	C	C	C	C	C	C	C	C	C	C	C	C	C	C	C	C	C	C	C	C	C	C	C	C	C
1112362	A	G	non_coding_transcript_exon_variant	MODIFIER	ML0942	19T>C		A	A	A	A	A	A	A	A	A	A	A	A	A	A	A	A	A	A	A	A	A	A	A	A	A	A	A	A	A	A	A	A	A	A	A	A	A	A	A	A	A	A
1112481	G	A	intergenic_region	MODIFIER	ML0942-zwf	1112481G>A		G	G	G	G	G	G	G	G	G	G	G	G	G	G	G	A	G	G	A	G	G	G	G	G	G	G	G	G	G	G	G	G	G	G	G	G	G	G	G	G	G	G
1112670	C	A	intergenic_region	MODIFIER	ML0942-zwf	1112670C>A		C	C	C	C	C	C	C	C	C	C	C	C	C	C	C	C	C	C	C	C	C	C	C	C	C	C	C	C	C	C	C	C	C	C	C	C	A	C	C	C	C	C
1113923	A	G	non_coding_transcript_exon_variant	MODIFIER	zwf	1179A>G		A	A	A	A	A	A	A	G	A	A	A	A	A	A	A	A	-	A	A	A	A	A	A	A	A	A	A	A	A	A	A	A	A	A	A	A	A	A	A	A	A	A
1114539	G	C	non_coding_transcript_exon_variant	MODIFIER	gnd2	380G>C		G	G	G	G	G	G	G	G	G	G	G	G	G	G	G	G	G	G	G	G	G	G	G	G	G	G	G	G	G	G	G	G	G	G	G	G	G	G	G	G	G	G
1115046	A	G	non_coding_transcript_exon_variant	MODIFIER	gnd2	887A>G		A	A	A	A	A	A	A	A	A	A	A	A	A	A	A	A	A	A	A	A	A	A	A	A	A	A	A	A	A	A	A	A	A	A	A	A	A	A	A	A	A	A
1116205	G	A	intergenic_region	MODIFIER	ML0945-ML0946	1116205G>A		G	G	G	G	G	G	G	G	G	G	G	G	G	G	G	G	G	G	G	G	G	G	G	G	G	G	G	G	G	G	G	G	G	G	G	G	G	G	G	G	G	G
1117453	G	A	intergenic_region	MODIFIER	ML0946-ML0947	1117453G>A		G	G	G	G	G	G	G	G	G	-	G	G	G	G	G	G	-	G	G	G	G	G	G	G	G	G	G	G	G	G	G	G	G	G	G	G	G	G	G	G	G	G
1118502	A	G	non_coding_transcript_exon_variant	MODIFIER	ML0948	414A>G		A	A	A	A	A	A	A	A	A	A	A	A	A	A	A	A	A	A	A	A	A	A	A	A	A	A	A	A	A	A	A	A	A	A	A	A	A	A	A	A	A	A
1118814	T	C	synonymous_variant	LOW	ML0949	330A>G	Arg110Arg	T	T	T	T	T	T	-	T	T	-	T	T	T	T	T	T	T	T	T	T	T	T	T	T	T	T	T	T	T	T	T	T	T	T	T	T	T	T	T	T	T	T
1120609	C	T	non_coding_transcript_exon_variant	MODIFIER	ML0952	321C>T		C	C	C	C	C	C	C	C	C	C	C	C	C	T	C	C	C	C	C	C	C	C	C	C	C	C	C	C	C	C	C	C	C	C	C	C	C	C	C	C	C	C
1121776	G	A	intergenic_region	MODIFIER	ML0952-ML0953	1121776G>A		G	G	G	G	G	G	G	G	G	G	G	G	G	G	G	G	G	G	G	G	G	G	G	G	G	G	G	G	G	G	G	G	G	G	G	G	G	G	G	G	G	G
1123066	A	G	missense_variant	MODERATE	ppdK	1757T>C	Met586Thr	A	A	A	A	A	A	A	A	A	A	A	A	A	A	A	A	A	A	A	A	A	A	A	A	A	A	A	A	A	A	A	A	A	A	A	A	A	A	A	A	A	A
1123570	G	A	missense_variant	MODERATE	ppdK	1253C>T	Thr418Met	G	G	G	G	G	G	G	-	G	G	G	G	G	G	G	G	G	G	G	G	G	G	G	G	G	G	G	G	G	G	G	G	G	G	G	G	G	G	G	G	G	G
1123593	A	G	synonymous_variant	LOW	ppdK	1230T>C	Ser410Ser	A	A	A	A	A	A	A	-	A	A	A	A	A	A	A	A	A	A	A	A	A	A	A	A	A	A	A	A	A	A	A	A	A	A	A	A	A	A	A	A	A	A
1127589	C	T	non_coding_transcript_exon_variant	MODIFIER	ML0960	313C>T		C	C	C	C	C	C	C	C	C	-	C	C	C	C	C	C	C	C	C	C	C	C	C	C	C	C	C	C	C	C	C	C	C	C	C	C	C	C	C	C	C	C
1127700	C	T	non_coding_transcript_exon_variant	MODIFIER	ML0960	424C>T		C	C	C	C	C	C	C	C	C	-	C	C	C	C	C	C	C	C	C	C	C	C	C	C	C	C	C	C	C	C	C	C	C	C	C	C	C	C	C	C	C	C
1127748	T	A	intergenic_region	MODIFIER	ML0960-metE	1127748T>A		T	T	T	T	T	T	T	T	T	-	T	T	T	T	T	T	T	T	T	T	T	T	T	T	T	T	T	T	T	T	T	T	T	T	T	T	T	T	T	T	T	T
1130267	G	A	intergenic_region	MODIFIER	metE-ML0962	1130267G>A		G	G	G	G	G	G	-	G	G	G	G	G	G	G	A	G	G	G	G	G	G	G	G	G	G	G	G	G	G	G	G	G	G	G	G	G	G	G	G	G	G	G
1130274	G	A	intergenic_region	MODIFIER	metE-ML0962	1130274G>A		G	G	G	G	G	G	-	G	G	G	G	G	G	G	G	G	G	G	G	G	G	G	G	G	G	G	G	G	G	G	G	G	G	G	G	G	G	G	G	G	G	G
1131554	G	T	missense_variant	MODERATE	ML0963	257G>T	Arg86Leu	G	G	G	G	G	G	G	G	G	T	G	G	G	G	G	G	G	G	G	G	G	G	G	G	G	G	G	G	G	G	G	G	G	G	G	G	G	G	G	G	G	G
1132070	G	T	intergenic_region	MODIFIER	ML0964-ML0965	1132070G>T		G	G	G	G	G	G	G	G	G	G	T	G	G	G	G	G	G	G	G	G	G	G	G	G	G	G	G	G	G	G	G	G	G	G	G	G	G	G	G	G	G	G
1132949	C	T	intergenic_region	MODIFIER	ML0964-ML0965	1132949C>T		C	C	C	C	C	C	C	C	C	C	C	C	C	C	C	C	C	C	C	C	C	C	C	C	C	C	C	C	C	C	C	C	C	C	C	C	C	C	C	C	C	C
1133492	T	G	intergenic_region	MODIFIER	ML0964-ML0965	1133492T>G		T	G	G	G	G	T	T	T	G	-	T	G	T	T	G	T	T	T	T	T	T	T	T	T	T	T	T	T	T	T	T	T	T	T	T	T	T	T	T	T	T	T
1135030	A	G	non_coding_transcript_exon_variant	MODIFIER	ML0966	260T>C		A	A	A	A	A	A	A	A	A	-	A	A	A	A	A	A	A	A	A	A	A	A	A	A	A	A	A	A	A	A	A	A	A	A	A	A	A	A	A	A	A	A
1135249	C	A	non_coding_transcript_exon_variant	MODIFIER	ML0966	41G>T		C	C	C	C	C	C	C	C	C	C	C	C	C	C	C	C	-	C	C	C	C	C	C	C	C	C	C	C	C	C	C	C	C	C	C	C	C	C	C	C	C	C
1136146	C	T	non_coding_transcript_exon_variant	MODIFIER	ML0967	186G>A		C	C	C	C	C	C	C	C	C	C	C	C	C	C	C	C	C	C	C	C	C	C	C	C	C	C	C	C	C	C	C	C	C	C	C	C	C	C	C	C	C	C
1136166	C	T	non_coding_transcript_exon_variant	MODIFIER	ML0967	166G>A		C	C	C	C	C	C	C	C	C	C	C	C	C	C	C	C	C	T	C	C	T	C	C	C	C	C	T	C	C	C	C	C	C	T	C	C	C	C	C	T	C	C
1136635	C	T	intergenic_region	MODIFIER	ML0967-ML0968	1136635C>T		C	C	C	C	C	C	-	C	C	C	C	C	C	C	C	C	C	C	C	C	C	C	C	C	C	C	C	C	C	C	C	C	C	C	C	C	C	C	C	C	C	C
1137803	G	A	non_coding_transcript_exon_variant	MODIFIER	ML0969	299G>A		G	G	G	G	G	G	G	G	G	G	G	G	G	G	G	G	A	G	G	G	G	G	G	A	G	G	G	A	G	A	G	G	G	G	A	G	A	G	G	G	G	G
1137959	C	T	non_coding_transcript_exon_variant	MODIFIER	ML0969	455C>T		C	C	C	C	C	C	C	C	C	C	C	C	C	C	C	C	C	C	C	C	C	C	C	C	C	C	C	C	C	C	C	C	C	C	C	C	C	C	C	C	C	C
1138952	G	A	non_coding_transcript_exon_variant	MODIFIER	ML0970	329G>A		G	G	G	G	G	G	G	G	G	-	G	G	G	G	G	G	-	G	G	G	G	G	G	G	G	G	G	G	G	G	G	G	G	G	G	G	G	G	G	G	G	G
1139017	T	G	non_coding_transcript_exon_variant	MODIFIER	ML0970	394T>G		T	T	T	T	T	T	-	T	T	-	T	T	T	T	T	T	T	T	T	T	T	G	T	T	T	T	T	T	T	T	T	G	T	T	T	T	T	T	T	T	T	T
1139781	G	A	intergenic_region	MODIFIER	ML0970-ML0971	1139781G>A		G	G	G	G	G	G	-	G	G	G	G	G	G	G	G	G	G	G	G	G	G	G	G	G	G	G	G	G	G	G	G	G	G	G	G	G	G	G	G	G	G	G
1139955	C	T	intergenic_region	MODIFIER	ML0970-ML0971	1139955C>T		C	C	C	C	C	C	C	C	C	C	C	C	C	C	C	C	C	C	C	C	C	C	C	C	C	C	C	C	C	C	C	C	C	C	C	C	C	C	C	C	C	C
1143274	G	T	non_coding_transcript_exon_variant	MODIFIER	ML0974	13C>A		G	G	G	G	G	G	-	G	G	G	G	G	G	G	G	G	G	G	G	G	G	G	G	G	G	G	G	G	G	G	G	G	G	G	G	G	G	G	G	G	G	G
1143336	A	G	non_coding_transcript_exon_variant	MODIFIER	ML0975	824T>C		A	A	A	A	A	A	A	A	A	A	A	A	A	A	A	A	A	A	A	A	A	A	A	A	A	A	A	A	A	A	A	A	A	A	A	A	A	A	A	A	A	A
1143423	T	C	non_coding_transcript_exon_variant	MODIFIER	ML0975	737A>G		T	C	C	C	C	C	C	C	C	C	C	C	T	C	C	C	C	C	C	C	C	C	C	C	C	C	C	C	C	C	C	C	C	C	C	C	C	C	C	C	C	C
1143812	G	A	non_coding_transcript_exon_variant	MODIFIER	ML0975	348C>T		G	G	G	G	G	G	G	G	G	G	G	G	G	G	G	G	-	G	G	G	G	G	G	G	G	G	G	G	G	G	G	G	-	G	G	G	G	G	G	G	G	G
1144076	C	A	non_coding_transcript_exon_variant	MODIFIER	ML0975	84G>T		C	C	C	C	C	C	-	C	C	-	C	C	C	C	C	C	-	C	C	C	C	C	C	C	C	C	C	C	C	C	C	C	C	C	C	C	C	C	C	C	C	C
1144095	G	A	non_coding_transcript_exon_variant	MODIFIER	ML0975	65C>T		G	G	G	G	-	G	-	G	G	-	G	G	G	G	G	G	-	G	G	G	G	G	G	G	G	G	G	G	G	G	G	G	G	G	G	G	G	G	G	G	G	G
1146873	G	C	missense_variant	MODERATE	ftsK	2378G>C	Arg793Pro	G	G	G	G	G	G	G	-	G	G	G	G	G	G	G	G	C	G	G	G	G	G	G	C	G	G	G	C	G	C	G	G	G	G	C	G	C	G	G	G	G	G
1147262	C	T	missense_variant	MODERATE	ML0978	447G>A	Met149Ile	C	C	C	C	C	C	C	-	C	C	C	C	C	C	C	C	-	C	C	C	C	C	C	C	C	C	C	C	C	C	C	C	C	C	C	C	C	C	C	C	C	C
1147526	G	A	synonymous_variant	LOW	ML0978	183C>T	His61His	G	G	G	G	G	G	G	G	G	G	G	G	G	G	G	G	G	G	G	G	G	G	G	G	G	G	G	G	G	G	G	G	G	G	G	G	G	G	G	G	G	G
1149142	C	A	non_coding_transcript_exon_variant	MODIFIER	ML0981	252C>A		C	C	C	C	C	C	-	C	C	-	C	C	C	C	C	C	C	C	C	C	C	C	C	C	C	C	C	C	C	C	C	C	C	C	C	C	C	C	C	C	C	C
1149607	T	C	non_coding_transcript_exon_variant	MODIFIER	ML0981	717T>C		T	T	T	T	T	T	T	T	T	-	T	T	T	T	T	T	T	T	T	T	T	T	T	T	T	T	T	T	T	T	T	T	T	T	T	T	T	T	T	T	T	T
1149816	C	T	non_coding_transcript_exon_variant	MODIFIER	ML0982	63C>T		C	C	C	C	C	C	C	C	C	C	C	C	C	C	C	C	C	C	C	C	C	C	C	C	C	C	C	C	C	C	C	C	C	C	C	C	C	C	C	C	C	C
1151067	C	T	missense_variant	MODERATE	ML0984	452G>A	Ser151Asn	C	C	C	C	C	C	-	C	C	C	C	C	C	C	C	C	C	C	C	C	C	C	C	C	C	C	C	C	C	C	C	C	C	C	C	C	C	C	C	C	C	C
1151605	G	A	synonymous_variant	LOW	ML0985	96G>A	Gly32Gly	G	G	G	G	-	G	G	G	G	-	G	G	G	G	G	G	G	G	G	G	G	G	G	G	G	G	G	G	G	G	G	G	G	G	G	G	G	G	G	G	G	G
1154069	C	T	synonymous_variant	LOW	recA	1014C>T	Asn338Asn	C	C	C	C	C	C	C	C	C	C	C	C	C	C	C	C	C	C	C	C	C	C	C	C	C	C	C	C	C	C	C	C	C	C	C	C	C	C	C	C	C	C
1154522	G	A	synonymous_variant	LOW	recA	1467G>A	Ala489Ala	G	G	G	G	G	G	G	G	G	G	G	G	G	G	G	G	G	G	G	G	G	G	G	G	G	G	G	G	G	G	G	G	G	G	G	G	G	G	G	G	G	G
1155582	T	G	synonymous_variant	LOW	recX	426T>G	Ala142Ala	T	G	G	G	G	G	G	-	G	G	G	G	T	G	G	G	G	G	G	G	G	G	G	G	G	G	G	G	G	G	G	G	G	G	G	G	G	G	G	G	G	G
1156432	C	T	synonymous_variant	LOW	ML0989	702C>T	Arg234Arg	C	C	C	C	C	C	-	C	C	C	C	C	C	C	C	C	C	C	C	C	C	C	C	C	C	C	C	C	C	C	C	C	C	C	C	C	C	C	C	C	C	C
1157484	C	T	synonymous_variant	LOW	ML0990	204C>T	Asp68Asp	C	C	C	C	C	C	C	C	C	C	C	C	C	C	C	C	C	C	C	C	C	C	C	C	C	C	C	C	C	C	C	C	C	C	C	C	C	C	C	C	C	C
1157523	G	A	synonymous_variant	LOW	ML0990	243G>A	Leu81Leu	G	G	G	G	G	G	G	G	G	-	G	G	G	G	G	G	G	G	G	G	G	G	G	G	G	G	G	G	G	G	G	G	G	G	G	G	G	G	G	G	G	G
1157640	A	G	missense_variant	MODERATE	ML0990	360A>G	Ile120Met	A	A	A	A	A	A	A	A	A	A	A	A	A	A	A	A	A	A	A	A	A	A	A	A	A	A	A	A	A	A	A	A	A	A	A	A	A	A	A	A	A	A
1160271	A	G	intergenic_region	MODIFIER	ML0992-ML0993	1160271A>G		A	A	A	A	A	A	-	A	A	A	A	A	A	A	A	A	A	A	A	A	A	A	A	A	A	A	A	A	A	A	A	A	A	A	A	A	A	A	A	A	A	A
1160426	C	G	intergenic_region	MODIFIER	ML0992-ML0993	1160426C>G		C	C	C	C	C	C	-	G	C	C	C	C	C	C	C	C	C	C	C	C	C	C	C	C	C	C	C	C	C	C	C	C	C	C	C	C	C	C	C	C	C	C
1160549	C	T	intergenic_region	MODIFIER	ML0992-ML0993	1160549C>T		C	C	C	C	C	C	C	C	C	C	C	C	C	C	C	C	C	C	C	T	C	C	C	C	C	C	C	C	C	C	C	C	C	C	C	C	C	C	C	C	C	C
1160630	C	T	intergenic_region	MODIFIER	ML0992-ML0993	1160630C>T		C	C	C	C	C	C	-	C	C	C	C	C	C	C	C	C	C	C	C	C	C	C	C	C	C	C	C	C	C	C	C	C	C	C	C	C	C	C	C	C	C	C
1161061	C	A	non_coding_transcript_exon_variant	MODIFIER	ML0993	296C>A		C	C	C	C	C	C	C	C	C	C	C	C	C	C	C	C	C	C	C	C	C	C	C	C	C	C	C	C	C	C	C	C	C	C	C	C	C	C	C	C	C	C
1161063	A	G	non_coding_transcript_exon_variant	MODIFIER	ML0993	298A>G		A	A	A	A	A	A	A	A	A	A	A	A	A	A	A	A	A	A	A	A	A	A	A	A	A	A	A	A	A	A	A	A	A	A	A	A	A	A	A	A	A	A
1161706	C	T	non_coding_transcript_exon_variant	MODIFIER	ML0993	941C>T		C	C	C	C	C	C	C	C	C	C	C	C	C	C	C	C	C	C	C	C	C	C	C	C	C	C	C	C	C	C	C	C	C	C	C	C	C	C	C	C	C	C
1162797	G	T	missense_variant	MODERATE	ML0994	178G>T	Gly60Cys	G	G	G	G	-	G	G	G	G	-	G	G	G	G	G	G	G	G	G	G	G	G	G	G	G	G	G	G	G	G	G	G	G	G	G	G	G	G	G	G	G	G
1163416	C	T	synonymous_variant	LOW	miaA	102C>T	Val34Val	C	C	C	C	C	C	C	T	C	C	C	C	C	C	C	C	C	C	C	C	C	C	C	C	C	C	C	C	C	C	C	C	C	C	C	C	C	C	C	C	C	C
1163875	G	C	synonymous_variant	LOW	miaA	561G>C	Arg187Arg	G	G	G	G	G	G	-	-	G	G	G	G	G	G	G	G	G	G	G	G	G	G	G	G	G	G	G	G	G	G	G	G	G	G	G	G	G	G	G	G	G	G
1164055	G	T	synonymous_variant	LOW	miaA	741G>T	Thr247Thr	G	G	G	G	G	G	G	G	G	-	G	G	G	G	G	G	G	G	G	G	G	G	G	G	G	G	G	G	G	G	G	G	G	G	G	G	G	G	G	G	G	G
1164291	C	T	intergenic_region	MODIFIER	miaA-dapF	1164291C>T		C	C	C	C	C	C	C	T	C	C	C	C	C	C	C	C	C	C	C	C	C	C	C	C	C	C	C	C	C	C	C	C	C	C	C	C	C	C	C	C	C	C
1166645	A	G	missense_variant	MODERATE	ML0997	1376A>G	Gln459Arg	A	A	A	A	A	A	-	A	A	A	A	A	A	A	A	A	A	A	A	A	A	A	A	A	A	A	A	A	A	A	A	A	A	A	A	A	G	A	A	A	-	A
1168103	C	T	intergenic_region	MODIFIER	ML0998-ML0999	1168103C>T		C	C	C	C	C	C	C	C	C	C	C	C	C	C	C	C	C	C	C	C	C	C	C	C	C	C	C	C	C	C	C	C	C	C	C	C	C	C	C	C	C	C
1168868	A	G	intergenic_region	MODIFIER	ML0999-ML1000	1168868A>G		A	A	A	A	A	A	A	A	A	G	A	A	A	A	A	A	A	A	A	A	A	A	A	A	A	A	A	A	A	A	A	A	A	A	A	A	A	A	A	A	A	A
1169227	G	T	intergenic_region	MODIFIER	ML0999-ML1000	1169227G>T		G	G	G	G	G	G	G	G	G	G	G	G	G	G	G	G	G	G	G	G	G	G	G	G	G	G	G	G	G	G	G	G	G	G	G	G	G	G	G	G	G	G
1169487	C	T	intergenic_region	MODIFIER	ML0999-ML1000	1169487C>T		C	C	C	C	C	C	-	C	C	C	C	C	C	C	T	C	C	C	C	C	C	C	C	C	C	C	C	C	C	C	C	C	C	C	C	C	C	C	C	C	C	C
1172045	C	T	intergenic_region	MODIFIER	ML1000-ML1001	1172045C>T		C	C	C	C	C	C	C	C	C	C	C	C	C	C	C	C	C	C	C	C	C	C	C	C	C	C	C	C	C	C	C	C	C	C	C	C	C	C	C	C	C	C
1172725	G	A	synonymous_variant	LOW	ML1001	150C>T	Val50Val	G	G	G	G	G	G	G	G	G	G	G	G	G	G	G	G	G	G	G	G	G	G	G	G	G	G	G	G	G	G	G	G	G	G	G	G	G	G	G	G	G	G
1172960	C	T	synonymous_variant	LOW	ML1002	42C>T	Thr14Thr	C	C	C	C	C	C	-	C	C	-	C	C	C	C	T	C	C	C	C	C	C	C	C	C	C	C	C	C	C	C	C	C	C	C	C	C	C	C	C	C	C	C
1175329	C	T	missense_variant	MODERATE	lexA	400G>A	Val134Ile	C	C	C	C	C	C	C	C	C	C	C	C	C	C	C	C	C	C	C	C	C	C	C	C	C	C	C	C	C	C	C	C	C	C	C	C	C	C	C	C	C	C
1177237	G	A	missense_variant	MODERATE	ML1006	68G>A	Gly23Asp	G	G	G	G	G	G	G	G	G	G	G	G	G	G	G	G	G	G	G	G	G	G	G	G	G	G	G	G	G	G	G	G	G	G	G	G	G	G	G	G	G	G
1177842	C	T	non_coding_transcript_exon_variant	MODIFIER	ML1007	551G>A		C	C	C	C	C	C	-	C	C	C	C	C	C	C	C	C	C	C	C	C	C	C	C	C	C	C	C	C	C	C	C	C	C	C	C	C	C	C	C	C	C	C
1179260	G	A	non_coding_transcript_exon_variant	MODIFIER	ML1008	232C>T		G	G	G	G	G	G	G	G	G	G	G	G	G	G	G	G	G	G	G	G	G	G	G	G	G	G	G	G	G	G	G	G	G	G	G	G	G	G	G	G	G	G
1179530	C	T	missense_variant	MODERATE	ML1009	970G>A	Asp324Asn	C	C	C	C	C	C	C	T	C	C	C	C	C	C	C	C	C	C	C	C	C	C	C	C	C	C	C	C	C	C	C	C	C	C	C	C	C	C	C	C	C	C
1179833	C	T	missense_variant	MODERATE	ML1009	667G>A	Asp223Asn	C	C	C	C	C	C	C	C	C	C	C	C	C	C	C	C	-	C	C	C	C	C	C	C	C	C	C	C	C	C	C	C	C	C	C	C	C	C	C	C	C	C
1180279	G	T	missense_variant	MODERATE	ML1009	221C>A	Ser74Tyr	G	G	G	G	G	G	G	G	G	G	G	G	G	G	G	G	G	G	G	G	G	G	G	G	G	G	G	G	G	G	G	G	G	G	G	G	G	G	G	G	G	G
1181491	C	T	intergenic_region	MODIFIER	ML1011-ML1012	1181491C>T		C	C	C	C	C	C	C	T	C	C	C	C	C	C	C	C	C	C	C	C	C	C	C	C	C	C	C	C	C	C	C	C	C	C	C	C	C	C	C	C	C	C
1181581	C	A	non_coding_transcript_exon_variant	MODIFIER	ML1012	1388G>T		C	C	C	C	C	C	C	C	C	C	C	C	C	C	C	C	C	C	C	C	C	A	C	C	C	C	C	C	C	C	C	A	C	C	C	C	C	C	C	C	C	C
1181950	G	A	non_coding_transcript_exon_variant	MODIFIER	ML1012	1019C>T		G	G	G	G	G	G	G	G	G	G	G	G	G	G	G	G	G	G	G	G	G	G	G	G	G	G	G	G	G	G	G	G	G	G	G	G	G	G	G	G	G	G
1182540	T	C	non_coding_transcript_exon_variant	MODIFIER	ML1012	429A>G		T	T	T	T	T	T	T	T	T	-	T	T	T	T	T	T	T	T	T	T	T	T	T	T	T	T	T	T	T	T	T	T	T	T	T	T	T	T	T	T	T	T
1183001	A	G	intergenic_region	MODIFIER	ML1012-ML1013	1183001A>G		A	A	A	A	A	A	A	A	A	A	A	A	A	A	A	A	A	A	A	A	A	A	A	A	A	A	A	A	A	A	A	A	A	A	A	A	A	A	A	A	A	A
1183529	G	A	synonymous_variant	LOW	ML1013	645C>T	Val215Val	G	G	G	G	G	G	G	G	G	G	G	G	G	G	G	G	G	G	G	G	G	G	G	G	G	G	G	G	G	G	G	G	G	G	G	G	G	G	G	G	G	G
1185061	G	A	missense_variant	MODERATE	ML1014	229C>T	Arg77Cys	G	G	G	-	-	G	-	G	G	-	G	G	G	G	A	G	G	G	G	G	G	G	G	G	G	G	G	G	G	G	G	G	G	G	G	G	G	G	G	G	G	G
1185229	C	T	missense_variant	MODERATE	ML1014	61G>A	Asp21Asn	C	C	C	C	C	C	C	C	C	C	C	C	C	C	C	C	C	C	C	C	C	C	C	C	C	C	C	C	C	C	C	C	C	C	C	C	C	C	C	C	C	C
1185676	C	T	missense_variant	MODERATE	ML1015	200G>A	Gly67Asp	C	C	C	C	C	C	C	C	C	-	C	C	C	C	C	C	C	C	C	C	C	C	C	C	C	C	C	C	C	C	C	C	C	C	C	C	C	C	C	C	C	C
1185812	G	A	missense_variant	MODERATE	ML1015	64C>T	Pro22Ser	G	G	G	G	G	G	-	G	G	G	G	G	G	G	G	G	G	G	G	G	G	G	G	G	G	G	G	G	G	G	G	G	G	G	G	G	G	G	G	G	G	G
1186262	G	A	missense_variant	MODERATE	ML1017	944C>T	Thr315Ile	G	G	G	G	G	G	G	G	G	G	G	G	G	G	G	G	G	G	G	G	G	G	G	G	G	G	G	G	G	G	G	G	G	G	G	G	G	G	G	G	G	G
1186747	G	C	missense_variant	MODERATE	ML1017	459C>G	Ile153Met	G	G	G	G	G	G	G	G	G	-	G	G	G	G	G	G	G	G	G	G	G	G	G	G	G	G	G	G	G	G	G	G	-	G	G	G	G	G	G	G	G	G
1188386	C	T	non_coding_transcript_exon_variant	MODIFIER	ML1020	273C>T		C	C	C	C	C	C	C	C	C	C	C	C	C	C	C	C	C	C	C	C	C	C	C	C	C	C	C	C	C	C	C	C	C	C	C	C	C	C	C	C	C	C
1189635	G	C	synonymous_variant	LOW	rpoT	1275C>G	Leu425Leu	G	G	G	G	G	G	G	-	G	G	G	G	G	G	G	G	G	G	G	G	G	G	G	G	G	G	G	G	G	G	G	G	G	G	G	G	G	G	G	G	G	G
1189680	G	C	synonymous_variant	LOW	rpoT	1230C>G	Arg410Arg	G	G	G	G	G	G	G	G	G	G	G	G	G	G	G	G	G	G	G	G	G	G	G	G	G	G	G	G	G	G	G	G	G	G	G	G	G	G	G	G	G	G
1189686	T	C	synonymous_variant	LOW	rpoT	1224A>G	Gln408Gln	T	T	T	T	T	T	-	T	T	T	T	T	T	T	T	T	T	T	T	T	T	T	T	T	T	T	T	T	T	T	T	T	T	T	T	T	T	T	T	T	T	T
1189692	C	G	synonymous_variant	LOW	rpoT	1218G>C	Ala406Ala	C	C	C	C	C	C	-	C	C	-	C	C	C	C	C	C	-	C	C	C	C	C	C	C	C	C	C	C	C	C	C	C	C	C	C	C	C	C	C	C	C	C
1189782	C	G	synonymous_variant	LOW	rpoT	1128G>C	Arg376Arg	C	C	C	C	C	C	C	C	C	C	C	C	C	C	C	C	C	C	C	C	C	C	C	C	C	C	C	C	C	C	C	C	C	C	C	C	C	C	C	C	C	C
1191821	G	A	missense_variant	MODERATE	ppgK	74C>T	Ala25Val	G	G	G	G	G	G	G	G	G	G	G	G	G	G	G	G	G	G	G	G	G	G	G	G	G	G	G	G	G	G	G	G	G	G	G	G	G	G	G	G	G	G
1192700	G	A	synonymous_variant	LOW	suhB	858G>A	Leu286Leu	G	G	G	G	G	G	G	-	G	-	G	G	G	G	G	G	-	G	G	G	G	G	G	G	G	G	G	G	G	G	G	G	G	G	G	G	G	G	G	G	G	G
1193288	C	T	missense_variant	MODERATE	ML1025	85G>A	Val29Met	C	C	C	C	C	C	C	C	C	C	C	C	C	C	C	C	C	C	C	C	C	C	C	C	C	C	C	C	C	C	C	C	C	C	C	C	C	C	C	C	C	C
1193754	G	A	missense_variant	MODERATE	ML1026	187G>A	Val63Ile	G	G	G	G	G	G	G	G	G	G	G	G	G	G	G	G	G	G	G	G	G	G	A	G	A	G	G	G	G	G	G	G	G	G	G	G	G	G	G	G	G	G
1194039	A	C	missense_variant	MODERATE	ML1027	310T>G	Ser104Ala	A	A	A	A	-	A	A	A	A	-	A	A	A	A	A	A	-	A	A	A	A	A	A	A	A	A	A	A	A	A	A	A	A	A	A	A	A	A	A	A	A	A
1194853	G	A	missense_variant	MODERATE	ML1029	19G>A	Ala7Thr	G	G	G	G	G	G	G	G	G	G	G	G	G	G	G	G	G	G	G	G	G	G	G	G	G	G	G	G	G	G	G	G	G	G	G	G	G	G	G	G	G	G
1196461	G	T	intergenic_region	MODIFIER	ML1030-ML1031	1196461G>T		G	G	G	G	G	G	G	G	G	G	G	G	G	G	G	G	G	G	G	G	G	G	G	G	G	G	G	G	G	G	G	G	G	G	G	G	G	G	G	G	G	G
1196664	C	T	non_coding_transcript_exon_variant	MODIFIER	ML1031	57C>T		C	C	C	C	C	C	C	C	C	C	C	C	C	C	C	C	C	C	C	C	C	C	C	C	C	C	C	C	C	C	C	C	C	C	C	C	C	C	C	C	C	C
1198126	C	T	non_coding_transcript_exon_variant	MODIFIER	ML1034	120C>T		C	C	C	C	C	C	C	C	C	C	C	C	C	C	C	C	C	C	C	C	C	C	C	C	C	C	C	C	C	C	C	C	C	C	C	C	C	C	C	C	C	C
1199798	C	T	synonymous_variant	LOW	ML1036	729G>A	Pro243Pro	C	C	C	C	C	C	C	C	C	-	C	C	C	C	C	C	C	C	C	C	C	C	C	C	C	C	C	C	C	C	C	C	C	C	C	C	C	C	C	C	C	C
1199984	C	T	synonymous_variant	LOW	ML1036	543G>A	Val181Val	C	C	C	C	C	C	C	C	C	C	C	C	C	C	C	C	C	C	C	C	C	C	C	C	C	C	C	C	C	C	C	C	C	C	C	C	C	C	C	C	C	C
1201828	G	A	missense_variant	MODERATE	dxs	614G>A	Arg205His	G	G	G	G	G	G	G	G	G	G	G	G	G	G	G	G	-	G	G	G	G	G	G	G	G	G	G	G	G	G	G	G	G	G	G	G	G	G	G	G	G	G
1203135	C	T	stop_gained	HIGH	dxs	1921C>T	Gln641*	C	C	C	C	C	C	C	C	C	C	C	C	C	C	C	C	C	C	C	C	C	C	C	C	C	C	C	C	C	C	C	C	C	C	C	C	C	C	C	C	C	C
1203642	C	T	non_coding_transcript_exon_variant	MODIFIER	ML1039	94C>T		C	C	C	C	C	C	C	C	C	C	C	C	C	C	C	C	C	C	C	C	C	C	C	C	C	C	C	C	C	C	C	C	C	C	C	C	C	C	C	C	C	C
1204116	G	T	non_coding_transcript_exon_variant	MODIFIER	ML1039	568G>T		G	G	G	G	G	G	G	G	G	G	G	G	G	G	G	G	G	G	G	G	G	G	-	G	T	T	G	G	G	G	G	G	G	G	G	G	G	G	G	G	G	G
1204421	C	T	non_coding_transcript_exon_variant	MODIFIER	ML1039	873C>T		C	C	C	C	C	C	C	C	C	C	C	C	C	T	C	C	C	C	C	C	C	C	C	C	C	C	C	C	C	C	C	C	C	C	C	C	C	C	C	C	C	C
1205252	C	A	missense_variant	MODERATE	ML1040	1285G>T	Gly429Cys	C	C	C	C	C	C	C	C	C	-	C	C	C	C	C	C	C	C	A	C	C	C	C	C	C	C	C	C	C	C	C	C	C	C	C	C	C	C	C	C	C	C
1205257	G	A	missense_variant	MODERATE	ML1040	1280C>T	Ser427Leu	G	G	G	G	G	G	G	G	G	-	G	G	G	G	G	G	G	G	A	G	G	G	G	G	G	G	G	G	G	G	G	G	G	G	G	G	G	G	G	G	G	G
1205258	A	C	missense_variant	MODERATE	ML1040	1279T>G	Ser427Ala	A	A	A	A	A	A	A	A	A	-	A	A	A	A	A	A	A	A	C	A	A	A	A	A	A	A	A	A	A	A	A	A	A	A	A	A	A	A	A	A	A	A
1205498	C	T	missense_variant	MODERATE	ML1040	1039G>A	Ala347Thr	C	C	-	-	-	C	-	-	C	-	C	C	C	C	C	C	C	C	C	C	C	C	C	C	C	C	C	C	C	C	C	C	C	C	C	C	C	C	C	C	C	C
1205699	T	G	missense_variant	MODERATE	ML1040	838A>C	Ile280Leu	T	T	T	T	T	T	T	-	T	T	T	T	T	T	T	T	T	T	T	T	T	T	T	T	T	T	T	T	T	T	T	T	T	T	T	T	T	T	T	T	T	T
1205770	C	A	missense_variant	MODERATE	ML1040	767G>T	Trp256Leu	C	C	C	C	-	C	C	-	C	-	C	C	C	C	C	C	-	C	C	C	C	C	C	C	C	C	C	C	C	C	C	C	C	C	C	C	C	C	C	C	C	C
1205773	A	G	missense_variant	MODERATE	ML1040	764T>C	Leu255Ser	A	A	A	A	-	A	A	-	A	-	A	A	A	A	A	A	-	A	A	A	A	A	A	A	A	A	A	A	A	A	A	A	A	A	A	A	A	A	A	A	A	A
1205810	C	T	missense_variant	MODERATE	ML1040	727G>A	Val243Met	C	C	-	-	-	C	C	-	C	-	C	C	C	C	C	C	-	C	C	C	C	C	C	C	C	C	C	C	C	C	C	C	C	C	C	C	C	T	C	C	C	C
1205821	C	A	missense_variant	MODERATE	ML1040	716G>T	Gly239Val	C	C	C	C	C	C	C	-	C	-	C	C	C	C	C	C	-	C	C	C	C	C	C	C	C	C	C	C	C	C	C	C	C	C	C	C	C	C	C	C	C	C
1205921	C	T	missense_variant	MODERATE	ML1040	616G>A	Ala206Thr	C	C	C	C	C	C	C	-	C	C	C	C	T	C	C	C	C	C	C	C	C	C	C	C	C	C	C	C	C	C	C	C	C	C	C	C	C	C	C	C	C	C
1205932	T	C	missense_variant	MODERATE	ML1040	605A>G	Lys202Arg	T	T	T	T	T	T	T	-	T	T	T	T	T	T	T	T	T	T	T	T	T	T	T	T	T	T	T	T	T	T	T	T	T	T	T	T	T	T	T	T	T	T
1205956	G	A	missense_variant	MODERATE	ML1040	581C>T	Ser194Leu	G	G	G	G	G	G	G	-	G	G	G	G	G	G	A	G	-	G	G	G	G	G	G	G	G	G	G	G	G	G	G	G	G	G	G	G	G	G	G	G	G	G
1206026	G	C	missense_variant	MODERATE	ML1040	511C>G	Leu171Val	G	G	G	G	G	G	-	G	G	G	G	G	G	G	G	G	G	G	G	G	G	G	G	G	G	G	G	G	G	G	G	G	G	G	G	G	G	G	G	G	G	G
1206053	C	T	missense_variant	MODERATE	ML1040	484G>A	Gly162Ser	C	C	C	C	C	C	-	C	C	C	C	C	C	C	C	C	C	C	C	C	C	C	C	C	C	C	C	C	C	C	C	C	C	C	C	C	C	C	C	C	C	C
1206093	C	T	missense_variant	MODERATE	ML1040	444G>A	Met148Ile	C	C	C	C	C	C	C	-	C	-	C	C	C	C	C	C	C	C	C	C	C	C	C	C	C	C	C	C	C	C	C	C	C	C	C	C	C	C	C	C	C	C
1206100	G	A,T	missense_variant;missense_variant	MODERATE;MODERATE	ML1040	437C>T;437C>A	Ala146Val;Ala146Glu	G	G	G	G	G	G	G	-	G	-	G	G	G	G	G	G	G	G	G	T	G	G	G	G	G	G	G	G	G	G	G	G	G	G	G	G	G	G	G	G	G	G
1206104	G	A	missense_variant	MODERATE	ML1040	433C>T	Leu145Phe	G	G	G	G	G	G	-	-	G	-	G	G	G	G	G	G	-	G	G	G	G	G	G	G	G	G	G	G	G	A	G	G	G	G	G	G	G	G	G	G	G	G
1206187	C	T	missense_variant	MODERATE	ML1040	350G>A	Cys117Tyr	C	C	C	C	C	C	-	-	C	-	C	C	C	C	C	C	C	C	C	C	C	C	C	C	C	C	C	C	C	C	C	C	C	C	C	C	C	C	C	C	C	C
1206206	C	T	missense_variant	MODERATE	ML1040	331G>A	Ala111Thr	C	C	C	C	C	C	C	-	C	C	C	C	C	C	C	C	C	C	C	C	C	C	C	C	C	C	C	C	C	C	C	C	C	C	C	C	C	C	C	C	C	C
1206341	C	T	missense_variant	MODERATE	ML1040	196G>A	Ala66Thr	C	C	C	C	C	C	C	-	C	C	C	C	C	C	C	C	-	C	C	C	C	C	C	C	C	C	C	C	C	C	C	C	-	C	C	C	C	C	C	C	C	C
1206355	C	T	missense_variant	MODERATE	ML1040	182G>A	Arg61His	C	C	C	C	C	C	C	C	C	-	C	C	C	C	C	C	C	C	C	C	C	C	C	C	C	C	C	C	C	C	C	C	C	C	C	C	C	C	C	C	C	C
1206376	G	A	missense_variant	MODERATE	ML1040	161C>T	Thr54Ile	G	G	G	G	G	G	-	-	G	-	G	G	G	G	G	G	G	G	G	G	G	G	G	G	G	G	G	G	G	G	G	G	G	G	G	G	G	G	G	G	G	G
1206419	C	T	missense_variant	MODERATE	ML1040	118G>A	Ala40Thr	C	C	C	C	C	C	-	C	C	-	C	C	C	C	C	C	C	C	C	C	C	C	C	C	C	C	C	C	C	C	C	C	C	C	C	C	C	C	C	C	C	C
1207654	G	T	non_coding_transcript_exon_variant	MODIFIER	ML1042	434C>A		G	G	G	G	G	G	G	G	G	G	G	G	G	G	G	G	G	G	G	G	G	G	G	G	G	G	G	G	G	G	G	G	G	G	G	G	G	G	G	G	G	G
1210001	G	A	missense_variant	MODERATE	hemY	715G>A	Ala239Thr	G	G	G	G	G	G	G	-	G	G	G	G	G	G	G	G	G	G	G	G	G	G	G	G	G	G	G	G	G	G	G	G	G	G	G	G	G	G	G	G	G	G
1214063	C	T	intergenic_region	MODIFIER	ML1047-ML1048	1214063C>T		C	C	C	C	C	C	C	C	C	C	C	C	C	C	C	C	C	C	C	C	C	C	C	C	C	C	C	C	T	C	C	C	C	C	C	C	C	C	C	C	C	C
1214074	C	T	intergenic_region	MODIFIER	ML1047-ML1048	1214074C>T		C	C	C	C	C	C	C	C	C	-	C	C	C	C	C	C	C	C	C	C	C	C	C	C	C	C	C	C	C	C	C	C	C	C	C	C	C	C	C	C	C	C
1214317	G	T	non_coding_transcript_exon_variant	MODIFIER	ML1048	1132C>A		G	G	G	G	G	G	-	G	G	G	G	G	G	G	G	G	G	G	G	G	G	G	G	G	G	G	G	G	G	G	G	G	G	G	G	G	G	G	G	G	G	G
1214326	C	T	non_coding_transcript_exon_variant	MODIFIER	ML1048	1123G>A		C	T	T	T	T	C	C	C	T	T	C	T	C	C	C	C	C	C	C	C	C	C	C	C	C	C	C	C	C	C	C	C	C	C	C	C	C	C	C	C	C	C
1214734	C	T	non_coding_transcript_exon_variant	MODIFIER	ML1048	715G>A		C	C	C	C	C	C	C	C	C	C	C	C	C	C	C	C	C	C	C	C	C	C	C	C	C	C	C	C	C	C	C	C	C	C	C	C	C	C	C	C	C	C
1216175	G	T	intergenic_region	MODIFIER	ML1049-ML1050	1216175G>T		G	G	G	G	G	G	-	G	G	G	G	G	G	G	G	G	G	G	G	G	G	G	G	G	G	G	G	G	G	G	G	G	G	G	G	G	G	G	G	G	G	G
1216239	G	A	intergenic_region	MODIFIER	ML1049-ML1050	1216239G>A		G	G	G	G	G	G	G	G	G	-	G	G	G	G	G	G	G	G	G	G	G	G	G	G	G	G	G	G	G	G	G	G	G	G	G	G	G	G	G	G	G	G
1216243	C	G	intergenic_region	MODIFIER	ML1049-ML1050	1216243C>G		C	C	C	C	C	C	C	C	C	-	C	C	C	C	C	C	C	C	C	C	C	C	C	C	C	G	C	C	C	C	C	C	C	C	C	C	C	C	C	C	C	C
1216790	G	A	non_coding_transcript_exon_variant	MODIFIER	ML1050	481G>A		G	G	G	G	G	G	G	G	G	G	G	G	G	G	G	G	G	G	G	G	G	G	G	G	G	G	G	G	G	G	G	G	G	G	G	G	G	G	G	G	G	G
1217336	G	A	synonymous_variant	LOW	xclC	228G>A	Val76Val	G	G	G	G	G	G	G	-	G	-	G	G	G	G	G	G	-	G	G	G	G	G	G	G	G	G	G	G	G	G	G	G	G	G	G	G	G	G	G	G	G	G
1218570	G	T	missense_variant	MODERATE	ML1052	1258C>A	Pro420Thr	G	G	G	G	G	G	G	G	G	-	G	G	G	G	G	G	G	G	G	G	G	G	G	G	G	G	G	G	G	G	G	G	G	G	G	G	G	G	G	G	G	G
1218635	G	A	missense_variant	MODERATE	ML1052	1193C>T	Ala398Val	G	G	G	G	G	G	G	G	G	G	G	G	G	G	G	G	G	G	G	G	G	G	G	G	G	G	G	G	G	G	G	G	G	G	G	G	G	G	G	G	G	G
1219022	C	T	missense_variant	MODERATE	ML1052	806G>A	Arg269His	C	C	C	C	C	C	C	C	C	C	C	C	C	C	C	C	C	C	C	C	C	C	C	C	C	C	C	C	C	C	C	C	C	C	C	C	C	C	C	C	C	C
1219026	C	T	missense_variant	MODERATE	ML1052	802G>A	Ala268Thr	C	C	C	C	C	C	C	C	C	C	C	C	C	C	C	C	C	C	C	C	C	C	C	C	C	C	C	C	C	C	C	C	C	C	C	C	C	C	C	C	C	C
1219152	G	C	missense_variant	MODERATE	ML1052	676C>G	His226Asp	G	G	G	G	G	G	G	G	G	G	G	G	G	G	G	G	G	G	G	G	G	G	G	G	G	G	G	G	G	G	G	G	G	G	G	G	G	G	G	G	G	G
1219170	C	T	missense_variant	MODERATE	ML1052	658G>A	Ala220Thr	C	C	C	C	C	C	C	C	C	C	C	C	C	C	C	C	C	C	C	T	C	C	C	C	C	C	C	C	C	C	C	C	C	C	C	C	C	C	C	C	C	C
1219243	A	G	synonymous_variant	LOW	ML1052	585T>C	Arg195Arg	A	A	A	A	A	A	A	A	A	-	A	A	A	A	A	A	A	A	A	A	A	A	A	A	A	A	A	A	A	A	A	A	A	A	A	A	G	A	A	A	A	A
1219280	A	G	missense_variant	MODERATE	ML1052	548T>C	Val183Ala	A	A	A	A	A	A	A	A	A	A	A	A	A	A	A	A	A	G	A	A	A	A	A	A	A	A	A	A	A	A	A	A	A	A	A	A	A	A	A	A	A	A
1219290	C	T	missense_variant	MODERATE	ML1052	538G>A	Gly180Ser	C	C	C	C	C	C	C	C	C	C	C	C	C	C	C	C	C	C	C	C	C	C	C	C	C	C	C	C	C	C	C	C	C	C	C	C	C	C	C	C	C	C
1219331	G	A	missense_variant	MODERATE	ML1052	497C>T	Thr166Ile	G	G	G	G	G	G	G	G	G	G	G	G	G	G	G	G	G	G	G	G	G	G	G	G	G	G	G	G	G	G	G	G	G	G	G	G	G	G	G	G	G	G
1220100	C	T	intergenic_region	MODIFIER	ML1052-ML1053	1220100C>T		C	C	C	C	C	C	C	C	C	C	C	C	C	C	C	C	C	C	C	C	C	C	C	C	C	C	C	C	C	C	C	C	C	C	C	C	C	C	C	C	C	C
1220114	A	G	intergenic_region	MODIFIER	ML1052-ML1053	1220114A>G		A	A	A	A	A	A	A	A	A	A	A	A	A	A	A	A	A	A	A	A	A	A	A	A	A	A	A	A	A	A	A	A	A	A	A	A	A	A	A	A	A	A
1223294	C	T	missense_variant	MODERATE	ML1058	353G>A	Ser118Asn	C	C	C	C	C	C	C	-	C	C	C	C	C	C	C	C	C	C	C	C	C	C	C	C	C	C	C	C	C	C	C	C	C	C	C	C	C	C	C	C	C	C
1225144	C	T	non_coding_transcript_exon_variant	MODIFIER	ML1060	1110G>A		C	C	C	C	C	C	C	-	C	-	C	C	C	C	C	C	C	C	C	C	C	C	C	C	C	C	C	C	C	C	C	C	C	C	C	C	C	C	C	C	C	C
1225206	C	T	non_coding_transcript_exon_variant	MODIFIER	ML1060	1048G>A		C	C	C	C	C	C	C	C	C	-	C	C	T	C	C	C	C	C	C	C	C	C	C	C	C	C	C	C	C	C	C	C	C	C	C	C	C	C	C	C	C	C
1225568	G	T	non_coding_transcript_exon_variant	MODIFIER	ML1060	686C>A		G	G	G	G	G	G	G	-	G	G	G	G	G	T	G	G	G	G	G	G	G	G	G	G	G	G	G	G	G	G	G	G	G	G	G	G	G	G	G	G	G	G
1227051	G	T	intergenic_region	MODIFIER	ML1061-fadD6	1227051G>T		G	G	G	G	G	G	G	G	G	G	G	G	G	G	T	G	G	G	G	G	G	G	G	G	G	G	G	G	G	G	G	G	-	G	G	G	G	G	G	G	G	G
1227103	C	T	non_coding_transcript_exon_variant	MODIFIER	fadD6	48C>T		C	C	C	C	C	C	C	C	C	C	C	C	C	C	C	C	C	C	C	C	C	C	C	C	C	C	C	C	C	C	C	C	C	C	C	C	C	C	C	C	C	C
1227631	C	A	non_coding_transcript_exon_variant	MODIFIER	fadD6	576C>A		C	A	A	A	A	A	A	A	A	A	A	A	A	A	A	A	A	A	A	A	A	A	A	A	A	A	A	A	A	A	A	A	A	A	A	A	A	A	A	A	A	A
1228087	C	T	non_coding_transcript_exon_variant	MODIFIER	fadD6	1032C>T		C	C	C	C	C	C	-	C	C	C	C	C	C	C	C	C	C	C	C	C	C	C	C	C	C	C	C	C	C	C	C	C	C	C	C	C	C	C	C	C	C	C
1229074	C	T	missense_variant	MODERATE	folP2	299C>T	Ala100Val	C	C	C	C	C	C	-	-	C	C	C	C	C	C	C	C	C	C	C	C	C	C	C	C	C	C	C	C	C	C	C	C	C	C	C	C	C	C	C	C	C	C
1231174	G	A	missense_variant	MODERATE	tagA	190G>A	Glu64Lys	G	G	G	G	G	G	G	G	G	G	G	G	G	G	G	G	G	G	G	G	G	G	G	G	G	G	G	G	G	G	G	G	G	G	G	G	G	G	G	G	G	G
1232532	C	T	non_coding_transcript_exon_variant	MODIFIER	ML1068	638G>A		C	C	-	C	-	C	-	C	C	-	C	C	C	C	C	C	C	C	C	C	C	C	C	C	C	C	C	C	C	C	C	C	C	C	C	C	C	C	C	C	C	C
1232637	G	A	non_coding_transcript_exon_variant	MODIFIER	ML1068	533C>T		G	G	G	G	G	G	G	G	G	G	G	G	G	G	G	G	G	G	G	G	G	G	G	G	G	G	G	G	G	G	G	G	G	G	G	G	G	G	G	G	G	G
1233140	G	A	non_coding_transcript_exon_variant	MODIFIER	ML1068	30C>T		G	G	G	G	G	G	G	G	G	-	G	G	G	G	A	G	G	G	G	G	G	G	G	G	G	G	G	G	G	G	G	G	G	G	G	G	G	G	G	G	G	G
1233367	G	T	missense_variant	MODERATE	glgC	19G>T	Val7Leu	G	G	G	G	G	G	G	G	G	G	G	G	G	G	G	G	G	G	G	G	G	G	G	G	G	G	G	G	G	G	G	G	G	G	G	G	G	G	G	G	G	G
1233600	C	T	synonymous_variant	LOW	glgC	252C>T	Tyr84Tyr	C	C	C	C	C	C	C	C	C	C	C	C	C	C	C	C	C	C	C	C	C	C	C	C	C	C	C	C	C	C	C	C	C	C	C	C	C	C	C	C	C	C
1235396	G	A	non_coding_transcript_exon_variant	MODIFIER	ML1071	250C>T		G	G	G	G	G	G	-	G	G	-	G	G	G	G	G	G	G	G	G	G	G	G	G	G	G	G	G	G	G	G	G	G	G	G	G	G	G	G	G	G	G	G
1235403	G	A	non_coding_transcript_exon_variant	MODIFIER	ML1071	243C>T		G	G	G	G	G	G	-	G	G	-	G	G	G	G	G	G	G	G	G	G	G	G	G	G	G	G	G	G	G	G	G	G	G	G	G	G	G	G	G	G	G	G
1237129	C	T	non_coding_transcript_exon_variant	MODIFIER	ML1073	540G>A		C	C	-	T	T	C	C	C	T	T	C	T	C	C	C	C	C	C	C	C	C	C	C	C	C	C	C	C	C	C	C	C	C	C	C	C	C	C	C	C	C	C
1238652	C	G	missense_variant	MODERATE	ML1075	409G>C	Ala137Pro	C	C	C	C	C	C	-	-	C	-	C	C	C	C	C	C	C	C	C	C	C	C	C	C	C	C	C	C	C	C	C	C	C	C	C	C	C	C	C	C	C	C
1239117	A	G	intergenic_region	MODIFIER	ML1075-sigE	1239117A>G		A	A	A	A	A	A	A	A	A	-	A	A	A	A	A	A	-	A	A	A	A	A	A	A	A	A	A	A	A	A	A	A	A	A	A	A	A	A	A	A	A	A
1240343	C	T	synonymous_variant	LOW	ML1077	66C>T	Ser22Ser	C	C	C	C	C	C	C	C	C	-	C	C	C	C	T	C	C	C	C	C	C	C	C	C	C	C	C	C	C	C	C	C	C	C	C	C	C	C	C	C	C	C
1240892	A	G	missense_variant	MODERATE	htrA	121A>G	Asn41Asp	A	A	A	A	A	A	A	A	A	A	A	A	A	A	A	A	A	A	A	A	A	A	A	A	A	A	A	A	A	A	A	A	A	A	A	A	A	A	A	A	A	A
1244392	C	T	missense_variant	MODERATE	mrp	515G>A	Arg172Gln	C	C	C	C	C	C	C	C	C	C	C	C	C	C	C	C	C	C	C	C	C	C	C	C	C	C	C	C	C	C	C	C	C	C	C	C	C	C	C	C	C	C
1246009	C	T	non_coding_transcript_exon_variant	MODIFIER	ML1082	184G>A		C	C	C	C	C	C	C	C	C	C	C	C	C	C	C	C	C	C	C	C	C	C	C	C	C	C	C	C	C	C	C	C	C	C	C	C	C	C	C	C	C	C
1247989	C	T	non_coding_transcript_exon_variant	MODIFIER	ML1085	221C>T		C	C	C	C	C	C	C	C	C	C	C	C	C	C	C	C	C	C	C	C	C	C	C	C	C	C	C	C	C	C	C	C	-	C	C	C	C	C	C	C	C	C
1248109	G	T	non_coding_transcript_exon_variant	MODIFIER	ML1085	341G>T		G	G	G	G	G	G	G	G	G	G	G	G	G	G	G	G	G	G	G	G	G	G	G	G	G	G	G	G	G	G	G	G	G	G	G	G	G	G	G	G	G	G
1250966	C	T	synonymous_variant	LOW	ML1088	303C>T	Ala101Ala	C	C	C	C	C	C	C	C	C	-	C	C	C	C	C	C	C	C	C	C	C	C	C	C	C	C	C	C	C	C	C	C	C	C	C	C	C	C	C	C	C	C
1252020	C	T	synonymous_variant	LOW	ML1089	489C>T	Ser163Ser	C	C	C	C	C	C	C	C	C	C	C	C	C	C	C	C	C	C	C	C	C	C	C	C	C	C	C	C	C	C	C	C	C	C	C	C	C	C	C	C	C	C
1252710	G	A	splice_region_variant&stop_retained_variant	LOW	ML1089	1179G>A	Ter393Ter	G	G	G	G	G	G	G	G	G	G	G	G	G	G	G	G	G	G	G	G	G	G	G	G	G	G	G	G	G	G	G	G	G	G	G	G	G	G	G	G	G	G
1253243	C	T	intergenic_region	MODIFIER	ML1089-ML1090	1253243C>T		C	C	C	C	C	C	C	C	C	C	C	C	C	C	C	C	C	C	C	C	C	C	C	C	C	C	C	C	C	C	C	C	C	C	C	C	C	C	C	C	C	C
1253974	G	A	missense_variant	MODERATE	ML1090	475C>T	Arg159Cys	G	G	G	G	G	G	G	G	G	G	G	G	G	G	G	G	G	G	G	G	G	G	G	G	G	G	G	G	G	G	G	G	G	G	G	G	G	G	G	G	G	G
1254751	C	T	synonymous_variant	LOW	mdh	81C>T	Ser27Ser	C	C	C	C	C	C	C	C	C	-	C	C	T	C	C	C	C	C	C	C	C	C	C	C	C	C	C	C	C	C	C	C	C	C	C	C	C	C	C	C	C	C
1254754	C	T	synonymous_variant	LOW	mdh	84C>T	Gly28Gly	C	C	C	C	C	C	C	C	C	-	C	C	C	C	C	C	C	C	C	C	C	C	C	C	C	C	C	C	C	C	C	C	C	C	C	C	C	C	C	C	C	C
1256039	C	T	non_coding_transcript_exon_variant	MODIFIER	ML1092	406G>A		C	C	C	C	C	C	-	C	C	C	C	C	C	C	C	C	C	C	C	C	C	C	C	C	C	C	C	C	C	C	C	C	C	C	C	C	C	C	C	C	C	C
1256127	G	A	non_coding_transcript_exon_variant	MODIFIER	ML1092	318C>T		G	G	G	G	G	G	G	G	G	G	G	G	G	G	G	G	G	G	G	G	G	G	G	G	G	G	G	G	G	G	G	G	G	G	G	G	G	G	G	G	G	G
1256198	G	A	non_coding_transcript_exon_variant	MODIFIER	ML1092	247C>T		G	G	G	G	G	G	-	G	G	G	G	G	G	G	G	G	G	G	G	G	G	G	G	G	G	G	G	G	G	A	G	G	G	G	G	G	G	G	G	G	G	G
1256751	A	G	intergenic_region	MODIFIER	ML1092-ML1093	1256751A>G		A	A	A	A	A	A	A	A	A	A	A	A	A	A	A	A	A	A	A	A	A	A	A	A	A	A	A	A	A	A	A	A	A	A	A	A	A	A	A	A	A	A
1257009	A	G	intergenic_region	MODIFIER	ML1092-ML1093	1257009A>G		A	A	A	A	A	A	A	A	A	A	A	A	A	A	A	A	-	A	A	A	A	A	A	A	A	A	A	A	A	A	A	A	A	A	A	A	A	A	A	A	A	A
1257185	T	C	intergenic_region	MODIFIER	ML1092-ML1093	1257185T>C		T	C	C	C	C	C	C	C	C	C	C	C	T	C	C	C	C	C	C	C	C	C	C	C	C	C	C	C	C	C	C	C	-	C	C	C	C	C	C	C	C	C
1257306	G	A	intergenic_region	MODIFIER	ML1092-ML1093	1257306G>A		G	G	G	G	G	G	-	G	G	-	G	G	G	G	G	G	G	G	G	G	G	G	G	G	G	G	G	G	G	G	G	G	G	G	G	G	G	G	G	G	G	G
1257639	C	G	intergenic_region	MODIFIER	ML1092-ML1093	1257639C>G		C	C	C	C	C	C	C	C	C	C	C	C	C	C	C	C	C	C	C	C	C	C	C	C	C	C	C	C	C	C	C	C	C	C	C	C	C	C	C	C	C	C
1258918	C	T	intergenic_region	MODIFIER	ML1093-ML1094	1258918C>T		C	C	C	C	C	C	-	C	C	-	C	C	C	C	C	C	C	C	C	C	C	C	C	C	C	C	C	C	C	C	C	C	C	C	C	C	C	C	C	C	C	C
1261216	C	T	synonymous_variant	LOW	odhA	2595G>A	Leu865Leu	C	C	C	C	C	C	-	C	C	-	C	C	C	C	C	C	C	C	C	C	C	C	C	C	C	C	C	C	C	C	C	C	C	C	C	C	C	C	C	C	C	C
1262010	T	C	missense_variant	MODERATE	odhA	1801A>G	Thr601Ala	T	T	T	T	T	T	T	T	T	T	T	T	T	T	T	T	T	T	T	T	T	T	T	T	T	T	T	T	T	T	T	T	T	T	T	T	T	T	T	T	T	T
1265267	T	G	non_coding_transcript_exon_variant	MODIFIER	ML1097	164T>G		T	G	G	G	G	G	G	G	G	-	G	G	G	G	G	G	G	G	G	G	G	G	G	G	G	G	G	G	G	G	G	G	G	G	G	G	G	G	G	G	G	G
1269831	C	T	synonymous_variant	LOW	ML1098	276G>A	Ala92Ala	C	C	-	C	-	C	-	C	C	-	C	C	C	C	C	C	C	C	C	C	C	C	C	C	C	C	C	C	C	C	C	C	C	C	C	C	C	C	C	C	C	C
1270425	T	C	missense_variant	MODERATE	ML1099	341A>G	Asn114Ser	T	T	T	T	T	T	T	T	T	T	T	T	T	T	T	T	T	T	T	T	T	T	T	T	T	T	T	T	T	T	T	T	T	T	T	T	T	T	T	T	T	T
1271477	C	T	non_coding_transcript_exon_variant	MODIFIER	ML1100	215C>T		C	C	C	C	C	C	C	C	C	C	C	C	C	C	C	C	C	C	C	C	C	C	C	C	C	C	C	C	C	C	C	C	C	C	C	C	C	C	C	C	C	C
1271647	G	A	non_coding_transcript_exon_variant	MODIFIER	ML1100	385G>A		G	G	G	G	G	G	G	G	G	G	G	G	G	G	G	G	G	G	G	G	G	G	G	G	G	G	G	G	G	G	G	G	G	G	G	G	G	G	G	G	G	G
1271979	G	A	non_coding_transcript_exon_variant	MODIFIER	ML1100	717G>A		G	G	G	G	G	G	A	G	G	G	G	G	G	G	G	G	G	G	G	G	G	G	G	G	G	G	G	G	G	G	G	G	G	G	G	G	G	G	G	G	G	G
1275092	G	A	intergenic_region	MODIFIER	ML1101-ML1102	1275092G>A		G	G	G	G	G	G	-	G	G	G	G	G	G	G	G	G	G	G	G	G	G	G	G	G	G	G	G	G	G	G	G	G	G	G	G	G	G	G	G	G	G	G
1275373	C	T	non_coding_transcript_exon_variant	MODIFIER	ML1102	1078G>A		C	C	C	C	C	C	C	C	C	C	C	C	C	C	C	C	C	C	C	C	C	C	C	C	C	C	C	C	C	C	C	C	C	C	C	C	C	C	C	C	C	C
1275662	G	T	non_coding_transcript_exon_variant	MODIFIER	ML1102	789C>A		G	G	G	G	G	G	G	G	G	G	G	G	G	G	G	G	G	G	G	G	G	G	G	G	G	G	G	G	G	G	G	G	G	G	G	G	G	G	G	G	G	G
1276011	C	T	non_coding_transcript_exon_variant	MODIFIER	ML1102	440G>A		C	C	C	C	C	C	C	-	C	C	C	C	C	C	C	C	C	C	C	C	C	C	C	C	C	C	C	C	C	C	C	C	C	C	C	C	C	C	C	C	C	C
1276847	C	T	missense_variant	MODERATE	ML1103	973G>A	Ala325Thr	C	C	C	C	C	C	C	C	C	-	C	C	C	C	C	C	C	C	C	C	C	C	C	C	C	C	C	C	C	C	C	C	-	C	C	C	C	C	C	C	C	C
1277244	G	A	synonymous_variant	LOW	ML1103	576C>T	Leu192Leu	G	G	G	G	G	G	G	G	G	G	G	G	G	G	G	G	G	G	G	G	G	G	G	G	G	G	G	G	G	G	G	G	G	G	G	G	G	G	G	G	G	G
1277456	G	T	missense_variant	MODERATE	ML1103	364C>A	His122Asn	G	G	G	G	G	G	G	G	G	G	G	G	G	G	G	G	-	G	G	G	G	G	G	G	G	G	G	G	G	G	G	G	G	G	G	G	G	G	G	G	G	G
1277516	G	T	missense_variant	MODERATE	ML1103	304C>A	Arg102Ser	G	G	G	G	G	G	G	G	G	G	G	G	G	G	G	G	G	G	G	G	G	G	G	G	G	G	G	G	G	G	G	G	G	G	G	G	G	G	G	G	G	G
1277909	A	G	non_coding_transcript_exon_variant	MODIFIER	ML1104	1011T>C		A	A	A	A	A	A	A	A	A	A	A	A	A	A	A	A	A	A	A	A	A	A	A	A	A	A	A	A	A	A	A	A	A	A	A	A	A	A	A	A	A	A
1277910	T	G	non_coding_transcript_exon_variant	MODIFIER	ML1104	1010A>C		T	T	T	T	T	T	T	T	T	T	T	T	T	T	T	T	T	T	T	T	T	T	T	T	T	T	T	T	T	T	T	T	T	T	T	T	T	T	T	T	T	T
1277917	G	C	non_coding_transcript_exon_variant	MODIFIER	ML1104	1003C>G		G	G	G	G	G	G	G	G	G	G	G	G	G	G	G	G	G	G	G	G	G	G	G	G	G	G	G	G	G	G	G	G	G	G	G	G	G	G	G	G	G	G
1277921	T	G	non_coding_transcript_exon_variant	MODIFIER	ML1104	999A>C		T	T	T	T	T	T	T	T	T	T	T	T	T	T	T	T	T	T	T	T	T	T	T	T	T	T	T	T	T	T	T	T	T	T	T	T	T	T	T	T	T	T
1278428	C	G	non_coding_transcript_exon_variant	MODIFIER	ML1104	492G>C		C	C	C	C	C	C	C	C	C	C	C	C	C	C	C	C	C	C	C	C	C	C	C	C	C	C	C	C	C	C	C	C	-	C	C	C	C	C	C	C	C	C
1279241	G	A	intergenic_region	MODIFIER	ML1104-ML1105	1279241G>A		G	G	G	G	G	G	G	-	G	G	G	G	G	G	G	G	G	G	G	G	G	G	G	G	G	G	G	G	G	G	G	G	G	G	G	G	G	G	G	G	G	G
1280194	G	C	intergenic_region	MODIFIER	ML1105-ML1106	1280194G>C		G	G	G	G	G	G	G	G	G	G	G	G	G	G	G	G	-	G	G	G	G	G	G	G	G	G	G	G	G	G	G	G	G	G	G	G	G	G	G	G	G	G
1282892	G	A	non_coding_transcript_exon_variant	MODIFIER	ML1109	612G>A		G	G	G	G	G	A	G	G	G	G	G	G	G	G	G	G	G	G	G	G	G	G	G	G	G	G	G	G	G	G	G	G	G	G	G	G	G	G	G	G	G	G
1284298	C	T	intergenic_region	MODIFIER	ML1109-ML1110	1284298C>T		C	C	C	C	C	C	C	C	C	C	C	C	C	C	C	C	C	C	C	C	C	C	C	C	C	C	C	C	C	C	C	C	C	C	C	C	C	C	C	C	C	C
1286978	C	T	intergenic_region	MODIFIER	ML1111-ML1112	1286978C>T		C	C	C	C	C	C	C	C	C	-	C	C	C	C	C	C	-	C	C	C	C	C	C	C	C	C	C	C	C	C	C	C	C	C	C	C	C	C	C	C	C	C
1287203	G	A	non_coding_transcript_exon_variant	MODIFIER	ML1112	34G>A		G	G	G	G	G	G	G	G	G	G	G	G	G	G	G	G	G	G	G	G	G	G	G	G	G	G	G	G	G	G	G	G	G	G	G	G	G	G	G	G	G	G
1288026	G	A	missense_variant	MODERATE	ML1113	1601C>T	Ala534Val	G	G	G	G	G	G	G	G	G	G	G	G	G	G	G	G	G	G	G	G	G	G	G	G	G	G	G	G	G	G	G	G	G	G	G	G	G	G	G	G	G	G
1290079	G	T	synonymous_variant	LOW	ML1114	1299C>A	Gly433Gly	G	G	G	G	G	G	G	G	G	G	G	G	G	G	G	G	G	G	G	G	G	G	G	G	G	G	G	G	G	G	G	G	G	G	G	G	G	G	G	G	G	G
1290256	G	A	synonymous_variant	LOW	ML1114	1122C>T	Gly374Gly	G	G	G	G	G	G	G	G	G	G	G	G	G	G	G	G	G	G	G	G	G	G	G	G	G	G	G	G	G	G	G	G	G	G	G	G	G	G	G	G	G	G
1290641	G	A	missense_variant	MODERATE	ML1114	737C>T	Ala246Val	G	G	G	G	G	G	G	G	G	G	G	G	G	G	G	G	G	G	G	G	G	G	G	G	G	G	G	G	G	G	G	G	G	G	G	G	G	G	G	G	G	G
1290820	C	T	missense_variant	MODERATE	ML1114	558G>A	Met186Ile	C	C	C	C	C	C	C	C	C	C	C	C	C	C	C	C	C	C	C	C	C	C	C	C	C	C	C	C	C	C	C	C	C	C	C	C	C	C	C	C	C	C
1291018	G	A	synonymous_variant	LOW	ML1114	360C>T	Asn120Asn	G	G	G	G	G	G	G	A	G	G	G	G	G	G	G	G	G	G	G	G	G	G	G	G	G	G	G	G	G	G	G	G	G	G	G	G	G	G	G	G	G	G
1291889	G	C	synonymous_variant	LOW	ML1115	327G>C	Gly109Gly	G	G	G	G	G	G	G	G	G	-	G	G	G	G	G	G	G	G	G	G	G	G	G	G	G	G	G	G	G	G	G	G	G	G	G	G	G	G	G	G	G	G
1292039	A	G	synonymous_variant	LOW	ML1115	477A>G	Glu159Glu	A	A	A	A	A	A	A	A	A	A	A	A	A	A	A	A	A	A	A	A	G	A	A	A	A	A	A	A	A	A	A	A	A	A	A	A	A	A	A	A	A	A
1292109	T	G	missense_variant	MODERATE	ML1115	547T>G	Ser183Ala	T	T	T	T	T	T	T	T	T	T	T	T	T	T	T	T	T	T	T	T	T	T	T	T	T	T	T	T	T	T	T	T	T	T	T	T	T	T	T	T	T	T
1295083	T	C	synonymous_variant	LOW	ML1119	321T>C	Asp107Asp	T	T	T	T	T	T	T	-	T	T	T	T	T	T	T	T	T	T	T	T	T	T	T	T	T	T	T	T	T	T	T	T	T	T	T	T	T	T	T	T	T	T
1295192	A	G	missense_variant	MODERATE	ML1119	430A>G	Met144Val	A	G	G	G	G	A	A	-	G	-	A	G	A	A	G	A	A	A	A	A	A	A	A	A	A	A	A	A	A	A	A	A	A	A	A	A	A	A	A	A	A	A
1295353	C	T	synonymous_variant	LOW	ML1119	591C>T	Asp197Asp	C	C	C	C	C	C	C	-	C	C	C	C	C	C	C	C	C	C	C	C	C	C	C	C	C	C	C	C	C	C	C	C	T	C	C	C	C	C	C	C	C	C
1299266	G	T	intergenic_region	MODIFIER	ML1120-ML1121	1299266G>T		G	G	G	G	G	G	G	G	G	G	G	G	G	G	G	G	G	G	G	G	G	G	G	G	G	G	G	G	G	G	G	G	G	G	G	G	G	G	G	G	G	G
1299485	C	T	intergenic_region	MODIFIER	ML1120-ML1121	1299485C>T		C	C	C	C	C	C	C	C	C	C	C	C	C	C	C	C	C	C	C	C	C	C	C	C	C	C	C	C	C	C	C	C	C	C	C	C	C	C	C	C	C	C
1300774	G	A	missense_variant	MODERATE	ML1121	620C>T	Thr207Ile	G	G	G	G	G	G	G	G	G	G	G	G	G	G	G	G	G	G	G	G	G	G	G	G	A	G	G	G	G	G	G	G	-	G	G	G	G	G	G	G	G	G
1304103	C	T	missense_variant	MODERATE	ML1123	13G>A	Glu5Lys	C	C	C	C	C	C	C	C	C	C	C	C	C	C	C	C	C	C	C	C	C	C	C	C	C	C	C	C	C	C	C	C	C	C	C	C	C	C	C	C	C	C
1304237	C	T	missense_variant	MODERATE	ML1124	853G>A	Val285Ile	C	C	C	C	C	C	C	C	C	C	C	C	C	C	C	C	C	C	C	C	C	C	C	C	C	C	C	C	C	C	C	C	C	C	C	C	C	C	C	C	C	C
1304902	G	A	missense_variant	MODERATE	ML1124	188C>T	Pro63Leu	G	G	G	G	-	G	G	A	G	G	G	G	G	G	G	G	G	G	G	G	G	G	G	G	G	G	G	G	G	G	G	G	G	G	G	G	G	G	G	G	G	G
1305482	C	T	intergenic_region	MODIFIER	ML1124-ML1125	1305482C>T		C	C	C	C	C	C	-	C	C	C	C	C	C	C	C	C	C	C	C	C	C	C	C	C	C	C	C	C	C	C	C	C	C	C	C	C	C	C	C	C	C	C
1306182	C	T	intergenic_region	MODIFIER	ML1125-ML1126	1306182C>T		C	C	C	C	C	C	T	C	C	C	C	C	C	C	C	C	C	C	C	C	C	C	C	C	C	C	C	C	C	C	C	C	C	C	C	C	C	C	C	C	C	C
1306583	G	C	intergenic_region	MODIFIER	ML1125-ML1126	1306583G>C		G	G	G	G	G	G	G	G	G	-	G	G	G	G	G	G	G	G	G	G	G	G	G	G	G	G	G	G	G	G	G	G	G	G	G	G	G	G	G	G	G	G
1307216	C	T	intergenic_region	MODIFIER	ML1125-ML1126	1307216C>T		C	C	C	C	C	C	C	C	C	C	C	C	C	C	C	C	C	C	C	C	C	C	C	C	C	C	C	C	C	C	C	C	C	C	C	C	C	C	C	C	C	C
1309311	T	A	intergenic_region	MODIFIER	ML1125-ML1126	1309311T>A		T	T	T	T	T	T	-	T	T	T	T	T	T	T	T	T	T	T	T	T	T	T	T	T	T	T	T	T	T	T	T	T	T	T	T	T	T	T	T	T	T	T
1309312	G	C	intergenic_region	MODIFIER	ML1125-ML1126	1309312G>C		G	G	G	G	G	G	-	G	G	G	G	G	G	G	G	G	G	G	G	G	G	G	G	G	G	G	G	G	G	G	G	G	G	G	G	G	G	G	G	G	G	G
1309313	T	A	intergenic_region	MODIFIER	ML1125-ML1126	1309313T>A		T	T	T	T	T	T	-	T	T	T	T	T	T	T	T	T	T	T	T	T	T	T	T	T	T	T	T	T	T	T	T	T	T	T	T	T	T	T	T	T	T	T
1309422	C	T	non_coding_transcript_exon_variant	MODIFIER	ML1126	496G>A		C	C	C	C	C	C	C	C	C	C	C	C	C	C	C	C	C	C	C	C	C	C	C	C	C	C	C	C	C	C	C	C	C	C	C	C	C	C	C	C	C	C
1313204	C	T	intergenic_region	MODIFIER	ML1126-argV	1313204C>T		C	T	T	T	T	C	C	C	T	T	C	T	C	C	C	C	C	C	C	C	C	C	C	C	C	C	C	C	C	C	C	C	C	C	C	C	C	C	C	C	C	C
1315016	C	T	intergenic_region	MODIFIER	ML1126-argV	1315016C>T		C	C	C	C	C	C	C	C	C	C	C	C	C	C	C	C	C	C	C	C	C	C	C	C	C	C	C	C	C	C	C	C	C	C	C	C	C	C	C	C	C	C
1315150	C	T	intergenic_region	MODIFIER	ML1126-argV	1315150C>T		C	C	C	C	C	C	C	T	C	-	C	C	C	C	C	C	C	C	C	C	C	C	C	C	C	C	C	C	C	C	C	C	C	C	C	C	C	C	C	C	C	C
1315919	T	C	intergenic_region	MODIFIER	ML1126-argV	1315919T>C		T	T	T	T	T	T	T	T	T	-	T	T	T	T	T	T	T	T	T	T	T	T	T	T	T	T	T	T	T	T	T	T	T	T	T	T	T	T	T	T	T	T
1316222	A	G	intergenic_region	MODIFIER	ML1126-argV	1316222A>G		A	A	A	A	A	A	-	A	A	-	A	A	A	A	A	A	A	A	A	A	A	A	A	A	A	A	A	A	A	A	A	A	A	A	A	A	A	A	A	A	A	A
1316804	C	A	synonymous_variant	LOW	argS	234C>A	Ile78Ile	C	C	C	C	-	C	C	C	C	-	C	C	C	C	C	C	C	C	C	C	C	C	C	C	C	C	C	C	C	C	C	C	C	C	C	C	C	C	C	C	C	C
1320784	C	T	synonymous_variant	LOW	hom	1143C>T	Ser381Ser	C	C	-	C	C	C	C	C	C	C	C	C	C	C	C	C	C	C	C	C	C	C	C	C	C	C	C	C	C	C	C	C	-	C	C	C	C	C	C	C	C	C
1321648	G	A	missense_variant	MODERATE	thrC	685G>A	Ala229Thr	G	G	G	G	G	G	G	G	G	-	G	G	G	G	G	G	G	G	G	G	G	G	G	G	G	G	G	G	G	G	G	G	G	G	G	G	G	G	G	G	G	G
1321662	C	G	synonymous_variant	LOW	thrC	699C>G	Pro233Pro	C	C	C	C	C	C	C	C	C	-	C	C	C	C	C	C	C	C	C	C	C	G	C	C	C	C	C	C	C	C	C	G	C	C	C	C	C	C	C	C	C	C
1324009	C	G	missense_variant	MODERATE	rho	679C>G	Gln227Glu	C	G	G	G	-	G	-	G	G	-	G	G	C	G	G	G	-	G	G	G	G	G	G	G	G	G	G	G	G	G	G	G	G	G	G	G	G	G	G	G	G	G
1324965	C	T	synonymous_variant	LOW	rho	1635C>T	Pro545Pro	C	C	C	C	C	C	C	C	C	C	C	C	C	C	C	C	-	C	C	C	C	C	C	C	C	C	C	C	C	C	C	C	C	C	C	T	C	C	C	C	C	C
1325031	C	G	synonymous_variant	LOW	rho	1701C>G	Arg567Arg	C	C	C	C	C	C	C	C	C	C	C	C	C	C	C	C	C	C	C	C	C	C	C	C	C	C	C	C	C	C	C	C	C	C	C	C	C	C	C	C	C	C
1325397	C	T	intergenic_region	MODIFIER	rho-rpmE	1325397C>T		C	C	C	C	C	C	C	C	C	C	C	C	C	C	C	C	-	C	C	C	C	C	C	C	C	C	C	C	C	C	C	C	T	C	C	C	C	C	C	C	C	C
1326594	T	C	missense_variant	MODERATE	prfA	776T>C	Val259Ala	T	T	T	T	T	T	T	T	T	T	T	T	T	T	T	T	T	T	T	T	T	T	T	T	T	T	T	T	T	T	T	T	T	T	T	T	T	T	T	T	T	T
1329459	C	T	synonymous_variant	LOW	ML1137	960C>T	Arg320Arg	C	C	C	C	C	C	C	T	C	C	C	C	C	C	C	C	C	C	C	C	C	C	C	C	C	C	C	C	C	C	C	C	C	C	C	C	C	C	C	C	C	C
1329945	G	A	intergenic_region	MODIFIER	ML1137-ML1138	1329945G>A		G	G	G	G	G	G	-	G	G	G	G	G	G	G	G	G	G	G	G	G	G	G	G	G	G	G	G	G	G	G	G	G	G	G	G	G	G	G	G	G	G	G
1332100	C	T	synonymous_variant	LOW	atpH	45C>T	Val15Val	C	C	C	C	C	T	C	C	C	C	C	C	C	C	C	C	C	C	C	C	C	C	C	C	C	C	C	C	C	C	C	C	C	C	C	C	C	C	C	C	C	C
1332812	C	T	synonymous_variant	LOW	atpH	757C>T	Leu253Leu	C	C	C	C	C	C	-	C	C	-	C	C	C	C	C	C	C	C	C	C	C	C	C	C	C	C	C	C	C	C	C	C	C	C	C	C	C	C	C	C	C	C
1336929	G	T	synonymous_variant	LOW	atpD	855G>T	Ser285Ser	G	G	-	-	-	G	G	G	-	T	G	G	G	G	G	G	-	G	G	-	-	G	-	G	G	G	G	G	G	G	G	G	-	-	G	-	G	G	G	G	-	G
1338450	C	T	intergenic_region	MODIFIER	ML1147-ML1148	1338450C>T		C	C	C	C	C	C	C	C	C	C	C	C	C	C	C	C	C	C	C	C	C	C	C	C	C	C	C	C	C	C	C	C	-	C	C	C	C	C	C	C	C	C
1338518	G	A	intergenic_region	MODIFIER	ML1147-ML1148	1338518G>A		G	G	G	G	G	G	G	G	G	G	G	G	G	G	G	G	G	G	G	G	G	G	G	G	G	G	G	G	G	G	G	G	G	G	G	G	G	G	G	G	G	G
1339513	C	G	intergenic_region	MODIFIER	ML1149-murA	1339513C>G		C	C	C	C	C	C	-	-	-	-	C	C	C	C	C	C	C	C	C	C	C	C	C	C	C	C	C	C	C	C	C	C	C	C	C	C	C	C	C	C	C	C
1339813	T	C	synonymous_variant	LOW	murA	234T>C	Asp78Asp	T	C	C	C	C	T	C	C	C	C	T	C	T	T	C	C	-	C	C	T	C	C	T	T	T	T	C	T	C	T	C	C	C	C	T	C	T	C	C	C	C	C
1347131	T	G	non_coding_transcript_exon_variant	MODIFIER	alkA	1183A>C		T	T	T	T	T	T	T	T	T	T	T	T	T	T	T	T	-	G	T	T	G	T	T	T	T	T	G	T	T	T	T	T	T	G	T	T	T	T	T	G	T	T
1348056	C	T	non_coding_transcript_exon_variant	MODIFIER	alkA	258G>A		C	C	C	C	C	C	-	-	C	C	C	C	C	C	C	C	C	C	C	C	C	C	C	C	C	C	C	C	C	C	C	C	C	C	C	C	C	C	C	C	C	C
1348277	G	A	non_coding_transcript_exon_variant	MODIFIER	alkA	37C>T		G	G	G	G	G	G	G	G	G	G	G	G	G	G	G	G	-	G	G	G	G	G	G	G	G	G	G	G	G	G	G	G	G	G	G	G	G	G	G	G	G	G
1348349	G	A	intergenic_region	MODIFIER	alkA-ML1153	1348349G>A		G	G	G	G	G	G	G	G	G	G	G	G	G	G	G	G	G	G	G	G	G	G	G	G	G	G	G	G	G	G	G	G	G	G	G	G	G	G	G	G	G	G
1348383	T	C	intergenic_region	MODIFIER	alkA-ML1153	1348383T>C		T	T	T	T	T	T	T	T	T	T	T	T	T	T	T	T	T	T	T	T	T	T	T	T	T	T	T	T	T	T	T	T	T	T	T	T	T	T	T	T	T	T
1348426	T	C	intergenic_region	MODIFIER	alkA-ML1153	1348426T>C		T	C	C	C	C	C	C	C	C	-	C	C	T	C	C	C	-	C	C	C	C	C	C	C	C	C	C	C	C	C	C	C	C	C	C	C	C	C	C	C	C	C
1349308	G	A	non_coding_transcript_exon_variant	MODIFIER	ML1153	809G>A		G	G	G	G	G	G	-	G	G	G	G	G	G	G	G	G	G	G	G	G	G	G	G	G	G	G	G	G	G	G	G	G	G	G	G	G	G	G	G	G	G	G
1350654	C	T	non_coding_transcript_exon_variant	MODIFIER	ML1154	299G>A		C	C	C	C	C	C	C	C	C	C	C	C	C	C	C	C	C	C	C	C	C	C	C	C	C	C	C	C	C	C	C	C	C	C	C	C	C	C	C	C	C	C
1350890	C	T	non_coding_transcript_exon_variant	MODIFIER	ML1154	63G>A		C	C	C	C	C	C	C	C	C	C	C	C	C	C	C	C	C	C	C	C	C	C	C	C	C	C	C	C	C	C	C	C	C	C	C	C	C	C	C	C	C	C
1351149	C	G	intergenic_region	MODIFIER	ML1154-ML1155	1351149C>G		C	G	G	G	G	G	-	G	G	G	G	G	G	G	G	G	G	G	G	G	G	G	G	G	G	G	G	G	G	G	G	G	G	G	G	G	G	G	G	G	G	G
1351316	C	T	intergenic_region	MODIFIER	ML1154-ML1155	1351316C>T		C	C	C	C	C	C	C	C	C	C	C	C	C	C	C	C	C	T	C	C	C	C	C	C	C	C	C	C	C	C	C	C	C	C	C	C	C	C	C	C	C	C
1352731	G	A	synonymous_variant	LOW	ML1157	90C>T	Asp30Asp	G	G	G	G	G	G	-	G	G	G	G	G	G	G	G	G	G	G	G	G	G	G	G	G	G	G	G	G	G	G	G	G	G	G	G	G	G	G	G	G	G	G
1354142	G	A	intergenic_region	MODIFIER	fadA4-ML1159	1354142G>A		G	G	G	G	G	G	-	G	G	G	G	G	G	G	G	G	-	G	G	G	G	G	G	G	G	A	G	G	G	G	G	G	-	G	G	G	G	G	G	G	G	G
1355211	G	A	intergenic_region	MODIFIER	ML1159-ML1160	1355211G>A		G	G	G	G	G	G	G	G	G	G	G	G	G	G	G	G	G	G	G	G	G	G	G	G	A	G	G	G	G	G	G	G	G	G	G	G	G	G	G	G	G	G
1355640	G	A	non_coding_transcript_exon_variant	MODIFIER	ML1160	1779C>T		G	G	G	G	G	G	G	G	G	G	G	G	G	G	G	G	G	G	G	G	G	G	G	G	G	G	G	G	G	G	G	G	G	G	G	G	G	G	G	G	G	G
1357542	C	T	non_coding_transcript_exon_variant	MODIFIER	ML1161	1999G>A		C	C	C	C	C	C	C	C	C	C	C	C	C	C	C	C	C	C	C	C	C	C	C	C	C	C	C	C	C	C	C	C	-	C	C	C	C	C	C	C	-	C
1358191	G	T	non_coding_transcript_exon_variant	MODIFIER	ML1161	1350C>A		G	G	G	G	G	G	G	G	G	G	G	G	G	G	G	G	G	G	G	G	G	G	G	G	G	G	G	G	G	G	G	G	G	G	G	G	G	G	G	G	G	G
1358939	T	C	non_coding_transcript_exon_variant	MODIFIER	ML1161	602A>G		T	T	T	T	T	T	T	T	T	T	T	T	T	T	T	T	T	T	T	T	T	T	T	T	T	T	T	T	T	T	T	T	T	T	T	T	T	T	T	T	T	T
1360503	T	C	non_coding_transcript_exon_variant	MODIFIER	ML1162	412T>C		T	T	T	T	T	T	T	T	T	T	T	T	T	T	T	T	T	T	T	T	T	T	T	T	T	T	T	T	T	T	T	T	T	T	T	T	T	T	T	T	T	T
1366178	C	A	missense_variant	MODERATE	ML1167	628C>A	Pro210Thr	C	C	C	C	-	C	C	-	C	C	C	C	C	C	C	C	-	C	C	C	C	C	C	C	C	C	C	C	C	C	C	C	C	C	C	C	C	C	C	C	C	C
1366492	C	T	synonymous_variant	LOW	ML1167	942C>T	Ile314Ile	C	C	C	C	C	C	C	-	C	-	C	C	C	C	C	C	-	C	C	C	C	C	C	C	C	C	C	C	C	C	C	C	C	C	C	C	C	C	C	C	C	C
1368008	T	C	non_coding_transcript_exon_variant	MODIFIER	cysM	598T>C		T	T	T	T	T	T	T	T	T	T	T	T	T	T	T	T	T	T	T	T	T	T	T	T	T	T	T	T	T	T	T	T	T	T	T	T	T	T	T	T	T	T
1368031	C	T	non_coding_transcript_exon_variant	MODIFIER	cysM	621C>T		C	C	C	C	C	C	C	C	C	C	C	C	C	C	C	C	C	C	C	C	C	C	C	C	C	C	C	C	C	C	C	C	C	C	C	C	C	C	C	C	C	C
1368593	G	A	synonymous_variant	LOW	ML1171	102G>A	Arg34Arg	G	G	G	G	G	G	-	G	G	G	G	G	G	G	G	G	G	G	G	G	G	G	G	G	G	G	G	G	G	G	G	G	G	G	G	G	G	G	G	G	G	G
1368608	G	A	synonymous_variant	LOW	ML1171	117G>A	Gly39Gly	G	G	G	G	G	G	G	G	G	G	G	G	G	G	G	G	G	G	G	G	G	G	G	G	G	G	G	G	G	G	G	G	A	G	G	G	G	G	G	G	G	G
1370180	C	T	missense_variant	MODERATE	ML1173	85C>T	Pro29Ser	C	C	C	C	C	C	C	C	C	-	C	C	C	C	C	C	C	C	C	C	C	C	C	C	C	C	C	C	C	C	C	C	C	C	C	C	C	C	C	C	C	C
1371914	A	C	missense_variant	MODERATE	ML1175	133A>C	Thr45Pro	A	A	A	A	A	A	A	A	A	A	A	A	A	A	A	A	A	A	A	A	A	A	A	A	A	A	A	A	A	A	A	A	A	A	A	A	A	A	A	A	A	A
1372166	C	T	missense_variant	MODERATE	ML1175	385C>T	Pro129Ser	C	C	C	C	C	C	C	C	C	C	C	C	C	C	C	C	C	C	C	C	C	C	C	C	C	C	C	C	C	C	C	C	C	C	C	C	C	C	C	C	C	C
1372339	C	T	synonymous_variant	LOW	ML1175	558C>T	Arg186Arg	C	C	C	C	C	C	C	C	C	C	C	C	C	C	C	C	C	C	C	C	C	C	C	C	C	C	C	C	C	C	C	C	C	C	C	C	C	C	C	C	C	C
1372632	G	A	synonymous_variant	LOW	ML1176	213C>T	Phe71Phe	G	G	G	G	G	G	G	G	G	-	G	G	G	G	G	G	G	G	G	G	G	G	G	G	G	G	G	G	A	G	G	G	G	G	G	G	G	G	G	G	G	G
1373666	C	T	intergenic_region	MODIFIER	ML1177-leuW	1373666C>T		C	C	C	C	C	C	C	C	C	-	C	C	C	C	C	C	C	C	C	C	C	C	C	C	C	C	C	C	C	C	C	C	C	C	C	C	C	C	C	C	C	C
1374169	G	C	intergenic_region	MODIFIER	leuW-ML1178	1374169G>C		G	G	G	G	G	G	G	G	G	G	G	G	G	G	G	G	G	G	G	G	G	G	G	G	G	G	G	G	G	G	G	G	G	G	G	G	G	G	G	G	G	G
1374268	G	A	intergenic_region	MODIFIER	leuW-ML1178	1374268G>A		G	G	G	G	G	G	G	G	G	G	G	G	G	G	G	G	-	G	G	G	G	G	G	G	A	G	G	G	G	G	G	G	G	G	G	G	G	G	G	G	G	G
1374284	G	A	intergenic_region	MODIFIER	leuW-ML1178	1374284G>A		G	G	G	G	G	G	G	G	G	G	G	G	G	G	G	G	G	G	G	G	G	G	G	G	G	G	G	G	G	G	G	G	G	G	G	G	G	G	G	G	G	G
1374294	T	C	intergenic_region	MODIFIER	leuW-ML1178	1374294T>C		T	T	T	T	T	T	T	T	T	T	T	T	T	T	T	T	T	T	T	T	T	T	T	T	T	T	T	T	T	T	T	T	T	T	T	T	T	T	T	T	T	T
1374547	G	C	intergenic_region	MODIFIER	leuW-ML1178	1374547G>C		G	G	G	G	G	G	G	G	G	-	G	G	G	G	G	G	G	G	G	G	G	G	G	G	G	G	G	G	G	G	G	G	G	G	G	G	G	G	G	G	G	G
1374638	G	A	intergenic_region	MODIFIER	leuW-ML1178	1374638G>A		G	G	G	G	G	G	G	G	G	G	G	G	G	G	G	G	G	G	G	G	G	G	G	G	G	G	G	G	G	G	G	G	G	G	G	G	G	G	G	G	G	G
1374909	T	C	intergenic_region	MODIFIER	leuW-ML1178	1374909T>C		T	T	T	T	T	T	T	T	T	-	T	T	T	T	C	T	T	T	T	T	T	T	T	T	T	T	T	T	T	T	T	T	T	T	T	T	T	T	T	T	T	T
1376454	G	A	intergenic_region	MODIFIER	ML1178-ML1179	1376454G>A		G	G	G	G	G	G	G	G	G	G	G	G	G	G	A	G	G	G	G	G	G	G	G	G	G	G	G	G	G	G	G	G	G	G	G	G	G	G	G	G	G	G
1377177	C	T	intergenic_region	MODIFIER	ML1178-ML1179	1377177C>T		C	C	C	C	C	C	C	C	C	C	C	C	C	C	C	C	C	C	C	C	C	C	C	C	C	C	C	C	C	C	C	C	C	C	C	C	C	C	C	C	C	C
1377178	A	G	intergenic_region	MODIFIER	ML1178-ML1179	1377178A>G		A	A	A	A	A	A	A	A	A	A	A	A	A	A	A	A	A	A	A	A	A	A	A	A	A	A	A	A	A	A	A	A	A	A	A	A	A	A	A	A	A	A
1377240	C	A	non_coding_transcript_exon_variant	MODIFIER	ML1179	34C>A		C	C	C	C	C	C	C	C	C	C	C	C	C	C	C	C	C	C	C	C	C	C	C	C	C	C	C	C	C	C	C	C	C	C	C	C	C	C	C	C	C	C
1377420	G	C	non_coding_transcript_exon_variant	MODIFIER	ML1179	214G>C		G	G	G	G	G	G	G	G	G	G	G	G	G	G	G	G	G	G	G	G	G	G	G	G	G	G	G	G	G	G	G	G	G	G	G	G	G	G	G	G	G	G
1378511	A	G	intergenic_region	MODIFIER	ML1179-ML1180	1378511A>G		A	A	A	A	A	A	A	A	A	A	A	A	A	A	A	A	A	A	A	A	A	A	A	A	A	A	A	A	A	A	A	A	A	A	A	A	A	A	A	A	A	A
1378708	C	T	intergenic_region	MODIFIER	ML1179-ML1180	1378708C>T		C	C	C	C	C	C	C	C	C	C	C	C	C	C	C	C	-	C	C	C	C	C	C	C	C	C	C	C	C	C	C	C	C	C	C	C	C	C	C	C	C	C
1379152	G	C	intergenic_region	MODIFIER	ML1179-ML1180	1379152G>C		G	G	G	G	G	G	G	G	G	-	G	G	G	G	G	G	G	G	G	G	G	G	G	G	G	G	G	G	G	G	G	G	G	G	G	G	G	G	G	G	G	G
1380060	C	T	intergenic_region	MODIFIER	ML1179-ML1180	1380060C>T		C	C	C	C	C	C	C	C	C	-	C	C	C	C	C	C	C	C	C	C	C	C	C	C	C	C	C	C	C	C	C	C	C	C	C	C	C	C	C	C	C	C
1381437	A	G	missense_variant	MODERATE	ML1182	833T>C	Met278Thr	A	A	A	A	A	A	A	A	A	-	A	A	A	A	A	A	A	A	A	A	A	A	A	A	A	A	A	A	A	A	A	A	A	A	A	A	A	A	A	A	A	A
1383290	G	A	intergenic_region	MODIFIER	ML1183-ML1184	1383290G>A		G	G	G	G	G	G	G	G	G	G	G	G	G	G	A	G	G	G	G	G	G	G	G	G	G	G	G	G	G	G	G	G	G	G	G	G	G	G	G	G	G	G
1386059	G	A	intergenic_region	MODIFIER	ML1185-ML1186	1386059G>A		G	G	G	G	G	G	G	G	G	G	G	G	G	G	G	G	G	G	G	G	G	G	G	G	G	G	G	G	G	G	G	G	G	G	G	G	G	G	G	G	G	G
1388097	C	T	non_coding_transcript_exon_variant	MODIFIER	ML1187	310G>A		C	C	C	C	C	C	C	C	C	C	C	C	C	C	C	C	C	C	C	C	C	C	C	C	C	C	C	C	C	C	C	C	-	C	C	C	C	C	C	C	C	C
1388412	C	A	intergenic_region	MODIFIER	ML1187-ML1188	1388412C>A		C	C	C	C	C	C	C	C	C	C	C	C	C	C	C	C	C	C	C	C	C	C	C	C	C	C	C	C	C	C	C	C	C	C	C	C	C	C	C	C	C	C
1388745	G	A	intergenic_region	MODIFIER	ML1187-ML1188	1388745G>A		G	G	G	G	G	G	G	G	G	G	G	G	G	G	G	G	G	G	G	G	G	G	G	G	G	G	G	G	G	G	G	G	G	G	G	G	G	G	G	G	G	G
1389140	G	A	intergenic_region	MODIFIER	ML1187-ML1188	1389140G>A		G	G	G	G	G	-	-	G	G	-	G	G	G	G	G	G	G	G	G	G	G	G	G	G	G	G	G	G	G	G	G	G	G	G	G	G	G	G	G	G	G	G
1389572	G	A	intergenic_region	MODIFIER	ML1187-ML1188	1389572G>A		G	G	G	G	G	G	G	G	G	G	G	G	G	G	G	G	G	G	G	G	G	G	G	G	G	G	G	G	G	G	G	G	G	G	G	G	G	G	G	G	G	G
1391032	G	A	intergenic_region	MODIFIER	ML1188-ML1189	1391032G>A		G	G	G	G	G	G	-	G	G	G	G	G	G	G	G	G	G	G	G	G	G	G	G	G	G	G	G	G	G	G	G	G	G	G	G	G	G	G	G	G	G	G
1391804	G	T	intergenic_region	MODIFIER	ML1188-ML1189	1391804G>T		G	G	G	G	G	-	-	G	G	-	G	G	G	G	G	G	G	G	G	G	G	G	G	G	G	G	G	G	G	G	G	G	G	G	G	G	G	G	G	G	G	G
1393203	G	C	intergenic_region	MODIFIER	ML1189-ML1190	1393203G>C		G	G	G	G	G	G	G	G	G	G	G	G	G	G	G	G	G	G	G	G	G	G	G	G	G	G	G	G	G	G	C	G	-	G	G	G	G	G	G	G	G	G
1393274	A	G	intergenic_region	MODIFIER	ML1189-ML1190	1393274A>G		A	A	A	A	A	A	A	A	A	A	A	A	A	A	A	A	-	A	A	A	A	A	A	A	A	A	A	A	A	A	A	A	A	A	A	A	A	A	A	A	A	A
1393702	G	T	intergenic_region	MODIFIER	ML1189-ML1190	1393702G>T		G	T	G	G	G	G	G	G	G	G	G	G	G	G	G	G	G	G	G	G	G	G	G	G	G	G	G	G	G	G	G	G	G	G	G	G	G	G	G	G	G	G
1393789	G	A	intergenic_region	MODIFIER	ML1189-ML1190	1393789G>A		G	G	G	G	G	G	G	A	G	G	G	G	G	G	G	G	G	G	G	G	G	G	G	G	G	G	G	G	G	G	G	G	G	G	G	G	G	G	G	G	G	G
1393918	G	A	intergenic_region	MODIFIER	ML1189-ML1190	1393918G>A		G	G	G	G	G	G	G	G	G	G	G	G	G	G	G	G	G	G	G	G	G	G	G	G	G	G	G	G	G	G	G	G	G	G	G	G	G	G	G	G	G	G
1396948	G	A	synonymous_variant	LOW	fas	327G>A	Leu109Leu	G	G	G	G	-	G	G	G	G	G	G	G	G	G	G	G	-	G	G	G	G	G	G	G	G	G	G	G	G	G	G	G	G	G	G	G	G	G	G	G	G	G
1399818	G	C	missense_variant	MODERATE	fas	3197G>C	Gly1066Ala	G	G	G	G	G	G	G	G	G	G	G	G	G	G	G	G	G	G	G	G	G	G	G	G	G	G	G	G	G	G	G	G	G	G	C	G	G	G	G	G	G	G
1401460	C	T	synonymous_variant	LOW	fas	4839C>T	Arg1613Arg	C	C	C	C	C	C	C	C	C	C	C	C	C	C	C	C	C	C	C	C	C	C	C	C	C	C	C	C	C	C	C	C	C	C	C	C	C	C	C	C	C	C
1402551	A	G	missense_variant	MODERATE	fas	5930A>G	Gln1977Arg	A	A	A	A	A	A	A	A	A	A	A	A	A	A	A	A	A	A	A	A	A	A	A	A	A	A	A	A	A	A	A	A	A	A	A	A	A	A	A	A	A	A
1403585	A	G	missense_variant	MODERATE	fas	6964A>G	Ile2322Val	A	A	A	A	A	A	A	A	A	-	A	A	A	A	A	A	-	A	A	A	A	A	A	A	A	A	A	A	A	A	A	A	A	A	A	A	A	A	A	A	A	A
1404153	C	G	missense_variant	MODERATE	fas	7532C>G	Ser2511Cys	C	C	C	C	C	C	C	C	C	-	C	C	C	C	C	C	C	C	C	C	C	C	C	C	C	C	C	C	C	C	C	C	C	C	C	C	C	G	C	C	C	C
1405707	C	T	missense_variant	MODERATE	fas	9086C>T	Ala3029Val	C	C	C	C	-	C	-	-	C	-	C	C	C	C	C	C	C	C	C	C	C	C	C	C	C	C	C	C	C	C	C	C	C	C	C	C	C	C	C	C	C	C
1406715	C	T	missense_variant	MODERATE	ML1193	353C>T	Ala118Val	C	C	C	C	-	C	C	C	C	-	C	C	C	C	C	C	C	C	C	C	C	C	C	C	C	C	C	C	C	C	C	C	C	C	C	C	C	C	C	C	C	C
1409537	A	T	non_coding_transcript_exon_variant	MODIFIER	ML1194	536T>A		A	A	A	A	A	A	A	A	A	A	A	A	A	A	A	A	A	A	A	A	A	A	A	A	A	A	A	A	A	A	A	A	A	A	A	A	A	A	A	A	A	A
1409587	G	A	non_coding_transcript_exon_variant	MODIFIER	ML1194	486C>T		G	G	G	G	G	G	G	G	G	G	G	G	G	G	G	G	G	G	G	G	G	G	G	G	G	G	G	G	G	G	G	G	G	G	G	G	G	G	G	G	G	G
1409826	G	A	non_coding_transcript_exon_variant	MODIFIER	ML1194	247C>T		G	G	G	G	G	G	G	G	G	G	G	G	G	G	G	G	-	G	G	G	G	G	G	G	G	G	G	G	G	G	G	G	G	G	G	G	G	G	G	G	G	G
1410350	G	C	intergenic_region	MODIFIER	ML1194-ileS	1410350G>C		G	G	G	G	G	G	G	G	G	G	G	G	G	G	G	G	G	G	G	G	G	G	G	G	G	G	G	G	G	G	G	G	G	G	G	G	G	G	G	G	G	G
1413376	G	C	synonymous_variant	LOW	ileS	2592G>C	Val864Val	G	G	G	G	G	G	-	G	G	-	G	G	G	G	G	G	G	G	G	G	G	G	G	G	G	G	G	G	G	G	G	G	G	G	G	G	G	G	G	G	G	G
1414594	G	A	intergenic_region	MODIFIER	ML1196-dinX	1414594G>A		G	G	G	G	G	G	G	G	G	G	G	G	G	G	G	G	G	G	G	G	G	G	G	G	G	G	G	G	G	G	G	G	G	G	G	G	G	G	G	G	G	G
1415370	C	T	non_coding_transcript_exon_variant	MODIFIER	dinX	693C>T		C	C	C	C	C	C	C	C	C	C	C	C	C	C	C	C	C	C	C	C	C	C	C	C	C	C	C	C	C	C	C	C	C	C	C	C	C	C	C	C	C	C
1417960	C	T	missense_variant	MODERATE	ML1200	208C>T	Pro70Ser	C	C	C	C	C	C	C	-	C	-	C	C	C	C	T	C	C	C	C	C	C	C	C	C	C	C	C	C	C	C	C	C	C	C	C	C	C	C	C	C	C	C
1418325	C	T	synonymous_variant	LOW	ML1200	573C>T	Gly191Gly	C	C	C	C	C	C	C	C	C	C	C	C	C	C	C	C	-	C	C	C	C	C	C	C	C	C	C	C	C	C	C	C	C	C	C	C	C	C	C	C	C	C
1418572	C	G	missense_variant	MODERATE	ML1200	820C>G	Arg274Gly	C	C	C	C	C	C	C	C	C	C	C	C	C	C	C	C	C	C	C	C	C	C	C	C	C	C	C	C	C	C	C	C	C	C	C	C	C	C	C	C	C	C
1419580	C	T	non_coding_transcript_exon_variant	MODIFIER	ML1202	349G>A		C	C	C	C	C	C	C	C	C	C	C	C	C	C	C	C	C	C	C	C	C	C	C	C	C	C	C	C	C	C	C	C	C	C	C	C	C	C	C	C	C	C
1419986	C	T	intergenic_region	MODIFIER	ML1202-glbN	1419986C>T		C	C	C	C	C	C	C	C	C	C	C	C	C	C	T	C	-	C	C	C	C	C	C	C	C	C	C	C	C	C	C	C	C	C	C	C	C	C	C	C	C	C
1420031	G	A	non_coding_transcript_exon_variant	MODIFIER	glbN	303C>T		G	G	G	G	G	G	G	G	G	G	G	G	G	G	G	G	G	G	G	G	G	G	G	G	G	G	G	G	G	G	G	G	G	G	G	G	G	G	G	G	G	G
1420170	C	T	non_coding_transcript_exon_variant	MODIFIER	glbN	164G>A		C	C	C	C	C	C	C	C	C	C	C	C	C	C	C	C	C	C	C	C	C	C	C	C	C	C	C	C	C	C	C	C	C	C	C	C	C	C	C	C	C	C
1420874	C	T	non_coding_transcript_exon_variant	MODIFIER	ML1204	256C>T		C	C	C	C	C	C	C	C	C	-	C	C	C	C	C	C	C	C	C	C	C	C	C	C	C	T	C	C	C	C	C	C	C	C	C	C	C	C	C	C	C	C
1421211	G	T	non_coding_transcript_exon_variant	MODIFIER	ML1204	593G>T		G	G	G	G	G	G	G	G	G	G	G	G	G	G	G	G	G	G	G	G	G	G	G	G	G	G	G	G	G	G	G	G	G	G	G	G	G	G	G	G	G	G
1423311	G	A	missense_variant	MODERATE	dnaE	298G>A	Ala100Thr	G	G	G	G	G	G	G	G	G	-	G	G	G	G	G	G	G	G	G	G	G	G	G	G	G	G	G	G	G	G	G	G	G	G	G	G	G	G	G	G	G	G
1423393	A	G	missense_variant	MODERATE	dnaE	380A>G	Glu127Gly	A	A	A	A	A	A	A	A	A	A	A	A	A	A	A	A	A	A	A	A	A	A	A	A	A	A	A	A	A	A	A	A	A	A	A	A	A	A	A	A	A	A
1425703	A	C	missense_variant	MODERATE	dnaE	2690A>C	Asn897Thr	A	A	A	A	A	A	A	A	A	A	A	A	A	A	A	A	A	A	A	A	A	A	A	A	A	A	A	A	A	A	A	A	A	A	A	A	A	A	A	A	A	A
1427579	C	T	intergenic_region	MODIFIER	dnaE-ML1208	1427579C>T		C	C	C	C	-	C	C	C	C	C	C	C	C	C	C	C	C	C	C	C	C	C	C	C	C	C	C	C	C	C	C	C	-	C	C	C	C	C	C	T	C	C
1427663	C	A	intergenic_region	MODIFIER	dnaE-ML1208	1427663C>A		C	C	C	C	C	C	-	C	C	C	C	C	C	C	C	C	C	C	C	C	C	C	C	C	C	C	C	C	C	C	C	C	C	C	C	C	C	C	C	C	C	C
1427684	G	C	intergenic_region	MODIFIER	dnaE-ML1208	1427684G>C		G	G	G	G	G	G	-	G	G	G	G	G	G	G	G	G	G	G	G	G	G	G	G	G	G	G	G	G	G	G	G	G	-	G	G	G	G	G	G	G	G	G
1430562	G	A	intergenic_region	MODIFIER	ilvA-ML1210	1430562G>A		G	G	G	G	G	G	G	G	G	G	G	G	G	G	G	G	G	G	G	G	G	G	G	G	G	G	G	G	G	G	G	G	G	G	G	G	G	G	G	G	G	G
1430602	G	T	intergenic_region	MODIFIER	ilvA-ML1210	1430602G>T		G	G	G	G	G	G	G	G	G	G	G	G	G	G	G	G	G	G	G	G	G	G	G	G	G	G	G	G	G	G	G	G	G	G	G	G	G	G	G	G	G	G
1431195	G	T	synonymous_variant	LOW	ML1210	102G>T	Arg34Arg	G	G	G	G	G	G	-	G	G	-	G	G	G	G	G	G	G	G	G	G	G	G	G	G	G	G	G	G	G	G	G	G	G	G	G	G	G	T	G	G	G	G
1432847	G	T	non_coding_transcript_exon_variant	MODIFIER	glgX	1789C>A		G	G	G	G	G	G	G	G	G	G	G	G	G	G	G	G	G	G	G	G	G	G	G	G	G	G	G	G	G	G	G	G	G	G	G	G	G	G	G	G	G	G
1434431	A	G	non_coding_transcript_exon_variant	MODIFIER	glgX	205T>C		A	A	A	A	A	A	A	A	A	A	A	A	A	A	A	A	A	A	A	A	A	A	A	A	A	A	A	A	A	A	A	A	A	A	A	A	A	A	A	A	A	A
1434775	C	T	synonymous_variant	LOW	ML1213	2106G>A	Leu702Leu	C	C	C	C	C	C	C	C	C	C	C	C	C	C	C	C	C	C	C	C	C	C	C	C	C	C	C	C	C	C	C	C	C	C	C	C	C	C	C	C	C	C
1435812	C	G	missense_variant	MODERATE	ML1213	1069G>C	Gly357Arg	C	C	C	C	C	C	C	C	C	C	C	C	C	C	C	C	C	C	C	C	C	C	C	C	C	C	C	C	C	C	C	C	C	C	C	C	C	C	C	C	C	C
1436917	G	A	intergenic_region	MODIFIER	ML1213-ML1214	1436917G>A		G	G	G	G	G	G	G	G	G	G	G	G	G	G	G	G	G	G	G	G	G	G	A	G	A	G	G	G	G	G	G	G	G	G	G	G	G	G	G	G	G	G
1437154	G	A	synonymous_variant	LOW	ML1214	495C>T	Thr165Thr	G	G	-	G	G	G	G	G	G	-	G	G	G	G	G	G	G	G	G	G	G	G	G	G	G	G	G	G	G	G	G	G	G	G	G	G	G	G	G	G	G	G
1440815	A	G	missense_variant	MODERATE	bioF	902A>G	Lys301Arg	A	A	A	G	G	A	A	-	A	G	A	G	A	A	A	A	A	A	A	A	A	A	A	A	A	A	A	A	A	A	A	A	A	A	A	A	A	A	A	A	A	A
1441117	T	C	missense_variant	MODERATE	bioD	50T>C	Val17Ala	T	T	T	T	T	T	T	-	T	-	T	T	T	T	T	C	T	C	C	T	C	T	T	T	T	T	C	T	C	T	C	T	C	C	T	C	T	C	C	C	C	C
1442144	C	T	non_coding_transcript_exon_variant	MODIFIER	ML1219	400C>T		C	C	C	C	C	C	C	-	C	-	C	C	C	T	C	C	C	C	C	C	C	C	C	C	C	C	C	C	C	C	C	C	C	C	C	C	C	C	C	C	C	C
1442586	C	T	missense_variant	MODERATE	bioB	85C>T	Arg29Cys	C	C	C	C	C	C	C	C	C	C	C	C	C	C	C	C	C	C	C	C	C	C	C	C	C	C	C	C	C	C	C	C	C	C	C	C	C	C	C	C	C	C
1442832	G	A	missense_variant	MODERATE	bioB	331G>A	Ala111Thr	G	G	G	G	G	G	G	G	G	G	G	G	G	G	G	G	G	G	G	G	G	G	A	G	A	G	G	G	G	G	G	G	G	G	G	G	G	G	G	G	G	G
1443409	G	C	missense_variant	MODERATE	bioB	908G>C	Gly303Ala	G	G	G	G	G	G	-	G	G	G	G	G	G	G	G	G	G	G	G	G	G	G	G	G	G	G	G	G	G	G	G	G	G	G	G	G	G	G	G	G	G	G
1443712	C	G	missense_variant	MODERATE	ML1221	148C>G	Arg50Gly	C	C	C	C	C	C	C	C	C	C	C	C	C	C	G	C	C	C	C	C	C	C	C	C	C	C	C	C	C	C	C	C	C	C	C	C	C	C	C	C	C	C
1445448	C	T	non_coding_transcript_exon_variant	MODIFIER	ML1223	218G>A		C	C	C	C	C	C	C	C	C	C	C	C	C	C	C	C	C	C	C	C	C	C	C	C	C	C	C	C	C	C	C	C	C	C	C	C	C	C	C	C	C	C
1446805	G	A	synonymous_variant	LOW	nadA	93G>A	Val31Val	G	G	G	G	G	G	G	G	G	-	G	G	G	G	G	G	-	G	G	G	G	G	G	G	G	G	G	G	G	G	G	G	G	G	G	G	G	G	G	G	G	G
1450157	C	T	synonymous_variant	LOW	nadC	810C>T	Val270Val	C	C	C	C	C	C	-	C	C	C	C	C	C	C	C	C	C	C	C	C	C	C	C	C	C	C	C	C	C	C	C	C	C	C	C	C	C	C	C	C	C	C
1450627	G	A	intergenic_region	MODIFIER	nadC-ML1228	1450627G>A		G	G	G	G	G	G	G	G	G	G	G	G	G	G	G	G	-	G	G	G	G	G	G	G	G	G	G	G	G	G	G	G	G	G	G	G	G	G	G	G	G	G
1450750	G	A	intergenic_region	MODIFIER	nadC-ML1228	1450750G>A		G	G	-	G	G	G	-	G	G	G	G	G	G	G	G	G	G	G	G	G	G	G	G	G	G	G	G	G	G	G	G	G	G	G	G	G	G	G	G	G	G	G
1450888	G	A	intergenic_region	MODIFIER	nadC-ML1228	1450888G>A		G	G	G	G	G	G	G	G	G	G	G	G	G	G	G	G	G	G	G	G	G	G	G	G	G	G	G	G	G	G	G	G	G	G	G	G	G	G	G	G	G	G
1451739	C	T	intergenic_region	MODIFIER	nadC-ML1228	1451739C>T		C	C	C	C	C	C	C	C	C	C	C	C	C	C	C	C	C	C	C	C	C	C	C	C	C	C	C	C	C	C	C	C	C	C	C	C	C	C	C	C	C	C
1452437	G	A	intergenic_region	MODIFIER	nadC-ML1228	1452437G>A		G	G	G	G	G	G	G	G	G	G	G	G	G	G	G	G	-	G	G	G	G	G	G	G	G	G	G	G	G	G	G	G	G	G	G	G	G	G	G	G	G	G
1453339	G	A	non_coding_transcript_exon_variant	MODIFIER	ML1228	75G>A		G	G	G	G	G	G	G	G	G	G	G	G	G	G	G	G	G	G	G	G	G	G	G	G	G	G	G	G	G	G	G	G	G	G	G	G	G	G	G	G	G	G
1453853	T	C	non_coding_transcript_exon_variant	MODIFIER	ML1228	589T>C		T	T	T	T	T	T	T	T	T	T	T	T	T	T	T	T	T	T	T	T	T	T	T	T	T	T	T	T	T	T	T	T	T	T	T	T	T	T	T	T	T	T
1454340	G	A	missense_variant	MODERATE	pks3	42G>A	Met14Ile	G	G	G	G	G	G	G	G	G	G	G	G	G	G	G	G	G	G	G	G	G	G	G	G	G	G	G	G	G	G	G	G	G	G	G	G	G	G	G	G	G	G
1455299	C	T	missense_variant	MODERATE	pks3	1001C>T	Thr334Ile	C	C	C	C	C	C	C	-	C	C	C	C	C	C	C	C	C	C	C	C	C	C	C	C	C	C	C	C	C	C	C	C	C	C	C	C	C	C	C	C	C	C
1456091	C	A	missense_variant	MODERATE	pks3	1793C>A	Thr598Lys	C	C	C	C	C	C	-	C	C	C	C	C	C	C	C	C	C	C	C	C	C	C	C	C	C	C	C	C	C	C	C	C	C	C	C	C	C	C	C	C	C	C
1458303	G	T	synonymous_variant	LOW	pks3	4005G>T	Thr1335Thr	G	G	G	G	G	G	G	G	G	G	G	G	G	G	G	G	G	G	G	G	G	G	G	G	G	G	G	G	G	G	G	G	G	G	G	G	G	G	G	G	G	G
1459322	T	G	missense_variant	MODERATE	pks3	5024T>G	Phe1675Cys	T	T	T	T	T	T	T	T	T	T	T	T	T	T	T	T	T	T	T	T	T	T	T	T	T	T	T	T	T	T	T	T	T	T	T	T	T	T	T	T	T	T
1459453	C	T	stop_gained	HIGH	pks3	5155C>T	Gln1719*	C	C	C	C	C	C	C	C	C	-	C	C	C	C	C	C	C	C	C	C	C	C	C	C	C	C	C	C	C	C	C	C	C	C	C	C	C	C	C	C	C	C
1459878	C	T	synonymous_variant	LOW	pks3	5580C>T	Val1860Val	C	C	C	C	C	C	C	C	C	-	C	C	C	C	C	C	-	C	C	C	C	C	C	C	C	C	C	C	C	C	C	C	C	C	C	C	C	C	C	C	C	C
1461258	G	A	missense_variant	MODERATE	papA3	523G>A	Asp175Asn	G	G	G	G	G	G	G	G	G	G	G	G	G	G	G	G	-	G	G	G	G	G	G	G	G	G	G	G	G	G	G	G	G	G	G	G	G	G	G	G	G	G
1462261	C	T	missense_variant	MODERATE	mmpL10	29C>T	Ala10Val	C	C	C	C	C	C	C	C	C	-	C	C	C	C	C	C	C	T	C	C	T	C	C	C	C	C	T	C	C	C	C	C	C	T	C	C	C	C	C	T	C	C
1463804	T	C	synonymous_variant	LOW	mmpL10	1572T>C	Ser524Ser	T	T	T	T	T	T	T	T	T	T	T	T	T	T	T	T	T	T	T	T	T	T	T	T	T	T	T	T	T	T	T	T	T	T	T	T	T	T	T	T	T	T
1464236	C	A	synonymous_variant	LOW	mmpL10	2004C>A	Ile668Ile	C	C	C	C	C	-	C	C	A	C	C	C	C	C	C	C	C	C	C	C	C	C	C	C	C	C	C	C	C	C	C	C	C	C	C	C	C	C	C	C	C	C
1466041	C	A	synonymous_variant	LOW	ML1232	648G>T	Gly216Gly	C	C	C	C	C	C	C	A	C	C	C	C	C	C	C	C	-	C	C	C	C	C	C	C	C	C	C	C	C	C	C	C	C	C	C	C	C	C	C	C	C	C
1469140	C	T	missense_variant	MODERATE	ML1234	175G>A	Gly59Ser	C	C	C	C	C	C	-	C	C	C	C	C	C	C	C	C	C	C	C	C	C	C	C	C	C	C	C	C	C	C	C	C	C	C	C	C	C	C	C	C	C	C
1472325	G	C	non_coding_transcript_exon_variant	MODIFIER	pks9	1564G>C		G	G	G	G	G	C	G	G	G	G	G	G	G	G	G	G	G	G	G	G	G	G	G	G	G	G	G	G	G	G	G	G	G	G	G	G	G	G	G	G	G	G
1472366	C	G	non_coding_transcript_exon_variant	MODIFIER	pks9	1605C>G		C	C	C	C	C	C	-	C	C	C	C	C	C	C	C	C	C	C	C	C	C	C	C	C	C	C	C	C	C	G	C	C	C	C	C	C	C	C	C	C	C	C
1473646	T	G	intergenic_region	MODIFIER	pks9-pks11	1473646T>G		T	T	T	T	T	T	T	T	T	T	T	T	T	T	T	T	T	T	T	T	T	T	T	T	T	T	T	T	T	T	T	T	T	T	T	T	T	T	T	T	T	T
1475246	T	C	intergenic_region	MODIFIER	ML1237-ML1239	1475246T>C		T	T	T	T	T	T	T	T	T	T	T	T	T	T	T	T	T	T	T	T	T	T	T	T	T	T	T	T	T	T	T	T	T	T	T	T	T	T	T	T	T	T
1475671	G	A	non_coding_transcript_exon_variant;non_coding_transcript_exon_variant	MODIFIER;MODIFIER	ML1239	44C>T;380C>T	;	G	G	G	G	G	G	G	G	G	G	G	G	G	A	G	G	G	G	G	G	G	G	G	G	G	G	G	G	G	G	G	G	G	G	G	G	G	G	G	G	G	G
1477107	T	C	missense_variant	MODERATE	ML1241	557T>C	Met186Thr	T	T	T	T	T	T	T	T	T	T	T	T	T	T	T	T	T	T	T	T	T	T	T	T	T	T	T	T	T	T	T	T	T	T	T	T	T	T	T	T	T	T
1477620	G	T	intergenic_region	MODIFIER	ML1241-ML1242	1477620G>T		G	G	G	G	G	G	-	G	G	G	T	G	G	G	G	G	G	G	G	G	G	G	G	G	G	G	G	G	G	G	G	G	G	G	G	G	G	G	G	G	G	G
1479960	G	A	non_coding_transcript_exon_variant	MODIFIER	ML1242	1668G>A		G	G	G	G	G	G	G	A	G	G	G	G	G	G	G	G	G	G	G	G	G	G	G	G	G	G	G	G	G	G	G	G	G	G	G	G	G	G	G	G	G	G
1481100	C	T	intergenic_region	MODIFIER	ML1242-argW	1481100C>T		C	C	C	C	C	C	C	C	C	-	C	C	C	T	C	C	C	C	C	C	C	C	C	C	C	C	C	C	C	C	C	C	C	C	C	C	C	C	C	C	C	C
1481751	C	T	intergenic_region	MODIFIER	argW-ML1243	1481751C>T		C	C	C	C	C	C	C	C	C	C	C	C	C	C	C	C	C	C	C	C	C	C	C	C	C	C	C	C	C	C	C	C	C	C	C	C	C	C	C	C	C	C
1482581	C	T	missense_variant	MODERATE	ML1243	449C>T	Pro150Leu	C	C	C	C	-	C	C	C	C	-	C	C	C	C	C	C	C	C	C	C	C	C	C	C	C	C	C	C	C	C	C	C	C	C	C	C	C	C	C	C	C	C
1482886	G	A	missense_variant	MODERATE	ML1244	70G>A	Gly24Ser	G	G	G	G	G	G	G	G	G	G	G	G	G	G	G	G	-	G	G	G	G	G	G	G	G	G	G	G	G	G	G	G	G	G	G	G	G	G	G	G	G	G
1483831	G	A	missense_variant	MODERATE	ML1244	1015G>A	Ala339Thr	G	G	G	G	G	G	G	G	G	-	G	G	G	G	G	G	G	G	G	G	G	G	G	G	G	G	G	G	G	G	G	G	G	G	G	G	G	G	G	G	-	G
1484682	G	A	missense_variant	MODERATE	ML1245	394G>A	Val132Met	G	G	G	G	G	G	G	G	G	G	G	G	G	G	G	G	-	G	G	G	G	G	G	G	G	G	G	G	G	G	G	G	G	G	G	G	G	G	G	G	G	G
1485095	G	T	synonymous_variant	LOW	ML1245	807G>T	Val269Val	G	G	G	G	G	G	G	G	G	G	G	G	G	G	T	G	G	G	G	G	G	G	G	G	G	G	G	G	G	G	G	G	G	G	G	G	G	G	G	G	G	G
1485320	C	T	synonymous_variant	LOW	ML1245	1032C>T	Gly344Gly	C	C	C	C	C	C	C	C	C	C	C	C	C	C	C	C	T	C	C	C	C	C	C	T	C	C	C	C	C	T	C	C	C	C	C	C	T	C	C	C	C	C
1486152	A	G	missense_variant	MODERATE	plsB	128A>G	Asn43Ser	A	A	A	A	A	A	A	A	A	-	A	A	A	A	A	A	A	A	A	A	A	A	A	A	A	A	A	A	A	A	A	A	A	A	A	A	A	A	A	A	A	A
1487737	C	T	synonymous_variant	LOW	plsB	1713C>T	Asn571Asn	C	C	C	C	C	T	C	C	C	C	C	C	C	C	C	C	C	C	C	C	C	C	C	C	C	C	C	C	C	C	C	C	C	C	C	C	C	C	C	C	C	C
1488923	G	A	non_coding_transcript_exon_variant	MODIFIER	ML1247	205G>A		G	G	G	G	G	G	G	G	G	G	G	G	G	G	G	G	-	G	G	G	G	G	G	G	G	G	G	G	G	G	G	G	G	G	G	G	G	G	G	G	G	G
1491430	G	A	missense_variant	MODERATE	ML1249	532G>A	Glu178Lys	G	G	G	G	G	G	G	G	G	-	G	G	G	G	G	G	G	G	G	G	G	G	G	G	G	G	G	G	G	G	G	G	G	G	G	G	G	G	G	G	G	G
1492900	T	C	missense_variant	MODERATE	ML1249	2002T>C	Tyr668His	T	T	T	T	T	T	T	T	T	-	T	T	T	T	T	T	T	T	T	T	T	T	T	T	T	T	T	T	T	T	T	T	T	T	T	T	T	T	T	T	T	T
1495083	G	A	synonymous_variant	LOW	ML1249	4185G>A	Leu1395Leu	G	G	G	G	G	G	G	G	G	G	G	G	G	G	G	G	G	G	G	G	G	G	G	G	G	G	G	G	G	G	G	G	G	G	G	G	G	G	G	G	G	G
1495286	C	T	missense_variant	MODERATE	ML1249	4388C>T	Thr1463Ile	C	C	C	C	C	C	C	C	C	C	C	C	C	C	C	C	-	C	C	C	C	C	C	C	C	C	C	C	C	C	C	C	C	C	C	C	C	C	C	C	C	C
1495320	G	A	synonymous_variant	LOW	ML1249	4422G>A	Leu1474Leu	G	G	G	G	G	G	G	G	G	G	G	G	G	G	G	G	G	G	G	G	G	G	G	G	G	G	G	G	G	G	G	G	G	G	G	G	G	G	G	G	G	G
1496564	G	T	non_coding_transcript_exon_variant	MODIFIER	ML1251	385G>T		G	G	G	G	G	G	G	G	G	G	G	G	G	G	G	G	G	G	G	G	G	G	G	G	G	G	G	G	G	G	G	G	G	G	G	G	G	G	G	G	G	G
1497876	G	A	non_coding_transcript_exon_variant	MODIFIER	ML1252	258C>T		G	G	G	G	G	G	G	G	G	G	G	G	G	G	G	G	G	G	G	G	G	G	G	G	G	G	G	G	G	G	G	G	G	G	G	G	G	G	G	G	G	G
1499386	T	A	intergenic_region	MODIFIER	ML1254-ML1255	1499386T>A		T	T	T	T	T	T	T	T	T	-	T	T	T	T	T	T	-	T	T	T	T	T	T	T	T	T	T	T	T	T	T	T	T	T	T	A	T	T	T	T	T	T
1501508	G	A	intergenic_region	MODIFIER	ML1255-ML1256	1501508G>A		G	G	G	G	G	G	G	G	G	G	G	G	G	G	G	G	G	G	G	G	G	G	G	G	G	G	G	G	G	G	G	G	G	G	G	G	G	G	G	G	G	G
1501815	A	G	non_coding_transcript_exon_variant	MODIFIER	ML1256	369T>C		A	A	A	A	A	A	A	A	A	A	A	A	A	A	A	A	A	A	A	A	A	A	A	A	A	A	A	A	A	A	A	A	A	A	A	A	A	A	A	A	A	A
1502817	G	A	missense_variant	MODERATE	hisD	521G>A	Gly174Asp	G	G	G	G	G	G	G	A	G	G	G	G	G	G	G	G	G	G	G	G	G	G	G	G	G	G	G	G	G	G	G	G	G	G	G	G	G	G	G	G	G	G
1504691	C	T	missense_variant	MODERATE	hisC	1049C>T	Ala350Val	C	C	C	C	C	C	C	C	C	C	C	C	C	C	C	C	C	C	C	C	C	C	C	C	C	C	C	C	C	C	C	C	C	C	C	C	C	C	C	C	C	C
1505177	C	T	synonymous_variant	LOW	hisB	405C>T	His135His	C	C	C	C	C	C	C	C	C	C	C	C	C	C	C	C	C	C	C	C	C	C	C	C	C	C	C	C	C	C	C	C	C	C	C	C	C	C	C	C	C	C
1505487	C	T	missense_variant	MODERATE	hisH	86C>T	Ala29Val	C	C	C	C	-	C	C	-	C	-	C	C	C	C	C	C	C	C	C	C	C	C	C	C	C	C	C	C	C	C	C	C	C	C	C	C	C	C	C	C	C	C
1505545	C	T	synonymous_variant	LOW	hisH	144C>T	Pro48Pro	C	C	C	C	C	C	-	-	C	C	C	C	C	C	C	C	C	C	C	C	C	C	C	C	C	C	C	C	C	C	C	C	C	C	C	C	C	C	C	C	C	C
1505904	A	G	missense_variant	MODERATE	hisH	503A>G	His168Arg	A	A	A	A	A	A	A	A	A	A	A	A	A	A	A	A	A	A	A	A	A	A	A	A	A	A	A	A	A	A	A	A	A	A	A	A	A	A	A	A	A	A
1506604	T	G	missense_variant	MODERATE	hisA	573T>G	Asp191Glu	T	T	T	T	T	T	T	T	T	T	T	T	T	T	T	T	T	T	T	T	T	T	T	T	T	T	T	T	T	T	T	T	T	T	T	T	T	T	T	T	T	T
1509070	G	C	non_coding_transcript_exon_variant	MODIFIER	ML1265	53C>G		G	G	G	G	G	G	G	G	G	G	G	G	G	G	G	G	G	G	G	G	G	G	G	G	G	G	G	G	G	G	G	G	G	G	G	G	G	G	G	G	G	G
1509131	G	A	intergenic_region	MODIFIER	ML1265-ML1266	1509131G>A		G	A	G	G	G	G	G	G	G	G	G	G	G	G	G	G	G	G	G	G	G	G	G	G	G	G	G	G	G	G	G	G	G	G	G	G	G	G	G	G	G	G
1509564	C	T	non_coding_transcript_exon_variant	MODIFIER	ML1266	618G>A		C	C	C	C	C	C	C	C	C	C	C	C	C	C	C	C	C	C	C	C	C	C	C	C	C	C	C	C	C	C	C	C	C	C	C	C	C	C	T	C	C	C
1511004	T	C	missense_variant	MODERATE	ML1267	565T>C	Phe189Leu	T	T	T	T	T	T	-	T	T	T	T	T	T	T	T	T	T	T	T	T	T	T	T	T	T	T	T	T	T	T	T	T	T	T	T	T	T	T	T	T	T	T
1511490	C	A	missense_variant	MODERATE	ML1267	1051C>A	Leu351Ile	C	C	C	C	C	C	-	C	C	C	C	C	C	C	C	C	C	C	C	C	C	C	C	C	C	C	C	C	C	C	C	C	C	C	C	C	C	C	C	C	C	C
1511671	G	T	non_coding_transcript_exon_variant	MODIFIER	ML1268	360C>A		G	G	G	G	G	G	G	G	G	G	G	G	G	G	G	G	-	G	G	G	G	G	G	G	G	G	G	G	G	G	G	G	G	G	G	G	G	G	G	G	G	G
1512109	C	T	intergenic_region	MODIFIER	ML1268-trpE	1512109C>T		C	C	C	C	C	C	C	C	C	-	C	C	C	C	C	C	C	C	C	C	C	C	C	C	C	C	C	C	C	C	C	C	-	C	C	C	C	C	C	C	C	C
1512218	C	A	missense_variant	MODERATE	trpE	80C>A	Thr27Asn	C	C	C	C	C	C	-	-	C	C	C	C	C	C	C	C	C	C	C	C	C	C	C	A	C	C	C	C	C	A	C	C	C	C	C	C	C	C	C	C	C	C
1512744	G	A	missense_variant	MODERATE	trpE	606G>A	Met202Ile	G	G	G	G	G	G	G	G	G	G	G	G	G	G	G	G	-	G	G	G	G	G	G	G	G	G	G	G	G	G	G	G	G	G	G	G	G	G	G	G	G	G
1512793	C	T	missense_variant	MODERATE	trpE	655C>T	Arg219Trp	C	C	C	C	-	C	C	C	C	-	C	C	C	C	C	C	C	C	C	C	C	C	C	C	C	C	C	C	C	C	C	C	-	C	C	C	C	C	C	C	C	C
1513284	C	T	synonymous_variant	LOW	trpE	1146C>T	His382His	C	C	C	C	C	C	C	-	C	-	T	C	C	C	C	C	C	C	C	C	C	C	C	C	C	C	C	C	C	C	C	C	C	C	C	C	C	C	C	C	C	C
1513544	C	T	missense_variant	MODERATE	trpE	1406C>T	Ala469Val	C	C	C	C	C	C	C	-	C	-	C	C	C	C	C	C	-	C	C	C	C	C	C	C	C	C	C	C	C	C	C	C	C	C	C	C	C	C	C	C	C	C
1513602	C	A	missense_variant	MODERATE	trpE	1464C>A	Asn488Lys	C	C	C	C	C	C	C	-	C	-	C	C	C	C	C	C	C	C	C	C	C	C	C	C	C	C	C	C	C	C	C	C	C	C	C	C	C	C	C	C	C	C
1513688	T	G	missense_variant	MODERATE	trpE	1550T>G	Val517Gly	T	T	T	T	-	-	-	-	T	-	T	T	T	T	T	T	T	T	T	T	T	T	T	T	T	T	T	T	T	T	T	T	-	T	T	T	T	T	T	T	T	T
1513780	C	T	missense_variant	MODERATE	ML1270	56C>T	Ala19Val	C	C	C	C	C	C	C	C	C	-	C	C	C	C	C	C	C	C	C	C	C	C	C	C	C	C	C	C	C	C	C	C	C	C	C	C	C	C	C	C	C	C
1513803	G	A	missense_variant	MODERATE	ML1270	79G>A	Ala27Thr	G	G	G	G	G	G	G	A	G	-	G	G	G	G	G	G	G	G	G	G	G	G	G	G	G	G	G	G	G	G	G	G	G	G	G	G	G	G	G	G	G	G
1514160	G	T	missense_variant	MODERATE	ML1270	436G>T	Gly146Trp	G	G	G	G	G	G	-	-	G	G	G	G	G	G	G	G	G	G	G	G	G	G	G	G	G	G	G	G	G	G	G	G	G	G	G	G	G	G	G	G	G	G
1514223	C	T	stop_gained	HIGH	ML1270	499C>T	Gln167*	C	C	C	C	-	C	-	C	C	-	C	C	C	C	C	C	C	C	C	C	C	C	C	C	C	C	C	C	C	C	C	C	C	C	C	C	C	C	C	C	C	C
1514417	C	T	synonymous_variant	LOW	ML1270	693C>T	Pro231Pro	C	C	C	C	C	C	C	-	C	-	C	C	C	C	C	C	C	C	C	C	C	C	C	C	C	C	C	C	C	C	C	C	C	C	C	C	C	C	C	C	C	C
1515860	C	T	missense_variant	MODERATE	trpB	479C>T	Thr160Ile	C	C	C	C	C	C	C	C	C	-	C	C	C	C	C	C	C	C	C	C	C	C	C	C	C	C	C	C	C	C	C	C	C	C	C	C	C	C	C	C	C	C
1519111	G	A	intergenic_region	MODIFIER	ML1275-ML1276	1519111G>A		G	G	G	G	G	G	G	G	G	G	G	G	G	G	G	G	G	G	G	G	G	G	G	G	G	G	G	G	G	G	G	G	G	G	G	G	G	G	G	G	G	G
1520600	G	A	missense_variant	MODERATE	pykA	860G>A	Arg287Gln	G	G	G	G	-	G	G	G	G	G	G	G	G	G	G	G	G	G	G	G	G	G	G	G	G	G	G	G	G	G	G	G	G	G	G	G	G	G	G	G	G	G
1521064	G	A	missense_variant	MODERATE	pykA	1324G>A	Gly442Ser	G	G	G	G	G	G	G	G	G	G	G	G	G	G	G	G	G	G	G	G	G	G	G	G	G	G	G	G	G	G	G	G	G	G	G	G	G	G	G	G	G	G
1522161	C	G	intergenic_region	MODIFIER	tesB-ML1279	1522161C>G		C	C	C	C	C	C	C	C	C	C	C	C	C	C	C	C	C	C	C	C	C	C	C	C	C	C	C	G	C	C	C	C	C	C	G	C	C	C	C	C	C	C
1522513	C	T	non_coding_transcript_exon_variant	MODIFIER	ML1279	185C>T		C	C	C	C	C	C	C	T	C	-	C	C	C	C	C	C	C	C	C	C	C	C	C	C	C	C	C	C	C	C	C	C	C	C	C	C	C	C	C	C	C	C
1523009	G	A	non_coding_transcript_exon_variant	MODIFIER	ML1279	681G>A		G	G	G	G	G	G	G	G	G	G	G	G	G	G	G	G	G	G	G	G	G	G	G	G	G	G	G	G	G	G	G	G	G	G	G	G	G	G	G	G	G	G
1523487	G	T	non_coding_transcript_exon_variant	MODIFIER	ML1279	1159G>T		G	G	G	G	G	G	G	G	G	G	G	G	G	G	G	G	G	G	G	G	G	G	G	G	G	G	G	G	G	G	G	G	G	G	G	G	G	G	G	G	G	G
1523534	C	T	non_coding_transcript_exon_variant	MODIFIER	ML1279	1206C>T		C	C	C	C	C	C	C	C	C	C	C	C	C	C	C	C	C	C	C	C	C	C	C	C	C	C	C	C	C	C	C	C	C	C	C	C	C	C	C	C	C	C
1523629	C	T	intergenic_region	MODIFIER	ML1279-ML1280	1523629C>T		C	C	C	C	C	C	C	C	C	C	C	C	C	C	C	C	C	C	C	C	C	C	C	C	C	C	C	C	C	C	T	C	C	C	C	C	C	C	T	C	C	C
1524667	C	T	non_coding_transcript_exon_variant	MODIFIER	cydC	1363G>A		C	T	T	T	T	C	C	C	T	T	C	T	C	C	C	C	C	C	C	C	C	C	C	C	C	C	C	C	C	C	C	C	C	C	C	C	C	C	C	C	C	C
1524866	A	G	non_coding_transcript_exon_variant	MODIFIER	cydC	1164T>C		A	A	A	A	A	A	A	A	A	A	A	A	A	A	A	G	A	G	G	A	G	A	A	A	A	A	G	A	G	A	G	A	G	G	A	G	A	G	G	G	G	G
1525135	G	C	non_coding_transcript_exon_variant	MODIFIER	cydC	895C>G		G	G	G	G	G	G	G	G	G	G	G	G	G	G	G	G	G	G	G	G	G	G	G	G	G	G	G	G	G	G	G	G	G	G	G	G	G	G	G	G	G	G
1526442	G	C	non_coding_transcript_exon_variant	MODIFIER	cydD	1228C>G		G	G	G	G	G	G	G	G	G	G	G	G	G	G	G	G	-	G	G	G	G	G	G	G	G	G	G	G	G	G	G	G	G	G	G	G	G	G	G	G	G	G
1526811	T	C	non_coding_transcript_exon_variant	MODIFIER	cydD	859A>G		T	T	T	-	-	T	T	-	T	-	T	T	T	T	T	T	T	T	T	T	T	T	T	T	T	T	T	T	T	T	T	T	T	T	T	T	T	T	T	T	T	T
1527043	A	T	non_coding_transcript_exon_variant	MODIFIER	cydD	627T>A		A	A	A	A	A	A	A	A	A	A	A	A	A	A	A	A	A	A	A	A	A	A	A	A	A	T	A	A	A	A	A	A	-	A	A	A	A	A	A	A	A	A
1527053	G	C	non_coding_transcript_exon_variant	MODIFIER	cydD	617C>G		G	G	G	G	G	G	G	C	G	G	G	G	G	G	G	G	G	G	G	G	G	G	G	G	G	G	G	G	G	G	G	G	-	G	G	G	G	G	G	G	G	G
1528679	C	T	non_coding_transcript_exon_variant	MODIFIER	cydB	114G>A		C	C	C	C	C	C	-	C	C	C	C	C	C	C	C	C	C	C	C	C	C	C	C	C	C	C	C	C	C	C	C	C	C	C	C	C	C	C	C	C	C	C
1528801	C	T	intergenic_region	MODIFIER	cydB-appC	1528801C>T		C	C	C	C	C	C	C	C	C	C	C	C	C	C	C	C	C	C	C	C	C	C	C	C	C	C	C	C	C	C	C	C	C	C	C	C	C	C	C	C	C	C
1529088	A	G	non_coding_transcript_exon_variant	MODIFIER	appC	1044T>C		A	G	G	G	G	G	G	G	G	-	G	G	G	G	G	G	-	G	G	G	G	G	G	G	G	G	G	G	G	G	G	G	G	G	G	G	G	G	G	G	G	G
1529340	G	T	non_coding_transcript_exon_variant	MODIFIER	appC	792C>A		G	G	G	G	G	G	G	G	G	G	G	G	G	G	G	G	G	G	G	G	G	G	G	G	G	G	G	G	G	G	G	G	G	G	G	G	G	G	G	G	G	G
1530418	C	T	splice_region_variant&non_coding_transcript_exon_variant	LOW	ML1285	955G>A		C	C	C	C	C	C	C	C	C	C	C	C	C	C	C	C	C	C	C	C	C	C	C	C	C	T	C	C	C	C	C	C	C	C	C	C	C	C	C	C	C	C
1530446	G	A	non_coding_transcript_exon_variant	MODIFIER	ML1285	927C>T		G	G	G	G	G	G	G	G	G	G	G	G	G	G	G	G	G	G	G	G	G	G	G	G	G	G	G	G	G	G	G	G	G	G	G	G	G	G	G	G	G	G
1530711	C	T	non_coding_transcript_exon_variant	MODIFIER	ML1285	662G>A		C	C	C	C	C	C	C	C	C	C	C	C	C	C	C	C	C	C	C	C	C	C	C	C	C	C	C	C	C	C	C	C	C	C	C	C	C	C	C	C	C	C
1530718	A	G	non_coding_transcript_exon_variant	MODIFIER	ML1285	655T>C		A	A	A	A	A	A	A	A	A	A	A	A	A	A	A	A	A	A	A	A	A	A	A	A	A	A	A	A	A	A	A	A	A	A	A	A	A	A	A	A	A	A
1531669	G	T	intergenic_region	MODIFIER	ML1285-leuV	1531669G>T		G	G	G	G	G	G	-	G	G	G	G	G	G	G	G	G	-	G	G	G	G	G	G	G	G	G	G	G	G	G	G	G	G	G	G	G	G	G	G	G	G	G
1531943	G	T	missense_variant	MODERATE	ML1286	77G>T	Arg26Leu	G	G	G	G	G	G	G	G	G	G	G	G	G	G	G	G	-	G	G	G	G	G	G	G	G	G	G	G	G	G	G	G	G	G	G	G	G	G	G	G	G	G
1532011	G	A	missense_variant	MODERATE	ML1286	145G>A	Glu49Lys	G	G	G	G	G	G	G	G	G	G	G	G	G	G	G	G	G	G	G	G	G	G	A	G	A	G	G	G	G	G	G	G	-	G	G	G	G	G	G	G	G	G
1532074	C	T	missense_variant	MODERATE	ML1286	208C>T	Arg70Cys	C	C	-	T	T	C	C	-	C	T	C	T	C	C	C	C	C	C	C	C	C	C	C	C	C	C	C	C	C	C	C	C	-	C	C	C	C	C	C	C	C	C
1532258	G	A	missense_variant	MODERATE	ML1286	392G>A	Arg131Gln	G	G	G	G	G	G	-	G	G	-	G	G	G	G	A	G	G	G	G	G	G	G	G	G	G	G	G	G	G	G	G	G	G	G	G	G	G	G	G	G	G	G
1532344	G	T	missense_variant	MODERATE	ML1286	478G>T	Gly160Cys	G	G	G	G	G	G	-	G	G	G	G	G	G	G	G	G	G	G	G	G	G	G	G	G	G	G	G	G	G	G	G	G	G	G	G	G	G	G	G	G	G	G
1532565	C	T	splice_region_variant&non_coding_transcript_exon_variant	LOW	ML1287	1193G>A		C	C	C	C	C	C	C	C	C	C	C	C	C	C	C	C	C	C	C	C	C	C	C	C	C	C	C	C	C	C	C	C	C	C	C	C	C	C	C	C	C	C
1533280	G	A	non_coding_transcript_exon_variant	MODIFIER	ML1287	478C>T		G	G	G	G	G	G	G	G	G	G	G	G	G	G	G	G	G	G	G	G	G	G	G	G	G	G	G	G	G	G	G	G	G	G	G	G	G	G	G	G	G	G
1536055	G	A	intergenic_region	MODIFIER	leuU-ML1288	1536055G>A		G	G	G	G	G	G	G	G	G	-	G	G	G	G	G	G	G	G	G	G	G	G	G	G	G	G	G	G	G	G	G	G	G	G	G	G	G	G	G	G	G	G
1537025	A	T	missense_variant	MODERATE	ML1288	877A>T	Ile293Phe	A	A	A	A	A	A	A	-	A	A	A	A	A	A	A	A	A	A	A	A	A	A	A	A	A	A	A	A	A	A	A	A	A	A	A	A	A	A	A	A	A	A
1538575	A	G	non_coding_transcript_exon_variant	MODIFIER	ML1290	362A>G		A	A	A	A	A	A	A	A	A	A	A	A	A	A	A	A	A	A	A	A	A	A	A	A	A	A	A	A	A	A	A	A	A	A	A	A	A	A	A	A	A	A
1541444	C	T	intergenic_region	MODIFIER	ML1292-pyrD	1541444C>T		C	C	C	C	C	C	C	C	C	C	C	C	C	C	C	C	-	T	C	C	T	C	C	C	C	C	T	C	C	C	C	C	C	T	C	C	C	C	C	C	C	C
1541776	C	T	intergenic_region	MODIFIER	ML1292-pyrD	1541776C>T		C	C	C	C	C	C	C	C	C	C	C	C	C	C	C	C	C	C	C	C	C	C	C	C	C	C	C	C	C	C	C	C	C	C	C	C	C	C	C	C	C	C
1541833	A	G	intergenic_region	MODIFIER	ML1292-pyrD	1541833A>G		A	A	A	A	A	A	A	A	A	A	A	A	A	A	A	A	A	A	A	A	A	A	A	A	A	A	A	A	A	A	A	A	A	A	A	A	A	A	A	A	A	A
1545785	G	A	missense_variant	MODERATE	ML1296	46G>A	Val16Ile	G	G	G	G	G	G	G	G	G	G	G	G	G	G	G	G	G	G	G	G	G	G	G	G	G	G	G	G	G	G	G	G	G	G	G	G	G	G	G	G	G	G
1547467	G	A	synonymous_variant	LOW	ML1298	507G>A	Leu169Leu	G	G	G	G	G	G	G	G	G	G	G	G	G	G	G	G	G	G	G	G	G	G	G	G	G	G	G	G	G	G	G	G	G	G	G	G	G	G	G	G	G	G
1548260	G	A	missense_variant	MODERATE	ML1299	470G>A	Gly157Glu	G	G	G	G	G	G	G	A	G	-	G	G	G	G	G	G	-	G	G	G	G	G	G	G	G	G	G	G	G	G	G	G	G	G	G	G	G	G	G	G	G	G
1548338	G	A	missense_variant	MODERATE	ML1299	548G>A	Arg183His	G	G	G	G	G	G	G	G	G	-	G	G	G	G	G	G	-	G	G	G	G	G	G	G	G	G	G	G	G	G	G	G	G	G	G	G	G	G	G	G	G	G
1548554	G	A	missense_variant	MODERATE	ML1300	163G>A	Gly55Ser	G	G	G	G	G	G	G	G	G	-	G	G	G	G	G	G	G	G	G	G	G	G	G	G	G	G	G	G	G	G	G	G	G	G	G	G	G	G	G	G	G	G
1548639	G	A	missense_variant	MODERATE	ML1300	248G>A	Gly83Asp	G	G	G	G	G	G	G	G	G	-	G	G	G	G	G	G	G	G	G	G	G	G	G	G	G	G	G	G	G	G	G	G	G	G	G	G	G	G	G	G	G	G
1548641	C	T	missense_variant	MODERATE	ML1300	250C>T	Pro84Ser	C	C	C	C	C	C	C	T	C	-	C	C	C	C	C	C	C	C	C	C	C	C	C	C	C	C	C	C	C	C	C	C	C	C	C	C	C	C	C	C	C	C
1548866	G	A	missense_variant	MODERATE	ML1300	475G>A	Asp159Asn	G	G	G	G	G	G	G	G	G	-	G	G	G	G	G	G	-	G	G	G	G	G	G	G	G	G	G	G	G	G	G	G	G	G	G	G	G	G	G	G	G	G
1549043	C	T	missense_variant	MODERATE	ML1300	652C>T	Pro218Ser	C	C	C	C	C	C	-	C	C	C	C	C	C	C	C	C	C	C	C	C	C	C	C	C	C	C	C	C	C	C	C	C	C	C	C	C	C	C	C	C	C	C
1549135	G	C	missense_variant	MODERATE	ML1300	744G>C	Met248Ile	G	G	G	G	G	G	G	G	G	-	G	G	G	G	G	G	G	G	G	G	G	G	G	G	G	G	G	G	G	G	G	G	G	G	G	G	G	G	G	G	G	G
1549169	C	T	missense_variant	MODERATE	ML1300	778C>T	Pro260Ser	C	C	C	C	C	C	C	C	C	C	C	C	C	C	C	C	C	C	C	C	C	C	C	C	C	C	C	C	C	C	C	C	C	C	C	C	C	C	C	C	C	C
1549170	C	T	missense_variant	MODERATE	ML1300	779C>T	Pro260Leu	C	C	C	C	C	C	C	C	C	-	C	C	C	C	C	T	C	T	T	C	T	C	C	C	C	C	T	C	T	C	T	C	T	T	C	T	C	T	T	T	T	T
1549232	A	C	missense_variant	MODERATE	ML1301	14A>C	Asp5Ala	A	A	A	A	A	A	A	A	A	A	A	A	A	A	A	A	A	A	A	A	A	A	A	A	A	A	A	A	A	A	A	A	A	A	A	A	A	A	A	A	A	A
[truncated: 2,072 more rows]
[truncated: 201 more columns]

## Sheet: TableS4_published genomes
	Country	Dating	DNA extraction method	Genotype (Monot classification)	DOI
2936	Malawi	2000	Benjak et al, Nat Com, 2018	1D	10.1038/s41467-017-02576-z
3077	Sweden	1032-1155	Benjak et al, Nat Com, 2018	2F	10.1038/s41467-017-02576-z
85054	Martinique	1990	Benjak et al, Nat Com, 2018	3I	10.1038/s41467-017-02576-z
97016	French west Indies	2000	Benjak et al, Nat Com, 2018	4N	10.1038/s41467-017-02576-z
1126-2007	Brazil	2016	Stefani et al. PNTD, 2017	4N	10.1371/journal.pntd.0005598
1126-2011	Brazil	2016	Stefani et al. PNTD, 2017	4P	10.1371/journal.pntd.0005598
1262-16	Germany (Pakistan)	2016	Benjak et al, Nat Com, 2018	1D	10.1038/s41467-017-02576-z
2188-2007	Brazil	2016	Stefani et al. PNTD, 2017	4N/O	10.1371/journal.pntd.0005598
2188-2014	Brazil	2016	Stefani et al. PNTD, 2017	4N/O	10.1371/journal.pntd.0005598
2DDS	Brazil	2015	Benjak et al, Nat Com, 2018	4N	10.1038/s41467-017-02576-z
3208-2007	Brazil	2016	Stefani et al. PNTD, 2017	4N	10.1371/journal.pntd.0005598
3208-2015	Brazil	2016	Stefani et al. PNTD, 2017	4N	10.1371/journal.pntd.0005598
Airaku-3	Japan	2000	Benjak et al, Nat Com, 2018	1D	10.1038/s41467-017-02576-z
Amami	Japan	2000	Benjak et al, Nat Com, 2018	3K	10.1038/s41467-017-02576-z
ARLP_07	Ethiopia	2015	Benjak et al, Nat Com, 2018	2H	10.1038/s41467-017-02576-z
ARLP_08	Ethiopia	2015	Benjak et al, Nat Com, 2018	2E	10.1038/s41467-017-02576-z
ARLP_10	Ethiopia	2015	Benjak et al, Nat Com, 2018	2H	10.1038/s41467-017-02576-z
ARLP_11	Ethiopia	2015	Benjak et al, Nat Com, 2018	2H	10.1038/s41467-017-02576-z
ARLP_12	Ethiopia	2015	Benjak et al, Nat Com, 2018	2E	10.1038/s41467-017-02576-z
ARLP_13	Ethiopia	2015	Benjak et al, Nat Com, 2018	2H	10.1038/s41467-017-02576-z
ARLP_14	Ethiopia	2015	Benjak et al, Nat Com, 2018	2F	10.1038/s41467-017-02576-z
ARLP_20	Ethiopia	2015	Benjak et al, Nat Com, 2018	2E	10.1038/s41467-017-02576-z
ARLP_23	Ethiopia	2015	Benjak et al, Nat Com, 2018	2E	10.1038/s41467-017-02576-z
ARLP_25	Ethiopia	2015	Benjak et al, Nat Com, 2018	2E	10.1038/s41467-017-02576-z
ARLP_27	Ethiopia	2015	Benjak et al, Nat Com, 2018	2E	10.1038/s41467-017-02576-z
ARLP_29	Ethiopia	2015	Benjak et al, Nat Com, 2018	2H	10.1038/s41467-017-02576-z
ARLP_30	Ethiopia	2015	Benjak et al, Nat Com, 2018	2E	10.1038/s41467-017-02576-z
ARLP_32	Ethiopia	2015	Benjak et al, Nat Com, 2018	2H	10.1038/s41467-017-02576-z
ARLP_37	Ethiopia	2015	Benjak et al, Nat Com, 2018	2E	10.1038/s41467-017-02576-z
ARLP_40	Ethiopia	2015	Benjak et al, Nat Com, 2018	2H	10.1038/s41467-017-02576-z
ARLP_46	Ethiopia	2015	Benjak et al, Nat Com, 2018	2F	10.1038/s41467-017-02576-z
ARLP_48	Ethiopia	2015	Benjak et al, Nat Com, 2018	2H	10.1038/s41467-017-02576-z
ARLP_49	Ethiopia	2015	Benjak et al, Nat Com, 2018	2H	10.1038/s41467-017-02576-z
ARLP_52	Ethiopia	2015	Benjak et al, Nat Com, 2018	2E	10.1038/s41467-017-02576-z
ARLP_57	Ethiopia	2015	Benjak et al, Nat Com, 2018	2H	10.1038/s41467-017-02576-z
ARLP_62	Ethiopia	2015	Benjak et al, Nat Com, 2018	2E	10.1038/s41467-017-02576-z
ARLP_63	Ethiopia	2015	Benjak et al, Nat Com, 2018	2H	10.1038/s41467-017-02576-z
ARLP_65	Ethiopia	2015	Benjak et al, Nat Com, 2018	2H	10.1038/s41467-017-02576-z
ARLP_68	Ethiopia	2015	Benjak et al, Nat Com, 2018	2H	10.1038/s41467-017-02576-z
ARLP_73	Ethiopia	2015	Benjak et al, Nat Com, 2018	2H	10.1038/s41467-017-02576-z
ARLP_74	Ethiopia	2015	Benjak et al, Nat Com, 2018	2H	10.1038/s41467-017-02576-z
Bn7-39	Benin	2015	Benjak et al, Nat Com, 2018	4N	10.1038/s41467-017-02576-z
Bn7-41	Benin	2015	Benjak et al, Nat Com, 2018	4N	10.1038/s41467-017-02576-z
Bn8-46	Benin	2015	Benjak et al, Nat Com, 2018	4N	10.1038/s41467-017-02576-z
Bn8-47	Benin	2015	Benjak et al, Nat Com, 2018	4N	10.1038/s41467-017-02576-z
Bn8-51	Benin	2015	Benjak et al, Nat Com, 2018	4N	10.1038/s41467-017-02576-z
Bn8-52	Benin	2015	Benjak et al, Nat Com, 2018	4N	10.1038/s41467-017-02576-z
Body-188	Czech Republic	800-1200	Schueneman et al, Plos, 2018	3M	10.1371/journal.ppat.1006997
BP	Brazil	2013	Benjak et al, Nat Com, 2018	3I	10.1038/s41467-017-02576-z
Br1	Brazil	2013	Benjak et al, Nat Com, 2018	4N	10.1038/s41467-017-02576-z
Br14-1	Brazil	2014	Benjak et al, Nat Com, 2018	4N	10.1038/s41467-017-02576-z
Br14-2	Brazil	2014	Benjak et al, Nat Com, 2018	4N	10.1038/s41467-017-02576-z
Br14-3	Brazil	2014	Benjak et al, Nat Com, 2018	3I	10.1038/s41467-017-02576-z
Br14-4	Brazil	2014	Benjak et al, Nat Com, 2018	4N	10.1038/s41467-017-02576-z
Br14-5	Brazil	2014	Benjak et al, Nat Com, 2018	4N	10.1038/s41467-017-02576-z
Br2016-14	Brazil	2016	Benjak et al, Nat Com, 2018	4N	10.1038/s41467-017-02576-z
Br2016-15	Brazil	2016	Benjak et al, Nat Com, 2018	4N	10.1038/s41467-017-02576-z
Br2016-16	Brazil	2016	Benjak et al, Nat Com, 2018	4N	10.1038/s41467-017-02576-z
Br2016-17	Brazil	2016	Benjak et al, Nat Com, 2018	3I	10.1038/s41467-017-02576-z
Br2016-18	Brazil	2016	Benjak et al, Nat Com, 2018	1D	10.1038/s41467-017-02576-z
Br2016-19	Brazil	2016	Benjak et al, Nat Com, 2018	3I	10.1038/s41467-017-02576-z
Br2016-20	Brazil	2016	Benjak et al, Nat Com, 2018	3I	10.1038/s41467-017-02576-z
Br2016-21	Brazil	2016	Benjak et al, Nat Com, 2018	3I	10.1038/s41467-017-02576-z
Br2016-24	Brazil	2016	Benjak et al, Nat Com, 2018	4N	10.1038/s41467-017-02576-z
Br2016-26	Brazil	2016	Benjak et al, Nat Com, 2018	4N	10.1038/s41467-017-02576-z
Br2016-27	Brazil	2016	Benjak et al, Nat Com, 2018	4N	10.1038/s41467-017-02576-z
Br2016-45	Brazil	2016	Benjak et al, Nat Com, 2018	3I	10.1038/s41467-017-02576-z
Br2016-46	Brazil	2016	Benjak et al, Nat Com, 2018	3I	10.1038/s41467-017-02576-z
Br2016-47	Brazil	2016	Benjak et al, Nat Com, 2018	3I	10.1038/s41467-017-02576-z
Br4923	Brazil	2004	Monot et al, Nat Genet 2009	4P	10.1038/ng.477
BrMM1	Brazil	2013	Benjak et al, Nat Com, 2018	4P	10.1038/s41467-017-02576-z
BrMM2	Brazil	2013	Benjak et al, Nat Com, 2018	4P	10.1038/s41467-017-02576-z
BrMM4	Brazil	2013	Benjak et al, Nat Com, 2018	3I	10.1038/s41467-017-02576-z
BrMM5	Brazil	2013	Benjak et al, Nat Com, 2018	3I/2	10.1038/s41467-017-02576-z
Brw15-10M2	England	2015	Avanzi et al, Science, 2016	3I	10.1126/science.aah3783
Brw15-12M2	England	2015	Avanzi et al, Science, 2016	3I	10.1126/science.aah3783
Brw15-1E	England	2015	Avanzi et al, Science, 2016	3I	10.1126/science.aah3783
Brw15-20M2	England	2015	Avanzi et al, Science, 2016	3I	10.1126/science.aah3783
Brw15-25E	England	2015	Avanzi et al, Science, 2016	3I	10.1126/science.aah3783
Brw15-5E	England	2015	Avanzi et al, Science, 2016	3I	10.1126/science.aah3783
Ch4	Philippines	2009	Honap et al, PNTD, 2018	4N/O	10.1371/journal.pntd.0006190
CM1	Sierra Leone	1994	Honap et al, PNTD, 2018	3K	10.1371/journal.pntd.0006190
EGG	Mexico	2016	Benjak et al, Nat Com, 2018	3I	10.1038/s41467-017-02576-z
Fio3	Brazil	2012	Benjak et al, Nat Com, 2018	4P	10.1038/s41467-017-02576-z
GC96CU	England	415-545	Schueneman et al, Plos, 2018	3I	10.1371/journal.ppat.1006997
Gu4-17	Guinea	2014	Benjak et al, Nat Com, 2018	4N	10.1038/s41467-017-02576-z
Gu4-19L	Guinea	2014	Benjak et al, Nat Com, 2018	4O	10.1038/s41467-017-02576-z
Gu5-23	Guinea	2014	Benjak et al, Nat Com, 2018	4O	10.1038/s41467-017-02576-z
I30_W09	USA	2005	Truman et al, NEJM, 2011	3I	10.1056/NEJMoa1010536
Indonesia-1	Indonesia	2000	Benjak et al, Nat Com, 2018	1A	10.1038/s41467-017-02576-z
Izumi	Japan	2000	Benjak et al, Nat Com, 2018	3K	10.1038/s41467-017-02576-z
Jorgen_404	Danmark	1219-1276	Schueneman et al, Plos, 2018	3I	10.1371/journal.ppat.1006997
Jorgen_427	Danmark	1256-1258	Schueneman et al, Plos, 2018	3I	10.1371/journal.ppat.1006997
Jorgen_507	Danmark	1058-1253	Schueneman et al, Plos, 2018	3K	10.1371/journal.ppat.1006997
Jorgen_533	Danmark	1044-1214	Schueneman et al, Plos, 2018	3I	10.1371/journal.ppat.1006997
Jorgen_625	Danmark	1293-1386	Schuenemann et al, Science, 2013	3I	10.1126/science.1238286
Jorgen_722	Danmark	1256-1377	Schueneman et al, Plos, 2018	3I	10.1371/journal.ppat.1006997
Jorgen_749	Danmark	1223-1279	Schueneman et al, Plos, 2018	2F	10.1371/journal.ppat.1006997
Kanazawa	Japan	2000	Benjak et al, Nat Com, 2018	3K	10.1038/s41467-017-02576-z
Kitasato	Japan	2000	Benjak et al, Nat Com, 2018	3K	10.1038/s41467-017-02576-z
Korea-3-2	Korea	2000	Benjak et al, Nat Com, 2018	3K	10.1038/s41467-017-02576-z
Kusatsu-6	Japan	2000	Benjak et al, Nat Com, 2018	3K	10.1038/s41467-017-02576-z
Kyoto-1	Japan	2000	Benjak et al, Nat Com, 2018	3K	10.1038/s41467-017-02576-z
Kyoto-2	Japan	2000	Singh et al, PNAS, 2015	3K	10.1073/pnas.1421504112
LRC-1A	Japan	2000	Benjak et al, Nat Com, 2018	1A	10.1038/s41467-017-02576-z
Ml10-91	Mali	2016	Benjak et al, Nat Com, 2018	4N	10.1038/s41467-017-02576-z
Ml10-93	Mali	2016	Benjak et al, Nat Com, 2018	4N	10.1038/s41467-017-02576-z
Ml10-94	Mali	2016	Benjak et al, Nat Com, 2018	4N	10.1038/s41467-017-02576-z
Ml10-95	Mali	2016	Benjak et al, Nat Com, 2018	4N	10.1038/s41467-017-02576-z
Ml10-96	Mali	2016	Benjak et al, Nat Com, 2018	4P	10.1038/s41467-017-02576-z
Ml10-97	Mali	2016	Benjak et al, Nat Com, 2018	4N	10.1038/s41467-017-02576-z
Ml10-98	Mali	2016	Benjak et al, Nat Com, 2018	4N	10.1038/s41467-017-02576-z
Ml10-99	Mali	2016	Benjak et al, Nat Com, 2018	4N	10.1038/s41467-017-02576-z
Ml2-10	Guinea	2016	Avanzi et al, CID, 2016	4N	10.1093/cid/ciw572
ML2-5	Mali	2012	Benjak et al, Nat Com, 2018	4N	10.1038/s41467-017-02576-z
Ml6-50	Guinea	2016	Avanzi et al, CID, 2016	4N	10.1093/cid/ciw572
Ml6-55	Guinea	2016	Avanzi et al, CID, 2016	4N	10.1093/cid/ciw572
Ml9-79	Mali	2014	Benjak et al, Nat Com, 2018	4N	10.1038/s41467-017-02576-z
Ml9-80	Mali	2014	Benjak et al, Nat Com, 2018	4-0	10.1038/s41467-017-02576-z
Ml9-81	Mali	2014	Benjak et al, Nat Com, 2018	4N	10.1038/s41467-017-02576-z
Ml9-82	Mali	2014	Benjak et al, Nat Com, 2018	4O	10.1038/s41467-017-02576-z
Ml9-83	Mali	2014	Benjak et al, Nat Com, 2018	4N	10.1038/s41467-017-02576-z
Ml9-84	Mali	2014	Benjak et al, Nat Com, 2018	4N	10.1038/s41467-017-02576-z
Ml9-86	Mali	2014	Benjak et al, Nat Com, 2018	4N	10.1038/s41467-017-02576-z
Ml9-87	Mali	2014	Benjak et al, Nat Com, 2018	4O	10.1038/s41467-017-02576-z
Ng12-33	Niger	2015	Benjak et al, Nat Com, 2018	4N	10.1038/s41467-017-02576-z
Ng13-32	Niger	2015	Benjak et al, Nat Com, 2018	4N	10.1038/s41467-017-02576-z
Ng13-33	Niger	2015	Benjak et al, Nat Com, 2018	4-0	10.1038/s41467-017-02576-z
Ng14-35	Niger	2015	Benjak et al, Nat Com, 2018	1D	10.1038/s41467-017-02576-z
Ng15-36	Niger	2015	Benjak et al, Nat Com, 2018	4N	10.1038/s41467-017-02576-z
Ng15-37	Niger	2015	Benjak et al, Nat Com, 2018	4N	10.1038/s41467-017-02576-z
Ng16-38	Niger	2015	Benjak et al, Nat Com, 2018	4N	10.1038/s41467-017-02576-z
Ng17-39	Niger	2015	Benjak et al, Nat Com, 2018	4N	10.1038/s41467-017-02576-z
NHDP-55	USA	2004	Truman et al, NEJM, 2011	3I	10.1056/NEJMoa1010536
NHDP-63	USA	2004	Monot et al, Nat Genet 2009	3I	10.1038/ng.477
NHDP-98	USA	2004	Truman et al, NEJM, 2011	3I	10.1056/NEJMoa1010536
Oku-4	Japan	2000	Benjak et al, Nat Com, 2018	3K	10.1038/s41467-017-02576-z
Pak	Pakistan	2010	Benjak et al, Nat Com, 2018	1D	10.1038/s41467-017-02576-z
Refshale_16	Danmark	1046-1163	Schuenemann et al, Science, 2013	2F	10.1126/science.1238286
Ryukyu-2	Japan	2000	Benjak et al, Nat Com, 2018	3K	10.1038/s41467-017-02576-z
S10_Ch-04	China	2006	Schuenemann et al, Science, 2013	3K	10.1126/science.1238286
S11_Inde_2	India	2000	Schuenemann et al, Science, 2013	1D	10.1126/science.1238286
S13_Ml-3-28	Mali	2013	Schuenemann et al, Science, 2013	4N	10.1126/science.1238286
S14_Ml-2-07	Mali	2013	Schuenemann et al, Science, 2013	4O	10.1126/science.1238286
S15_92041	Martinique	1992	Schuenemann et al, Science, 2013	3L	10.1126/science.1238286
S2_95034	Antilles	1995	Schuenemann et al, Science, 2013	1B	10.1126/science.1238286
S9_96008	New Caledonia	1996	Schuenemann et al, Science, 2013	3K	10.1126/science.1238286
SK11	Hungary	700-800	Schueneman et al, Plos, 2018	3K	10.1371/journal.ppat.1006997
SK14	England	1000-1200	Mendum et al, BMC Genomics, 2014	2F	10.1186/1471-2164-15-270
SK2	U.K	1268-1283	Schuenemann et al, Science, 2013	3I	10.1126/science.1238286
SK27	U.K	1000-1200	Mendum et al, BMC Genomics, 2014	2F	10.1186/1471-2164-15-270
SK8	U.K	1010-1160	Schuenemann et al, Science, 2013	2F	10.1126/science.1238286
SM1	West Africa	1979	Honap et al, PNTD, 2018	4N/O	10.1371/journal.pntd.0006190
T18	Italy	600-700	Honap et al, PNTD, 2018	2F	10.1371/journal.pntd.0006190
Thai-237	Thailand	2000	Benjak et al, Nat Com, 2018	1A	10.1038/s41467-017-02576-z
Thai-311	Thailand	2000	Benjak et al, Nat Com, 2018	1D	10.1038/s41467-017-02576-z
Thai-53	Thailand	2005	Monot et al, Nat Genet 2009	1A	10.1038/ng.477
TN	India	1990	Cole et al, Nature, 2001	1A	10.1038/35059006
Tsukuba-1	Japan	2000	Benjak et al, Nat Com, 2018	3K	10.1038/s41467-017-02576-z
US57	Marshall Islands	2000	Benjak et al, Nat Com, 2018	3K	10.1038/s41467-017-02576-z
Ye2-3	Yemen	2014	Benjak et al, Nat Com, 2018	2E	10.1038/s41467-017-02576-z
Ye3s2	Yemen	2013	Benjak et al, Nat Com, 2018	1B	10.1038/s41467-017-02576-z
Ye4-10	Yemen	2015	Benjak et al, Nat Com, 2018	2E	10.1038/s41467-017-02576-z
Ye4-11	Yemen	2015	Benjak et al, Nat Com, 2018	2E	10.1038/s41467-017-02576-z
Ye4-12	Yemen	2015	Benjak et al, Nat Com, 2018	1D	10.1038/s41467-017-02576-z
Ye4-8	Yemen	2015	Benjak et al, Nat Com, 2018	1D	10.1038/s41467-017-02576-z
Zensho-2	Japan	2000	Benjak et al, Nat Com, 2018	3K	10.1038/s41467-017-02576-z
Zensho-4	Japan	2000	Benjak et al, Nat Com, 2018	3K	10.1038/s41467-017-02576-z
Zensho-5	Japan	2000	Benjak et al, Nat Com, 2018	3K	10.1038/s41467-017-02576-z
Zensho-9	Japan	2000	Benjak et al, Nat Com, 2018	3K	10.1038/s41467-017-02576-z

## Sheet: Table_S6_patients_info
Sample name	Country of origin	Patient sex	Leprosy form	Bacillary Index	relapse/new case
Md1638	Martinique	M	LL	NA	NA
RB041	Bangladesh	M	LL	6	new case
RB048	Bangladesh	M	LL	6	new case
RB053	Bangladesh	M	BL	5	new case
RB065	Bangladesh	M	LL	6	new case
RB066	Bangladesh	F	LL	6	new case
RB067	Bangladesh	M	BL	5	new case
RB180	Bangladesh	M	LL	6	new case
RB181	Bangladesh	M	BL	5	new case
RB184	Bangladesh	M	LL	6	new case
RB187	Bangladesh	M	BL	6	new case
RB188	Bangladesh	M	LL	6	new case
Br2016_68	Brazil	F	BL	2	NA
Br2016-141	Brazil	M	NA	>3	NA
MM137	Brazil	F	LL	NA	NA
MM149	Brazil	F	BB	2.3	NA
MM29890	Brazil	M	BL	NA	NA
Congo1	Congo	NA	NA	NA	NA
MGI-1	India	M	LL	>3	new case
B14096	Nepal	NA	NA	NA	NA
B14632	Nepal	NA	NA	NA	NA
B14668	Nepal	NA	NA	NA	NA
Np14624	Nepal	NA	NA	NA	NA
Np14689	Nepal	NA	NA	NA	NA
Np14958	Nepal	NA	NA	NA	NA
Ph15	Philippines	NA	NA	NA	NA
Ph17	Philippines	NA	NA	NA	NA
VB-04	Venezuela	NA	LL	NA	NA
VB-06	Venezuela	NA	LL	NA	NA
VB-11	Venezuela	NA	LL	NA	NA
VB-16	Venezuela	NA	LL	NA	NA
VB-17	Venezuela	NA	LL	NA	NA
VB-21	Venezuela	NA	LL	NA	NA
VB-29	Venezuela	NA	LL	NA	NA
VB-40	Venezuela	NA	LL	NA	NA
VB-43	Venezuela	NA	LL	NA	NA
VB-52	Venezuela	NA	LL	NA	NA
VB-67	Venezuela	NA	LL	NA	NA
VB-82	Venezuela	NA	LL	NA	NA

## Sheet: Table S7_PCR_screening_world
Coutries	Sample NDme	qPCR	Genotyping by PCR (nucleic acid reported at both informative sites)		WGS	Genotype
			3016895	2921694
Nepal	Nep6721	>25	C	A	ND	other genotype
	Nep13332	>25	C	A	ND	other genotype
	Nep13921	>25	C	A	ND	other genotype
	Nep13942	>25	C	A	ND	other genotype
	Nep13971	>25	C	A	ND	other genotype
	Nep13998	>25	C	A	ND	other genotype
	Nep14002	>25	A	ND	YES	1D
	Nep14078	>25	C	A	ND	other genotype
	Nep14087	>25	C	A	ND	other genotype
	B14096	ND	C	A	YES	2G
	Nep14153	>25	C	A	ND	other genotype
	Nep14169	>25	A	ND	ND	1D
	Nep14187	>25	A	ND	ND	1D
	Nep14276	>25	C	A	ND	other genotype
	Nep14689	19.9	A	ND	YES	1D
	Nep14431	>25	A	ND	ND	1D
	Nep14453	>25	A	ND	ND	1D
	Nep14624	22	A	ND	YES	1D
	B14632	20.7	C	A	YES	2G
	Nep14661	>25	A	ND	ND	1D
	B14668	ND	A	ND	YES	1D
	Nep14708	>25	C	A	ND	other genotype
	Nep14958	16.3	A	ND	YES	1D
	Nep14922	>25	A	ND	ND	1D
	Nep15186	>25	A	ND	ND	1D
Antilles	Md1624	22	A	A	ND	1D
Antilles	Md2318	25	C	A	ND	other genotype
Antiiles (Martinique)	Md1638	25	A	A	YES	1D
Chad	Chad1	>25	A	A	ND	1D
	Chad2	>25	A	A	ND	1D
	Chad3	>25	C	A	ND	other genotype
	Chad4	>25	A	ND	ND	1D
Congo	Congo1	25	A	A	YES	1D
Philippines	Ph1	>25	C	A	ND	other genotype
	Ph2	>25	C	A	ND	other genotype
	Ph3	>25	C	A	ND	other genotype
	Ph4	>25	C	A	ND	other genotype
	Ph5	>25	C	A	ND	other genotype
	Ph6	>25	C	A	ND	other genotype
	Ph8	>25	C	A	ND	other genotype
	Ph9	>25	C	A	ND	other genotype
	Ph10	>25	C	A	ND	other genotype
	Ph11	>25	C	A	ND	other genotype
	Ph12	>25	C	A	ND	other genotype
	Ph13	>25	C	A	ND	other genotype
	Ph15	22.4	C	A	YES	1A
	Ph16	>25	C	A	ND	other genotype
	Ph17	21	C	A	YES	1A
	Ph18	>25	C	A	ND	other genotype
	Ph19	>25	C	A	ND	other genotype
	Ph20	>25	C	A	ND	other genotype
Indonesia	Indo-6	>25	C	A	ND	other genotype
	Indo-9	30	C	A	ND	other genotype
	Indo-10	28.2	C	A	ND	other genotype
	Indo-26	24.7	C	A	ND	other genotype
	Indo-46	>25	C	A	ND	other genotype
India	MGI-1	25.6	ND	ND	YES	1D
Venezuela	V186	>25	A	A	ND	1D
	V184	>25	A	A	ND	1D
	VB08	>25	C	A	ND	other genotype
	VB-04	18.3	ND	ND	YES	3I
	VB-06	16.6	ND	ND	YES	3I
	VB-11	15.8	ND	ND	YES	1D
	VB-16	15.8	ND	ND	YES	3I
	VB-17	15	ND	ND	YES	4P
	VB-21	12.8	ND	ND	YES	3I
	VB-29	26.9	ND	ND	YES	3I
	VB-40	23.1	ND	ND	YES	3I
	VB-43	15.3	ND	ND	YES	3I
	VB-52	22.2	ND	ND	YES	3I
	VB-67	19.9	ND	ND	YES	3I
	VB-82	15.5	ND	ND	YES	3I
Bangladesh	RB041	23.1275	ND	ND	YES	1D
	RB048	23.2	ND	ND	YES	1D
	RB053	20.7	ND	ND	YES	1D
	RB065	21.2086	ND	ND	YES	1D
	RB066	23.7	ND	ND	YES	1D
	RB067	22.9618	ND	ND	YES	1D
	RB180	21.65	ND	ND	YES	1D
	RB181	22.5523	ND	ND	YES	1D
	RB184	18.4	ND	ND	YES	1D
	RB187	25.3479	ND	ND	YES	1D
	RB188	19.2	ND	ND	YES	1D
Brazil	Br2016_68	ND	ND	ND	YES	1D
	Br2016-141	ND	ND	ND	YES	1D
	MM137	14.8	ND	ND	YES	1D
	MM149	20.9	ND	ND	YES	1D
	MM29890	ND	ND	ND	YES	1D

## Sheet: Table_S8_specificSNPs1D
Genome position (TN reference)	Rerefrence	Mutation	Effect	Gene	Codon change	Amino acid change
163438	C	T	intergenic_region	echA1-ML0121	163438C>T
228773	T	G	non_coding_transcript_exon_variant	ML0163	113T>G
317057	G	T	missense_variant	ML0242	16G>T	Val6Phe
480629	C	T	intergenic_region	ML0386-guaB2	480629C>T
594977	G	C	intergenic_region	ML0489-apt	594977G>C
616172	G	C	non_coding_transcript_exon_variant	ML0507	993G>C
734092	G	T	non_coding_transcript_exon_variant	ML0602	166G>T
1039576	G	A	synonymous_variant	asnB	64C>T	Leu22Leu
1105763	G	T	intergenic_region	ML0934-ML0935	1105763G>T
1282892	G	A	non_coding_transcript_exon_variant	ML1109	612G>A
1332100	C	T	synonymous_variant	atpH	45C>T	Val15Val
1472325	G	C	non_coding_transcript_exon_variant	pks9	1564G>C
1487737	C	T	synonymous_variant	plsB	1713C>T	Asn571Asn
1581156	G	GT	frameshift_variant&stop_lost&splice_region_variant	ML1328	c.1357dupT	p.Ter453fs
1685900	G	A	intergenic_region	PE-ML1404	1685900G>A
2510853	G	A	non_coding_transcript_exon_variant	ML2109	909G>A
2921694	T	C	missense_variant	ML2446	1015A>G	Asn339Asp
3220147	G	A	intergenic_region	glnQ-ML2676	3220147G>A
