# Supplementary material for: Population Genomics of Mycobacterium leprae Reveals a New Genotype in Madagascar and the Comoros
Source: Front Microbiol. 2020 May 11;11:711. doi: 10.3389/fmicb.2020.00711 (PMC7233131; doi:10.3389/fmicb.2020.00711)
Supplement: Supplementary file 3 [file Data_Sheet_3.zip]

Archive with 3 entries (2 files):
- Supplementary_Table_7_Mada_243_genomes_no-DR-genes_no-hypermutants_123124_StrictClock_CoalescentConstant_with-constant-sites.xml
- __MACOSX/
- __MACOSX/._Supplementary_Table_7_Mada_243_genomes_no-DR-genes_no-hypermutants_123124_StrictClock_CoalescentConstant_with-constant-sites.xml
