# Supplementary material for: Population Genomics of Mycobacterium leprae Reveals a New Genotype in Madagascar and the Comoros
Source: Front Microbiol. 2020 May 11;11:711. doi: 10.3389/fmicb.2020.00711 (PMC7233131; doi:10.3389/fmicb.2020.00711)
Supplement: Supplementary file 3 [file Data_Sheet_3.zip › Supplementary_Table_7_Mada_243_genomes_no-DR-genes_no-hypermutants_123124_StrictClock_CoalescentConstant_with-constant-sites.xml]

<?xml version="1.0" encoding="UTF-8" standalone="no"?><beast beautitemplate='Standard' beautistatus='allowLinking' namespace="beast.core:beast.evolution.alignment:beast.evolution.tree.coalescent:beast.core.util:beast.evolution.nuc:beast.evolution.operators:beast.evolution.sitemodel:beast.evolution.substitutionmodel:beast.evolution.likelihood" required="" version="2.4">


    <data
id="origData"
name="alignment">
                        <sequence id="seq_TN__1990__India" taxon="TN__1990__India" totalcount="4" value="AGGGGCGGCCCGGGTGGCACCGCCGGACGCACCATGGGGCCCGCTCCTGATTGTCCGCGCAGGGGGGCGGCCAACGCCCGGGGGGGCGGTCGGGGGCGGGGGGTGCGGGCGGGGGGGGGGGGGGGGGTGCCCGAGGGCCCGGCCCCCAGGGGGGTCAAGCGGCCCCTGTGCTGGGACCGTACGCGGCGGCCCCTCGGTCCGTCCCGGGTGCCGACCGGCCTGCTGCCTCGCCCCCCTGCCCCCCACGAGCGAGCGCACGCGGCGAGCCCGCGCGGCCCGCCCGCCACCCGTGGGGACAGGCCCAGCGGCGCCGGCGCTCCCCGACGACCCCCAAACGGCCCCGGGACCGGCGTCCGGGTCCCGCGCCGCACGAGGCCGCCTAGCGTGGCGCAACGGCCGCTACGGCGCTGGGGCGGCGCCGGCCCGGCTCGCCGCGACGCGACGCGCCGGCGCAGCCGACGTGCCGCGGTTGGGGCGCCGGCGCCACAAGGGCGCCGACACAGTTGACCGCCAGCGGGCCGGTGGCGGGGAGGCGGCTAGTCGCCACCTGCGCCGAGTGGCGCGCCCGTCTCACCGGGGCGCGATAGGCCAATCCACCCGGCACGCCCCGGGGCTACCCGCGTGGGAGCTGGCGCCGCCTCTCGTCCGGACTCCCGCTCCCGACTGAGAACTGCCGGACCCTAAGGCCGACGGCTTCGCCGCTGCGGAGCCACATAGGCCCCGGCTGGCCCCGCGCGGCGGGGGCCCGCGGAATCCGAAGGATGGGGTCGGCACCCCGCTCGGCACTTGGTGTCCAAGGACGCAGGCGGCCGACGCGCCGAACCCGCCGGCGGCGACCCGCCCACCGCCGACGCACCCGGGCGGACTCGTGGCCAGAGGCGCACGCGCGCAGCCCCGGAGATACCAGGCCGCGGGACCCGCCCGCCCGCCGAGCACGGCGGCGCGAGGCTCCCACGGCCGACCGGCGAGCGGCGGCGCAGCGGCCCCCCCGAGCGCGGGAGGCCCTGAGCGCCCGTCCCGCCCCTCCTGCGGCCGCGCTGCTCGGGCGCGGGGTGCGGCACTGCAGTCCCCGGGCAGGCGCGGCCGGAAGCGGAGCACCACCCCCTCCCGCGCGCGCAGCGTGCGCCCCGTGCACGCCCCGGCCCCAGCCGGGGGTCGTCGGGGTCGAGCCGACGCCCGCCTGCTGGGCTCCGCGCAGGGCCACGAGCCCTTCCGGGCAGGGGGGCACGGGGTGCGGCACCGGGCGACACGGCCCCGCGCTCGCGGCGCGCGCGCCCCTGCGGACGCCATCCGGGGCTCCGGCTGGGCCACCCGGAGGTACGCCCGGGCCGGCGGGGCTCCGGGACCAGCCCCGGACACCGTCGCGCGTGCCACACCGCGCGACACTCGCGACACAGGCGTATCCACTGGCGCACAGCAGAGGATCGAGACCTGGGGCTACCCCGCGTGCGATGCGGCGCTCCGCGTCCGAACCCCACGCGGCACAGCCGCCGCGCCGCCGTAGGCCGGGCGGTCCGGCGAGGCCCCGCCGCCGACTCACCCTGGCCGGCCCCGCGGCCGCCGGCGGGGCCGCAACGCACCCGGCCCCGCGGGCGGCCACACCCGCCGCGCCCGGAATGCCCTTCTCGGGCGCCGGGATGTCGGGCCGGGGGCGGATTACGCGCCGCCGCTGTCCCCTACCGCCCCCTCGCCGCGCTTCGGTTGCCCCGGGGCGTTCCTCGGCACCGCGGGTGGTGCACGACGCAGGCCGGGGGGAGGGGGCAACCCAGGGGGCCCCCCGCCGGAACCGGGGGACCGGATCCGGCCGCGGGCGGTGCTCCCGCTTGTGGCCCGGGGCACGGTGCGGGTGAGCCCCATGGCTCGCCGCCCCTCGGCCCGGGCCGGCCCAGGTAGCCAGCGCAGGGCGGCGGAACCAGGGGGGCGCGCCACCGATGGGCCGGCCCGGCGGCGTTGCCGCGAGGGTTCGACGAGTGCAGGTGGCCCGTGGCATCATCCTACCAGCGGCGTGTCACGGGGGCGGGCCGTCCGTCCGGCCGGTCTCTCCCCCCGGTCCGCGGCGTCTCGCCCGCGGGCCTCCGAGGCAGGGCGCAGCGCCGGCATAGAGGGGCGTCGGGAGGGCGGTCCGAGGCCGGGCCGGCGCGCCCCCCGGCACCCTGGTGGGGCCCACCGCCGATTCCGCTCGAGGCAGCGGCCTGATCGCGGCGGGCACGCGGCTGGCATGCCCGGCCCCAAGCGGGCGGAGGCCTGCAGGCGAGGCCAGGTCGCGCTCCACCCCCGGCGGGCTGGGGGGGGCCCGGGGCGCGCGCACGCGGTCGCGTGCCCCCGGCGCGTGGCGGAGAGGCGGCGGGGGACATGGGATCCGACGGCGGGGTGGGCGCCGGCTGGCCCGGACCGCAGCCGTCGCGTGGGGGCGGATCCCTGAACACCCGGGCGAGCCGGGCGGCGGCGACGGGTCGAGGAGCGGGACCGCCCCGGGTGGCGGCTGACTGGTTGGCCCGCGGCGGTCCGCGGGCTCGACGGGCGCCGGTTCGCCGTAGGCTCGTCGCGGCGCAACGCGCCTGCGCGCTGACGCTGTATACGGATGCTCCCCCGGCGCCGGGAGCGTGCAGCTGGCGCGGGGGGCGTGGTTCTGGCCGTCGCACGGCCTCCGCCCGGGGGCCGGGGTGGCCCGCGGCCCTCTCTGCCGGCCCGCCGCGAGGGCGTGGACCCAGGCCCCCCCCGCCGTCAGCGGCGTAGGGCGGCAGGGGGAGAACTCCTCCTCGGTGCCAGGGGCTGCAGCCCATGGGCTGTGGCCTCGGCGCGACCCTGGGGCGCGCCCCCGGTGCTGAGGAGTGATTGCGGGGCGGCCGCCGGCGGGGCGTCCCGGCGGCGCCGGTCCCGGCATCCCCTGCCGACCTGGCCCGGTTACCCTTGCTCAGGCGAAGACTGAGGCCGGCCCATTCCGGCCGAGGGCCGCGCCTGCCAGCGGAGCGGGTGTGCCCGCGGCCAGGCGTGCGGGAGGGATTCGCCGGCGCGGCCCCAGGCGGCCAGGCAGGCGCACCCGGACCTGGGCGGGCGGGTCGGGGTCCGCGGGGGTGGCTCGTGGCGGTGGTCACCGCCGCGGGGGCGCCGCGGTGGGGGCCCGTCGGGCCGGACCCGGGCCGTCCCTCGCCGGCAGCGGAGGCCCGGGGCCGTGGCGCGGCATAGCGACATGCCGGCCGCTGCCGGCGGCGGGCGGCTGCCTAGGTGTCCCCGCGGGGCCGGCGGGCGGGGGTCGCGCGCCGCGCCAAGGGACCCGGCGGTGGTGCGCGAGCGGCGACCGGGCCAGGGGCAGACGGGGCCGCCGGCGGGTGCTGACGCGCCCTTTTCGCGCGCGCGGCCGCGCAGGGCGTCACTGACGCGGCAGGGCTGCGACGCGCGCGGGAGGCGGCGTTCCGGCCCGGGCAGGGCGGCAGCCGTTACCCCGCGGGCACCCCAGAGGGCGGCGCGATGACGGGTCCGCCGTTGCGCCCCGCCACCCGGTGCGCGCGCGGGCTCTCCGCCGAGCCCCCCGGGTCCACGGGGCGCCGCTCGGCTGGCGGGGCCTGCGCGCCGGTCCGGGGACCCTCAAGCGTTCCTCAGCCCCGGACCGGATCCCGGAATGCCGGCCGTGTGCCAGTGAGTTCGGCGGCCGGCGGCAGAGCGCGGGGCTGCAGCTGGGGTTGCCCCCCCTGGGGCGGGCGGGCGAGGCGCGGCCGCTGCCCGCCGGTCCCCCGGCGACTTCCCCTCTGCCGCCCGCGCGCGGCGGCCGCCGGACCGGAGGGCTCAGCCCCCCGCCGAGCGGCCGCAGCGCCGCTCGTGGCCGCGGGATGGTGGCCCCCGCCGCGGCCGGGCTCACCGGAAAACAAGGGCGCCGGGCTCACTCCCCCCCTCACCCCCCGACCCAGCGGAGCGCGGGCCACCGCCCGCGCGCCCGGGCGCGCGCCGTGGGCCCCGGGGGCTAGGGAGGG"/>
                        <sequence id="seq_Br4923__2004__Brazil" taxon="Br4923__2004__Brazil" totalcount="4" value="GGGGGCGGCCCGGGTGGCACCGCCGGACGCACCATGGGGCCCGCTCCTGATTGTCCGTGCGGGGGGGCGGCCAACGCCCGGGGGGGCGGTCGGGGGCGGGGGGTGCGGGCGAGGGGGGGGGAGGGGGTGCCCGAGGGCCCGGCCCCCAGGGGGGTCAAGCGGCCCCTGTGCTGGGACCGTACGCGGCGGCCCCCCGGTCCGTCCCGGGTGCCGGCTGGCCTGCTGCCTCGCCCCCCCGCCCCCCACGAGCGAGCGCGCGCGGCGAGCCCGCGCGGCCCGCCCGCCACCCGTGGGGACAGGCCCAGCGGCGCCGGCGCTCCCCGACGACCCCCAAACGGCCCCGGGACCGGCGTCCGGGTCCCGCGCCGCACGAGGCCGCCTAGCGTGGCGCAACGGCCGCTACGGCGCT-GGGCGGCGCCGGCCCGGCTCGCCGCGACGCGACGCGCCGGCGCCGCCGACGTGCCGCGGTTGGGGCGCCGGCGCCGCAAGGGCGCCGACACAGTTGACCGCCGGCGGGCCGGTGGCGGGAAGGCGGCTAGTCGCCACCTGCGCCGAGCGGCGCGCCCGTCTCACCGGGGCGCGACAGGCCAATCCACTCGGGACGCCCCGGGGCTACCCGCGTGGGAGCTGGCGCCACCTCTCGTCCGGACTCCCGCTCCCGACTGAGAACTGCCGGACCCTAAGGCCGACGGCTTCGCTGCTGCGGAGCCGCACAGGCCCCGGCGGGCCCCGCGCGGCGGGGGCCCGCGGAACCCGAAGGATAGGGTCGGCACGCCGCTCGGCACTTGGTGTCCAAGGACGCAGGCGGCCGGCGCGCCGAGCCCGCCGGCAGCCACCCGCCCACCGCCGACGCACCCGGGCGGACTCGTGGCCAGAGGCGGACGAGCGCAGCCCCGGAGATACCAGGCCGCGGGACCCGCCCGCCCGCCGAGCACGGCGGCGCGAGGCTCCTACGGCCGACCGCCGAGCGGCGGCGCAGCGGCCCCCCCGAGCGCGGGAGGCCCCGAGCGCCCGTCCCGCCCCTCCTGCGGCCGCGCTGCTAGGGCGCGGGGTGCGGCACTGCAGTCCCCGGGCAGGCGCGGCCGGAAGCGGAGCACCACCCCCTCCCGCGCGCGCAGCGTGCGCCCTGTGCACGCCCCGGCCCCAGCCGGGGGCCGTCGGGGTCGGGCCGACGCCCGCCTGCTGGGCTCCGCGCAGGGCCACGAGCCCTTCCGGGCGGGGGGGCACGCGGTGCGGCACCGGGCGACACGGCCCCGCGCTCGCGGCGCGCGCGCCCCTGCGGACGCCATCCGGGGCGCCGGCTGGGCCACCCGGAGGTACGCCCGGGCCGGCGGGGCTCCGGGACCAGCCCCGGACACCGTCGCGCGTGCCACACCGCGCGACACTCGCGACGCAGGCGCATCCACTGGGGCACAGCAGAGGATCGAGACCTGGGGCGACCCCGCGTGCGACGCGGCGCTCCGCGGCCGAACCCCACGCGGCACAGCCGCCGCGCCGCCGTAGGCCGGGCGGTCCGGCGAGGCCCCGCCGCCGACTCACCCTGGCCGGCCCCGCGGCCGTCGGCGGGGCCGCAACGCACCCGGCACCGCGGGCGGCCACACCCGCCGCGCCCGGAACGCCCTGCTCGGGCGCCGGGATGTCGGGCCGGGGGCGGATTGCGCGCCGCCGCTGTCTCCTACCGCGCCCTCGCCGCGCCTCGGTCGCCGCGGGGCGTTCCTCGGCACCGCGGGTGGTGCACGACGCAGGCCGGGGGGATGGGGCAACCCAGGGGGCCCCCCGCCGGAACCGGGGGACCGGATCCGGCCGCGGGCGGTGCTCCCGCTTGTGGCCCGGGGCACGGTGCGGGTGAGCCCCATGACTCGCCGCCCCTCGGCCCGGGCCGGCCTAGGTAGCCGGCGCAGGGCGGCGGAACCAGGGGGGCGCGCCACCGATGGGCCGGCCCGGCGGCGTTGCCGTGAGGGTGCGACGAGTGCAGGTGGCCCGTGGCATCATCCTACCAACGGCGTGCCACGGGTGCGGGCCGGCCGTCCGGCCGGTCTCTCCCCCCTGCCCGCGGCGTCTCGCCCGCGGGCCTCCGAGGCAGGCCGCAGCGCCGGCATAGAGGGGCCTCGGGAGGGCGGTCCGAGGCGGGGCCGGCGCGCCCCCCGGCACCCTGGTGGGGCCCACCGCCGATTCCGCTCGAGGCAGCGGCCTGATCGCGGCGGGCACGCGGCTGGCATGCCCGGCCCCAAGCGGGCGGAGGCCTGCAGGCGGGGCCAGGTCGCGCTCCACACCCGGCGGGCTGGGGGGGGCCCGGGGCGCGCGCACGCGGTCGCGTGCCCCCGGCGCGTGGCGGAGAGGCGGCGGGGGACATGGGACCCGACGGCGGGGTGGTCGCCGGCTGGCCCGGACCACAGCCGTCGCGTGGGGGCGGATCCCTGAACACC-GGGCGAGCCGGGCGGCGGCGACGGGGCGACGAGCGGGACCGCCCCGGGTGGCGGCTGGCTGGTTGGCCCGCGGCGGTCCGCGGGCTCGACGGGCGCCGGTTCGACGTAGGCCCGTCGCGGCGCAACGCGCCTGCGCGCTGACGCTTTATACGGATGCTCCCCCGGCGCCGGGAGCGTGCAGCTTACGCGGGGGGCGTGGTTCGGGCCGTCGCACGGCCTCCCCCCGGGGGCCGGGGTGGCCCGCGGCCCTCTCTGCCGGCCCGCCGCGAGGGCGTGGACCCAGGCCCCTCCCGCAGTGAGCGGCGTAGGGCGGCAGGGGGAGAACTCCTCCTCGGTGCCAGGGGCTGCAGCCCATGGGGTGTGGCCTCGGCGCGACCCTGGGGCGCGCCCCCGGTGCTCAGGAGTGATTGCGGGGCGGCCGCCGGCGGGGCGTCCCGGCGGCGCCGGTCCCGGCATCCCCTGTCGACCTGGCCCAGTTACCCTTGCTCAGGCGAAGACTGAGGCCGGCCCATTCCGGCCGGGGGCCGCGCCTGCCAGCGGAGCGGGTGTGCCCGCGGCCAGGCGTGCGGGAGGGATTCGCCGGCGCGGCTCCAGGCGGCCAGGCAGGCGCACCCGGACCGGGGCGGGCGGGTCGGGGTCCGCGGGGGTGGCTCGTGGCGGTGGTCACCGCCGCGGGGGCGCCGCGGTGGGGGCCCGTCGGGCCGGACCCGGGCCGTCCCTCGCCGGCAGCGGAGGCCCGGGGCCGTGGCGCGGCATAGCGACATGCCGGCCGCTGCCGGCGGCGGGTGGCGGCCTAGGTGTCCCCGCGGGGCCGGCGGGCGGGGGTCGCGCGCCGCGCCAAGGGGCCCGGCGGTGGTGCGCGAGCGGCGACCGGGCCAGGGGCAGACGGGGCCGCCGGGGGGCGCTGACGCGCCCCTTTCGCGCGCGCGGCCGCGCAGGGCGTCACTGACGCGGCAGGGCTGCGACGCGCGCGGGAGGCAGTGTTCCGGCCCGGGCAGGGCGGCAGCCGTTACCCCGCGGGCACCCCAGCGGGCGGCGCGATGACGGGTCCGCCGTCGCGCCCCGCCACCCGGTGCGCGCGCGGGCCCTCCGCCGAGCCCCCCGGGTCCACGGGGCGCCGCCCGGCTGGCGGGGCCTGCGCGCCGGTCCGGGGACCCTCAAGCGTTCCTCAGCCCCGGACCGGATCCCGGAATGCCGGCCGTGTGCCGGTGAGTTCGGCGGCCGGCGGCCGAGGGCGGGGCTGCAGCTGGGGTTGCCCCCCCTGGGGCGGGCGGGCGAGGCGCGGCCGCTGCCCGCCGGTCCCCCGGCGCCTTCCCCTCTGCCGCCCGCGCGCGGCGGCCGCCGGACCGGAGGGCTCAGCCCCCCGCCGAGCGGCCGCAGCGCCGCTCGTGGTCGCGGGATGGTGGCCCCCGCCGCGGCCGGGCTCACCGGAAAACGAGGGCGCCGGGCTCACTCCCCCCCTCACCCCCCGACCCAGCGGAGCGCGGGCCACCGCCCGCGCGCCCGGGCGCGCGCCGTGGGCCCCGGGGGCTAGGAAGGG"/>
                        <sequence id="seq_2188-2007__2016__Brazil" taxon="2188-2007__2016__Brazil" totalcount="4" value="GGGGGCGGCCCGGGTGGCACCGCCGGACGCACCATGGGGCCCGCTCCTGATTGTCCGTGCAGGGGGGCGGCCAACGCCCGGGGGGGCGGTCGGGGGCGGGGGGTGCGGGCGAGGGGGGGGGAGGGGGTGCCCGAGGGCCCGGCCCCCAGGGGGGTCAAGCGGCCCCTGTGCTGGGACCGTA-GTGGCGGCCCCCCGGTCCGTCCCGGGTGCCGGCTGGCCTGCTGCCTCGCCCCCCCGCCCCCCACGA-CGAGCGCGCGCGGCGAGCCCGCGCGGCCCGCCCGCCACCCGTGGGGACAGGCCCAGCGGCGCCGGCGCTCCCCGACGACCCCCAAACGGCCCCGGGACCGGCGTCCGGGTCCCGCGCCGCACGAGGCCGCCTAGCGTGGCGCAACGGTCGCTACGGCGCT---GCGGCGCCGGCCCGGCTCGCCGCGACGCGACGC-CCGGCGCC-CCGACGTGCCGCGGTTGGGGCGCCGGCGCCGCAAGGGC-CCGACACAGTTGACCGC-GGCGGGCCGGTGGCGGGAAGGCGGCTAGTCGCCACCTGC-CCGAGCGGCGCGCCCGTCTCACCGGGGCGCGACAG-CCAATCCACTCGGGACGCCCCGGGGCTACCCGCGTGGGAGCTGGCGCCACCTCT-GTCCGGACTCCCG-TCCCGACTGAGAACTGCCGGACCCTAAGGCCGACGGCTTCGCTGCTGCGGAGCCGCA-AGGCCCCGGCGGGCCCCGCGCGGCGGGGGCCCGCGGAACCCGAAGGATGGGGTCGGCACGCC-CTCGGCACT-GGTGTCCAAGGACGCAGGCGGCCGGCGCGCCGAGCCTGCCGGCAGCGACCCGCCCACCGCCGACGCACCCGGGCG-G--CGTGGCCA-AGGC-GACG-GCG-AGCCCCGGAGATACCAGGCCGCGGGACCCGCCCGCCCGCC-AGCACGGCGGCGCGAGGCTCCTACGGCCGAC-GC-GAGCGGCGGCGCAGCGGCCCCCC-GAGCGCGGGAGGCCCCGAGCGCCCGTCCCGCCCCTCCTGCGGCCGCGCTGCTAGGGCGCGGGGTGCGGCACTGCAGTCCCCGGGCAGGCGCGGCCGGAAGCGGAGCACCACCCCCTCCCGCGCGCGCAGCGTGCGCCCTGT-CACGCCCCGGCCCCAGCCGGGGGCCGTCGGGGTCGGGCCGACGCCCGCCTGCTGGGCTCCGCGCAGGGCCACGAGCCCTTCCGGGCGGGGGGGCACGCG-TGCGGCACCGGGCGACACGGCCCCGCGCTCGCGGCGCGCGCGCCCCTGCGGACGCCATCCGGGGCGCCGGCTGGGCCACCCGGAG-TACGCCCGGGCCGGCGGGGCTCCGGGACCAGCCCCGGACACCGTCGCGCGTGCCACACCGCG-GACACTCGCGACGCAGGCGCATC-ACTGGGGCACAGCAGAGGATCGAGACCTGGGGCGACCCCGCGTGCGACGCGGCGCTCCGCGGCCGAACCCCACGCGGCACAGCCGCCGCGCCGCCGTAGGCCGGGCGGTCCGGCGAGGCCCCGCCGCCGA-TCA-CCTGGCCGGCCCCGCGGCCGTCGGCGGGGCCGCAACGCACCCGGCACCG-GGGCGG-CACACCCGCCGCGCCCGGAACGCCCTG-TCGGGCGCCGGGATGTCGGGCCGGGGGCGGATTGCGCGCCGCCGCTGTCTCCTAC-GCGCCCTCGCC-CGCCTCGGTCGCCGCGGGGCGTTCCTCGGCACCGCGGGTGGTGCACGACGCAGGCCGGGGGGAGGGGGCAACCCAGGGGGCCCCCCGCCGGAACCGGGGGACCG-ATCCGGCCGCG-GCGGTGCTCCCGCTTGTGGCCCGGGGCACGGTGCGGGTGAGCCCCATGGCTCGCCGCCCCTCGGCCCGGGCCGGCCTAGGTAGCCGGCGCAGGG-GGCGGAACCAGGGGGGCGCGCCAC-GATGGGCCGGCCCGGCGGCGTTGCCGTGAGGGTGCGACGAGTGCAGGTGGCCCGTGGTATCATCCTACCAACGGCGTGCCACGGGGGCGGGCCGGCCGTCCGGCCGGTCTCTCCCCCCTGCCCGCGGCGTCTCGCCCGCGGGCCTCCGAGGCAGGCCGCAGCGCCGGCATAGAGGGGCCTCGGGAGGGCGGTCCGAGGCCGGGCCGGCGCGCC-CCCGGCACCCTGGTGGGGCCCACCGCCGATTCCGCTCGAGGCAGCGGCCTGATCGCGGCGGGCACGCGGCTGGCATGCCCGGCCCCAAGCGGGCGGAGGCCTGCAGGCGAGGCCAGGTCGCGCTCCACACCCGGCGGGCTGGGGGGGGCCCGGGGCGCGCGCACGCGGTCGGCTGCCCCCGGCGCGTGGCGGAGAGGCGGCGGGGGACATGGGACCCGACGGCGGGGTGGGCGCCG-CTGGCCCGGACCACAGCCGTCGCGTGGGGGCGGATCCCTGAACACC-GGGCGAGCCGGGCGGCGGCGACGGGGCGACGAGCGGGACCGCCCCGGGTGGCGGCTGGCTGGTTGGCCCGCGGCGGTCCGCGGGCTCGACGGGCGCCGGTTCGACGTAGGGCCGTCG-GGCGCAACGCGCCTGCGCGCTGACGCTGTATACGGATGCTCCCCCGGCGCCGGGAGCGTGCAGCTTACGCGGGGGGCGTGGTTCGGGCCGTCGCACGGCCTCCCCCCGGGGGCCGGGGTGGCCCGCGGCCCTCTCTGCCGGCCCGCCG-GAGGGCGTGGACCCAGGCCCCTCCCGCCGTGAGCGGCGTAGGGCGGCAGGGGGAGAACTCCTCCTCGGTGCCAGGGGCTGCAGCCCATGGGGTGTGGCCTCGGCGCGACCCTGGGGCGCGCCCCCGGTGCTC-GGAGTGATTGCGGGGCGGCCGCCGGCGGGGCGTCCCGGCGGCGCCGGTCCCGGCATCCCCTGTCGACCTGGCCCAGTTACCCTTGCTCAGGCGAAGACTGAGGCCGGCCCATTCCGGCCGGGGGCCGCGCCTGCCAGCGGAGCGGGTGTGCCCGCGGCCAGGCGTGCGGGAGGGATTCGCCGGCGCGGCCCCAGGCAGCCAGGCAGGCGCACCCGGACCGGGGCGGGCGGGTCGGGGTCCGCGGGGGTGGCTCGTGGCGGTGGTCACCGCCGCGGGGGCGCCGCGGTGGGGGCCCGTCGGGCCGGACCCGGGCCGTCCCTCGCCGGCAGCGGAGGCCCGGGGCCGTGGCGCGGCATAGCGACATGCCGGCCGCTGCCGGCGGCGGGCGGCGGCCTAGGTGTCCCCGCGGGGCCGGCGGGCGGGGGTCGCGCGCCGCGCCAAGGGGC-CGGCGGTGGTGCGCGAGCGGCGACCGGGCCAGGGGCAGACGGGGCCGCCGGGGGGCGCTGACGCGCCCTTTTCGCGCGCGCGGCCGCGCAGGGCGTCACTGACGCGGCAGGGCTGCAACGCGCGCGGGAGGCGGCGTTCCGGCCCGGGCAGGGCGG-AGCCGTTACCCCGCGGGCACCCCAGCGGGCGGCGCGATGACGGGTCCGCCGTCGCGCCCC-CCACCCGGTGCGCGCGCGGGCCCTCCGCCGAGCCCCCCGGGTCCACGGGGCGCCGCCCGGCTGGCGGGGCCTGCGCGCCGGTCCGGGGACCCTCAAGCGTTCCTCAGCCCCGGACCGGATCCCGGAATGCCGGCCGTGTGCCGGTGAGTTCGGCGGCCGGCGGCCGAGCGCGGGGCTGCAGCTGGGGTTGCCCCCCCTGGGGCGGGCGGGCGAGGCGCGGCCGCTGCCCGCCGGTCCCCCGGCGCCTTCCCCTCTGCCGCC-GCGCGCGGCGGCCGCCGGACCGGAGGGCTCAGCCCCCCGCCGAGCGGCCGCAGCGCCGCTCGTGGCCGCGGGATGGTGGCCCCCGCCGCGGCCGGGCTCACCGGAAAACGAGGGCGCCGGGCTCACTCCCCCCCTCACCCCCCGACCCAGCGGAGCGCGGGCCACCGCCCGCGCGCCCGGGCGCGCGCCGTGGGCCCCGGGGGCTAGGAAGGG"/>
                        <sequence id="seq_3208-2015__2016__Brazil" taxon="3208-2015__2016__Brazil" totalcount="4" value="GGGGGCGGCCCGGGTGGCACCGCCGGACGCACCATGGGGCCCGCTCCTGATTGTCCGTGCAGGGGGGCGGCCAACGCCCGGGGGGGCGGTCGGGGGCGGGGGGTGCGGGCGAGGGGGGGGGAGGGGGTGCCCGAGGGCCCGGCCCCCAGGGGGGTCAAGCGGCCCCTGTGCTGGGACCGTACGCGGCGGCCCCCCGGTCCGTCCCGGGTGCCGGCTGGTCTGCTGCCTCGCCCCCCCGCCCCCCACGA-CGAGCGCGCGCGGCGAGCCGGCGCGGCCCGCCCGCCACCCGTGGGGACAGGCCCAGCGGCGCCAGCGCTCCCCGA-GACCCCCAAACGGCCCCG-GACCGGCGTCCGGGTCCCGCGCCGCACGAGGCCGCCTAGCGTGGCGCAACGGCCGCTACGGCGCT---GCGGCGCCGGCCCGGCTCGCCGCGACGCGACGCGCCGGCGCCACCGACGCGCCGCGGTTGGGGCGCCGGCGCCGAAAGGGCCCCGACACAGTTGACCGC-GGCGGGCCGGTGGCGGGAAGGCGGCTAGTCGCCACCTGCCCCGAGCGGCGCGCCCGTCTCACCGGGGCGCGACAGGCCGATCCACTCGGGACGCCCCGGGG-TACCCGCGTGGGAGCTGGCGCCACCTCTCGTCCGGACTCCCGCTCCCGACTGAGAACTGCCGGACCCTAAGGCCGACGGCTTCGCTGCTGCGGAGCCGCACAAGCCCCGGCGGGCCCCGCGCGGCGGGGGCCCGCGGAACCCGAAGGATAGGGTCGGCACGCCGCTCGGCACTCGGTGTCCACGGACGCAGGCGGCCGGCGCGCCGAGCCCGCCGGCAGCGACCCGCCCACCGCCGACGCACCCGGGCGGACTCGTGGCCATAGGCGGACG-GCGTAGCCCCGGAGATAC-AGGCCGCGGGACCCGCCCGCCCGCC-AGAACGGCGGCGCGAGGCTCCTACGGCCGAC-GCCGAGCGGCGGCGCAGCGGCCCCCCCGAGCGCGGGAGGCCCCGAGCGCCCGTCCCGCCCCTCCTGCGGCCGGGCTGCTAGGGCGCGGGGTGCGGCACTGCAGTCCCCGGGCAGGCGCGGCCGGAAGCGGAGCACCACCCCCTCCCGCGCGCGCAGCGTGCGCCCTGTGCACGCCCCGGCCCCAGCCGGGGGCCGTCGGGGTCGGGCCGACGCCCGCCTGCTGGGCTCCGCGCAGGGCCACGAGCCCTTCCGGGCGGGGGGGCACGCG--GCGGCACCGGGCGACACGGCCCCGCGCTCGCGGCGCGCGCGCCCCTGCGGACGCCATCCGGGGCGCCGGCTGGGCCACCCGGAG-TACGCCCGGGCCGGCGGGGCTCCGGGACCA-CCCCGGACATCGTCGCGCGTGC-ACACCGCG-GACACTCGCGACGCAGGCGCATCCACTGGGGCACAGCAGAGGATCGAGACCTGGGGCGACCCCGCGTGCGACGCGGCGCTCCGCGGCCGAACCCCACGCGGCACAGCCGCCGCGCCGCCGTAG-CCGGGCGGTCCGGCGAGGCCCCGCCGCCGA-TCA-CCTGGCCGGCCCCGCGGCCGTCGGCGGGGCCGCAACGCACCCGGCACCGCGGGCGGTCACACCCGCCGCGCCCGGAACGCCCTGCTCGGGCGCCGGGATGTCGGGCCGGGGGCGGATTGCGCGCCGCCGCTGTCTCCTACCGCGCCCTCGCC-CGCCTCGGTCGCCGCGGGGCGTTCCTCGGCACCGCGGGTGGTGCACGACGCAGGCCGGGGGGAGGGGGCAACCCAGGGGGCCCCCCGCCGGAACCGGGGGACCGGGTCCGGCCGCGGGCGGTGCTCCCGCTTGTGGCCCGGGGCACGGTGCGGGTGAGCCCCATGGCTCGCCGCCCCTCGGCCCGGGCCGGCCTAGG-AGCCGGCGCAGGGTGGCGGAACCAGGGGGGCGCGCCAC-TGGGGGCCGGCCCGGCGGCGTTGCCGTGAGGGTGCGACGAGTGCAGGTGGCCCATGGCATCATCCTACCAACGGCGTGCCACGGGGGCGGGCCGGCCGTCCGGCCGGTCTCTCCCCCCTGCCCGCGG-GTCTCGCCCGCGGGCCTCCGAGGCAGGCCGCAGCGCCGGCATAGAGGGGCCTCGGGAGGGCGGTCCGAGGCCGGGCCGGCGCGCCTCCCGGCACCCTGGCGGGGCCCACCGCCGATTCCG-TCGAGGCAGCGGCCTGATCGCAG-GGGCACGCG-CTGGCATGCTCGGCCCCAAGCGGGCGGAGGCCTGCAGGCGAGGCCAGGTCGCGCTCCACACCCAGCGGGCTGGGGGGGGCCCGGGGCGCGCGCACGCGGTCGGCTGCCCCCGGCGCGTGGCGAAGAGGCGGCGGGGGACATGGGACCCGACGGCGGGGTGGGCGCCGACTGGCCCGGACCACAGCCGTCGCGTGGGGGCGGATCCCTGAACACCCGGGCGAGCCGGGCGGCGGCGACGGGGCGACGAGCGGGACCGCCCCGGGTGGCGGCTGGCTGGTTGGCCCGCGGCGGTCCGCGGGCTCGACGGGCGCCGGTTCGACGTAGGGCCGTCGAGGCGCAACGCGCCTGCGCGCTGACGCTGTATACGGATGCTCCCCCGGCGCCGGGAGCGTGCAGCTTACGCGGGGGGCGTGGTTCGGGCCGTCGCACGGCCTCCCCCCGGGGGCCGGGGTGGCCCGCGGCCCTCTCTGCCGGCCCGCCG-GAGGGCGTGGA-CCAGGCCCCTCCCGCCGTGAGCGGCGTAGGGCGGCAGGGGGAGAACTCCTCCTCGGTGCCAGGGGCTGCAGCGCATGGGGTGTGGCCTCGGCGCGACCCTGGGGCGCGCCCCCGGTGCTCGGGAGTGATTGCGGGGCGGCCGCCGGCGGGGCGTCCCGGCGGCGCCGGTCCCGGCATCCCCTGTCGACCTGGCCCAGTTACCCTTGCTCAGGCGAAGACTGAGGCCGGCCCATTCCAGCCGGGGGCCGCGCCTGCCAGCGGAGCGGGTGTGCCCGCGGCCAGGCGTGCGGGAGGGATTCGCCGGCGCGGCCCTAGGCGGCCAGGCAGGCGCACCCGGACCGGGGCGGGCGGGTCGGGGTCCGCGGGGGTGGCTCGTGGCGGTGGTCACCGCCGCGGGGGCGCCGCGGTGGGGGCCCGTCGGGCCGGACCCGGGCCGTCCCTCGCCGGCAGCGGAGGCCCGGGGCCGTGGCGCGGCATAGCGACATGCCGGCCGCTGCCGGCGGCGGGCGGCGGCCTAGGTGTCCCCGCGGGGCCGGCGGGCGGGGGTCGCGCGCCGCGCCAAGGGGC-CGGCGGTGGTGCGCGAGCGGCGACCGGGCCAGGGGCAGACGGGGCCGCCGGGGGGCGCTGACGCGCCCTTTTCGCGCGCGCGGCCGCGCAGGGCGTCACTGATGCGGCAGGGCTGCGACGCGCGCGGGAGGCGGCGTTC-GGCCCGGGCAGGGCGGGAGCCGTTACCCCGCGGGCACCCCAGCGGGCGGCGCGATGACGGGTCCGCCGTCGCGCCCCGCCACCCGGTGCGCGCGCGGGCCCTCCGCCGAGCCCCCCGGGTCCACGGGGCGCCGCCCGGCTGGCGGGGCCTGCGCGCCGGTCCGGGGACCCTCAAGCGTTCCTCAGCCCCGGACCGGATCCCGGAATGCCGGCCGTGTGCCGGTGAGTTCGGCGGCCGGCGGCCGAGCGCGGGGCTGCAGCTGGGGTTGCCCCCCCTGGGGCGGGCGGGCGAGGCGCGGCCGCTGCCCGCCGGTCCCCCGGCGCCTTCCCCTCTGCCGCCCGCGCGCGGCGGCCGCCGGACCGGAG-GCTCAGCCCCCCGCCGAGCGGCCGCAGCGCCGCTCGTGGCCGCGGGATGGTGGCCCCCGC-GCGGCCGGGCTCACCGGAAAACGAGGGCGCCGGGCTCACTCCCCCCCTCACCCCCCGACCCAGCGGAGCGCGGGCCACCGCCCGCGCGCCCGGGCGCGCGCCGTGGGCCCCGGGGGCTAGGAAGGG"/>
                        <sequence id="seq_3208-2007__2016__Brazil" taxon="3208-2007__2016__Brazil" totalcount="4" value="GGGGGCGGCCCGGGT-GCACCGCCGGACGCACCATGGGGCCCGCTCCTGATTGTCCGTGCAGGGGGGCGGCCAACGCCCGGGGGGGCGGTCGGG-GCGGGGGGTGCGGGCGAGGGGGGGGG-GG-GGTGCCC-AGGGCCCGGCCCCCAGGGGGGTCA-GCGGCCCCTGTGCTGGGACCGTACGCGGCGGCCCC-CGGTCCGTCCC-GGTGCCGGCTGGTCTG-TGCC-CGCCCCCC-GCCC-CCACGA--GAG-G-GCGCGGCGAGCCGGCGCGGCCCGCCCGCCACCCGTGGGGACAGGCC-AGC-GCGCCAGCGCTCCCCGA-GACCCCC---CGGCCCCG-GACCGGCGTC-GGGTCCCGC-CCGCACGAGGCCGCCTAGCGTGGCGCAACGGCCGCTACGGCGCT---GCGGCGCCGGCCCGGCTCGCCGCGACGCGACGCGCCGGCGCCACCGACG-GCCGCGGTT-GGGCGCCGGCGC-GAAAG---CCCGACACAGTTGACCGC-GGCGGGCCGGTGGCGGGAAGGCGGCTAGTCGCCACCT-CCCCGAGCGGCGCGCCCGTCTCACCGGGGCGCGACAG-CCGATCCAC-CGGGACG-CCCGGGG-T-CCCGCGTGG-AG-TGGCGCCACCTCTCGTCCGGACTCCCGCTCCCGACTGAGAACTGCCGGACCCTA-GG-CGA-GGCTT-GCTGCTGCGGAGCC-CA-AAGCCCCGGCGGGCCCCGCGCGGCGGGGGCCCGCGGAACCCGAAGGATAGGG-CGGCACGCCGCTCGGCACTCGGT-TCCACGGACGCAGGCGGCCGGCGCGCCGAGCCCGCCGGCAGCGACCC--CCACCGCCGACGCACCCGGGCGGACTCGTGGCCATAGGC-GA-G-GCGTAGCCCCGGAGATA--AGGCCGCGGGACCCGCCCG-CCG---AGAA-G-CGGCG-GAGGCTC-TACG-CCGAC---CGAGCGGCGGCG---CGGCCCCCCCGAGCGCGGGAGGCCCCG-GCGCCCGTCCCGCCCCTCCTGCGGCCG-GCTGCTAGGGCG-GGGGTGCGGCACTGCAGTCCCCG-G-AGGCGCGGCCGGAAGCGGAGCACCACCCCCTCCCGCGCGCGCAGCGTGCGCCCT-TGCAC-CCCCGGCCCCAGCCGGGGGCCGT-GGGGTCGGG-CGACGCCCGCCTGCTGGGCTC-GCGCAGGGCCACGAGCCCTTCCG-GCGG-GGGGCACGCG--GCGGCACCGGGCGACACGGCCCCGCGCTCGCGGCGCGCGCGC-CCT-CGGACGCC--CCGGGGCGCCGGCTGGGCCACCCGGAG-TACGCCCGGGCCGGCGGGGCTCCGGGACCA-CCCCG-ACATCGTCG-GC--GC-ACACCGCG-GACACTCG-GACG-AGGCGCATCCACT-GGGCACAGCAGAGGATCGAGACCTGGGGCGACCCCGCGTGCGACGC-GCGCTCC-CGGCCGAACCCCAC-CGGCACAGCCGCCGCGCCGCCGTAG-CCGGGCGGTCCGGCG-GGCCCCGCCGCCGA-T---CCTGGCCGGCCCCGCGGCCGTCGGCGGGGCCGCAACGCACCCGGCACCG-GGGCGGTCACACCCGCCGCGCCCGGAACGCCCTG-TCGGGCGCCGGGATGTCGGGCCGGGGGCGGATTGCGCGCC-CCGCTGTCTCCTA-CGC-CCCTCGCC-CGCCTCGGTCGCCGCGGGGCGTT-CTCGGCACCGCGGGTGGTGCACGACGCAGGCCGGGGGGAGGG-GCAAC--AGGGGGCCCCCCGCCGGAA-CGGGGGACCGGGTCCGGCCGCGGGCGGTGCTCCCGCTTGTGGCC-GGGGCACGGTGCGGGTGAGCC-CATGGCTCGCCG-CCC-CGG-CCG-GCCGGCCTAGG-AGCCGGCGCAGGGTGGCGGAACCAGGGGGGCGCGCCAC-TGGGGGCCG-CCCGGC-GCGTTGC-GTGAGGGTGCGACGAGTGCAGGTGGCCCATGGCATCATCCTACCAACGGCGTGCCACGGGGGC-GGCCGGCCGTCCGGC-GGTCTCTCCCCCCTGCCCGCGG-GTCTCGCC-GC--GC-TCCGAGGCAGGCCGCAGCG-CGGCA--GAGGGGCCTCGGGAGGGCGGTCCGAGGCCGGGCCGGCGCGCCTCCCGGCACCCTGG-GGGGCCCA-CGCCGATTCCG-TCGAGGCAGCGGCCTGATCGCAG-GGGCA-GCG-CTGGCATGCCCGGCCCCAA-CGGGC-GAGGCCTGCAGGCGAGGCCAGGTCGCGCTCCA-ACCCAGCGGG-TGGGGGGGGCCCGGG-CGCGCGCACGCGGTCGGCTGCCCCCGGCGCGTGGCGAAGAGGCGGCGGG--ACATGGGACCCGACGGCGGGGTGGGCGCCGACTGGCCCG-ACCACAGCCGT-GCGTGGGGGCGGATC--TGAACACC--GG-GAGC-GGGCGGCGGCGACGGGGCGACGAGCGGGACCGCCCCGGGTGGCGGCTGGCTGGTTGGCCCGCGGC-GTCCGCGGGCTCGACGGGCGCCGGTTCGACGTAGGGCCG-CGAGGCGCAACGCGCCTGCGCGCTGACGCTGTAT--GGATGCTCCCCCGGCGCCGGGAGCGTGCAGCTTACG-GGGGGGCGTGGTT-GGGCCGTCGCACGGCCTCCCCCCGGGGGCCGGGGTGGCCCGCGGCCCTCTCTGCCGGCCCGCCG-GAGGGCGTGGA--CAGGCCCCTCCCGCCGTGAGCGGC-TAG-GCGGCAGGGGGAGAACTCCTCCTCGGTGCCAGGGGCTGCAGCGCATGGGGTGTGGCCTCGGCGC-ACCC-GGGGCGCGC-C-C--TGCTCGGGAGTGATTGCGGGG-GGCCGCCGGCGGGGCGTCCCGGCGGCGCCGG-CCCG---TCCCCTGTCGACCT-GCCCAGTTACCCTTGCTCAGGC-----CTGAGGCCGGCCCATTCCAGCCGGG-GCCGCG-CTGCCAGCGGAGCG-GTGTGCCCGCGGCCA-GCGTGCGGGAGGGATTCGCCGGCG-GGCCCTAGGCGGCCA-GCAGGCGCACCCGGACCGGGGCGGGCGGGTCGGGGTCCG-G-GGGTGGCTCGTGGCGGTGGTCACCGCCG-GGGGGCGCCGCGGTGGGGGCCCGTCGGGCCGGACCCGGGCCGTCCCTCGCCGGCAGCGGA-GCCCGGGGCCGTGGCGCGGCATAGCGACATGCCGG-CGCTGCCGGCGGCGGGCGGCGG-CTAGGTGTCCCCG-GGGGCCGGCGGGCGG-GGTCGCGCGCCGCGCCAAGGGGC-CGGCGGTGGTGCGCGAGCGGCGACCGGGCCAGGGGCAGACGGGGCCGCCGGGGGGCGCTGACGCGCCCTTTTCGCGCGCGCGGCCGCGCAGGG-GTCACT-ATGCGGCAGGGCTGCGA--CGCGCGGGAGGCGGCGTTC-GGCCCG-GCAG-GCG-GAGCCGTTA--CCG--GGCACCCCAGCGGGCGGCGCGATGACGGGTCCGCCG-CGCGCCCCGCCACCCGGTGCGCGCGCGGGCCCTCCGCCGAG-CCCCCGGGTCCACGGGGCGC-GCCCGG--G-CGGG-CCTGCGCGCCGGTCCGGGGAC-CTCAAGCGTTCCTCAGCCCCGGACCG-ATCCCGGAATGCCGGCCGTGTGCCGGTGAGTTCGGCGGCCGGCGGCCG-GCGCGGG-CT-CAGCTGGGGTTGCCC-CCCTGGGG-GGGCGGGCGAGGCGCGGCCGCTGCCCGCCGGTCCCCCGGCGCCTTCCCCTCTGCCGCCCGCGCGCGGCGGCCGCCGGACCGGAG-G--CA-CCCCCCGCCGAGCGGCCGCAGCGCCGCTCGTGGCCGCGGGATGGTGGCCCCCGC--CGGCCGGGCTCACCGGAAAACGAGGGCGCCGGGCTCACTC-CCCCCTCACCCCCCGACCCAGCGGAGCGCGGGCCACCGCCC--GCGCCCGGGCGCGCGCCGTGGGCCCCGGGGGCT--GAAGG-"/>
                        <sequence id="seq_2936__2000__Malawi" taxon="2936__2000__Malawi" totalcount="4" value="AGGGGCGGCCCGGGTGGCACCGCCGGACGCACCATG--GCCTGCTCC----TGTC-GC--AGGGGGGCGGCCAACGCCCGGGGGGGCGGTCGGGGGCGGGGGGTGCGGGCGGGGGGGGGGGGGGGGGTGCCCGAGGGCCCGGCCCCCAGGGGGGTCA-GCGGCCCCTGTGCTGGGACCGTACGCGGCGGCCCCCCGG--CGTCCCGGGTGCCGGCTGGCCTGCTGCTTCGCCCCCCCGCCCCCCACGAGCGAGCGCACGCGGCGAGCCCGCGCGGCCCGCCCGCCACCCGTGGGGACAGGCCCAGCGGCGCCGGCGCTCCCCGACGACCTCCAAATGGCCCCG-GACCGGCGTCCGGGTCCCGCGCCGCACGAGGCC-CCTAGCGTGGCGCAACGGCCGCTACGGCGCG---GCAGCGCCGGCCCGGCTCGCCGCGACGCGACGCGCCGGCGCCGCCGACGTGCCGCGGTTGGGGCGCCGGCGTCGCAAGGGCGCCGACACAGTTGACCGC-GGCGGTCCGGTGGCGGGGAGGCGGCTAGTCGCCACCTGCGCCGA-CGGCGCGCCCGTCTCACCGGGGCGCGATAGGCCAA-CCACCCGGGA-GCCCCGGGG-TACCCGCGTGGGAGCTGGCGCCGCCTCTCGTCCGGACTCCCGCTCCCGACTGAGAACTGCCGGTCCCTAAGGCCGACGGCTTCGCCGCTGCGGAGCTGCACAGGCCCCGGCGGGCCCCGCGCGGCGG-GGCCCGCGGAACCCGAAGGATGGGGTCGGCACGCCGCTCGGCACTCGGTGTCCAAGGACGCAGGCGGCCGACGCGCCGAGCCCGCCGGCGGCGACCCGCCCACCGCCGACGCACC-GGGCGGACTCGTGGCCAGAGGCGCACGCCCGCAGCCCCGGAGATACCAGGCCGCGGCACCCGCCCGCCCGCCGAGCACGGCGGCGCGAGG--CCCACGGCCG--CGCCGAGCGGCG-CGCAGCGACCCCCCCAAGCGCGGGAGGCCCCGAGCGCCCGTCCCGCCCCTCCTGCGG-CGCGCTGCTCTGGCGCGGGGTGCGGCA-TGCAGTCCCCGGGCAGGCGCGGCCGGAAGCGGAGCACCACC-ACTCCCGCG-GCGCAGCGTGCGCCCCGTGCACGCCCCGGCCCCAGCCGGGGGTCG-CGGGGTCGGGCCGACGCCCGC-TGCTGGGCTCCGCGCAGGGCCACGAGCCCTTCCGGGCGGGGGGGCACGCGG-GCGGCACCGGGCGACACGGCCCCGCGCTCGCGGCGCGCGCGCCCCTGCGGACGCCATCCGGGGCTCCGGCTGGGCCACCCGGAGGTACGCCCGGGCCGGCGGGGCTCCGGGACCAGCCCCGGACACCATCGCGCGTGCCACACCGCGCGACACTCGCGACACAGGCGCATCCACTGGCTCACAGCAGAGGATCGAGACCTGGGGCTACCCCGCGTGCGACGCGGCGCTCCGCGGCCGAACCCCACGCGGCACAGCCGCCGCGCCGCCGTAGGCCGGGCGGTCCGGCGAGGCCCCGCCGCCGACTCACCCTGGCCGGCCCCGCGGCCGCCGGCGGGGCCGCAACGCACCCGGCACCGCGGGCGGCCACACCCGCCGCGCCCGGAACGCCCTGCTCGGGCGCCGGGATGTCGGACCGGGGGCGGATTACGCGCCGCCGCTGTCCCCTACCGCGCCCTCGTCGCGCTTCGGTCGCCGCGGGGCGTTCCTCGGCACCGCGGGTGGTGCACGACGCAGGCCG-GG-GAGGGGGCAACCCAGGGGGCCCCCCGCCGGAACCGGGGGACCGGATCCGGCCGCGGGCGGTGCT-CCCCTTGTGGCCCGGGGCATGGTGCGGGTGAGCCCCATGGCTCGCCGCCCC-CGGCCCGGGCCGGCCCAGGTAGCCGGCGCAGGGCGGCGGAACCAGGGGGGCGCGCCACCGATGGGCCGGCCCGGCGGCGTTGCCGCGAGGGTGCGACGAGTGCAGGTGGCCCGTGGCATCATCCTACCAGCGGCGTGCCACGGGGGCGGGCCGGCCGTCCGGCCGGTCTCTCCCCCCGGCCCGCGGCGTCTCGCCCGCGGGCCTCCGAGGCAGGCCGCAGCGCCGACATAGAGGGGCCTCGGGAGGGCGGTCCGAGGCCGGG-CGGCGCGCCCCCCGGCACCCTGGTGGGGCCCACCGCCGATTCCGCTCGAGGCAGCGGCCTGATCGCGGCGGGCACGCGGCTGGCATGCCCGGCCCCAAGCGGGCGGAGGCCTGCAGGCGAGGCCAGGTCGCGCTCCACACCCGGCGGGCTGGGGGGGGCCCGGGGCGCGCGCACGCGGTCG--TGCCCCCGGCGCGTGGCGGAGAGGCGGCGGGGGACAT-GGATCCGACGGCGGGGTGGGCGCCGGCTGGCCCGGACCGCAGCCGTCGCGTGGGGGCGGATCCCTGAACACC-GGGCGAGCCGGGCGGCGGCGACGGGTCGAGGAGGGGGACCGCCCCGGGTGGCGGCTGGCTGGTTGGCCCGCGGCTGTCCGCGGGCTCGACGGGCGCCGGTTCGCCGTAGGGCCGTCGCGGCGCAACGCGCCTGCGCGCTGACGCTGTATACGGATGCTCCCCCGGCGCCGGGA-CGTGCAGCTGGCGC-GGGGGCGTGGTTCGGGCCGTCGCACGGCCTCCCCCCGGGGGCCGGGGTGGCCCGCGGCCCTCTCTGCCGGCCCGCCGCGAGGGCGTGGACCCAGGCCCCCCCCGCCGTCAGCGGCGTAGGGCGGCAGGGGGAGAACTCCTCCTCGGTGCCAGGGGCTGCAGCCCATGGGCTGTGGCCTCGG-GCGACCCTGGGGCGCGCCCCCGGTGCTGAGGAGTGATTGCGGGGCGGCCGCCGGCGGGGCGTTCCGGCGGCGCCGGTCCCGGCATCCCCTGCCGACCTGGCCCGGTTACCCTTGCTCAGGC-----CTGAGGCCGGCCCATTCCGGCCGAGGGCCACGCCTGCCAGCGGAGCGGGTGTGCCCGCGGCCAGGCGTGCGGAAGGGATTCGCCGGCGCGGCCCCAGGCGGCCAGGCAGGCGCACCCGGACCGGGGCGGGCGGGTCGGGGTCCGCGGGGGTGGCTCGTGGCG-TGGTCACCGCCGCGGGGG-GCCGCGGTGGGGGCCCGTCGGGCCGGACCCGGGCCGTCCCTCGCCGGCAGCGGAGGCCCGGGGCCGTGGCGCGGCGG-GCGACATGCCGGCCACTGCCGGCGGCGGGCGGCGGCCTAGGTGTCCCCGCGGGGCCGGCGGGCGG-GGTCGCGCGCCGCGCCAAGGGACCCGGCGGTGGTGCGCGAGCGGCGACCGGGCCAGGGGCAGACGGGGCCGCCGGCGGGCGCTGACGCGCCCTT--CGCGCGCGCGGCCGCGCAGGGCGTCACTGACGCGGCAGGGCTGCGACGCGCGCGGGAGGCGGCGTTCCGGCCCGGGCAGGGCGGCAGCCGTCACCCCGCGGGCACCCCATAGGGCGGCGCGATGACGGGTCCGCCGTCGCGCCCCGCCACC-GGTGCGCGCGCGGGCCCTCCGCCGAGCCCCCCGGGTCCACGGGGCGCCGCCCGGCTGGCGGGGCCTGCGCGCCGGTCCGG-GACCCTCAAGCGTTCCTCAGCCCCGG-CCGGAT-CCGGAATGCCGGCCGTGTGCCAGTGAGTTCAGCGGCCGGCGGCAGAGCGCGGGGCTGCAGCTGGGGTTGCCCCCCCTGGGGCGGGCGGGCGAGGCGCGGCCGCTGCCCGCCGGTCCCCCGGCGCCTTCCCCTCTGCC-CCCGCGCGCGGCGGCCGCCGGACCGGAGGGCTCAGCCCCCCGCCGA--GGACGCAACGCCGCTCGTGGCCGCGGGATGGTGGCCCCCGCCGCGGCCGGGCTCACCGGAAAACAAGGGCGCCGGGCTCACTCCCCCCCTCA-CCCCCGACCCAGCGGAGCGCGGGCCACCGCCCGCGCGCCCGGGCGCGCGCCGTGGACCCCGGGGGCTAGGGAGGG"/>
                        <sequence id="seq_3077__1032-1155__Sweden" taxon="3077__1032-1155__Sweden" totalcount="4" value="AGGG-CG-CCCGGGT-GCACCGCCGGACGCAC-ATGG--TCC--TCCTG--TGTCCGCGC-GGGGGGCGGCCAACGCCCGGGGGGGCGGTCGG--GCGGGGGGTG-GGGCGGGGGGGGGGGG-G-GGTGC-CGAGGGCCC-GCCCCC-GGGGGGT---GCGGCCCCT-TGCT-GGA-CG-ACGCG----CCCC-CGG--CGT-CCG-GTGCCG-CTGGCCT--TGCC-CGC-C-CCCGCCCCCCA-GA-CGAGC-CACGCG-CGAGCC-GCGCGG-CCGCC-GCCACCCGTGGGGACAGGC--AG--GCGCCGGCGCTCCCCGACGAC-C-CAAACGGCCCCG-GAC-GGCGTCC-GGTC-CGCGCCGCACGA-GCCGCCTAGCGTGGCGCAACGG-C-CTACGGCGCT---GC-GCGCC-GCCCG-CTCGC-GCGACGTGACGCGCCGGCGCCGCCGACG-GCCGCGGTT-GGGCGCCGGC-CC-CAAGGGCGTCGACACAG-TG--CG---GCGGGCCGGTGGC--GG-GGCG-CTAG-CGCCACCTGCGC-----GGCGCG-CC-TCTCACCGGGGCGC-ATAG-C-AA-CCACCCGGGAC--CCC-GGA-TACCCGCGTGGGAG-TGGCGC----TCTCGTCCGGACTCCCG-TCCCG-CTGA-AACTGCCGGACCCTAAGG-CGA-G-CTT-GCCGCTGCGGAGCCGCA-AGG-CCCGGCGGGCCCCGCG-GGCGG--GC-CGCGGAACCCGA-GGATGG-GTCGGCATGCCGCTCGGCACTTGGTGTCCAAGGACGCAGGCGGCCGAC-CGC-GA-CCCGCCGGCGTCGACCC-CCC-CCGCCGACGCACCCGGGCG----CGTGGCCAGAGGC-CA-G-GCGCAGCCCCGGAGATA-CA-GCCGC--G-CCCGCCCG-CCGCC-A-CACGGCGG--C-A-G--CC-ACGGCCGAC---CGAGCGGCG-C----CGGC-CCCCCGA-CGC-GGAGGCCCCGA--GCCCGTCCCGC-CCTCCTGCG-CCGCGCTGCTCGGGCGC-GGGTGCGGCA-TGCAGTCC-C--GCAGGCGCGGCCGGAAGCGG--CAC-ACCC-CTCCCGCGCGCG-A-CGTGCGC--C--GCACGCCC-GGCC-CAGCCGGGGGCCG--GG-GTCGGG-CGACGCCCGCC--CTGGGCTCCGCGCAGGGCCACGA-CCCT-CCGGGCGG-GGGGCACGC---GCGGCACCGGGCGACACGGCCCCGCGCTCGCGGC-CG-GCGCC-C-GCGGACGCCATC--GGGCGCC-GCTGGGCCACCCGGAGGT-CGCCCGGGCCGGCGGGGCTCCGGGACC-GCCCCG--CACCGTCGCGCGT-C-ACACCGCG-GAC-CTCG--A-A-AGGCGC-T-CAC-GGCGCACAGCAGAGGA-CGAGACCT--GGCTACCC-GCG--C-ACG--GCG-TC-GCGG-CGA--C-CACGC-GC-CAG-CG-CG-GCCGCCGTAG-CC-GGCGG--CGGCGAGGCCCCGCCGCCGA-TCACCCTG--CG--CCC--GGCC-CC-GCGGGGCCGCAACGCACCCGGCA--G-GGGC--C-ACACCCGCCGCGCC-G-AAC-C--TG-TCGA-CGCCGGGATGTCGGGCCGGGGGCGGATTACGCGCCG-TGC---CCCCT-CCGC-CCCTC-C-GCG-CT-GGTC-CC-C--GGCGTTCCTC-GCACCGCGGGTGGTGCACGACGCAGGCCG-G--GAGGGGGCAAC-CAGGG-GCCCCCCGCCGGAAC--GG-GACCGGATCCG-CCG-G-GCGGTGCTCC-G-TTGT-GCCCGGGGCACGGTGCGGGTGAGCCC-ATGGC--GC-GCCCC-CG--CCGGGCCGGCCCAGGTAG-CGGCGCA-GGC--CGGAACCAGGGGGGCG-GCCA-CGATGGGC---CC-GGC-GCG--GCCGCGAGGGTGCGACG-GTGCAG--GGCCC-TGGCATCATCCTGCC-ACG-CGTGCCACGGGGGC-GGCCGGCCG--CGGCC--TCTCT-CCCCCTGCCCGCGG-G-CTCGCCC-CGGGC--CCG-GGCAG-CC-CAG-GC-GGCATA-AGGGGCCTCGGGAGGGCGGTCCGAGG-CGGGCCGGCGCGC-CCCC-GC--CCTGG-GGGGCCCA-CGCCGA-TCCG-T-GA-GCAGCGGCCTGAT--CGG-GGGCACGCG-CT-GCATG-CC--CCC-AAG-GGGCGGAGGCCTGCAGGCGAGGCCAGGTCGCGCTCCACACCCG-CG-G-TGGGGGGGGCC-GGGGCGCGCGCAC-CGGTCG--TGCT-CCG-CGCGTGGCGGAGAGGCGGCGG-G-ACATGGGATCCG-CGGCGGGGTGGGCGCCG-CTGGCCCG-ACC-CAGCCGT-ACGT-GGGGCGGATCC---A---CC--G-CGAG-CGGGCGGC-GCG--GGGGCG-GGAGCGGG-CTGCCCC-GGTGGCGGCT-G-TGGTTGGC-C-CGGCG-TCCGCGGGCTCGACGGGCGCCGG-TCGCC-TAG--CCG-C-CGGCGCAACGCGCCTGCGCGCT-ACGCTGTATA-GGAT-CTC--CCGGCGC--GGAGCGTGCAGCT-G-GC-GGGGGCGTGGTTCGGGCCGTCGCAC-GCCTCCCCC-GGGGGCCGGGGTGGCCCGCGGCCCTCC-TGCCGGCCCGCCG-G-G-GCGTGGA-CCAG--CCCCCCCGCCGTCAGCGGC--AGGGCGGCAGGGGGAGAACT-CTCC-CGGTGCCAG-GGCTG-AGCCC-T--G-TGTGGCC-CG-CGC-ACC-TGGGGCGCGC--CC--TG-T-AGGA-TGATTGCGGGGCGGCCGCCGGCGG-GCGTCCCGGC-GCGCCGG-CCCGG--TCCCCTG--GACCTGGCCC-G--ACCCTTGC-CAGGC-------GAGGCCGGC-CATTC-GGCCGGGGGCCGCGC----CAGCGGAG-G-GTGTGC-TGC-GCCA-GCG-G-GGGA-GG-T-C-CCGGC--GGCCCCAGGCG-CCCGG-AGGCGCA-CCGGACCGGGG-GGGCGGGTCGGGGTCCGC----G-GG-T-GTGGCGGTGGTCACCGCCGCGGG--CGCCGCGGTGGGGGCCCGTCGGG-CGGACC-GGGCCGTC-CT-GCCGGCAGCG-AGG--C-GGGCCGTGGCGCGGCATAGCGACATG-CGG-CGCTGCCGGCGGCGGGCGGC-G-CTAGGTGTCCCCGCGG-GC-GG-GGGCGG-GG-CGCGCGCCGCGCCA-GGGA--CGGCGGTGGTGCG-GAGCGGCGACCGGGCCAGGGGCAGACGGGGCCGCCGGCGG-CGCTGACGCGCCCTTTTCGC-CGC-CGGC---G-A--GCG--ACTGACGCGGCAGGGCTGCGA-GC-C-CGG-AGGCG-CGTT-CGGCCCG-GCAGGGCG-CAGCCGTTACCCC--GGGCA-CCCAGAGGGCG-CGCGAT-ACGGGTCCGCCG-CGCGCCCCGCCACCC-GTGC-CG-GCGGG-CCTCCGCCG-GCC-CCCGGGTC-ACGGGG-GC-GCCCGG----CGGGGCCTGCGCGCCGGTC-GG-GAC-CTCAAGCGTTCCTCAGCC-CG---CG-ATCCCGGAATGCCGACCGTGT-CCAGTGAGTTCGGCGGCCGGCGGCCGAGCGCGG--CT-CAG-TGG-GTTG-CCCCCCTGGGGC--G--GGCGA-GCG-GGCCGCT-CCCGCCGGTCC-CCGGCGC--TCCCCTCTGTCGCCC-CGC-CGGCGGC-GCCGGACCGGA-G-C-CAGCCCCCCGCCGA---GCCGC--CGCCGCTCGTGGCCGCGGGATGGTGGCCCCCGC-GCGGCCGGGCTCACC-------AAG-GCGCCGGGCTCAC-CCCCCCCTCACCCCCCGACCCAGCAGAGCGCGGGCCA-CGCCCGCGCGCC-GGGCGCGCGC-GT-G-CC-CGGGGGCTAGGGAGGG"/>
                        <sequence id="seq_97016__2000__French_west_Indies" taxon="97016__2000__French_west_Indies" totalcount="4" value="GGGGGCGGCCCGGGTGGCACCGCCGGACGCACCATGGGGCCCGCTCCTGATTGTCCGTGCAGGGGGGCGGCCAACGCCCGGGAGGGCGGTCGGGGGCGGGGGGTGCGGGCGAGGGGGGGGGAGGGGGTGCCCGAGGGCCCGGCCCCCAGGGGGGTCAAGCGGCCCCTGTGCTGGGACCGTACGCGGCGGCCCCCCGGTCCGTCCCGGGTGCCGGCTGGCCTGCTGCCTCGCCCCCCCGCCCCCCACGAGCGAGCGCGCGCGGCGAGCCGGCGCGGCCCGCCCGCCACCCGTGGGGACAGGCCCAGCGGCGCCGGCGCTCCCCGACGACCCCCAAACGGCCCCGGGACCGGCGTCCGGGTCCCGCGCCGCACGAGGCCGCCTAGCGTGGCGCAACGGCCGCTACGGCGCTGGGGCGGCGCCGGCCCGGCTCGCCGCGACGCGACGCGCCGGCGCCACCGACGTGCCGCGGTTGGGGCGCCGGCGCCGCAAGGGCCCCGACACAGTTGACCGCCGGCGGGCCGGTGGCGGGAAGGCGGCTAGTCGCCACCTGCGCCGAGCGGCGCGCCCGTCTCACCGGGGCGCGACAGGCCAATCCACTCGGGACGCCCCGGGGCTACCCGCGTGGGAGCTGGCGCCACCTCTCGTCCGGACTCCCGCTCCCGACTGAGAACTGCCGGACCCTAAGGCCGACGGCTTCGCTGCTGCGGAGCCGCACAGGCCCCGGCGGGCCCCGCGCGGCGGGGGCCCGCGGAACCCGAAGGATAGGGTCGGCACGCCGCTCGGCACTTGGTGTCCACGGACGCAGGCGGCCGGCGCGCCGAGCCCGCCGGCAGCGACCCGCCCACCGCCGACGCACCCGGGCGGACTCGTGGCCAGAGGCGGACGCGCGTAGCCCCGGAGATACCAGGCCGCGGGACCCGCCCGCCCGCCGAGCACGGCTGCGCGAGGCTCCTACGGCCGACCGCCGAGCGGCGGCGCAGCGGCCCCCCCGAGCGCGGGAGGCCCCGAGCGCCCGTCCCGCCCCTCCTGCGGCCGGGCTGCTAGGGCGCGGGGTGCGGCACTGCAGTCCCCGGGCAGGCGCGGCCGGAAGCGGAGCACCACCCCCTCCCGCGCGCGCAGCGTGCGCCCTGTGCACGCCCCGGCCCCAGCCGGGGGCCGTCGGGGTCGGGCCGACGCCCGCCTGCTGGGCTCCGCGCAGGGCCACGAGCCCTCCCGGGCGGGGGGGCACGCGGTGCGGCACCGGGCGACACGGCCCCGCGCTCGCGGCGCGCGCGCCCCTGCGGACGCCATCCGGGGCGCCGGCTGGGCCACCCGGAGGTACGCCCGGGCCGGCGGGGCTCCGGGACCAGCCCCGGACATCGTCGCGCGTGCCACACCGCGCGACACTCGCGACGCAGGCGCATCCACTGGGGCACAGCAGAGGATCGAGACCTGGGGCGACCCCGCGTGCGACGCGGCGCTCCGCGGCCGAACCCCACGCGGCACAGCCGCCGCGCCGCCGTAGGCCGGGCGGTCCGGCGAGGCCCCGCCGCCGACTCACCCTGGCCGGCCCCGCGGCCGTCGGCGGGGCCGCAACGCACCCGGCACCGCGGGCGGTCACACCCGCCGCGCCCGGAACGCCCTGCTCGGGCGCCGGGATGTCGGGCCGGGGGCGGATTGCGCGCCGCCGCTGTCTCCTACCGCGCCCTCGCC-CG-CTCGGTCGCCGCGGGGCGTTCCTCGGCACCGCGGGTGGTGCACGACGCAGGCCGGGGGGAGGGGGCAACCCAGGGGGCCCCCCGCCGGAACCGGGGGACCGGATCCGGCCGCGGGCGGTGCTACCGCTTGTGGCCCGGGGCACGGTGCGGGTGAGCCCCATGGCTCGCCGCCCCTCGGCCCGGGCCGGCCTAGGTAGCCGGCGCAGGGCGGCGGAACCAGGGGGGCGCGCCACCGATGGGCCGGCCCGGCGGCGTTGCCGTGAGGGTGCGACGAGTGCAGGTGGCCCGTGGCATCATCCTACCAACGGCGTGCCACGGGGGCGGGCCGGCCGTCCGGCCGGTCTCTCCCCCCTGCCCGCGGCGTCTCGCCCGCGGGCCTCCGAGGCAGGCCGCAACGCCGGCATAGAGGGGCCTCGGGAGGGCGGTCCGAGGCCGGGCCGGCGCGCCTCCCGGCACCCTGGTGGGGCCCACCGCCGATTCCGCTCGAGGCAGCGGCCTGATCGCGGCGGGCACGCGGCTGGCATGCCCGGCCCCAAGCGGGCGGAGGCCTGCAGGCGAGGCCAGGTCGCGCTCCACACCCGGCGGGCTGGGGGGGGCCCGGGGCGCGCGCACGCGGTCGGCTGCCCCCGGCGCGTGGCGGAGAGGCGGCGGGGGACATGGGACCCGACGGCGGGGTGGGCGCCGGCTGGCCCGGACCACAGCCGTCGCGTGGGGGCGGATCCCTGAACACCCGGGCGAGCCGGGCGGCGGCGACGGGGCGACGAGCGGGACCGCCCCGGGTGGCGGCTGGCTGGTTGGCCCGCGGCGGTCCGCGGGCTCGACGGGCGCCAGTTCGACGTAGGGCCGTCGAGGCGCAACGCGCCTGCGCGCTGACGCTG-----GGATGCTCCCCCGGCGCCGGGAGCGTGCAGCTTACGCGGGGGGCGTGGTTCGGGCCGTCGCACGGCCTCCCCCCGGGGGCCGGGGTGGCCCGCGGCCCTCTCTGCCGGCCCGCCGCGAGGGCGTGGACCCAGGCCCCTCCCGCCGTGAGCGGCGTAGGGCGGCAGGGGGAGAACTCCTCCTCGGTGCCAGGGGCTGAAGCCCATGGGGTGTGGCCTCGGCGCGACCCTGGGGCGCGCCCCCGGTGCTCAGGAGTGATTGCGGGGCGGCCGCCGGCGGGGCGTCCCGGCGGCGCCGGTCCCGGCATCCCCTGTCGACCTGGCCCAGTTACCCTTGCTCAGGC-----CTGAGGCCGGCCCATTCCGGCCGGGGGCCGCGCCTGCCAGCGGAGCGGGTGTGCCCGCGGCCAGGCGTGCGGGAGGGATTCGCCGGCGCGGCCCCAGGCGGCCAGGCAGGCGCACCCGGACCGGGGCGGGCGGGTCGGGGTCCGCGGGGGTGGCTCGTGGCGGTGGTCACCGCCGCGGGGGCGCCGCGGTGGGGGCCCGTCGGGCCGGACCCGGGCCGTCCCTCGCCGACAGCGGAGGCCCGGGGCCGTGGCGCGGCATAGCGACATGCCGGCCGCTGCCGGCGGCGGGCGGCGGCCTAGGTGTCCCCGCGGGGCCGGCGGGCGGGGGTCGCGCGCCGCGCCAAGGGGCCCGGCGGTGGTGCGCGAGCGGCGACCGGGCCAGGGGCAGACGGGGCCGCCGGGGGGCGCTGACGCGCCCTTTTCGCGCGCGCGGCCGCGCAGGGCGTCACTGACGCGGCACGGCTGCGACGCGCGCGGGAGGCGGCGTTCCGGCCCGGGCAGGGCGGCAGCCGTTACCCCGCGGGCACCCCAGCGGGCGGCGCGATGACGGGTCCGCCGTCGCGCCCCGCCACCCGGTGCGCGCGCGGGCCCTCCGCCGAGCCCCCCGGGTCCACGGGGCGCCGCCCGGCTGGCGGGGCCTGCGCGCCGGTCCGGGGACCCTCAAGCGTTCCTCAGCCCCGGACCGGATCCCGGAATGCCGGCCGTGTGCCGGTGAGTTCGGCGGCCGGCGGCCGAGCGCGGGGCTGCAGCTGGGGTTGCCCCCCCTGGGGCGGGCGGGCGAGGCGCGGCCGCTGCCCGCCGGTCCCCCGGCGCCTTCCCCTCTGCCGCCCGCGCGCGGCGGCCGCCGGACCGGAGGGCTCAGCCCCCCGCCGAGCGGCCGCAGCGCCGCTCGTGGCCGCGGGATGGTGGCCCCCGCCGCGGCCGGGCTCACCGGAAAACGAGGGCGCCGGGCTCACTCCCCCCCTCACCCCCCGACCCAGCGGAGCGCGGGCCACCGCCCGCGCGCCCGGACGCGCGCCGTGGGCCCCGGGGGCTAGGAAGGG"/>
                        <sequence id="seq_1126-2007__2016__Brazil" taxon="1126-2007__2016__Brazil" totalcount="4" value="-GGGG--GCCCGGGT-GCACC-CCGGACGCACCATGGGGCCCGCT--TGATTGTCCGTGCAGGGGGGCGGCCAACGCCCGG-GGGG--GTCGG--G--GGGGGT--G--CGAG----G-GG--GGGG-GC--G-G-GC-CGGCCCCC-GGGGGG-CA-GCGGCCCCTGTG-T-GGACCG-ACGCGGCGGCC-C-CGGTC-GTCCC---TGCCGGCTGG-C-G-TG-C-CGC-CCCC-GCCC-CC--GA-CGA--G-GCGCGG-GAG--GGCGCGGCCC---C-C--C-CGTGGGGACAGG---A-C-GCGC--GCGC--C-CGA-GACCCCCAAACGGC-CCG--ACCGGCGTC---GTCCC-C---GCACGAG--CGCCT-GCG-GGC---AC--CCG-TAC-GCGCT---GCG-CGCC-GCCC--CTC-C-G-GACGCGACG-AC-GGCGC---C---G--C---GG-T-GG-CGCCGGCG--GAAAG-----CGACACA--TG--CGC-G-C--GC-GGTG----GAA-GCGG----T--CCACCT-CCCC---CGGCGCGCCCGTCTCAC-GGGGCGC-ACAG--CGA-CCAC-CGGGA-G--CC-GG----C-C-CG--G-AG-TGG-GC----TC-CGTC---AC-CCCGCTCCCG--TGA-AACTG--GGA-C-TA-GG-CGA-G--TT-GCTG--G---A-C--CA--GG-C--GGCGGGCC-CGC--GGCGGGGGCCCG-GGAACCCGAAGGATAGGG---GCACGCCGCTCGG---TCGGT--CCACGGAC-CAGGCGGC-GGC-CGC-GAGCCCGCCGG---CGACCC---CACCGCCGACGCACCCGGGCG----CGTGGC---AGG---A---GCGTAGCCCCGGAGATA--AGGCCGCGG-ACC-AA-C--C-G----GCA-GGC-G--CGAGGCTC--ACG-CCGAC---CGAGC-GCGG-G---CGGC-C---CGAGC-CGGGAGGCC-C-AG-GCCCG-CCCGC--CTCCTG-GGCCG-GCT-CT---GCG-GG-GTG----A-TGCAGTCCC-G---A-GCGC-GCC-GA-GCGGAGC---AC---CTCCCGCGCGCGCA---TGC-C--TGTGCAC-C-CCGGC-CCAGCCGGGG-CCG----G-TCG---CGAC-C-CGCC-G--GGGCTC--CGCAGGGCCACGAGCCCTTCC---C-G-G--G-A-G------G-CACCGG-CGAC--GGCC-CGCGC--GCGGCGCG--CGC-----CGGACG-C---CG--G-GCC--CTGG-CCA-CCGGAG-TACGCCCGGGCC--CGGGGCT-C-GG-CCA-CC--G-A-ATCG-CGCGC---C-ACA-CGCG-GACACTC---ACG-AG-CGCA---ACT-G-GCACAGCAGAG-A-CGAGA---GGTGC--CCCCGC--GCGACG--GCG--CC-CGGCC-AACCCCAC-CG-CACGGCCG-CGCGCCGCCG-AG-C-GG-CGGT-CG-CG-GGCC-CGCCGC----T----CTGGC----CC---GGC-GTCG--G--GCCGC-ACGCAC--GGCACCG-G-GC--T---ACCCG-CGCG--CGGAAC-C--T--TCGGGCGC-GGGATGTCGGGC-GGGGGCG-ATT-CGCGCCGCC-CTGTCTC----C---CCCTCGC-TCG-CTCGGT-GCCGCGGGGCGTTC-TCGG-ACC--GGGT-G-GCACGAC---GGCCG-GG-GAGGGGGCA----AGGG-GC-CCCCGC-G-AACCGGG-GACCG-G--CGGCC-CGGGCGGTG-TCCCGCTTGTGG-C-G-GGC-CG--GCGGG-GAGCC-CATGGCTCG-CG-------G---GGGC-GGCCTAGG-AGCC-GCGCAGGGT-GCG-AACCAGG------C-C-A--GATGG-CCG-CCCG-C-GCGTTGC-GTGAGG-TGC-AC-AGTGCAG-TGGCC--TG-CATCAT-CTACC--C---G-GCCA-GGG-GC-G-C-GGCCGT-CGGC---TCTCT-CCCCCTGCCCGC-G-GT--CG----C--GC-T-CGAG-CAGG-CGC-GCG--GG-A---A--G-CCTCGGG-GGGC-GT-CGAGG---GGCC-GCGCGC-TCCCGGC-C---GG-GG-G-CC-CCGCCGATT-CG-T-GAGGC-GCGGCCTGATC--GG-----ACGC--C-GGCA--CCCGG-CCC-A----G--GAGGCCTGCAGGCGAGGC-AGGTCGC-CTC-A-ACCCG-CGGG-TGG-GGGGGCC-GGG-CGCGC-CAC-CG-T-G---GC-C-CGGCGCGT-G--G-G--GC-GCG-G--A--T----CCC-ACGGCGGGGTGG-CGC-G-CTG---CG-ACC-CAGCCGT-G--T-GGGGCGGATC--T-A---CC--G--GA-C-GGG--G-G--GACG-G---ACG-GCG---CCGCC-CGG--GG-GG-TG-----TT-G-C-GCGG--GTC-GCG-G-TC--CG-GCGCCGG-TCGAC--AGG--CG-C-AGGCGCAACGCGCCTGCGCGCTGACGCTGTAT--G-AT-CTC--CCG-CGCCG-GAGCGTGCAG-T--CG-GG-G-GCGTGGTT--GGC--TCGCACGGCCTC-CCCCGGGGGCC--G-T-G---GCGGCCCTCTCTG-C-GCCC-CCG-G---GCGTGGA---A--CCCC-CCC-C-GTGA-CGGC-TAGGGCGGCAG--GGAGAAC-C-TCCTC-GTGCCAG-GG-T-CA-CGC-T-G-GTGT-GCCTCGGCGC-ACCC-GGGGCGCG-------TG-TCGGG-G-GATTGC-GGG-G-C-GC-GGCGGGGCGTC-C-GCG-CGCCGG-CCCG---T--CCTGTCGACCT-GCC-AGTT-CCCTTGCTCAG-C-----CTGAGGC--GCCCAT-C--GC--G---CCG-G---G-CAGCGGAGCG-GTGTGCCCGCGGC-A-GCG-GCGGG-GGGA-T-GC-GGC--GGCCC-AGGC-GC-A-G-AGGCGCACCCGGACCGGG-C--G---G-CGGGGTCC-CGGG-GTGGCTCGTGGCGG-GG-CACCGCCGCGGG--CG-CGC-G--G-GGCCCG-CGGGCCG-ACC-GGGCCGTCCCTCGCCGGCAGCGG-GG-CCGGGGCCGT--CGCG-C---GCG-CAT-C-G---GC--CC--CGG-GGGCGGCGG-CTA-GT--CCCCGCGG-GC-G-CGG-CG--GG--GCGC-CC-CGCCAAGGG-C---GC-GTGGT-CG--AGCGG-GAC-GGGCCA-GGGCAGACGGGGC-G--GGGGGGCGCTG-CGCGCCCTT--CGCGCGCGCGG-CGCGCAGG--GTCACT---GC--CAGGGCTGCGA--CGC-CGG-A-GC-GCGT-C--G--CG-GCAG-G-G--AGCCGTTA--CC---GGCACCCCAGCGGGCGGCG-GATGACGGGTCCG--G--GCGCCCCGCCA-C---TGCGC--GCG-GC-CTCCGCCGA--CCCCCGGGTCCAC-G-GCG--GCC-GG----CGGG--CTG----CCGGTC-G--GA--C--A----TTCCTCAGCCCC-----G-AT-CCG--ATGC-GGCCGT-TGCCGGTGAGTT-G--GGCC-GCGG-CG-GCGCGGG-CT-CAG-TG-GG--G--C-CCCTG-G---GGC-GGCGAGG-G-GGCCGCTG--CGCC-GTCC-C-GGCGCCTTCCTCTC--C-GC-CGCGC-CG-CGGCCG-CG-ACCGGA--GC-CA-C-CCCC-CCGAGCGGCCGC-GCG-CG-T--T-GCC--G-GATG-TGGCCCCCG---C-GCC-GGCTCA-CG-----C-AGGGCGCCG-GC-CA-TC-CCCC-TC-CCCCCCGACCCAGCGGAGCGCGGGCCA-CGCCC-----CCC-GG-GCG-GC-GT-GGCCCC-GGGGCT--GAAGG-"/>
                        <sequence id="seq_1262-16__2016__Pakistan" taxon="1262-16__2016__Pakistan" totalcount="4" value="AGGGGCGGCCCGGGTGGCACCGCCGGACGCACCATGGGGCCCGCTCCTGATTGTCCGCGCAGGGGGGCGGCCAACGCCCGGGGGGGCGGTCGGGGGCGGGGGGTGCGGGCGGGGGGGGGGGGAGGGGTGCCCGAGGGCCCGGCCCCCAGGGGGGTCAAGCGGCCCCTGTGCTGGGACCGTACGCGGCGGCCCCCCGGTCCGTCCCGGGTACCGGCTGGCCTGCCGCCTCGCCCCCCCGCCCCCCACGAGCGAGCGCACGCGGCGAGCCCGCGCGGCCCGCCCGCCACCCGTGGGGACAGGCCCAGCGGCGCCGGCGCTCCCCGACGACCCCCAAACGGCCCCGGGACCGGCGTCCGGGTCCCGCGCCGCACGAGGCCGCCTAGCGTGGCGCAACGGCCGCTACGGCGCTGGGGCGGCGCCGGCCCGGCTCGCCGCGACGCGACGCGCCGGCGCCGCCGACTTGCCGCGGTTGGGGCGCCGGCGCCGCAAGGGCGCCGACACAGTTGACCGCCGGCGGGCCGTTGGCGGGGAGGCGGCTAGTCGCCACCTGCGCCGAGCGGCGCGCCCGTCTCACCGGGGCGCGATAGGCCAATCCACCCGGGACGCCCCGGGGCTACCCGCGTGGGAGCTGGCGCCGCCTCTCGTCCGGACTCCCGCTCCCGACTGAGAACTGCCGGACCCTAAGGCCGACGGCTTCGCCGCTGCGGAGCCGCACAGGCCCAGGCGGGCCCCGCGCGGTGGGGGCCCGCGGAACCCGAAGGATGGGGTCGGCACGCCGCTCGGCACTTGGTGTCCAAGGACGCAGGCGGCCGACGCGCCGAGCCCGCCGGCGGCGACCTGCCCACCGCCGACGCACCCGGGCGGACTCGTGGCCAGAGGCGCACGCGCGCAGCCCCGGAGATACCAGGCCGCGGGACCCGCCCGCCCGCCTAGCACGGCGGCGCGGGGCTCCCACGGCCGACCGCCGAGCGGCGGCGCAGCGGCCCCCCCGAGCGCGGGAGGCCCCGAGCGCCCGTCCCGCCCCTCCTGCGGCCGCGCTGCTCGGGCGCGGGGTGCGGCACTGCAGTCCCCGGGCAGGCGCGGCCGGAAGCGGAGCACCACCCCCTCCCGCGCGCGCAGCGTGCGCCCCGTGCACGCCCCGGCCCCAGTCGGGGGTCGTCGGGGTCGGGCCGACGCCCGCCTGCTGGGCTCCGCGCAGGGCCACGAGCCCTTCCGGGCGGGGGGGCACGCGGTGCGGCACCGGGCGACACGGCCCCGCGCTCGCGGCGCGCGCGCGCCTGCGGACGCCATCCGGGGCTCCGGCTGAGCCACCCGGAGGTACGCCCGGGCCGGCGGGGCTCCGGGACCAGCCCCGGACACCGTCGCGCGTGCCACACCGCGCGACACTCGCGACACAGGCGCATCCACTGGCGCACAGCAGAGGATCGAGACCTGGGTCTACCCCGCGTGCGACGCGGCGCTCCGCGGCCGAACCCCACGCGGCACAGCCGCCGCGCCGCCGTAGGCCGGGCGGTCCGGCGAGGCCCCGCCGCCGACTCACCCTGGCCGGCCCCGCGGCCGCCGGCGGGGCCGCAACGCACCCGGCACCGCGGGCGGCCACACCCGCCGCGCCCGGAACGCCCTGCTCGGGCGCCGGGATGTCGGGCCGGGGGCGGATTACGCGCCGCCGCTGTCCCCTACCGCGCCCTCGCCGCGCTTCGGTCGCCGCGGGGCGTTCCTCGGCACCGCGGGTGGTGCACGACGCAGGCCGGGGGGAGGGGGCAACCCAGGGGGCCCCCCGCCGGAACCGGGGGACCGGATCCGGCCGCGGGCGGTGCTCCCGCTTGTTGCCCGGGGCACGGTGCGGGTGAGCCCCATGGCTCGCCGCTCCTCGGCCCGGGCCGGCCCAGGTAGCCGGCGCAGGGCGGCGGAACCAGGGGGGCGCGCCACCGATGGGCCGGCCCGGCGGCGTTACCGCGAGGGTGCGACGAGTGCAGGTGGCCCGTGGCATCATCCTACCAGCGGCGTGCCACGGGGGCGGGCTGGCCGTCCGGCCGGTCTCTCCCCCCGGCCCGCGGCGTCTCGCCCGCGGGCCTCCGAGGCAGGCCGCAGCGCCGGCATAGAGGGGCCTCGGGAGGGCGGTCCGAGGCCGGGCCGGCGCGCCCCACGGCACCCTGGTGGGGCCCACCGCCGATTCCGCTCGAGGCAGCGGCCTGATCGCGGCGGGCACGCGGCTGGCATGCCCGGCCCCAAGCGGGCGGAGGCCTGCAGGCGAGGCCAGGTCGCGCTCCACACCCGGCGGGTTGGGGGGGGCCCGGGGCGCGCGCACGCGGTCGGCTGCCCCCGGCGCGTGGCGGAGAGGCGGCGGGGGACATGGGATCCGACGGCGGGGTGGGCGCCGGCTGGCCCGGACCGCCGCCGTCGCGTGGGGGCGGATCCCCGAACACCGGGGCGAGCCGGGCGGCGGCGACGGGTCGAGGAGCGGGACCGCCCCGGGTGGCGGCTGGCTGGTTGGCCCGCGGCGGTCCGCGGGCTCGACGGGCGCCGGTTCGCCGTAGGGCCGTCGCGGCGCAACGCGCCTGCGCGCTGACGCTGTATACGGATGCTCCCCCGGCGCCGGGAGCGTGCAGCTGGCGCGGGGGGCGTAGTTCGGGCCGTCGCAGGGCCTCCCCCCGGGAACCGGGGTGGCCCGCGGCCCTCTCTGCCGGCCCGCCGCGAGGGCGCGGACCCAGGCCCCCCCCGCCGTCAGCGGCGTAGGGCGGCAGGGGGAGAACTCCTCCTCGGTGCCAGGGGCTGCAGCCCATGGGCTGTGGCCTCGGCGCGACCCTGGGGCGCGCCCCCGGTGCTGAGGAGTGATTGCGGGGCGGCCGCCGGCGGGGCGTCCCGGCGGCGCCGGTCCCGGCATCCCCTGCCGACCTGGCCCGGTTACCCTTGCTCAGGCGAAGACTGAGGCCGGCCCATTCCGGCCGAGGGCCGCGCTTGCCAGCGGAGCGGGTGTGCCCGCGGCCAGGCGTGCGGGAGTGATTCGCCGGCGCGGCCCCAGGCGGCCAGGCAGGCGCACCCGGACCGGGGCGGGCGGGTCGGGGTCCGCGGGGGTGGCTCGTGGCGGTGGTCACCGCCGCGGGGGCGCCGCGGTGGGGGCCCGTCGGGCCGGACCCGGGCCGTCCCTCGCCGGCAGCGGAGGCCCGGGGCCGTGGCGCGGCATAGCGACATGCCGGCCGCTGCCGGCGGCGGGCGGCGACCTAGGTGTCCCCGCGGGGCCGGCGGGCGGGGGTCGCGCGCCGCGCCAAGGGACCCGGCGGTGGTGCGCGAGCGGCGACCGGGCCAGGGGCAGACGGGGCTGCCGGCGGGCGCTGACGCGCCCTTTTCGCGCGCGCGGCCGCGCAGGGCGTCACTGACGCGGCAGGGCTGCGACGCGCGCGGGAGGCGGCGTTCCGGCCCGGGCAAGGCGGCAGCCGTTACCCCGCGGGCACCCCAGAGGGCGGCGCGATGACGGGTCCACCGTCGCGCCCCGCCACCCGGTGCGCGCGCGGGCCCTCCGCCGAGCCCCCCGGGTCCACGGGGCACCGCCAGGCTGGCGGGGCCTGCGCGCCGGTCCGGGGACCCTCAAGCGTTCCTCAGCCCCGGACCGGATCCCGGCATGCCGGCCGTCTGCCAGTGAGTTCGGCGGCCGGCGGCAGAGCGCGGGGCTGCAGCTGGGGTTGCCCCCCCTGGGGCGGGCGGGCGAGGCGCGGCCGCTGCCCGCCGGTCCCCCGGCGCCTTCCCCTCTGCCGCCCGCGCGCGGCGGCCGCCGGACCGGAGGGCTCAGCCCCCCGCCGAGCGGCCGCAGCGCCGCTTGTGGCCGCGGGGTGGTGGCCCCCGCCGCGGCCGGGCTCACCGGAAAACAAGGGCGCCGGGCTCACTCCCCCCCTCACCTCCCGACCCAGCGGAGCGCGGGCCACCGCCCGCGCGCCCGGGCGCGCGCTGTGGGCCCCGGGGGCTAGAGAGGG"/>
                        <sequence id="seq_2DDS__2015__Brazil" taxon="2DDS__2015__Brazil" totalcount="4" value="GGGGGCGGCCCGGGTGGCACCGCCGGACGCACCATGGGGCCCGCTCCTGATTGTCCGTGCAGGGGGGCGGCCAACGCCCGGGGGGGCGGTCGGGGGCGGGGGGTGCGGGCGAGGGGGGGGGAGGGGGTGCCCGAGGGCCCGGCCCCCAGGGGGGTCAAGCGGCCCCTGTGCTGGGACCGTACGCGGCGGCCCCCCGGTCCGTCCCGGGTGCCGGCTGGTCTGCTGCCTCGCCCCCCCGCCCCCCACGA-CGAGCGCGCGCGGCGAGCCGGCGCGGCCCGCCCGCCACCCGTGGGGACAGGCCCAGCGGCGCCAGCGCTCCCCGACGACCCCCAAACGGCCCCGGGACCGGCGTCCGGGTCCCGCGCCGCACGAGGCCGCCTAGCGTGGCGCAACGGCCGCTACGGCGCT---GCGGCGCCGGCCCGGCTCGCCGCGACGCGACGCGCCGGCGCCACCGACGCGCCGCGGTTGGGGCGCCGGCGCCGAAAGGGCCCCGACACAGTTGACCGCCGGCGGGCCGGTGGCGGGAAGGCGGCTAGTCGCCACCTGCCCCGAGCGGCGCGCCCGTCTCACCGGGGCGCGACAGGCCGATCCACTCGGGACGCCCCGGGGCTACCCGCGTGGGAGCTGGCGCCACCTCTCGTCCGGACTCCCGCTCCCGACTGAGAACTGCCGGACCCTAAGGCCGACGGCTTCGCTGCTGCGGAGCCGCACAAGCCCCGGCGGGCCCCGCGCGGCGGGGGCCCGCGGAACCCGAAGGATAGGGTCGGCACGCCGCTCGGCACTCGGTGTCCACGGACGCAGGCGGCCGGCGCGCCGAGCCCGCCGGCAGCGACCCGCCCACCGCCGACGCACCCGGGCGGACTCGTGGCCATAGGCGGACG-GCGTAGCCCCGGAGATACCAGGCCGCGGGACCCGCCCGCCCGCCGAGCACGGCGGCGCGAGGCTCCTACGGCCGAC-GCCGAGCGGCGGCGCAGCGGCCCCCCCGAGCGCGGGAGGCCCCGAGCGCCCGTCCCGCCCCTCCTGCGGCCGGGCTGCTAGGGCGCGGGGTGCGGCACTGCAGTCCCCGGGCAGGCGCGGCCGGAAGCGGAGCACCACCCCCTCCCGCGCGCGCAGCGTGCGCCCTGTGCACGCCCCGGCCCCAGCCGGGGGCCGTCGGGGTCGGGCCGACGCCCGCCTGCTGGGCTCCGCGCAGGGCCACGAGCCCTTCCGGGCGGGGGGGCACGCG-TGCGGCACCGGGCGACACGGCCCCGCGCTCGCGGCGCGCGCGCCCCTGCGGACGCCATCCGGGGCGCCGGCTGGGCCACCCGGAGGTACGCCCGGGCCGGCGGGGCTCCGGGACCAGCCCCGGACATCGTCGCGCGTGCCACACCGCGCGACACTCGCGACGCAGGCGCATCCACTGGGGCACAGCAGAGGATCGAGACCTGGGGCGACCCCGCGTGCGACGCGGCGCTCCGCGGCCGAACCCCACGCGGCACAGCCGCCGCGCCGCCGTAGGCCGGGCGGTCCGGCGAGGCCCCGCCGCCGACTCACCCTGGCCGGCCCCGCGGCCGTCGGCGGGGCCGCAACGCACCCGGCACCGCGGGCGGTCACACCCGCCGCGCCCGGAACGCCCTGCTCGGGCGCCGGGATGTCGGGCCGGGGGCGGATTGCGCGCCGCCGCTGTCTCCTACCGCGCCCTCGCCGCGCCTCGGTCGCCGCGGGGCGTTCCTCGGCACCGCGGGTGGTGCACGACGCAGGCCGGGGGGAGGGGGCAACCCAGGGGGCCCCCCGCCGGAACCGGGGGACCGGGTCCGGCCGCGGGCGGTGCTCCCGCTTGTGGCCCGGGGCACGGTGCGGGTGAGCCCCATGGCTCGCCGCCCCTCGGCCCGGGCCGGCCTAGGTAGCCGGCGCAGGGTGGCGGAACCAGGGGGGCGCGCCACCTGGGGGCCGGCCCGGCGGCGTTGCCGTGAGGGTGCGACGAGTGCAGGTGGCCCGTGGCATCATCCTACCAACGGCGTGCCACGGGGGCGGGCCGGCCGTCCGGCCGGTCTCTCCCCCCTGCCCGCGGCGTCTCGCCCGCGGGCCTCCGAGGCAGGCCGCAGCGCCGGCATAGAGGGGCCTCGGGAGGGCGGTCCGAGGCCGGGCCGGCGCGCCTCCCGGCACCCTGGTGGGGCCCACCGCCGATTCCGCTCGAGGCAGCGGCCTGATCGCGGCGGGCACGCGGCTGGCATGCCCGGCCCCAAGCGGGCGGAGGCCTGCAGGCGAGGCCAGGTCGCGCTCCACACCCAGCGGGCTGGGGGGGGCCCGGGGCGCGCGCACGCGGTCGGCTGCCCCCGGCGCGTGGCGGAGAGGCGGCGGGGGACATGGGACCCGACGGCGGGGTGGGCGCCGACTGGCCCGGACCACAGCCGTCGCGTGGGGGCGGATCCCTGAACACC-GGGCGAGCCGGGCGGCGGCGACGGGGCGACGAGCGGGACCGCCCCGGGTGGCGGCTGGCTGGTTGGCCCGCGGCGGTCCGCGGGCTCGACGGGCGCCGGTTCGACGTAGGGCCGTCGAGGCGCAACGCGCCTGCGCGCTGACGCTGTATACGGATGCTCCCCCGGCGCCGGGAGCGTGCAGCTTACGCGGGGGGCGTGGTTCGGGCCGTCGCACGGCCTCCCCCCGGGGGCCGGGGTGGCCCGCGGCCCTCTCTGCCGGCCCGCCG-GAGGGCGTGGACCCAGGCCCCTCCCGCCGTGAGCGGCGTAGGGCGGCAGGGGGAGAACTCCTCCTCGGTGCCAGGGGCTGCAGCGCATGGGGTGTGGCCTCGGCGCGACCCTGGGGCGCGCCCCCGGTGCTCGGGAGTGATTGCGGGGCGGCCGCCGGCGGGGCGTCCCGGCGGCGCCGGTCCCGGCATCCCCTGTCGACCTGGCCCAGTTACCCTTGCTCAGGCGAAGACTGAGGCCGGCCCATTCCAGCCGGGGGCCGCGCCTGCCAGCGGAGCGGGTGTGCCCGCGGCCAGGCGTGCGGGAGGGATTCGCCGGCGCGGCCCTAGGCGGCCAGGCAGGCGCACCCGGACCGGGGCGGGCGGGTCGGGGTCCGCGGGGGTGGCTCGTGGCGGTGGTCACCGCCGCGGGGGCGCCGCGGTGGGGGCCCGTCGGGCCGGACCCGGGCCGTCCCTCGCCGGCAGCGGAGGCCCGGGGCCGTGGCGCGGCATAGCGACATGCCGGCCGCTGCCGGCGGCGGGCGGCGGCCTAGGTGTCCCCGCGGGGCCGGCGGGCGGGGGTCGCGCGCCGCGCCAAGGGGCCCGGCGGTGGTGCGCGAGCGGCGACCGGGCCAGGGGCAGACGGGGCCGCCAGGGGGCGCTGACGCGCCCTTTTCGCGCGCGCGGCCGCGCAGGGCGTCACTGATGCGGCAGGGCTGCGACGCGCGCGGGAGGCGGCGTTCCGGCCCGGGCAGGGCGGGAGCCGTTACCCCGCGGGCACCCCAGCGGGCGGCGCGATGACGGGTCCGCCGTCGCGCCCCGCCACCCGGTGCGCGCGCGGGCCCTCCGCCGAGCCCCCCGGGTCCACGGGGCGCCGCCCGGCTGGCGGGGCCTGCGCGCCGGTCCGGGGACCCTCAAGCGTTCCTCAGCCCCGGACCGGATCCCGGAATGCCGGCCGTGTGCCGGTGAGTTCGGCGGCCGGCGGCCGAGCGCGGGGCTGCAGCTGGGGTTGCCCCCCCTGGGGCGGGCGGGCGAGGCGCGGCCGCTGCCCGCCGGTCCCCCGGCGCCTTCCCCTCTGCCGCCCGCGCGCGGCGGCCGCCGGACCGGAGGGC-CAGCCTCCCGCCGAGCGGCCGCAGCGCCGCTCGTGGCCGCGGGATGGTGGCCCCCGCCGCGGCCGGGCTCACCGGAAAACGAGGGCGCCGGGCTCACTCCCCCCCTCACCCCCCGACCCAGCGGAGCGCGGGCCACCGCCCGCGCGCCCGGGCGCGCGCCGTGGGCCCCGGGGGCTAGGAAGGG"/>
                        <sequence id="seq_LRC-1A__2000__Japan" taxon="LRC-1A__2000__Japan" totalcount="4" value="AGGGGCGGCCCGGGTGGCACCGCCGGACGCACCATGGGGCCCGCTCCTGATTGTCCGCGCAGGGGGGCGGCCAACGCCCGGGGGGGCGGTCGGGGGCGGGGGGTGCGGGCGGGGGGGGGGGGGGGGGTGCCCGAGGGCCCGGCCCCCAGGGGGGTCAAGCGGCCCCTGTGCTGGGACCGTACGCGGCGGCCCCCCGGTCCGTCCCGGGTGCCGACTGGCCGGCTGCCTCGCCCCCCCGCCCCCCACGAGCGAGCGCACGCGGCGAGCCCGCGCGGCCCGCCCGCCACCCTTAGGGACAGGCCCAGCGGCGCCGGCGCTCCCCGACGACCCCCAAACGGCCCCGGGACCGGCGTCCGGGTCCCGCGCCGCACGAGGCCGCCTAGCGTGGCGCAACGGCCGCTACGGCGCTGGGGCGGCGCCGGCCCGGCTCGCCGCGACGCGACGCGCCGGCGCCGCCGACGTGCCGCGGTTGGGGCGCCGGCGCCACAAGGGCGCCGACACAGTTGACCGC-AGCGGGCCGGAGGCGGGGAGGCGGCTAGTCGCCACCTGCGCCGAGTGGCGCGCCCGTCTCACCGGGGCGCGATAGGCCAATCCACCCGGCACGCCCCGGGGCTACCCGCGTGGGAGCTGGCGCCGCCTCTCGTCCGGACTCCCGCTCCCGACTGAGAACTGCCGGACCCTAAGGCCGACGGCTTCGCCGCTGCGGAGCCACATAGGCCCCGGCTGGCCCCGCGCGGCGGGGGCCCGCGGAATCCGAAGGATGGGGTCGGCACGCCGCTCGGCACTTGGTGTTCAAGGACGCAGGCGGCCGACGCGCCGAGCCCGCCGGCGGCGACCCGCCCACCGCCGACGCACCCGGGCGGACTCGTGGCCAGAGGCGCACGCGCGCAGCCCCGGAGATACCAGGCCGCGGGACCCGCCCGCCCGCCGAGCACGGCGGCGCGAGGCTCCCACGGCCGACCGCCGAGCGGCGGCGCAGCGGCCCCCCCGAGCGCGGGAGGCCCTGAGCGCCCGTCCCGCCCCTCCTGCGGCCGCGCTGCTCGGGCGCGGGGTGCGGCACTGCAGTCCCCGGGCAGGCGCGGCCGGAAGCGGAGCACCACCCCCTCCCGCGCGCGCAGCGTGCGCCCCGTGCACGCCCCGGCCCCAGCCGGGGGTCGTCGGGGTCGAGCCGACGCCCGCCTGCTGGGCTCCGCGCAGGGCCACGAGCCCTTCCGGGCAGGGGGGCACGGGGTGCGGCACCGGGCGACACGGCCCCGCGCTCGCGGCGCGCGCGCCCCTGCGGACGCCATCCGGGGCTCCGGCTGGGCCACCCGGAGGTACGCCCGGGCCGGCGGGGCTCCGGGACCAGCCCCGGACACCGTCGCGCGTGCCACACCGCGCGACACTCGCGACACAGGCGTATCCACTGGCGCACAGCAGAGGATCGAGACCTGGGGCTACCCCGCGTGCGATGCGGCGCTCCGCGTCCGAACCCCACGCGGCACAGCCGCCGCGCCGCCGTAGGCCGGGCGGTCCGGCGAGGCCCCGCCGCCGACTCACCTTGGCCGGCCCCGCGGCCGCCGGCGGGGCCGCAACGCACCTGGCACCGCGGGCGGCCACACCCGCCGCGTCCGGAATGCCCTGCTCGGGCGCCGGGATGTCGGGCCGGGGGCGGATTACGCGCCGCCGCTGTCCCCTACCGCCCCCTCGCCGCGCTTCGGTTGCCGCGGGGCGTTCCTCGGCACCGCGGGTGGTGCACGACGCAGGCCGGGGGGAGGGGGCAACCCAGGGGGCCCCCCGCCGGAACCGGGGGACCGGATCCGGCCGCGGGCGGTGCTCCCGCTTGTGGCCCGGGGCACGGTGCGGGTGAGCCCCATGGCTCGCCGCCCCTCGGCCCGGGCCGGCCCAGGTAGCCGGCGCAGGGCGGCGGAACCAGGGGGGCGCGCCACCGATGGGCCGGCCCGGCGGCGTTGCCGCGAGGGTTCGACGAGTGCAGGTGGCCCGTGGCATCATCCTACCAGCGGCGTGTCACGGGGGCGGGCCGGCCGTCCGGCCGGTCTCTCCCCCCGGTCCGCGGCGTCTCGCCCTCGGGCCTCCGAGGCAGGCCGCAGCGCCGGCATAGAGGGGCCTCGGGAGGGCGGTCCGAGGCCGGGCCGGCGCGCCCCCCGGCACCCTGGTGGGGCCCACCGCCGATTCCGCTCGAGGCAGCGGCCTGATCGCGGCGGGCACGCGGCTGGCATGCCCGGCCCCAAGCGGGCGGAGGCCTGCAGGCGAGGCCAGGTCGCGCTCCACACCCGGCGGGCTGGGGGGGGCCCGGGGCGCGCGCACGCGGTCGGCTGCCCCCGGCGCGTGGCGGAGAGGCGGCGGGGGACATGGGATCCGACGGCGGGGTGGGCGCCGGCGGGCCCGGACCGCAGCCGTCGCGTGGGGGCGGATCCCTGAACACC-GGGCGAGCCGGGCGGCGGCGACGGGTCGAGGAGCGGGACCGCCCCGGGTGGCGGCTGGCTGGTTGGCCCGCGGCGGTCCGCGGGCTCGACGGGCGCCGGTTCGCCGTAGGGCCGTCGCGGCGCAACGCGCCTGCGCGATGACGCTGTATACGGATGCTCCCCCGGCGCCGGGAGCGTGCAGCTGGCGCGGGGGGCGTGGTTCGGGCCGTCGCACGGCCTCCGCCCGGGGGCCGGGGTGGCCCGCGGCCCTCTCTGCCGGCCCGCCGCGAGGGCGTGGACCCAGGCCCCCCCCGCCGTCAGCGGCGTAGGGCGGCAGGGGGAGAACTCCTCCTCGGTGCCAGGGGCTGCAGCCCATGGGCTGTGGCCTCGGCGCGACCCTAGGGCGCGCCCGCGGTGCTGAGGAGTGATTGCGGGGCGGCCGCCGGCGGGGCGTCCCGGCGGCGCCGGTCCCGGCATCCCCTGCCGACCTGGCCCGGTTACCCTTGCTCAGGCGAAGACTGAGGCCGGCCCATTCCGGCCGAGGGCCGCGCCTGCCAGCGGAGCGGGTGTGCCCGCGGCCAGGCGTGCGGGAGGGATTCGCCGGCGCGGCCCCAGGCGGCCAGGCAGGCGCACCCGGACCTGGGCGGGCGGGTCGGGGTCCGCGGGGGTGGCTCGTGGCGGTGGTCACCGCCGCGGGGGCGCCGCGGTGGGGGTCCGTCGGGCCGGACCCGGGCCGTCCCTCGCCGGCAGCGGAGGCCCGGGGCCGTGGCGCGGCATAGCGACATGCCGGCCGCTGCCGGCGGCGGGCGGCTGCCTAGGTGTCCCCGCGGGGCCGGCGGGCGGGGATCGCGCGCCGCGCCAAGGGACCCGGCGGTGGTGCGCGAGCGGCGACCGGGCCAGGGGCAGACGGGGCCGCCGGCGGGTGCTGACGCGCCCTTTTCGCGCGCGCGGCCGCGCAGGGCGTCACTGACGCGGCAGGGCTGCGACGCGCGCGGGAGGCGGCGTTCCGGCCCGGGCAGGGCGGCAGCCGTTACCCCGCGGGCACCCCAGAGGGCGGCGCGATGACGGGTCCGCCGTCGCGCCCCGCCACCCGGTGCGCGCGCGGGCCCTCCGCCGAGCCCCCCGGGTCCACGGGGCGGCGCTCGGCTGGCGGGGCCTGCGCGCCGGTCCGGGGACCCTCAAGCGTTCCTCAGCCCCGGACCGGATCCCGGAATGCCGGCCGTGTGCCAGTGAGTTCGGCGGCCGGCGGCAGAGCGCGGGGCTGCAGCTGGGGTCGCCCCCCCTGGGGCGGGCGGGCGAGGCGCGGCCGCTGCCCGCCGGTCCCCCGGCGCCTTCCCCTCTGCCGCCCGCGCGCGGCGGCCGCCGGACCGGAGGGCTCAGCCCCCCGCCGAGCGGCCGCAGCGCCGCTCGTGGCCGCGGGATGGTGGCCCCCGCCGCGGCCGGGCTCACCGGAAAACAAGGGCGCCGGGCTCACTCCCCCCCTCACCCCCCGACCCAGCGGAGCGCGGGCCACCGCCCGCGCGCCCGGGCGCGCGCCGTGGGCCCCGGGGGCTAGGGAGGG"/>
                        <sequence id="seq_Airaku-3__2000__Japan" taxon="Airaku-3__2000__Japan" totalcount="4" value="AGGGGCGGCCCGGGTGTCACCGCCGGACGCACCATGGGGCCCGCTCCTGATTGTCCGCGCAGGGGGGCGGCCAACGCCCGGGGGGGCGGTCGGGGGCGGGGGGTGCGGGCGGGGGGGGGGGGGGGGGTGCCCGAGGGCCCGGCCCCCAGGGGGGTCAAGCGGCCCCTGTGCTGGGACCGTACGCGGCGGCCCCCCGGTCCGTCCCGGGTGCCGGCTGGCCTGCTGCCTCGCCCCCCCGCCCCCCACGAGCGAGCGCACGCGGCGAGCCCGCGCGGCCCGCCCGCCACCCGTGGGGACAGGCCCAGCGGCGCCGGCGCTCCCCGACGACCCCCAAACGGCCCCGGGACCGGCGTCCGGGTCCCGCGCCGCACGAGGCCGCCTAGCGTGGCGCAACGGCCGCTACGGCGCTGGGGCGGCGCCGGCCCGGCTCGCCGCGACGCGACGCGCCGGCGCCGCCGACGTGCCGCGGTTGGGGCGCCGGCGCCGCAAGGGCGCCGACACAGTTGACCACCGGCGGGCCGGTGGCGGGGAGGCGGCTAGTCGCCACCTGCGCCGAGCGGCGCGCCCGTCTCACCGGCGCGCGATAGGCCAATCCACCCGGGACGCCCCGGGGCTACCCGCGTGGGAGCTGGCGCCGCCGCTCGTCCGGACTCCCGCTCCTGACTGAGAACTGCCGGACCCTAAGGCCGACGGCTTCGCCGCTGCGGAACCGCACAGGCCCAGGCGGGCCCCGCGCGGCGGGGGCCCACGGAACCCGAAGGATGGGGTCAGCACGCCGCTCGGCACTTGGTGTCCAAGGACGCAGGCGGCCGACGCGCCGAGCCCGCCGGCGGCGACCCGCCCACCGCCGACGCACCCGGGCGGACTCGTGGCCAGAGGCGCATGCGCGCAGCCCCGGAGATACCAGGCCGCGGGACCCGCCCGCCCGCCGAGCACGGCGGCGTGGGGCTCCCACGGCCGACCGCCGAGCGGCGGCGCAGCGGCCCCCCCGAGCGCGGGAGGCCCCGAGCGCCCGTCCCGCCCCTCCTGCGGCCGCGCTGCTCGGGCGCGGGGTGCGGCACTGCAGTCCCCGGGCAGGCGCGGCCGGAAGCGGAGCACCACCCCCTCCCGCGCGCGCAGCGTGCGCCCCGTGCACGCCCCGGCCCCAGCCGGGGGTCGTCGGGGTCGGGCCGACGCCCGCCTGCTGGGCTCCGCGCAGGGCCATGAGCCCTTCTGGGCGGGGGGGCACGCGGTGCGGCACCGGGCGGCACGGCCCCGCGCTCGCGGCGCGCGCGCGCCTGCGGACGCCATCCGGGGCTCCGGCTGGGCCACCCGGAGGTACGCCCGGGCCGGCGGGGCTCCGGGACCAGCCCCGGACACCGTCGCGCGTGCCACACCGCGCGACATTCGCGACACAGGCGCATCCACTGGCGCACAGCAGAGGATTGAGACCTGGGGCTACCCCGCGTGCGACGCGGCGCTCCGCGGCCGAACCCCACGCGGCACAGCCGCCGCGCCGCCGTAGGCCGGGCGGTCCGGCGAGGCCCCGCCGTCGACTCACCCTGGCCGGCCCCGCGGCCGCCGGCGGGGCCGCAACGCACCCTGCACCGCGGGCGGCCACACCCGCCGCGCCCGGAACGCCCTGCTCGGGCGCCGGGATGTCGGGCCGGGGGCGGATTACGCGCCGCCGCTGTCCCCTACCGCGCCCTCGCCGCGCTTCGGTCGCCGCGGGGCGTTCCTCGGCACCGCGGGTGGTGCACGACGCAGGCCGGGGGGAGGGGGCAACCCAGGGGGCCCCCCGCCGGAACCGGGGGACCGGATTCGGCCGCGGGCGGTGCTCCCGCTTATGGTCCGGGGCACGGTGCGGGTGAGCCCCATGGCTCGCCGCCCCTCGGCCCGGGCCGGCCCAGGTAGCCGGCGCAGGGCGGCGGAACCAGGGGGGCGCGCCACCGATGGGCCGGCCCGGCGGCGTTGCCGCGAGGGTGCGACGAGTGCAGGTGGCCCGTGGCATCATCCTACCAGCGGCGTGCCACGGGGTCGGGCCGGCCGTCCGGCCGGTCTCTCCCCCCGGCCCGCGGCGTCTCGCCCGCGGGCCTCCGAGGCAGGCCGCAGCGCCGGCATAGAGGGGCCTCGAGAGGGCGGTCCGAGGCCGGGCCGACGCGCCCCCCGGCACCCTGGTGGGGCCCACCGCCGATTCCGCTCGAGGCAGCGGCCTGATCGCGGCGGGAACGCGGCTGGCATGCCCGGCCCCAAGCGGGCGGAGGCCTGCAGGCGAGGCCAGGTCGCGCTCCACACCCGGCGGGCTGGGGGGGGCCCGGGGCGCGCGCACGCGGTCGGCTGCCCCCGGCGCGTGGCGGAGAGGCGGCGGAGGACATGGGATCCGACGGCGGGGTAGGCGCCGGCTGGCCCGGACCGCAGCCGTCGCGTGGGGGCGGATCCCTAAACACCCGGGCGAGCCGGGCGGCGGCGACGGGTCGAGGAGCGAGACCGCCCCGGGTGGCGGCTGGCTGGTTGGCCCGCGGCGGTCCGCGGGCTCGACGGGCGCCGGTTCGCCGTAGGGCCGTCGCGGCGCAACGCGCCTGCGCGCTGACGCTGTATACGGATGCTCCCCCGGCGCCGGGAGCGTGCAGCTGGCGCGGGGGGCGTGGTTCGGGCCGTCGCAGGGCCTCCCCCCGGGAACCGGGGTGGCCCGCGGCCCTCTCTGCCGGCCCGCCGCGAGGGCGTGGACCCAGGCCCCCCCCGCCGTCAGCGGCGTAGGGCGGCAGGGGGAGAACTCCTCCTCGGTGCCAGGGGCTGCAGCCCATGGGCTGTGGCCTCGGCGCGACCCTGGGGCGCGCCCCCGGTGCTGAGGAGTGATTGCGGGGCGGCCGCCGGCGGGGCGTCCCGGCGGGGCCGGTCCCGGCATCCGCTGCCGACCTGGCCCGGTTACCCTTGCTCAGGCGAAGACTGAGGCCGGCCCATTCCGGCCGAGGGCCGCGCTTGCCAGCGGAGCGGGTGTGCCCGCGGCCAGGCGTGCGGGAGGGATTCGCCGGCGCGGCCCCAGGCGGCCAGGCAGGCGCACCCGGACCGGGGCGGGCGGGTCGGGGTCCGCGGGGGTGGCTCGTGGCGGTGGTCACCGCCGCGGGGGCGCCGCGGTGGGGGCCCGTCGGGCCGGACCCGGGCCGTCCCTCGCCGGCAGCGGAGGCCCGGGGCCGTGGCGCGGCATAGCGACATGCCGGCCGCTGCCGGCGGCGGGCGGCGGCCTAGGTGTCCCAGCGGGGCCGGCGGGCGGGGGTCGCGTGCCGCGCCGAGGGACCCGGCGGTGGTGCGCGAGCGGCGACCGGGCCAGGGGCAGACGGGGCCGCCGGCGGGCGCTGACGCGCCCTTTTCGCGCGCGCGGCCGCGCAGGGCGTCACTGACGCGGCAGGGCTGAGACGCGCGCGGGAGGCGGCGTTCCGGCCCGGGCAGGGCGGCAGCCGTTACCCCGCGGGCACCCCAGAGGGCGGCGCGATGACGGGTCCGCCGTCGCGCCCCGCTTCCCGGTGCGCGCGCGGGCCCTCCGCCGAGCCCCCCGGGTCCACGGGGCGCCGCCAGGCTGGCGGGGCCTGCGCGCCGGTCCGGGGACCCTCAAGCGTTCCTCAGCCCCGGATCGGATCCCGGCATGCCGGCCGTGTGCCAGTGAGTTGGGCGGCCGGCGGCAGAGCGCGGGGCTGCGGCTGAGGTTGCCCCCCCTGGGGCGGGCGGGCGAGGCGCGGCCGCTGCCCGCCGGTCCCCCGGCGCCTTCCCCTCTGCCGCCCGCGCGCGGCGGCCGCCGGACCAGAGGGCTCAACCCCCCGCCGAGCGGCCGCAGCGCCGCTCGTGGCCGCGGGATGGTGGCCCCCGCCGCGGCCGGGCTCACCGGAAAACAAGGGCGCCGGGCTCACTCCCCCCCTCACCCCCCGACCCAGCGGAGCGCGGGCCACCGCCCGCGCGCCCGGGCGCGCGCTGTGGGCCCCGGGGGCTAGAGAGGG"/>
                        <sequence id="seq_ARLP_07__2015__Ethiopia" taxon="ARLP_07__2015__Ethiopia" totalcount="4" value="AGGGGCGGCCCGGGTGGCACCGTCGGACGCACCATGGGGCCCGCTCCTGATTGTCCGCGCAGGGGGGCGGCCAACGCCCGGGGGGGCGGTCGGGGGCGGGGGGTGCGGGCGGGGGGGGGGGGGGGGGTACCCGAGGGCCCGGCCCCCAGGGAAATCAAGCGGCCCCTGTGCCGGGACCGTACGCGGCGGCCCCCCGGTCCGTTCCGGGTGCCGGCTGGCCTGCTGCCTCGCCCCCCCGCCCCCCACGAGCGAGCGCACGCGGTGAGTCCGCGCGGCCCGCCCGCCACCCGTGGGGACAGGCCCAGCGGTGCCGGCGCTCCCCGACGGCCCCCAAACGGCCCCGGGACCGGCGTCCGGGTCCCGCGCCACACGAGGCCGCCTAGCGTGGCGCAACGGCCGCTATGGCGCTGGGGCGGCGCCGGCCCGGTTCGCCGCGACGCGACGCGCCGGCGCCGCCGACGTACCGCGGTTGGGGCGCCGGCGCCGCAAGGGCGCCGACACAGTTGACCGCCGGCGGGCCGGTGGCGGTGAGGCGGCTAGTCGCCACCTGCGCCGAGCGGCGCGCCCGTCTCACAGGGGCGCGATAGGCCAATCCACCCGGGACACCCCGGGGCTACCCGCGTGGGAGCTGGCGCCGCCTCTCGTCCGGACTCCCGCTCCCGACTGAGAACTGCCGGACCCTAAGGCCGACGGCCTCGCCGCTGCGGAGCCGCACAGGCCCCGGCGGGCCCCGCGCGGCGGGGGCCCGCGGAACCCGAACGATGGGGTCGGCACGCCGCTCGGCACTTGGTGTCCAAGGACGCAGGCGGCCGACGCGCCGAGCCCGCTGGCGGCGACCCGCCCACCGCCGACGCACCCGGGCGGACTCGTGGCCGGAGGCGCACGCGCGCAGCCCCGGAGATACCAGGCCGCGGGACCCGCCCGCCCGCCGGGCACGTCGGCGCGAGGCTCCCACGGCCGATCGCCGAGCGGCGGCGCAGCGGTCCCCCCGAGCGCGGGAGGCCCCGAGCGCCCGTCCCGCCCCTCCTGCGGCCGCGCTGCTCGGGCGCGGGGTGCGGCACTGCAGTCCCCGGGCAGGCGCGGCCGGAAGCGGCGCACCACCCCCTCCCGCGCGCGCAGCGTGCGCCCCGTGCACGCCCCGGCCCCAGCCGGGGGCCGTCGGGGTCGGGCCGACGCCCGCCTGCTGGGCTCCGCGCGGGGCCACGAGCCCTTCCGGGCGGGGGGGCACGCGGTGCGGCACCGGGCGACACGGCCCCGCGCTCGCGGCGCGCGCACCCCTGCGGACGCCATCCGGGGCGCCGGCTGGGCCACCCGGAGGTACGCCCGGTCCGGCGGGGCTCCGGGACCAGCCCCGGACACCGTCGCGCGTGCCACACCGCGCGACACTCGCGACACAGGCGCATCCACCGGGGCACAACAGAGGATCGAGACCTGGGGCTACCCCGCGTGCGACGCGGCGCTCCGCGGCCGAACCCCACGCGGCACAGCCGCCGCGCCGCCGTAGGCCGGGCGGTCCGGCGAGGCCCCGCCGCCGACTCACCCTGGCCGGCCCCGCGGCCGCCGGCGGGGCCGCAACGCACCCGGCACCGCGGGCGGCCACACCCGCCGCGCCCGGAACGCCCTGCTCGGGCGCCGGGATGTCGGGCCGGGGGCGGATTACGCGCCGCCGCTGTCCCCTACCGCGCCCTCGCCGCGCCTCGGTCGCCGCGGGGCGTTCCTCGGCACCGCGGGTGGTGCACGACGCAGGCCGGGGGGAGGGGGCAACCCAGGGGGCCCCCCGCCGGAACCGGGGGACCGGACCCGGCCGCGGGCGGTGCTCCCGCTTGTGGCCCGGGGCACGGTGCGGGTGAGCCCCATGGCTCGCCGCCCCTCGGCCCGGGCCGGCCCGGGTAGCCGGCGCAGGGCGGCGGAACCAGGGGGGCGCGCTACTGATTGGCCGGCCCGGCGGCGTTGCCGCGAGGGTGCGACGAGTGCAGGTGGTCCGTGGCATCATCCTACCAACGGCGTGCCACGGGGGCGGGCCGGCCGTCCGGACGGTCTCTCCCCCCTGCCCGCGGCGTCTGGCCCGCGGGCCTCCGAGGCAGACCGCAGCGCCGGCATAGAGGGGCCTCGGGAGGGCGGTCCGAGGCCGGGCCGGCGCGCCCCCCGGCACCCTGGTGGGGCCCACCGCCGATTCCGCTCGAGGCAGCGGCCTGATCGCGGCGGGCACGCGGCTGGCATGCCCGGCCCCAAGCGGGCGGAGGCCTGCAGGCGAGGCCAGGTCACGCTCCACACCCGGCGGGCTGGGGGGGGCCCGGGGCGCGCGCACGCGGTCGGCTGCCCCCGGCGCGTGGCGGAGAGGCGGCGGGGGACATGGGATCCGACGGCGGGGTGGGCGCCGGCTGGCCCGAACCGCAGCCGTCGCGTGGGGGCGGATCCCTGAACACC--GGCGAGCCGGGCGGCGGCGACGGGGCGAGGAGCGGGACCGCCCCGGGTGGCGGCTGGCTGGTTGGCCCGCGGCGGTCCGCGGGCTTGACGGGCGCCGGTTCGCCGTAGGGCCGTCGCGGCGCAACGCGCCTGCGCGCTGACGCTGTATACGGATGCTCCCCCGGCGCCGGGAGCGTGCAGCTGGCGCGGGGGGCGTGGTTCGGGCCGTCGCACGGCCTCCCCCCGGGGGCCGGGGTGGCCCGCGGCCCTCTCTGCCGGCCCGCCGCGAGGGCGTGGACCCAGGCCCCCCCCGCCGTCAGCGGCGTAGGGCGGCAGGGGGAGAACTCCTCCTCGGTGCCAGGGGCTGCAGCCCATGGGCTGTAGCCTCGGCGCGACCCTGGGGCGCGCCCCCGGTGCTGAGGAGTGATTGCGGGGCGGCCGCCGGCGGGTCGTCCCGGCGGCGCCGGTCCCGGCATCCCCTGCCGACCTGGCCCGGTTACCCTTGCTCAGGCGAAGACTGAGGCCGGCCCATTCCGGCCGGGGGCCGCGCCTGCCAGCGGAGCGGGTGTGCCCGCGGCCAGGCGTGCGGGAGGGATTCGCCGGCGCGGCCCCAGGCGGCAAGGCAGGCGCACCCGGACCGGGGCGGGCGGGTCGGGGTCCGCGGGGGTGGCTCGTTGCGGTGGTCACCGCCGCGGGGGCGCCGCGGTGGGGGCCCGTCGGGCCGGACCTGGGCCGTCCTTCGCCGGCAGCGGAGGCCCGGGGCCGTGGCGCGGCATAGCGACATGCCGGCCGCTGCCGGCGGCGGGCGGCGGCCTAGGTGTCCCCGCGGGGCCGGCGGGCGGGGGTTGCGCGTCGCGCCAAGGGGCCCGGCGGTGGTGCGCGAGCGGTGACCGGGCCAGGGGCAGACGGGGCCGCCGGCGGGCGCTGACGCGCTCTTTTCGCGCGCGCGGCCGCGCAGGGCGTCACTGACGCGGCAGGGCTGCGACGCGCGCGGGAGGCGGCGTTCCGGCCCGGGCAGGGCGGCAGCCGTTACCCCGCGGGCACCCCAGAGGGCGGCGCGATGACGGGTCCGCCGTCGCGCCCCGCCACCCGGTGCGCGCGCGGGCCCTCCGCCGAGCCCCCCGGGTCCACGGGGCGCCGCCCGGCTGGCGGGGCCTGCGCGCCGGTCCGGGGACCCTCAAGCGTTCCTCAGCCCCGGACCCGATCCCGGAATGCCGGCCGTGTGCCAGTGAGTTCGGCGGCCGGCGGCCGAGCGCGGGGCTGCAGCTGGGGTTGACCCCCCTGGGGCGGGCGGGCGAGGCGCGGCCGCTGCCCGCCGGTCCCCCGGCGCCTTCCCCTCTGCCGCCCGCGCGCGGCGGCCTCCGGACCGGAGGGCTCAGCCCCCCGCCGAGCGGCCGCAGCGCCGCTCGTGGCCGCGGGATGGTGGCCCCCGCCGCGGCCGGGCTCACCGGAAAACAAGGGCGTCGGGTTCACTCCCCCCCTCACCCCCCGACCCAGCGGAGCGCGGGCCACCGCCCGCGCGCCCGGGCGCGCGCCGTGGGCCCCGGGGGCTAGGGAGGG"/>
                        <sequence id="seq_ARLP_08__2015__Ethiopia" taxon="ARLP_08__2015__Ethiopia" totalcount="4" value="AGGGGCGGCCCGGATGGCACCGCCGGA--CACCATGGGGCCCGCTCCTGATTGTCCGCGCAGGGGGGCGGCC-ACGC-CGGGGGGG-GGTCGGGGGCGGAGGGTGCG-GCGGGGGG-G--GGGGG-GTGCCCGAG-GTCCGGCCCCCAGGGGGGTCAAGCGG-CCCTGTGCTGGGACCGTACGCGGCGGTC-CCCGG-CCGTCCCGGGTG-CGGCTGACC-G-TGCCTCGCCCCCCCGCCCCCCACGAGC-A-CGCACGCGGCGAGCCCGCGCGGCCC-CC-GCCACCCG-GGGGACAGGCCCAG-GGCGCCGGCGCTCCCCGAC-ACCCCCAAACGGCC-CG-GA-CGGCGT--GG-TCCCGCGC-G-AC-A-GCCGC-TAGCGTGGC-C--C-G-C-CTACG-CGCTGGGGCG--GCCGGC--GGCTCGCCGCGACCCGACGCGCC-GCGC-GCCGACGT-CCGCGGTTGGGGCGCCGGCGCCG-AAGGGCGCCGACACAGTTGACCGC-GGCG-GCCGGTGGCGGG-AGGC-GCTAGTC-CCACCTG-GCCGAGCGGCGCGCCC-TCT-ACCG-GGCGCG-TAGG-CAATCCAT-GGGG-CGCCCC-GGGCTACCCGCGTGGGAGCTGGCGC--CCTCTC-TTCGGACTCCCG-TCCCGACGGAG-ACTGCCGGAC-CTA--GCCG-CGG-TTCGCCGCTGCG-AGCCGCAC-GGCCCCGGCGGGCCCCGCGC-GCGGGAGCCCGCGGAACCCGAACGATGGGGTCGGCACGCCGCTCGGCACTTGGTGTCCAAGGACGCAGGCGGC-GACGCGCCGAGCC-GCCGGC-GCGACCC-CCCACCGCCGACT-ACCCGGGCGGA-TCG-GG-CAG--GCGC-CGCGCGCAGCCCCGGAGATACCAGGCCGCGGG-C-CGCCCGCC-GCCGAGC-CGGCG-CGCGAGGCTCCCACG-CCGACCGC-GAGCGGCG-C-CAGCGGC-CCCC-GA-CGCG-GAGGCC--GAGCGCC-G-C-CGCCCCTCC-GCGG-CG-CC-GCT-G-GCG-GGG-TGCGGCACTGCAGTCCCC-GGCAG-CGCGGCCGGAAGC--AGTACCACC-CC-CCCGCGCGCGC-GCGTGCGCCC-G-G-ACGCCCCGGCCCCAGCCGGGGGTC-T-GG-G-CGGGCCAAC-CCCG---GCCGG-CT-CGCGC-GG-C-ACG-GCCCTTCCAGGC-GGGGGG-ACG-GGTGCGGCA-CGG-CGACAC-GCCCCGCGCTCGCGGCG-G-GCGCCCCTGCGG-CGCCATCCGGGGCTCCGG-TAGG-CACCC-GAGG-A-GCC-G-GCCGGCGGGGCTCC-G-ACCAGCCCCGGACACCGTCGCGCGTGCGACACCGCGC--CACTC--GACACAGGCGCATCCACTTGCGCACAGC-GAG-ATCGAGACCTGGGGCTA-CCCAC-TGCGAC---C-GCTCCGCGGCCGAACCCCACGCGGCACAGCCGCCGCGC-GCCGTAGGCCGGGCGGT-CG-CG-GGCCCC-CCGCCGACT----CT-GCCG-CC-CGCGGCCGCCGGCG-GGCCGCAACGCACCCGGCACCGCGGGCGGCC-CACCCGCCGCGCCCGGA-CGCCCTGCTCGGGCGCCG-GATGTCG-GC-GGGGGCGGATTACGCGCCGCCGCTGTCCCCTACCGC--C-TCGCC-CGC--C-GT-GCCGCG-GGCGTT--TCGGCACCGCG-GTGGTGCACGA-GCAGGCCGGGGGG-GGG-GCA-CCCAG-GGGCC-CC-GCCGGAACCGGGGGACCGGATCCGGCC-C-GGC-GT-CTC-CGCTTGTGGCCC-G-GTAC-GTG-GGG-GAGCCCCATGGCTC-CC-CC-CTCGGCCCGGGCCGGCCCAG-TAGCC-GCGCA--GCGGCGGAA-CAGG--GGC-CGCCA-CGATG-GCCG-CCCGGCGGCGTTGTCGC--GGGTGCGACGAGT-CA-GTGGCCC-TGG-GTCATC-TACCAA-GG-GTGCCACGGGGGCG---CGGC-GTCCGGCCGGT-T-TCCCCCCTGCCCGCGGCGTCTCGCCC-C--GCCTCCGA--CAGG-CGCAGCGCCGGCATAGAGGGGC-TCGGGA-GGCGGTC-GAGGCCGGGCCGGCGCGCCCCCCGGCACCCT-GTGGGGCCCACCGC-G--TCCGCTC-AGGCAGCG-CCTGATC--GGCGGGCAC-C-GCTGGCATGCC-GGCCCCAAGCGGGC-G-GGCCTGCAGGC-AGGCCAGGTCG--CTCCAC-C--GGC-GGCTGGGGGGGGCCCGGGG-G-GCGCACGCGA-CGGCTGCCCCCGGCG-GT-GC-GA-AGGC--CGGGGGACATGGGATCCGACGGCGGGGTGGGCGCCGGCTGG-CCGGACCGCAGCTGTCGCGTGGGGG-GGATCCTTGAACACC-GGGC-AG---GGCGGCGGCGACGGGT-GAGGAGCGGGA-CG-CCCGG-CG-CGGCT--CTGG-TG----ACGGC-GTCCGCGGGCTCGACGG-CGCCGGTTCGCCGTAGG-CCGTCGCGGC-CAACGCGCCTGCGCGCTGACGCTGTATACGGATGCTCCCC-GGCGCCGGGAGCG-GCAGCTGGCGCGGG-AGCGTGG-TCGGGCCGTCGCACG-CCTCCCC-CG-GG--CGG-GTGGCCCGCGGCC-TCT-TGCCGGCCCGCCGCGAGGGCG-GG-CCCAGGCCC-CCCCGCCATCAGCGGCGTAGGG-GGCAAGGGGAGAACTC--CCTCGGTG--AGGGGCTGC-GC-CATGGG--GTGACCTCGGCGCGAC-C-G--GCGC-CCCCCGGTGCTGAGGAGT--TTGCGGGGCGG-CGC-GGCGG---GTCCCGG---CGC-GGTC-CGGCATCCCCTGCC-A-CTGGC-CGG---CCCTTGCTCAAGCGAAGACTGAGGC-GGCCCAT-CCGGCCGGG--CC--GCCTG-CAGCGGAGCGGGT-TG--CGCGGCCAG-CGTGCGGGAG-GATTCG--AGCGCG-CCTCAGGCG-CC-GGCAG-CGCAC-CGGACCGGGGCGGGC-GG-CGGGGTCCGCGGGGGTGG-TCGTG-CGGTGGTCA-CGCCGCGGGGGCGCCGCGGTGGGGGCC---CGG-CC-GACCCGGGC-GTCCCTCGCC--CA-CGGAGGC-CGGGGCC-TGGCGCGGCATAGCG-CATGCCG-CCGCTGCCGGCGGCGGGCGGCGGCCTAG-T-TCCCC-CGGG-CCGGC-GGC-GGGGT---GCGCCGCG-CAAGGGACCCGGCGGTGG-GCGCGAG--GCG-CCG-GCCAGGGGCAGACGGGGCCG-C-GCG-GC----ACGCGCCCTT-TCGCGCGCGCGGCC-CGCAGGGC-TCACTGACGCGGCAGGG-TGCGACGCGCGCG-GAGGCGG-GTTCCG--CCG-GC-GGG-G--AGCCGTT-CCCCGCGGGCACCCCAG-GGGCGGCGCGAT-ACGGGTCCGCCGTCGCGCCCCGCCACCC---GCGCGCG-G--CCCTCCGCCGAGCCCCCCGGGTCCAC-GGGCGCCGCCCGGCT-G--GGGCCTGCGC-CCGGTCCGGGGAC---CAAGCGTTCCTCAGCCCCGGACCGGGTCCCG-AAT-CCGGC-GT--GCCAGTGAGTT-G--GGCCGGCGGCAGAGCGCGG-GCTGCAGCTGGGGTTGCCCCCCCTGGGGCGGGCGGG-GAGG-GCAGCCGCTGCC-GCCGGT-CCCCGGCGCCTTCCCC-CTG-CGCCCGCGCGCG-CGGCCGCC-GACCGGAGGGCTCAGTCCCCCGCCGAGCGGCCGAAG-GCCGCTCGTGGCCGCGGGATAGTG-CCCCCGCCGCGGCCGGGCTCACCAGAAAACAAGGGCGCCG-GC-CG--CCCCCCCTCACCCCCC-ACCCAGC---GCGCGGGCCACCTCC-GCGCGCCCGGGCGCGCGCCGTGGGCCCCGGGGGCTAGGGAGG-"/>
                        <sequence id="seq_ARLP_10__2015__Ethiopia" taxon="ARLP_10__2015__Ethiopia" totalcount="4" value="AGGGGCGGCCCGGGTGGCACCGCCGGACGCACCATGGGGCCCGCTCCTGATTGTCCGCACAGGGGGGCGGCCAACGCCCGGGGGGGCGGTCGGGGGCGGGGGGTGCGGGCGGGGGGGGGGGGGGGGGTACCCGAGGGCCCGGCCCCCAGAGGAATCAAGCGGCCCCTGTGCCGGGACCGTACGCGGCGGCCCCCCGGTCCGTTCCGGGTGCCGGCTGGCCTGCTGCCTCGCCCCCCCGCCCCCCACGAGCGAGCGCACGCGGCGAGTCCGCGCGGCCCGCCCGCCACCCGTGGGGACAGGCCCAGCGGTGCCGGCGCTCCCCGACGGCCCCCAAACGGCCCCGGGACCGGCGTCCGGGTCCCGCGCCACACGTGGCCGCCTAGCGTGGCGCAACGGCCGCTATGGCGCTGGGGCGGCGCCGGCCCGGTTCTCCGCGACGCGACGCGCCGGCGCCGCCGACGTGCCGCGGTTGGGGCGCCGGCGCCGCAAGGGCGCCGACACAGTTGACCGCCGGCGGGCCGGTGGCGGTGAGGCGGCTAGTCGCAACCTGCGCCGAGCGGCGCGCCCGTCTCACAGGGGCGCGATAGGCCAATCCACCCGGGACGCCCCGGGGCTACCCGCGTGGGAGCTGGCGCCGCCTCTCGTCCGGACTCCCGCTCCCGACTGAGAACTGACGGACCCTAAGGCCGACGGCTTCGCCGCTGCGGAGCCGCACAGGCCCCGGCGGGCCCCGCGCGGCGGGGGCCCGCGGAACCCGAAGAATGGGGTCGGCACGCCGCTCGGCACTTGGTGTCCAAGGACGCAGGCGGCCGACGCTCCGAGCCCGCTGGCGGCGACCCGCCCACCGCCGACGCACCCGGGCGGACTCGTGGCCAGAGGCGCACGCGCGCAGCCCCGGAGATACCAGGCCGCGGGACCCGCCCGCTCGCCGAGCACGTCGGCGCGAGGCTCCCCCGGCCGACCGCCGCGCGGCGGCGCAGCGGCCCCCCCGAGCGCGGGAGGCCCCGAGCGCCCGTCCCGCCCCTCCTGCAGCCGCGCTGCTCGGGCGCGGGGTGCGGCACTGCAGTCCCCGGGCAGGCGCGGCCGGAAGCGGCGCACCACCCCCTCCCGCGCGCGCAGCGTGCGCCCCGTGCACACCCCGACCCCAGCCGGGGGCCGTCGGGGTCGGGCCGACGCCCGCCTGCTGGGCTCCGGGCGGGGCCACGAGCCCTTCCGGGCGGGGGGGCACGCGGTGCGGCACCGGGCGACACGGCCCCGCGCTCGCGGCGCGCGCGCCCCTGCGGACGCCATCCGGGGCGCCGGCTGGGCCACCCGGAGGTACGCCCGGTCCGGCGGGGCTCCGGGACCAGCCCCGGACACCGTCGCGCGTGCCACACCGCGCGACACTCGCGACACAGGCGCATCCACCGGGGCACAGCAGAGGATCGAGACCTGGGGCTACCTCGCGTGCGACGCGGCGCTCCGCGGCCGAACCCCACGCGGCACAGCCGCCGCGCCGCCGTAGGCCGGGCGGTCCGGCGAGGCCCCGCCGCCGACTCACCCTGGCCGGCCCCGCGGCCGCCGGCGGGGCCGCAGCGCACCCGGCACCGCGGGCGGCCACACCCGCCGCGCCCGGAACGCCCTGCTCGGGCGCCGGGATGTCGGGCCGGGGGCGGATTACGCGCCGCCGCTGTCCCCTACCGCGCCCTCGCCGCGCCGCGGTCGCCGTGGGGCGTTCCTCGGCACCGCGGGTGGTGCACGACGCAGGCCGGGGGGAGGGGGCAACCCAGGGGGCCCCCCGCCGGAACCGGGGGACCGGACCCGGCCGCGGGCGGTGTTCCCGCTTGTGGCCCGGGGCACGGTGCGGGTGAGCCCCATGGCTCGCCGCCCCTCGGCCCGGGCCGGCCCGGGTAGCCGGCGCAGGGCGGCGGAATCAGGGGGGCGCGCTACTGATGGGCCGGCCCGGCGGCGTTGCCGCGAGGGTGCGACGAGTGCAGGTGGCCCGTGGCATCATCCTACCAACGGCGTGCCACGGGGGCGGGCCGGCCGTCCGGCCGGTCTCTCCCCCCTGCCCGCGGCGTCTGGCCCGCGGGCCTCCGAGGCAGACCGCAGCGCCGGCATAGAGGGGCCTCGGGAGGGCGGTCCGAGGCCGGGCCGGCGCGCCCCCCGGCACCGTGGTGGGGCCCACCGCCGATTCCGCTCGAGGCAGCGGCCTGATCGCGGCGGGCACGCGGCTGGCATGCCCGGCCCCAAGCGGTCGGAGGCCTGCAGGCGAGGCCAGGTCACGCTCCACACCCGGCGGGCTGGGGGGGGCCCGGGGCGCGCGCACGCGGTCGGCTGCCCCCGGCGCGTGGCGGAGAGGCGGCGGGGGACATGGGATCCGACGGCGGGGTGGGCGCCGGCTGGCCCGAACCGCAGCCGTCGCGTGGGGGCGGATCCCTGAACACCCGGGCGAGCCGGGCGGCGGCGACGGGGCGAGGAGCGGGACCGCCCCGGGTGGCGGCTGGCTGGTTGGCCCGCGGCGGTCCGCGGGCTCGACGGGCGCCGGTTCGCCGTAGGGCCGTCGCGGCGCAGCGCGCCTGCGCGCTGACGCTGTATACGGATGCTCCCCAGGCGCCGGGAGCGTGCAGCTGGCGCGGGGGGCGTGGTTCGGGCCGTCGCACGGCCTCCCCCCGGGGGCCGGGGTGGCCCGCGGCCCTCTCTGCCGGCCCGCCGCGAGGGCGTGGACCCAGGCCCCCCCCGCCGTCAGCGGCGTAGGGCGGCAGGGGGAGAACTCCTCCTCGGTGCCAGGGGCTGCAGCCCATGGGCTGTAGCCTCGGCGCGACCCTGAGGCGCGCCCCCGGTGCTGAGGAGTGATTGCGGGGCGGCCGCCGGCGGGGCGTCCCGGCGGCGCCGGTCCCGGCATCCCCTGCCGACCTGGCCCGGTTACCCTTGCTCAGGCGAAGACTGAGGCCGGCCCATTCCGGCCGGGGGCCGCGCCTGCCAGCGGAGCGGGTGTGCCCGCGGCCAGGCGTGCGGGAGGGATTCGCCGGCGCGGCCCCAGGCGGCAAGGCAGGCGCACCCGGACCGGGGCGGGCGGGTCGGGGTCCGCGGGGGTGGCTCGTGGCGGTGGTCACCGCCGCGGGGGCGCCGCGGTGGGGGCCCGTCGGGCCGGACCTGGGCCGTCCTTCGCCGGCAGCGGAGGCCCGGGGCCGTGGCGCGGCATAGCGACATGCCGGCCGCTGCCGGCGGCGGGCGGCGGCCTAGGTGTCCCCGCGGGGCCGGCGGGCGGGGGTTGCGCGTCGCGCCAAGGGGCCCGGCGGTGGTGCGCGAGCGGTGACCGGGCCAGGGGCAGACGGGGCCGCCGGCGGGCGCTGACGCGCCCTTTTCGCGCGCGCGGCCGCGCAGGGCGTCACTGACGCGGCAGGGCTGCGACGCGCGCGGGAGGCGGCGTTCCGGCCCGGGCAGGGCGGCAGCCGTTACCCCGCGGGCACCCCAGAGGGCGACGCGATGACGGGTCCGCCGTCGCGCCCCGCCACCCGGTGCGCGCGCGGGCCCTCCGCCGAGCCCCCCGGGTCCACGGGGCGCCGCCCGGCCGGCGGGGCCTACGCGCCAGTCCGGGGACCCTCAAGCGTTCCTCAGCCCCGGACCGGATCCCGGAACGCCGGCCGTGTGCCAGTGAGTTCGGCGGCCGGCGGCCGAGCGCGGGGCTGCAGCTTGGGTTGCCCCCCCTGGGGCGGGCGGGCGAGGCGCGGCCGCTGCCCGCCGGTCCCCCGGCGCCTTCCCCTCTGCCGCCCGCGCGCGGCGGCCTCCGGACCGGAGGGCTCAGCCCCCCGCCGAGCGGCCGCAGCGCCGCTCGTGGCCGCGGGATGATGGCCCCCGCCGCGGCCGGGCTCACCGGAAAACAAGGGCGTCGGGTTCACTCCCCCCCTCACCCCCCGACCCAGCGGAGCGCGGGCCACCGCCCGCGCGCCCGGGCGCGCGCCGTGGGCCCCGGGGGCTAGGGAGGG"/>
                        <sequence id="seq_ARLP_11__2015__Ethiopia" taxon="ARLP_11__2015__Ethiopia" totalcount="4" value="AGGGGCGGCCCGGGTGGCACCGTCGGACGCACCATGGGGCCCGCTCCTGATTGTCCGCGCAGGGGGGCGGCCAACGCCCGGGGGGGCGGTCGGGGGCGGGGGGTGCGGGCGGGGGGGGGGGGGGGGGTACCCGAGGGCCCGGCCCCCAGGGAAATCAAGCGGCCCCTGTGCCGGGACCGTACGCGGCGGCCCCCCGGTCCGTTCCGGGTGCCGGCTGGCCTGCTGCCTCGCCCCCCCGCCCCCCACGAGCGAGCGCACGCGGTGAGTCCGCGCGGCCCGCCCGCCACCCGTGGGGACAGGCCCAGCGGTGCCGGCGCTCCCCGACGGCCCCCAAACGGCCCCGGGACCGGCGTCCGGGTCCCGCGCCACACGAGGCCGCCTAGCGTGGCGCAACGGCCGCTATGGCGCTGGGGCGGCGCCGGCCCGGTTCGCCGCGACGCGACGCGCCGGCGCCGCCGACGTACCGCGGTTGGGGCGCCGGCGCCGCAAGGGCGCCGACACAGTTGACCGC-GGCGGGCCGGTGGCGGTGAGGCGGCTAGTCGCCACCTGCGCCGA-CGGCGCGCCCGTCTCACAGGGGCGCGATAGGCCAATCCACCCGGGACGCCCCGGGGCTACCCGCGTGGGAGCTGGCGCCGCCTCTCGTCCGGACTCCCGCTCCCGACTGAGAACTGCCGGACCCTAAGGCCGACGGCTTCGCCGCTGCGGAGCCGCACAGGCCCCGGCGGGGCCCGCGCGGCGGGGGCCCGCGGAACCCGAACGATGGGGTCGGCACGCCGCTCGGCACTTGGTGTCCAAGGACGCAGGCGGCCGACGCGCCGAGCCCGCTGGCGGCGACCCGCCCACCGCCGACGCACCCGGGCGGACTCGTGGCCGGAGGCGCACGCGCGCAGCCCCGGAGATACCAGGCCGCGGGACCCGCCCGCCCGCCGGGCACGTCGGCGCGAGGCTCCCACGGCCGATTGCCGAGCGGCGGCGCAGCGGTCCCCCCGAGCGCGGGAGGCCCCGAGCGCCCGTCCCGCCCCTCCTGCGGCCGCGCTGCTCGGGCGCGGGGTGCGGCACTGCAGTCCCCGGGCAGGCGCGGCCGGAAGCGGCGCACCACCCCCTCCCGCGCGCGCAGCGTGCGCCCCGTGCACGCCCCGGCCCCAGCCGGGGGCCGTCGGGGTCGGGCCGACGCCCGCCTGCTGGGCTCCGCGCGGGGCCACGAGCCCTTCCGGGCGGGGGGGCACGCGGTGCGGCACCGGGCGACACGGCCCCGCGCTCGCGGCGCGCGCACCCCTGCGGACGCCATCCGGGGCGCCGGCTGGGCCACCCGGAGGTACGCCCGGTCCGGCGGGGCTCCGGGACCAGCCCCGGACACCGTCGCGCGTGCCACACCGCGCGACACTCGCGACACAGGCGCATCCACCGGGGCACAACAGAGGATCGAGACCTGGGGCTACCCCGCGTGCGACGCGGCGCTCCGCGGCCGAACCCCACGCGGCACAGCCGCCGCGCCGCCGTAGGCCGGGCGGTCCGGCGAGGCCCCGCCGCAACCTCACCCTGGCCGGCCCCGCGGCCGCCGGCGGGGCCGCAACGCACCCGGCACCGCGGGCGGCCACACCCGCCGCGCCCGGAACGCCCTGCTCGGGCGCCGGGATGTCGGGCCGGGGGCGGATTACGCGCCGCCGCTGTCCCCTACCGCGCCCTCGCCGCGCCTCGGTCGCCGCGGGGCGTTCCTCGGCACCGCGGGTGGTGCACGACGCAGGCCGGGGGGAGGGGGCAACCCAGGGGGCCCCCCGCCGGAACCGGGGGACCGGACCCGGCCGCGGGCGGTGCTCCCGCTTGTGGCCCGGGGCACGGTGCGGGTGAGCCCCATGGCTCGCCGCCCCTCGGCCCGGGCCGGCCCGGGTAGCCGGCGCAGGGCGGCGGAACCAGGGGGGCGCGCTACTGATTGGCCGGCCCGGCGGCGTTGCCGCGAGGGTGCGACGAGTGCAGGTGGCCCGTGGCATCATCCTACCAACGGCGTGCCACGGGGGCGGGCCGGCCGTCCGGACGGTCTCTCCCCCCTGCCCGCGGCGTCTGGCCCGCGGGCCTCCGAGGCAGACCGCAGCGCCGGCATAGAGGGGCCTCGGGAGGGCGGTCCGAGGCCGGGCCGGCGCGCCCCCCGGCACCCTGGTGGGGCCCACCGCCGATTCCGCTCGAGGCAGCGGCCTGATCGCGGCGGGCACGCGGCTGGCATGCCCGGCCCCAAGCGGGCGGAGGCCTGCAGGCGAGGCCAGGTCACGCTCCACACCCGGCGGGCTGGGGGGGGCCCGGGGCGCGCGCACGCGGTCGGCTGCCCCCGACGCGTGGCGGAGAGGCGGCGGGGGACATGGGATCCGACGGCGGGGTGGGCGCCGGCTGGCCCGAACCGCAGCCGTCGCGTGGGGGCGGATCCCTGAACACCCGGGCGAGCCGGGCGGCGGCGACGGGGCGAGGAGCGGGACCGCCCCGGGTGGCGGCTGGCTGGTTGGCCCGCGGCGGTCCGCGGGCTTGACGGGCGCCGGTTCGCCGTAGGGCCGTCGCGGCGCAACGCGCCTGCGCGCTGACGCTGTATACGGATGCTCCCCCGGCGCCGGGAGCGTGCAGCTGGCGCGGGGGGCGTGGTTCGGGCCGTCGCACGGCCTCCCCCCGGGGGCCGGGGTGGCCCGCGGCCCTCTCTGCCGGCCCGCCGCGAGGGCGTGGACCCAGGCCCCCCCCGCCGTCAGCGGCGTAGGGCGGCAGGGGGAGAACTCCTCCTCGGTGCCAGGGGCTGCAGCCCATGGGCTGTAGCCTCGGCGCGACCCTGGGGCGCGCCCCCGGTGCTGAGGAGTGATTGCGGGGCGGCCGCCGGCGGGTCGTCCCGGCGGCGCCGGTCCCGGCATCCCCTGCCGACCTGGCCCGGTTACCCTTGCTCAGGCGAAGACTGAGGCCGGCCCATTCCGGCCGGGGGCCGCGCCTGCCAGCGGAGCGGGTGTGCCCGCGGCCAGGCGTTCGGGAGGGATTCGTCGGCGCGGCCCCAGGCGGCAAGGCAGGCGCACCCGGACCGGGGCGGGCGGGTCGGGGTCCGCGGGGGTGGCTCGTGGCGGTGGTCACCGCCGCGGGGGCGCCGCGGTGGGGGCCCGTCGGGCCGGACCTGGGCCGTCCTTCGCCGGCAGCGGAGGCCCGGGGCCGTGGCGCGGCATAGCGACATGCCGGCCGCTGCCGGCGGCGGGCGGCGGCCTAGGTGTCCCCGCGGGGCCGGCGGGCGGGGGTTGCGCGTCGCGCCAAGGGGCCCGGCGGTGGTGCGCGAGCGGTGACCGGGCCAGGGGCAGACGGGGCCGCCGGCGGGCGCTGACGCGCTCTTTTCGCGCGCGCGGCCGCGCAGGGCGTCACTGACGCGGCAGGGCTGCGACGCGCGCGGGAGGCGGCGTTCCGGCCCGGGCAGGGCGGCAGCCGTTACCCCGCGGGCACCCCAGAGGGCGGCGCGATGACGGGTCCGCCGTCGCGCCCCGCCACCCGGTGCGCGCGCGGGCCCTCCGCCGAGCCCCCCGGGTCCACGGGGCGCCGCCCGGCTGGCGGGGCCTGCGCGCCGGTCCGGGGACCCTCAAGCGTTCCTCAGCCCCGGACCGGATCCCGGAATGCCGGCCGTGTGCCAGTGAGTTCGGCGGCCGGCGGCCGAGCGCGGGGCTGCAGCTGGGGTTGACCCCCCTGGGGCGGGCGGGCGAGGCGCGGCCGCTGCCCGCCGGTCCCCCGGCGCCTTCCCCTCTGCCGCCCGCGCGCGGCGGCCTCCGGACCGGAGGGCTCAGCCCCCCGCCGAGCGGCCGCAGCGCCGCTCGTGGCCGCGGGATGGTGGCCCCCGCCGCGGCCGGGCTCACCGGAAAACAAGGGCGTCGGGTTCACTCCCCCCCTCACCCCCCGACCCAGCGGAGCGCGGGCCACCGCCCGCGCGCCCGGGCGCGCGCCGTGGGCCCCGGGGGCTAGGGAGGG"/>
                        <sequence id="seq_ARLP_12__2015__Ethiopia" taxon="ARLP_12__2015__Ethiopia" totalcount="4" value="AGGGGCGGCCCGGGTAGCACCGCCGGACGCACCAAGGGGCCCGCTCCTGATTGTCCGCGCAGGGGGGCGGCCAACGCCCGGGGGGGCGGTCGGGGGCGGGGGGTGCGGGCGGGGGGGGGGGGGGGGGTGCCCGAGGGCCCGGCCCCCAGGGGGGTCAAGCGGCCCCTGTGCTGGGACCGTACGCGGCGGTCCCCCGGTCCGTCCCGGGTGCCGGCTGGCCTGCTGCCTCGCCCCCCCGCCCCCCACGAGCGAGCGCACGCGGCGAGCCCGCGCGGCCCGCCCGCCACCCGTGGGGACAGGCCCAGCGGCGCCGGCGCTCCCCGACGACCCCCAAACGGCCCCGGGACCGGCGTCCGGGTCCCGCGCCGCACGAGGCCGCCTAGCGTGGCGCAACGGCCGCTACGGCGCTGGGGCGGCGCCGGCCCGTCTCGCCGCGACGCGACGCGCCGGCGCCGCCGACGTGCCGCGGTTGGGGCGCCGGCGCCGCAAGGGCGCCGACACAGTTGACCGCCGGCGGGCCGGTGGCGGGGAGGCGGCTAGTCGCCACCTGCGCCGAGCGGCGCGTCCGTCTCACCGGGGCGCGATAGGCCAATCCACCCGAGACGCCCCGGGGCTACCCGCGTGGGAGCTGGCGCCGCCTCTCGTTCGGACTCCCGCTCCCGACTGAGAATTGCCGGACCCTAAGGCCGACGGCTTCGCCGCTGCGGAGCCGCACAGGCCCCGGCGGGCCCCGCGCGGCGGGGGCCCGCGGAACCCGAAGGATGGGGTCGGCACGCCGCTCGGCACTTGGTGTCCAAGGACGCAGGCGGCCGACGCGCCGAGCCCGCCGGCGGCGACCCGCCCACCGCCGACTCACCCGGGCGGACTCGTGGCCAGAGGCGCACGCGCGCAGCCCCGGAGATACCAGGCCGCGGGACCCGCCCGCCCGCCGAGCACGGCGGCGCGAGGCTCCCACGGCCGACCGCCGAGCGGCGGCGCAGCGGCCCCCCCGAGCGCGGGAGGCCCCGAGCGCCCGTCCCGCCCCTCCTGCGGCCGCGCTGCTCGGGCGCGGGGTGCGGCACTGCAGTCCCCGGGCAGGCGCGGCCGGAAGCGGAGCGCCACCCCCTCCCGCGCGCGCAGCGTGCGCCCCGTGCACGCCCCGGCCCCAGCCGGGGGTCGTCGGGGTCGGGCCAACGCCCGCCTGCTGGGCTCCGCGCAGGGCCACGAGCCCTTCCAGGCGGGGGGGCACGCGGTGCGGCACCGGGCGACACGGCCCCGCGCTCGCGGCGCGCGCGCCCCTGCGGACGCCATCCGGGGCTCCGGCTGGGCCACCCGGAGGTACGCCCGGGCCGGCCGGGCTCCGGGACCAGCCCCGGACACCGTCGCGCGTGCCACACCGCGCGACACTCGCGACACAGGCGCATCCACTGGCGCACAGCAGAGGATCGAGACCTGGGGCTACCCCGCGTGCGACGCGGCGCTCCGCGGCCGAACTCCACGCGGCACAGCCGCCGCGCCGCCGTAGGCCGGGCGGTCCGGCGAGGCCCCGCCGCCGACTCACCCTGGCCTGCCCCGCGGCCGCCGGCGGGGCCGTAACGCACCCGGCACCGCGGGCGGCCACACCCGCCGCGCCCGGAACGCCCTGCTCGGGCGCCGGGATGTCGGGCCGGGGGCGGATTACGCGCCGCCGCTGTCCCCTACCGCGCCCTCGCC-CGCTTCGGTCGCCGCGGGGCGTTCCTCGGCACCGCGGGTGGTGCACGACGCAGGCCGGGGGGAGGGGGCAACCCAGGGGGCCCCCCGCCGGAACCGGGGGACCGGATCCGGCCGCGGGCGGTGCTCCCGCTTGTGGCCCGGGGCACGGTGCGGGTGAGCCCCATGGCTCGCCGCCCCTCGGCCCGGGCCGGCCCAGGTAGCCGGCGCAGGGCGGCGGAACCAGGGGGGCGCGCCACCGATGGGCCGGCCCGGCGGCGTTGCCGCGAGGGTGCGACGAGTGCAGGTGACCCGTGGCATCATCCTACCAACGGCGTGCCACGGGGGCGGGCCGGCCGTCCGGCCGGTCTCTCCCCCCTGCCCGCGGCGTCTCGCCCGCGGGCCTCCGAGGCAGGCCGCAGCGCCGGCATAGAGGGGCCTCGGGAGGGCGGTCCGAGGCCGGGCCGGCGCGCCCCCCGGCGCCCTGGTGGGGCCCACCGCCGATTCCGCTCGAGGCAGCGGCCTGATCGCGGCGGGCACGCGGCTGGCATGCCCGGCCCCAAGCGGGCGGAGGCCTGCAGGCGAGGCCAGGTCGCGCTCCACACCCGGCGGGCTGGGGGGGGCCCGGGGCGCGCGCACGCGATCGGCTGCCCCCGGCGCGTGGCGGAGAGGCGGCGGGAGACATGGGATCCGACGGCGGGGTGGGCGCCGGCTGGCCCGGACCGCAGCCGTCGCGTGGGGGCGGATCCTTGAACACCCGGGCGAGCCGGGCGGCGGCGACGGGTCGAGGAGCGGGACCGCCCCGGGTGGCGGCTGGCTGGTTGGCCGACGGCGGTCCGCGGGCTCGACGGGCGCCGGTTCGCCGTAGGGCCGTCGCGGCGCAACGCGCCTGTGCGCTGACGCTGTATACGGATGCTCCCCCGGCGCCGGGAGCGTGCAGCTGGCGCGGGGGGCGTGGTTCGGGCCGTCGCACGGCCTCCCCCCGGGGGCCGGGGTGGCCCGCGGCCCTCTCTGCCGGCGCGCCGCGAGGGCGTGGACCCAGGCCCCCCCCGCCATCAGCGGCTTAGGGCGGCAGGGGGAGAACTCCTCCTCGGTGCCAGGGGCTGCAGCCCATGGGCTGTGGCCTCGGCGCGACCCTGGGGCGCGCCCCCGGTGCTGAGGAGTGATTGCGGGGCGGCCGCCGGCGGGGCGTCCCGGCGGCGCCAGTCCCGGCATCCCCTGCCGACCTGGCCCGGTTACCCTTGCTCAGGCGAAGACTGAGGCCGGCCCATTCCGGCCGGGGGCCGCGCCTGCCAGCGGAGCGGGTGTGCCCGCGGCCAGGCGTGCGGGAGGGACTCGCCGGCGCGGCCCCAGGCGGCCAGGCAGGCGCACCCGGACCGGGGCGGGCGGGTCGGGGTCCGCGGGGGTGGCTCGTGGCGGTGATCACCGCCGCGGGGGCGCCGCGGTGGGGGCCCGTCGGGCCGGACCCGGGCCATCCCTCGCCGGCAGCGGAGGCCCGGGGCCGTGGCGCGGCATAGCGACATGCCGGCCGCTGCCGGCGGCGGGCGGCGGCCTAGGTGTCCCCGCGGGGCCGGCGGGCGGGGGTCGCGCGCCGCGCCAAGGGACCCGGCGGTGGTGCGCGAGCGGCGACCGGGCCAGGGGCAGACGGGGCCGCCGGCGGGCAAACACGCGCCCTTTTCGCGCGCGCGGCCGCGCAGGGCGTCACTGACGCGGCAGAGCTGCGACGCGCGCGGGAGGCGGCGTTCCGGCCCGGGCAGGGCGGCAGCCGTTACCCCGCGGGCATCCCAGAGGGCGGCGCGATGACGGGTCCGCCGTCGCGCCCCGCCACCCGGTGCGCGCGCGGGCCCTCCGCCGAGCCCCCCGGGTCCACGGGGCGCCGCCCGGCTGGCGGGGCCTGCGCGCCGGTCCGGGGACCCCCAAGCGTTCCTCAGCCCCGGACCGGATCCCGGAATGCCGGCCGTGTGCCAGTGAGTGCGGCGGCCGGCGGCAGAGCGCGGGGCTGCAGCTGGGGTTGCCCCCCCTGGGGCGGGCGGGCGAGGCGCGGCCGCTGCCCGCCGGTCCCCCGGCGCCTTCCCCTCTGCCGCCCGCGCGCGGCGACCGCCGGACCGGAGGGCTCAGCCCCCCGCCGAGCGGCCGAAGCGCCGCTCGTGGCCGCGGGATGGTGACCCCCGCCGCGGCCGGGCTCACCGGAAAACAAGGGCGCCGGGCCCGCTCCCCCCCTCACCCCCCGACCCAGCGGAGCGCGGGCCACCGCCCGCGCGCCCGGGCGCGCGCCGTGGGCCCCGGGGGCTAAGGAGGG"/>
                        <sequence id="seq_ARLP_13__2015__Ethiopia" taxon="ARLP_13__2015__Ethiopia" totalcount="4" value="AGGGGCGGCCCGGGTGGCACCGCCGGACGCACCATGGGGCCCGCTCCTGATTGTCCGCACAGGGGGGCGGCCAACGCCCGGGGGGGCGGTCGGGGGCGGGGGGTGCGGGCGGGGGGGGGGGGGGGGGTACCCGAGGGCCTGGCCCCCAGAGGAATCAAGCGGCCCCTGTGCCGGGACCGTACGCGGCGGCCCCCCGGTCCGTTCCGGGTGCCGGCTGGCCTGCTGCCTCGCCCCCCCGCCCCCCACGAGCGAGCGCACGCGGCGAGTCCGCGCGGCCCGCCCGCCACCCGTGGGGACAAGCCCAGCGGTGCCGGCGCTCCCCGACGGCCCCCAAACGGCCCCGGGACCGGCGTCCGGGTCCCGCGCCACACGAGGCCGCCTAGCGTGGCGCAACGGCCGCTATGGCGCTGGGGCGGCGCCGGCCCGGTTCTCCGCGACGCGACGCGCCGGCGCCGCCGACGTGCCGCGGTTGGGGCGCCGGCGCCGCAAGGGCGCCGACACAGTTGACCGC-GGCGGGCCGGTGGCGGTGAGGCGGCTAGTCGCAACCTGCGCCGAGCGGCGCGCCCGTCTCACAGGGGCGCGATAGGCCAATCCACCCGGGACGCCCCGGGGCTACCCGCGTGGGAGCTGGCGCCGCCTCTCGTCCGGACTCCCGCTCCCGACTGAGAACTGACGGACCCTAAGGCCGACGGCTTCGCCGCTGCGGAGCCGCACAGGCCCCGGCGGGCCCCGCGCGGCGGGGGCCCGCGGAACCCGAAGAATGGGGTCGGCACGCCGCTCGGCACTTGGCGTCCAAGGACGCAGGCGGCCGACGCTCCGAGCCCGCTGGCGGCGACCCGCCCACCGCCGACGCACCCGGGCGGACTCGTGGCCAGAGGCGCACGCGCGCAGCCCCGGAGATACCAGGCCGCGGGACCCGCCCGCTCGCCGAGCACGTCGGCGCGAGGCTCCCCCGGCCGACCGCCGAGCGGCGGCGCAGCGGCCCCCCCGAGCGCGGGAGGCCCCGAGCGCCCGTCCCGCCCCTCCTGCAGCCGCGCTGCTCGGGCGCGGGGTGCGGCACTGCAGTCCCCGGGCAGGCGCGGCCGGAAGCGGCGCACCACCCCCTCCCGCGCGCGCAGCGTGCGCCCCGTGCACACCCCGACCCCAGCCGGGGGCCGTCGGGGTCGGGCCGACGCCCGCCTGCTGGGCTCCGGGCGGGGCCACGAGCCCTTCCGGGCGGGGGGGCACGCGGTGCGGCACCGGGCGACACGGCCCCGCGCTCGCGGCGCGCGCGCCCCTGCGGACGCCATCCGGGGCGCCGGCTGGGCCACCCGGAGGTACGCCCGGTCCGGCGGGGCTCCGGGACCAGCCCCGGACACCGTCGCGCGTGCCACACCGCGCGACACTCGCGACACAGGCGCATCCACCGGGGCACAGCAGAGGATCGAGACCTGGGGCTACCTCGCGTGCGACGCGGCGCTCCGCGGCCGAACCCCACGCGGCACAGCCGCCGCGCCGCCGTAGGCCGGGCGGTCCGGCGAGGCCCCGCCGCCGACTCACCCTGGCCGGCCCCGCGGCCGCCGGCGGGGCCGCAACGCACCCGGCACCGCGGGCGGCCACACCCGCCGCGCCCGGAACGCCCTGCTCGGGCGCCGGGATGTCGGGCCGGGGGCGGGTTACGCGCCGCCGCTGTCCCCTACCGCGCCCTCGCC-CGCCGCGGTCGCCGCGGGGCGTTCCTCGGCACCGCGGGTGGTGCACGACGCAGGCCGGGGGGAGGGGGCAACCCAGGGGGCCCCCCGCCGGAACCGGGGGACCGGACCCGGCCGCGGGCGGTGTTCCCGCTTGTGGCCCGGGGCACGGTGCGGGTGAGCCCCATGGCTCGCCGCCCCTCGGCCCGGGCCGGCCCGGGTAGCCGGCGCAGGGCGGCGGAATCAGGGGGGCGCGCTACTGATGGGCCGGCCCGGCGGCGTTGCCGCGAGGGTGCGACGAGTGCAGGTGGCCCGTGGCATCATCCTACCAACGGCGTGCCACGGGGGCGGGCCGGCCGTCCGGCCGGTCTCTCCCCCCTGCCCGCGGCGTCTGGCCCGCGGGCCTCCGAGGCAGACCGCAGCGCCGGCATAGAGGGGCCTCGGGAGGGCGGTCCGAGGCCGGGCCGGCGCGCCCCCCGGCACCGTGGTGGGGCCCACCGCCGATTCCGCTCGAGGCAGCGGCCTGATCGCGGCGGGCACGCGGCTGGCATGCCCGGCCCCAAGCGGGCGGAGGCCTGCAGGCGAGGCCAGGTCACGCTCCACACCCGGCGGGCTGGGGGGGGCCCGGGGCGCGCGCACGCGGTCGGCTGCCCCCGGCGCGTGGCGGAGAGGCGGCGGGGGACATGGGATCAGACGGCGGGGTGGGCGCCGGCTGGCCCGAACCGCAGCCGTCGCGTGGGGGCGGATCCCTGAACACCCGGGCGAGCCGGGCGGCGGCGACGGAGCGAGGAGCGGGACCGCCCCGGGTGGCGGCTGGCTGGTTGGCCCGCGGCGGTCCGCGGGCTCGACGGGCGCCGGTTCGCCGTAGGGCCGTCGCGGCGCAGCGCGCCTGCGCGCTGACGCTGTATACGGATGCTCCCCCGGCGCCGGGAGCGTGCAGCTGGCGCGGGGGGCGTGGTTCGGGCCGTCGCACGGCCTCCCCCCGGGGGCCGGGGTGGCCCGCGGCCCTCTCTGCCGGCCCGCCGCGAGGGCGTGGACCCAGGCCCCCCCCGCCGTCAGCGGCGTAGGGCGGCAGGGGGAGAACTCCTCCTCGGTGCCAGGGGCTGCAGCCCATGGGCTGTAGCCTCGGCGCGACCCTGAGGCGCGCCCCCGGTGCTGAGGAGTGATTGCGGGGCGGCCGCCGGCGGGGCGTCCCGGCGGCGCCGGTCCCGGCATCCCCTGCCGACCTGGCCCGGTTACCCTTGCTCAGGCGAAGACTGAGGCCGGCCCATTCCGGCCGGGGGCCGCGCCTGCCAGCGGAGCGGGTGTGCCCGCGGCCAGGCGTGCGGGAGGGATTCGCCGGCGCGGCCCCAGGCGGCAAGGCAGGCGCACCCGGACCGGGGCGGGCGGGTCGGGGTCCGCGGGGGTGGCTCGTGGCGGTGGTCACCGCCGCGGGGGCGCCGCGGTGGGGGCCCGTCGGGCCGGACCTGGGCCGTCCTTCGCCGGCAGCGGAGGCCCGGGGCCGTGGCGCGGCATAGCGACATGCCGGCCGCTGCCGGCGGCGGGCGGCGGCCTAGGTGTCCCCGCGGGGCCGGCGGGCGGGGGTTGCGCGTCGCGCCAAGGGGCCCGGCGGTGGTGCGCGAGCGGTGACCGGGCCAGGGGCAGACGGGGCCGCCGGCGGGCGCTGACGCGCCCTTTTCGCGCGCGCGGCCGCGCAGGGCGTCACTGACGCGGCAGGGCTGCGACGCGCGCGGGAGGCGGCGTTCCGGCCCGGGCAGGGCGGCAGCCGTTACCCCGCGGGCACCCCAGAGGGCGACGCGATGACGGGTCCGCCGTCGCGCCCCGTCACCCGGTGCGCGCGCGGGCCCTCCGCCGAGCCCCCCGGGTCCACGGGGCGCCGCCCGGCCGGCGGGGCCTACGCGCCAGTCCGGGGACCCTCAAGCGTTCCTCAGCCCCGGACCGGATCCCGGAACGCCGGCCGTGTGCCAGTGAGTTCGGCGGCCGGCGGCCGAGCGCGGGGCTGCAGCTTGGGTTGCCCCCCCTGGGGCGGGCGGGCGAGGCGCGGCCGCTGCCCGCCGGTCCCCCGGCGCCTTCCCCTCTGCCGCCCGCGCGCGGCGGCCTCCGGACCGGAGGGCTCAGCCCCCCGCCGAGCGGCCGCAGCGCCGCTCGTGGCCGCGGGATGATGGCCCCCGCCGCGGCCGGGCTCACCGGAAAACAAGGGCGTCGGGTTCACTCCCCCCCTCACCCCCCGACCCAGCGGAGCGCGGGCCACCGCCCGCGCGCCCGGGCGCGCGCCGTGGGCCCCGGGGGCTAGGGAGGG"/>
                        <sequence id="seq_ARLP_14__2015__Ethiopia" taxon="ARLP_14__2015__Ethiopia" totalcount="4" value="AGGGGCGGCCCGGGTGGTACCGCCGAACGCATCATGGGGTCCGCTCCTGATTGTCCGCGCAAGGGAGCGGCCGACGCCCGGGGGGGCGGCCGGGGGCAGGGGGTGCGGGCGGGGGGGGGGGGGGGGGTGCCTGAGGGCCCGGCCCCCAGGGGGGTCAAGCGGCCCCTGTGCTGGGACCGTACGCGGCGGCCCCCCGGTCCGTCCCGGGTGCCGGCTGGCCTGCTGCCTCGCCCCCCCGCCCCCCACGAGCGAGCGCACGCGGCGAGCCCGCGCGGCCCGCCCGCCACCCGTGGGAACAGGCCCAGCGGCGCCGGCGCTCCCCGACGACCCCCAAACGGCCCCGGGACCGGCGTCCGGGTCCCGCGCCGCACGAGGCCGCCTAGCGTGGCGCAACGGCCGCTACGGCGCTGGGGCGGCGCCGGCCCGGCTCGCCGCGACGTGACGCGCCGGCGCCGCCGACGTGCCGCGGTTGGGGCGCCGGCGCCGCAAGGGAGCCGACACAGTTGACCGCCGGCGGGCCGGTGGCGGGGAGGCGGCTAGTCGCCACCTGCGCCGA-CGGCGCGCCCGTCTCGCCGCGGCGCGATAGGCCAATCCACCCGGGACGCCCCGGGGCTACCCGCGTGGGAGCTGGCGCCGCCTCTCGTCCGGACTCCCGCTCCCGACTGAGAACTGCCGGACCCTACGGCCGACGGCTGCGCCGCTGCGGAGCCGCACAGGCCCCGGCGGGCCCCGCGCGGCGGGGGCCCGCGGAACCCGAAGGATGGGGTCGGCACGCCGCTCGGCACTTGGTGTCCAAGGACGCAGGCGGCCGACGCGCCGAGCCCGCCGGCGTCGACCCGCCCACCGCCGGCGCACCCGGGCGGACTCGTGGCCAGAGGCGCACACGCGCAGCCCCGGAGATACCAGGCCGCGGGACCCGCCCGCCCGCCGAGCACGGCGGCGCGAGGCTCCCACGGCCGACCGCCGAGCGGCGGCGCAGCGGCCCCCCCGAGCGCGGGAGGCCCCGAGCGCCCGTCCCGCCCCTCCTGCGGCCGCGCTGCTCGGGCGCGGGGTGCGGCACTGCAGTCCCCGGGCAGGCGCGGCCGGAAGCGGAGCACCACCCCCTCCCGCGCGCGCAGCGTGCGCCCCGTGCACGCCCCGGCCCCAGCCGGGGGCCGTCGGGGTCGGGCCGACGCCCGCCTGCTGGGCTCCGCGCAGGGCCACGAGCCCTTCCGGGCGGGGGGGCACGCGGTGCGGCACCGGGCGACACGGCCCCGCGCTCGCGGCGCGCGCGCCCCTGCGGACGCCATCCGGGGCGCCGGCTGGGCCACCCGGAGGTACGCCCGGGCCGGCGGGGCTCCGGGACCAGCCCCGGACACCGTCGTGCGTGCCACGCCGCGCGACACTCGCGACACAGGCGCATCCACTGGCGCACAGCAGAGGATCGAGACCTGGGGCTACCCCGCGGGCGACGCGGCGCTCCGCGGCCGAACCCCACGCGGCACAGCCGCCGCGCCGCAGTAGGCCGGGCGGTCCGGCGAGGCCCCGCCGCCGACTCACCCTGGCCGGCCCCGCGGCCGCCGGCGGGGCCGCAACGCACCCGGCACCGCGGGCGGCCACACCCGCCGCGCCCGGAACGCCCTGCTCGGGCGCCGGGATGTCGGGCCGGGGGCGGATTACGCGCCGCCGCTGTCCCCTACCGGGCCCTCGCCGCGCCTCGGTCGCCGCGGGGCGTTCCTCGGCACCGCGGGTGGTGCACGACGCAGGCCGGGGGGAGGGGGCAACCCAGGGGGCCCCCCGCCGGAACCGGGGGACCGGATCCGGCCGCGGGCGGTGCTCCCGCTTGTGGCCCGGGGCACGGTGCGGGTGAGCCCCATGGCTCGCCGCCCCTCGGCCCGGGCCGGCCCAGGTAGCCGGCGCAGGGCGGCGGAACCAGGGGGGCGCGCCACCGATGGGCCGGCCCGGCGGCGTTGCCGCGAGGGTGCGACGAGTGCAGGTGGCCCGTGGCATCATCCTGCCAACGGCGTGCCACGGGGGCGGGCCGGCCGTCCGGCCGGTCTCCCCCCCCTGCCCGCGGCGTCTCGCCCGCGGGCCTCCGAGGCAGGCCGCAGCGCCGGCATAGAGGGGCCTCGGGAGGACGGTCCGAGGTCGGGCCGGCGCGCCCCCCGGCACCCTGGTGGGGCCCACCGCCGATTCCGCTCGAGGCAGCGGCCTGATCGCGGCGGGCACGCGGCTGGCATGCCCGGCCCCAAGCGGGCGGAGGCCTGCAGGCGAGGCCAGGTCGCGCTCCACACCCGGCGGGCTGGGGGGGGCCTGGGGCGCGCGCACGCGGTCGGCTGCCCCCGGCGCGTGGCGGAGAGGCGGCGGGGGACATGGGATCCGACGGCGGGGTGGGCGCCGGCTGGCCCGGACCGCAGCCGTCACGTGGGGGCGGATCCCTGAACACC-GGGCGAGCCGGGCGGCGGCGACGGGGCGAGGAGCGGGACCGCCCCGGGTGGCGGCTGGCTGGTTGGCCCGCGGCGGTCCGCGGGCTCGACGGGCGCCGGTTCGCCGTAGGGCCGTCGCGGCGCAACGCGCCTGCGCGCTGACGCTGTATACGGATGCTCCCCCGGCGCCGGGAGCGTGCAGCTGGCGCGGGGGGCGTGGTTCGGGCCGTCGCACGGCCTCCCCCCGGGGGCCGGGGTGGCCCGCGGCCCTCCCTGCCGGCCCGCCGCGAGGGCGTGGACCCAGGCCCCCCCCGCCGTCAGCGGCGTAGGGCGGCAGGGGGAGAACTCCTCCTCGGTGCCAGGGGCTGCAGCCCATGGGCTGTGGCCTCGGCGCGACCCTGGGGCGCGCCCCCGGTGCTGAGGAGTGATTGCGGGGCGGCCGCCGGCGGGGCGTCCCGGCGGCGCCGGTCCCGGCATCCCCTGCCGACCTGGCCCGG--ACCCTTGCTCAGGCGAAGACTGAGGCCGGCCCATTCCGGCCGGGGGCCGCGCCTGCCGGCGGAGCGGGTGTGCCTGCGGCCAGGCGTGCGGGAGGGATTCGCCGGCGCGGCCCCAGGCGGCCCGGCAGGCGCACCCGAACCGGGGCGGGCGGGTCGTGGTCCGCGGGGGTGGCTCGTGGCGGTGGTCACCGCCGCGGGGGCGCCGCGGTGGGGGCCCGTCGGGCCGGACCCGGGCCGTCCCTCGCCGGCAGCGGAGGTCCGGGGCCGTGGCGCGGCATAGCGACATGCCGGCCGCTGCCGGCGGCGGGCGGCGGCCTAGGTGTCCCCGCGGGGCCGGCGGGCGGGGGTCGCGCGCCGCGCCAAGGGACCCGGCGGTGGTGCGCGAGCGGCGACCGGGCCAGGGGCAGACGAGGCCGCCGGCGGGCGCTGACGCGCCCTTTTCGCGCGCGCGGCCGCGCAGGGCGTCACTGACGCGGCAGGGCTGCGACGCGCGCGGGAGGCGGCGTTCCAGCCCGGGCAGGGTGGCAGCCGTTACCCCGGGGGCACCCCAGAGGGCGGCGCGATGACGGGTCCGCCGTCGCGCGCCGCCACCCGGTGCGCGCGCGGGCCCTCCGCCGAGCCCCCCGGGTCCACGGGGCGCCGCCCGGCTGGCGGGGCCTGCGCGCCGGTTCGGGGACCCTCAAGCGTTCCTCAGCCCCGGACCGGATCCCGGAATGCCGACCGTGTGCCAGTGAGTTCGGCGGCGGGCGGCCGAGCGCGGGGCTGCAGCTGGGGTTGCCCCCCCTGGGGCGGACGGGCGAGGCGCGGCTGCTGCCCGCCGGTCCCCCGGGGCCTTCCCCTCTGTCGCCCGCGCACGGCGGCCGCCGGACCGGAGGGCTCAGCCCCCCGCCGAGCGGCCGCAGCGCCGCTCGTGGCCGCGGGATGGTGGCCCCCGCCGCGGCCGGGCTCACCGGAAAACAAGGGCGCCGGGCTCACTCCCCCCCTCACCCCCCGACCCAGCAGAGCGCGGGCCATCGCCCGCGCGCCCGGGCGCGCGCCGTGGGCCCCGGGGGCTAGGGAGGG"/>
                        <sequence id="seq_ARLP_20__2015__Ethiopia" taxon="ARLP_20__2015__Ethiopia" totalcount="4" value="AGGGGCGGCCCGGGTGGCACCGCCGGACGCACCATGGGGCCCGCTCCTGATTGTCCGCGCAGGGGGACGGCCAACGCCCGGGGGGGCGGTCGGGGGCGGGGGGTGCGGGCGGGGGGGGGGGGGGGGGTGCCCGAGGGCCCGGCCCCCAGGGGGGTCAAGCGGCCCCTGTGCTGGGACCGTACGCGGCGGTCCCCCGGTCCGTCCCGGGTGCCGGCTGGCCTGCTGCCTCGCCCCCCCGCCCCCCGGGAGCGAGCGCACGCGGCGAGCCCGCGCGGCCCGCCCGCCACCCGTGGGGACAGGCCCAGCGGCGCCGGCGCTCCCCGACGACCCCCAAACGGCCCCGGGACCGGCGTCCGGGTCCCGCGCCGCACGAGGCCGCCTAGCGTGGCGCAACGGCCGATACGGCGCTGGGGCGGCGCCGGCCCGGCTCGCCGCGACGCGACGCGCCGGCGCCGCCGACGTGCCGCGGTTGGGGCGCCGGCGCCGCAAGGGCGCCGACACAGTTGACCGC-GGCGGGCCGGTGGCGGGGAGGCGGCTAGTCGCCACCTGCGCCGAGCGGCGCGCCCGTCTCACCGGGGCGCGATAGGCCAATCCACCCGGGACGCCCCGGGGCTACCCGTGTGGGAGCTGGCGCCGCCTCTCGTTCGGACTCCCGCTCCCGACTGAGAACTGCCCGACCCTAAGGCCGACGGCTTCGCCGCTGCGGAGCCGCACAGGCCCCGGCGGGCCCCGCGCGACGGGGGCCCGCGGAACCCGAAGGATGGGGTCGGCACGCCGCTCGGCACTTGGTGTCCAATGACGCAGGCGGCCGACGCGCCGAGCCCGCCGGCGGCGACCCGCCCACCGCCGACTCACCCGGGCGGACTCGTGGCCAGAGGCGCACGCGCGCAGCCCCGGAGATACCAGGCCGCGGGACCCGCCCGCCCGCCGAGCACGGCGGCGCGAGGCTCCCACGGCCGACCGCCGAGCGGCGGCGCAGCGGCCCCCCCGAGCGCGGGAGGCCCCGAGCGCCCGTCCCGCCCCTCCTGCGGCCGCGCTGCTCGGGCGCGGGGTGCGGCACTGCAGTCCCCGGGCAGGCGCGGCCGGAAGCGGAGCACCACCCCCTCCCGCGCGCGCAGCGTGCGCCGCGTGCACGCCCCGGCCCCAGCCGGGGGTCGTCGGGGTCGGGCCAACGCCCGCCTGCTGGGCTCCGCGCAGGGCCACGAGCCCTTCCAGGCGGGGGGGCACGCGGTGCGGCATCGGGCGACACGGCCCCGCGCTCGCGGCGCGCGCGCCCCTGCGGACGCCATCCGGGGCTCCGGCTGGGCCACCCGGAGGTACGCCCGGGCCGGCGCGTCTCCGGGATCAGCCCCGGACACCGTCGCGCGTGCCACACCGCGCGACACTCGCGACACAGGCGCATCCACTGGCGCACAGCAGAGGATCGAGACCTGGGGCTACCCCGCGTGCGACGCGGCGCTCCGCGGCCGAACCCCACGCGGCACAGCCGCCGCGCCGCCGTAGGCCGGGCGGTCCGGCAAGGCCCCGCC-CCGACTCACCCTGGCCGGCCCCGCGGCCGCCGGCGGGGCCGCAACGCACCCGGCACCGCGGGCGGCCACACCCGCCGCGCCCGGAACGCCCTGCTCGGGCGCCGGGATGTCGGGCCGGGGGCGGATTACGCGCCGCCGCTGTCCCCTACCGCGCCCTCGCC-CGCTTCGGTCGCCGCGGGGCGTTCCTCGGCACCGCGGGTGGTGCACGACGCAGGCCGGGGGGAGGGGGCAACCCAGGGGGCCCCCCGCCGGAACCGGGGGACCAGATCCAGCCGCGGGCGGTGCTCCCGCTTGTGGCCCGGGGCACGGTGCGGGTGAGCCCCATGGCTCGCCGCCCCTCGGCCCGGGCCGGCCCAGGTAGCCGGCGCAGGACGGCGGAACCAGGGGGGCGCGCCACCGATGGGCCGGCCCGGCGGCGTTGCCGCGAGGGTGCGACGAGTGCAGGTGGCCCGTGGCATCATCCTACCAACGGCGTGCCACGGGGGCGGGCCGGCCGTCCGGCCGGTTTCTCCCCCCTGCCCGCGGCGTCTCGCCCGCGGGCCTCCGAGGCAGGCCGCAGCGCCGGCATAGAGGGGCCTCGGGAGGGCGGTCCGAGGCCGGGCCGGCGCGCCCCCCGGCACCCTGGTGGGGCCCACCGCCGATTCCGCTCGAGGCAGCGGCCTGATCGAGGCGGGCACGCGGCTGGCATGCCCGGCCCCAAGCGGGCGGAGGCCTGCAGGCGAGGCCAGGTCGCGCTCCACACCCGGCGGGCTGGGGGGGGCCCGGGGCGCGCGCACGCGATCGGCTGCCCCCGGCGCGTGGCGGAGAGGCGGCGGGGGACATGGGATCCGACGGCGGGGTGGGCGCCGGCTGGCCCGGACCGCAGCCGTCGCGTGGGGGCGGATCCTTGAACACCCGGGCGAACCGGGCGGCGGCGACGGGTCGAGGAGCGGGACCGCCCCGGGTGGCGGCTGGCTGGTTGGCCCACGGCGGTCCGCGGGCTCGACGGGCGCCGGTTCGCCGTAGGGCCGTCGCGGCGCAACGCGCCTGCGCGCTGACGCTGTATACGGATGCTCCCCCGGCGCCGGGAGCGTGCAGCTGGCGCGGGGGGCGTGGTTCGGGCCGTCGCACGGCCTCCCCCCGGGGGCCGGGGTGGCCCGCGGCCCTCTCTGCCGGCCCGCCGCGAGGGCGTGGACCCAGGCCCCCCCCGCCATCAGCGGCGTAGGGCGGCGGGGGGAGAACTCCTCCTCGGGGCCAGGGGCTGCAGCCCATGGGCTGTGGCCTCGGCGCGACCCTGGGGCGCGCCCCCGGTGCTGAGGAGTGATTGCGGGGCGGCCGCCGGCGGGGCGTCCCGGCGGCGCCGGTCCCGGCATCCCCTGCCGACCTGGCCCGGTTACCCTTGCTCAGGCGAAGACTGAGGCCGTCCCATTCCGGCCGGGGGCCGCGCCTGCCAGCGGAGCGGGTGTGCCCGCGGCCAGGCGTGCGGGAGGGATTCGCCGGCGCGGCCCCAGGTGGCCAGGCAGGCGCACCCGGACCGGGGCGGGCGGGTCGGGGTCCGCGGGGGTGGCTCGTGGCGGTGGTCACCGCCGCGGGGGCGCCGCGGTGGGGGCCCGTCGGGCCGGACCCGGGCCATCCCTCGCCGGCAGCGGAGGCCCGGGGCCGTGGCGCGGCATAGCGACATGCCGGCCGCTGCCGGCGGCGGGCGGCGGCCTAGGTGTCCCCGCGGGGCCGGCGGGCGGGGGTCGCGCGCCGCGCCAAGGGACCCGGCGGTGGTGCGCGAGCGGCGACCGGGCCAGGGGCAGACGGGGCCGCCGGCGGGCGCTGACGCGCCCTTTTCGCGCGCGCGGCCGCGCAGGGCGTCACTGACGCGGCAGGGCTGCGACGCGCGCGGGAGACGGCGTTCCGGCCCGGGCAGGGCGGCAGCCGTTACCCCGCGGGCACCCCAGAGGGCGGCGCGATGACGGGTCCGCCGTCGCGCCCCGCCACCCGGTGCGCGCGCGGGCCCTCCGCCGAGCCCCCCGGGTCCACGGGGCGCCGCCCGGCTGGCGGGGCCTGCGCGCCGGTCCGGGGACCCTCAAGCGTTCCTCAGCCCCGGACCGGATCCCGGAATGCCGGCCGTGTGCCAGTGAGTTCGGCGGCCGGCGGCAGAGCGCGGGGCTGCAGCTGGGGTTGCCCCCCCTGGGGCGGGCGGGCGAGGCGCGGCCGCTGCCCGCCGGTCCCCCGGCGCCTTCCCCTCTGCCGCCCGCGCGCGGCGGCCGCCGGACCGGAGGGCTCAGCCCCCCGCCGAGCGGCCGAAGCGCCGCTCGTGGCCGCGGGATGGTGACCCCCGCCGCGGCCGGGCTCACCGGAAAACAAGGGCGCCGGGCTCGCTCCCCCCCTCACCCCCCGACCCAGCGGAGCGCGGGCCACCGCCCGCGCGCCCGGGCGCGCGCCGTGGGCCCCGGGGGCTAGGGAGGG"/>
                        <sequence id="seq_ARLP_23__2015__Ethiopia" taxon="ARLP_23__2015__Ethiopia" totalcount="4" value="AGGGGCGGCCCGGATGGCACCGCCGGACGCACCATGGGGCCCGCTCCTGATTGTCCGCGCAGGGGGGCGGCCAACGCCCGGGGGGGCGGTCGGGGGCGGAGGGTGCGGGCGGGGGGGGGGGGGGGGGTGCCCGAGGGTCCGGCCCCCAGGGGGGTCAAGCGGCCCCTGTGCTGGGACCGTACGCGGCGGTCCCCCGGTCCGTCCCAGGTGCCGGCTGGCCTGCTGCCTCGCCCCCCCGCCCCCCACGAGCGAGCGCACGCGGCGAGCCCGCGCGGCCCGCCCGCCACCCGAGGGGACAGGCCCAGCGGCGCCGGCGCTCCCCGACGACCCCCAAACGGCCCCGGGACCGGCGTCCGGGTCCCGCGCCGCACGAGGCCGCCTAGCGTGGCGCAACGGCCGCTACGGCGCTGGGGCGGCGCCGGCCCGGCTCGCCGCGACGCGACGCGCCGGCGCCGCCGACGTGCCGCGGTTGGGGCGCCGGCGCCGCAAGGGCGCCGACACAGTTGACCGCCGGCGGGCCGGTGGCGGGGAGGCGGCTAGTCGCCGCCTGCGCCGAGCGGCGCGCCCGTCTCACCGGGGCGCGATAGGCCAATCCACCCGGGACGCCCCGGGGCTACCCGCGTGGGAGCTGGCGCCGCCTCTCGTTCGGACTCCCGCTCCCGACGGAGAACTGCCGGACCCTAAGGCCGACGGCTTCGCCGCTGCGGAGCCGCACAGGCCCCGGCGGGCCCCGCGCGGCGGGAGCCCGCGGAACCCGAAGGATGGGGTCGGCACGCCGCTCGGCACTTGGTGTCCAAGGACGCAGGCGGCCGACGCGCCGAGCCCGCCGGCGGCGACCCGCCCACCGCCGACTCACCCGGGCGGACTCGTGGCCAGAGGCGCACGCGCGCAGCCCCGGAGATACCAGGCCGCGGGACTCGCCCGCCCGCCGAGCACGGCGGCGCGAGGCTCCCACGGCCGACCGCCGAGCGGCGGCGCAGCGGCCCCCCCGAGCGCGGGAGGCCTCGAGCGCCCGTCCCGCCCCTCCTGCGGCCGCCCTGCTCGGGCGCGGGGTGCGGCACTGCAGTCCCCGGGCAGGCGCGGCCGGAAGCGGAGTACCGCCCCCTCCCGCGCGCGCAGCGTGCGCCCCGTGCACGCCCCGGCCCCAGCCGGGGGTCGTCGGGGTCGGGCCAACGCCCGCCTGCCGGGCTCCGCGCAGGGCCACGAGCCCTTCCAGGCGGGGGGGCACGCGGTGCGGCACCGGGCGACACGGCCCCGCCCTCGCGGCGCGCGCGCCCCTGCGGACGCCATCCGGGGCTCCGGCTAGGCCACCCGGAGGTACGCCCGGGCCGGCGGGGCTCCGGGACCAGCCCCGGACACCGTCGCGCGTGCGACACCGCGCGACACTCGCGACACAGGCGCATCCACTTGCGCACAGCAGAGGATCGAGACCTGGGGCTACCCCACGTGCGACGCGCCGCTCCGCGGCCGAACCCCACGCGGCACAGCCGCCGCGCCGCCGTAGGCCGGGCGGTCCGGCGAGGCCCCGCCGCCGACTCACCCTGGCCGGCCCCGCGGCCGCCGGCGGGGCCGCAACGCACCCGGCACCGCGGGCGGCCACACCCGCCGCGCCCGGAACGCCCTGCTCGGGCGCCGGGATGTCGGGCCGGGGGCGGATTACGCGCCGCCGCTGTCCCCTACCGCGCCCTCGCCGCGCTTCGGTCGCCGCGGGGCGTTCCTCGGCACCGCGGGTGGTGCACGACGCAGGCCGGGGGGAGGGGGCAACCCAGGGGGCCCCCCGCCGGAACCGGGGGACCGGATCCGGCCGCGGGCGGTGCTCCCGCTTGTGGCCCGGGGTACGGTGCGGGTGAGCCCCATGGCTCGCAGCCCCTCGGCCCGGGCCGGCCCAGGTAGCCGGCGCAGGGCGGCGGAACCAGGGGGGCGCGCCACCGATGGGCCGGCCCGGCGGCGTTGTCGCGAGGGTGCGACGAGTGCAGGTGGCCCGTGGCGTCATCCTACCAACGGCGTGCCACGGGGGCGGGCCGGCCGTCCGGCCGGTCTCTCCCCCCTGCCCGCGGCGTCTCGCCCGCGGGCCTCCGAGGCAGGCCGCAGCGCCGGCATAGAGGGGCCTCGGGAAGGCGGTCCGAGGCCGGGCCGGCGCGCCCCCCGGCACCCTGGTGGGGCCCACCGCCGATTCCGCTCGAGGCAGCGGCCTGATCGCGGCGGGCACACGGCTGGCATGCCCGGCCCCAAGCGGGCGGAGGCCTGCAGGCGAGGCCAGGTCGCGCTCCACACCCGGCGGGCTGGGGGGGGCCCGGGGCGCGCGCACGCGATCGGCTGCCCCCGGCGCGTGGCGGAGAGGCGGCGGGGGACATGGGATCCGACGGAGGGGTGGGCGCCGGCTGGCCCGGACCGCAGCCGTCGCGTGGGGGCGGATCCTTGAACACCCGGGCGAGCCGGGCGGCGGCGACGGGTCGAGGAGCGGGACCGCCCCGGGCGGCGGCTGGCTGGTTGGCCCACGGCGGTCCGCGGGCTCGACGGGCGCCGGTTCGCCGTAGGGCCGTCGCGGCGCAACGCGCCTGCGCGCTGACGCTGTATACGGATGCTCCCCCGGCGCCGAGAGCGTGCAGCTGGCGCGGGGGGCGTGGTTCGGGCCGTCGCACGGCCTCCCCCCGGGGGCCGGGGTGGCCCGCGGCCCTCTCTGCCGGCCCGCCGCGAAGGCGTGGACCCAGGCCCCCCCCGCCATCAGCGGCGTAGGGCGGCAAGGGGAGAACTCCTCCTCGGTGCCAGGGGCTGCAGCCCATGGGCTGTGACCTCGGCGCGACCCTGGGGCGCGCCCCCGGTGCTGAGGAGTGATTGCGGGGCGGCCGCCGGCGGGGCGTCCCGGCGGCGCCGGTCCCGGCATCCCCTGCCGACCTGGCCCGGTTACCCTTGCTCAAGCGAAGACTGAGGCCGGCCCATTCCGGCCGGGGGCCGCGCCTGCCAGCGGAGCGGGTGTGCCCGCGGCCAGGCGTGCGGGAGGGATTCGCCAGCGCGGCCTCAGGCGGCCAGGCAGGCGCACCCGGACCGGGGCGGGCGGGTCGGGGTCCGCGGGGGGGGCTCGTGGCGGTGGTCACCGCCGCGGGGGCGCCGCGGTGGGGGCCCGTCGGGCCGGACCCGGGCCGTCCCTCGCCGGCAGCGGAGGCCCGGGGCCGTGGCGCGGCATAGCGACATGCCGGCCGCTGCCGGCGGCGGGCGGCGGCCTAGGTGTCCCCGCGGGGCCGGCGGGCGGGGGTCGCGCGCCGCGCCAAGGGACCCGGCGGTGGTGCGCGAGCGGCGACCGGGCCAGGGGCAGACGGGGCCGCCGGCGGGCGCTGACGCGCCCTTTTCGCGCGCGCGGCCGCGCAAGGCGTCACTGACGCGGCAGGGCTGCGACGCGCGCGGGAGGCGGCGTTCCGGCCCGGGCAGGGCGGCAGCCGTTCCCCCGCGGGCACCCCAGAGGGCGGCGCGATGACGGGTCCGCCGTCGCGCCCCGCCACCCGGTGCGCGCGCGGGCCCTCCGCCGAGCCCCCCGGGTCCACGGGGCGCCGCCCGGCTGGCGGGGCCTGCGCGCCGGTCCGGGGACCCTCAAGCGTTCCTCAGCCCCGGACCGGGTCCCGGAATGCCGGCCGTGTGCCAGTGAGTTCGGCGGCCGGCGGCAGAGCGCGGGGCTGCAGCTGGGGTTGCCCCCCCTGGGGCGGGCGGGCGAGGCGCGGCCGCTGCCCGCCGGTCCCCCGGCGCCTTCCCCTCTGCCGCCCGCGCGCGGCGGCCGCCGGACCGGAGGGCTCAGTCCCCCGCCGAGCGGCCGAAGCGCCGCTCGAGGCCGCGGGATGGTGACCCCCGCCGCGGCCGGGCTCACCGGAAAACAAGGGCGCCGGGCTCGCTCCCCCCCTCACCCCCCGACCCAGCGGAACGCGGGCCACCTCCCGCGCGCCCGGGCGCGTGCCGTGGGCCCCGGGGGCTAGGGAGGG"/>
                        <sequence id="seq_ARLP_25__2015__Ethiopia" taxon="ARLP_25__2015__Ethiopia" totalcount="4" value="AGGGGCGGCCCGGGTGGCACCGCCGGACGCACCATGGGGCCCGCTCCTGATTGTCCGCGCAGGGGGACGGCCAACGCCCGGGGGGGCGGTCGGGGGCGGGGGGTGCGGGCGGGGGGGGGGGGGGGGGTGCCCGAGGGCCCGGCCCCCAGGGGGGTCAAGCGGCCCCTGTGCTGGGACCGTACGCGGCGGTCCCCCGGTCCGTCCCGGGTGCCGGCTGGCCTGCTGCCTCGCCCCCCCGCCCCCCGGGAGCGAGCGCACGCGGCGAGCCCGCGCGGCCCGCTCGCCACCCGTGGGGACAGGCCCAGCGGCGCCGGCGCTCCCCGACGACCCCCAAACGGCCCCGGGACCGGCGTCCGGGTCCCGCGCCGCACGAGGCCGCCTAGCGTGGCGCAACGGCCGATACGGCGCTGGGGCGGCGCCGGCCCGGCTCGCCGCGACGCGACGCGCCGGCGCCGCCGACGTGCCGCGGTTGGGGCGCCGGCGCCGCAAGGGCGCCGACACAGTTGACCGCCGGCGGGCCGGTGGCGGGGAGGCGGCTAGTCGCCACCTGCGCCGAGCGGCGCGCCCGTCTCACCGGGGCGCGATAGGCCAATCCACCCGGGACGCCCCGGGGCTACCCGTGTGGGAGCTGGCGCCGCCTCTCGTTCGGACTCCCGCTCCCGACTGAGAACTGCCCGACCCTAAGGCCGACGGCTTCGCCGCTGCGGAGCCGCACAGGCCCCGGCGGGCCCCGCGCGGCGGAGGCCCGCGGAACCCGAAGCATGGGGTCGGCACGCCGCTCGGCACTTGGTGTCCAAGGACGCAGGCGGCCGACGCGCCGAGCCCGCCGGCGGCGACCCGCCCACCGCCGACTCACCCGGGCGGACTCGTGGCCAGAGGCGCACGCGCGCAGCCCCGGAGATACCAGGCCGCGGGACCCGCCCGCCCGCCGAGCACGGCGGCGCGAGGCTCCCACGGCCGACCGCCGAGCGGCGGCGCAGCGGCCCCCCCGAGCGCGGGAGGCCCCGAGCGCCCGTCCCGCCCCTCCTGCGGCCGCGCTGCTCGGGCGCGGGGTGCGGCACTGCAGTCCCCGGGCAGGCGCGGCCGGAAGCGGAGCACCACCCCCTCCCGCGCGCGCAGCGTGCGCCGCGTGCACGCCCCGGCCCCAGCCGGGGGTCGTCGAGGTCGGGCCAACGCCCGCCTGCTGGGCTCCGCGCAGGGCCACGAGCCCTTCCAGGCGGGGGGGTACGCGGTGCGGCATCGGGCGACACGGCCCCGCGCTCGCGGCGCGCGCGCCCCTGCGGACGCCATCCGGGGCTCCGGTTGGGCCACCCGGAGGTACGCCCGGGCCGGCGGGGCTCCGGGACCAGCCCCGGACACCGTCGCGCGTGCCACACCGCGCGACACTCGCGACACAGGCGCATCCACTGGCGCACAGCAGAGGATCGAGACCTGGGGCTACCCCGCGTGCGACGCGGCGCTCCGCGGCCGAACCCCACGCGGCACAGCCGCCGCGCCGCCGTAGGCCGGGCGGTCCGGCAAGGCCCCGCCTCCGACTCACCCTGGCCGGCCCCGCGGCCGCCGGCGGGGCCGCAACGCACCCGGCACCGCGGGCGGCCACACCCGCCGCGCCCGGAACGCCCTGCTCGGGCGCCGGGATGTCGGGCCGGGGGCGGATTACGCACCGCCGCTGTCCCCTACCGCGCCCTCGCCGCGCTTCGGTCGCCGCGGAGCGTTCCTCGGCACCGCGAGTGGTGCACGACGCAGGCCGGGGGGAGGGGGCAACCCAGGGGGCCCCCCGCCGGAACCGGGGGACCAGATCCAGCCGCGGGCGGTGCTCCCGCTTGTGGCCCGGGGCACGGTGCGGGTGAGCCCCATGGCTCGCCGCCCCTCGGCCCGGGCCGGCCCAGGTAGCCGGCGCAGGACGGCGGAACCAGGGGGGCGCGCCACCGATGGGCCGGCCCGGCGGCGTTGCCGCGAGGGTGCGACGAGTGCAGGTGGCCCGTGGCATCATCCTACCAACGGCGTGCCACGGGGGCGGGCCGGCCGTCCGGCCGGTCTCTCCCCCCTGCCCGCGGCGTCTCGCCCGCGGGCCTCCGAGGCAGGCCGCAGCGCCGGCATAGAGGGGCCTCGGGAGGGCGGTCCGAGGCCGGGCCGGCGCGCCCCCCGGCACCCTGGTGGGGCCCACCGCCGATTCCGCTCGAGGCAGCGGCCTGATCGAGGCGGGCACGCGGCTGGCATGCCCGGCCCCAAGCGGGCGGAGGCCTGCAGGCGAGGCCAGGTCGCGCTCCACACCCGGCGGGCTGGGGGGGGCCCGGGGCGCGCGCACGCGATCGGCTGCCCCCGGCGCGTGGCGGAGAGGCGGCGGGGGACATGGGATCCGACGGCGGGGTGGGCGCCGGCTGGCCCGGACCGCAGCCGTCGCGTGGGGGCGGATCCTTGAACACCCGGGCGAGCCGGGCGGCGGCGACTGGTCGAGGAGCGGGACCGCCCCGGGTGGCGGCTGGCTGGTTGGCCCACGGCGGTCCGCGGGCTCGACGGGCGCCGGTTCGCCGTAGGGCCGTCGCGGCGCAACGCGCCTGCGCGCTGACGCTGTATACGGATGCTCCCCCGGCGCCGGGAGCGTGCAGCTGGCGCGGGGGGCGTGGTTCGGGCCGTCGCACGGCCTCCCCCCGGGGGCCGGGGTGGCCCGCGGCCCTCTCTGCCGGCCCGCCGCGAGGGCGTGGACCCAGGCCCCCCCCGCCATCAGCGGCGTAGGGCGGCGGGGGGAGAACTCCTCCTCGGGGCCAGGGGCTGCAGCCCATGGGCTGTGGCCTCGGCGCGACCCTGGGGCGCGCCCCCGGTGCTGAGGAGTGATTGCGGGGCGGCCGCCGGCGGGGCGTCCCGGCGGCGCCGGTCCCGGCATCCCCTGCCGACCTGGCCCGGTTACCCTTGCTCAGGCGAAGACTGAGGCCGTCCCATTCCGGCCGGGGGCCGCGCCTGCCAGCGGAGCGGGTGTGCCCGCGGCCAGGCGTGCGGGAGGGATTCGCCGGCGCGGCCCCAGGTGGCCAGGCAGGCGCACCCGGACCGGGGCGGGCGGGTCGGGGTCCGCGGGGGTGGCTCGTGGCGGTGGTCACCGCCGCGGGGGCGCCGCGGTGGGGGCCCGTCGGGCCGGACCCGGGCCATCCCTCGCCGGCAGCGGAGGCCCGGGGCCGTGGCGCGGCATAGCGACATGCCGGCCGCTGCCGGCGGCGGGCGGCGGCCTAGGTGTCCCCGCGGGGCCGGCGGGCGGGGGTCGCGCGCCGCGCCAAGGGACCCGGCGGTGGTGCGCGAGCGGCGACCGGGCCAGGGGCAGACGGGGCCGCCGGCGGGCGCTGACGCGCCCTTTTCGCGCGCGCGGCCGCGCAGGGCGTCACTGACGCGGCAGGGCTGCGACGCGCGCGGGAGACGGCGTTCCGGCCCGGGCAGGGCGGCAGCCGTTACCCCGCGGGCACCCCAGAGGGCGGCGCGATGACGGGTCCGCCGTCGCGCCCCGCCACCCGGTGCGCGCGCGGGCCCTCCGCCGAGCCCCCCGGGTCCACGGGGCGCCGCCCGGCTGGCGGGGCCTGCGCGCCGGTCCGGGGACCCTCAAGCGTTCCTCAGCCCCGGACCGGATCCCGGAATGCCGGCCGTGTGCCAGTGAGTTCGGCGGCCGGCGGCAGAGCGCGGGGCTGCAGCTGGGGTTGCCCCCCCTGGGGCGGGCGGGCGAGGCGCGGCCGCTGCCCGCCGGTCCCCCGGCGCCTTCCCCTCTGCCGCCCGCGCGCGGCGGCCGCCGGACCGGAGGGCTCAGCCCCCCGCCGAGCGGCCGAAGCGCCGCTCGTGGCCGCGGGATGGTGACCCCCGCCGCGGCCGGGCTCACCGGAAAACAAGGGCGCCGGGCTCGCTCCCCCCCTCACCCCCCGACCCAGCGGAGCGCGGGCCACCGCCCGCGCGCCCGGGCGCGCGCCGTGGGCCCCGGGGGCTAGGGAGGG"/>
                        <sequence id="seq_ARLP_27__2015__Ethiopia" taxon="ARLP_27__2015__Ethiopia" totalcount="4" value="AGGGGCGGCCCGGGTGGCACCGCCGGACGCACCATGGGGCCCGCTCCTGATTGTCCGCGCAGGGGGGCGGCCAACGCCCGGGGGGGCGGTCGGGGGCGGGAGGTGCGGGCGGGGGGGGGGGGGGGGGTGCCCGAGGGCCCGGCCCCCAGGGGGGTCAAGCGGCCCCTGTGCTGGGACCGTACGCGGCGGTCCCCCGGTCCGTCCCGGATGCCGGCTGGCCTGCTGCCTCGCCCCCCCGCTCCCCACGAGCGAGCGCACGCGGCGAGCCCGCGCGGCCCGCCCGCCACCCGTGGGGACAGGCCCAGCGGCGCCGGCGCTCCCCGACGACCCCCAAACGGCCCCGGGACCGGCGTCCGGGTCCCGCCCCGCACGAGGCCGCCTAGCGTGGCGCAACGGCCGCTACGGCGCTGGGGCGGCGCCGGCCCGGCTCGCCGCGACGCGACGCGCCGGCGCCGCCGACGTGCCGCGGTTGGGGCGCCGGCGCCGCAAGGGCGCCGACACAGTTGACCGCCGGCGGGCCGGTGGCGGGGAGGCGGCTAGTCTCCACCTGCGCCGAGCGGCGCGCCCGTCTCACCGGGGCGCGATAGGCCAATCCACCCGGGACGCCCCGGGGCTACCCGCGCGGGAGCGGGCGCCGCCTCTCGTTCGGACTCCCGCTCCCGACTGAGAACTGCCGGACCCTAAGGCCGACGGCTTCGCCGCTGCGGAGCCGCACAGGCCCCGGCGGGCCCCGCGCGGCGGGGGCCCGCGGAACCCGAAGGATGGGGTCGGCACGACGCTCGGCACTTGGTGTCCAAGGACGCAGGCGGCCGACGCGCCGAGCTCGCCGGCGGCGACCCGCCCACCGCCGACTCACCCGGGCGGACTCGTGGCCAGAGGCGCACGCGCGCAGCCCCGGAGATACCAGGCCGCGGGACCCGCCCGCCCGCCGAGCACGGCGGCGCGAGGCTCCCACGGCCGACCGCCGAGCGGCGGCGCAGCGGCCCCCCCGAGCGCGGGAGGCCCCGAGCGCCCGTCCCGCCCCTCCTGCGGTCGCGCTGCTCGGGCGCGGGGTGCGGCACTGCAGTCCCCGGGCAGGCGCGGCCGGAAGCGGAGCACCACCCCCTCCCGCGCGCGCAGCGTGCGCCCCATGCACGCCCCGGCCCCAGCCGGGGGTCGTCGGGGTCGGGCCAACGCCCGCCTGCTGGGCTCCGCGCAGGGCCACGAGCCCTTCCAGGCGGGGGGGCACGCGGTGCGGCACCGGGCGACACGGCCCCGCGCTCGCGGCGCGCGCGCCCCTGCGGACGCCGACCGGGGGTCCGGCTGGGCCACCCGGAGGTACGCCCGGGCCGGCGGGGCTCCGGGACCAGCCCCGGACACCGTCGCGCGTGCCACACCGCGTGACACTCGCGACACAGGCGCATCCATTGGCGCACAGCAGAGGATCGAGACCTGGGGCTACCCCGCGTGCGACGCGGCGCTCCGCGGCCGAACCCCACGCGGCACAGCCGCCGCGCCGCCGTAGGCCGGGCGGTCCGGCGAGGCCCCGCCTCCGACTCACCCTGGCCGGCCCCGCGGCCGCCGGGGGGGCCGCAACGCACCCGGCACCGCGGGCGGCCACACCCGCCGCGCCCGGAACGCCCTGCTCGGGCGCCGGGATGTCGGGCCGGGGGCGGATTACGCGCCGCCGCTGTCCCCTACCGCGCCCTCGCCGCGCTTCGGTCGCCGCGAGGCGTTCCTCGGCACCGCGGGTGGTGCACGACGCAGGCCGGGGGGAGGGGGCAACCCAGGGGGCCCCCCGCTGGAACCGGGGGACCGGATCCGGCCGCGGGCGGTGCTCCCGCTTGTGGCCCGGGGCACGGTGCGGGTGAGCCCCATGGCTCGCCGCCCCTCGGCCCGGGCCGGCCCAGGTTGCCGGTGCAGGGCGGCGGAACCAGGGGGGCGCGCCACCGATGGACCGGCCCGGCGGCGTTGCTGCGAGGGTGCGACGAGTGCAGGTGGCCCGTGGCATCATCCTACCAACGGCGTGCCACGGGGGCGGGCCGGCCGTCCGGCCGGTCTCTCCCCCCTGCCCGCGGCGTCTCGCCCGCGGGCCTCCGAGGCAGGCCGCAGCGCCGGCATAGAGGGGCCTCGGGAGGGCGGTCCGAGGCCGGGCCGGCGCGCCCCCCGGCACCCTGGTGGGGCCCACCGCCGATTCCGCTCGAGGCAGCGGCCTGATCGCGGCGGGCACGCGGCTGGCATGCCCGGCCCCAAGCGGGCGGAGGCCTGCAGGCGAGGCCAGGTCGCGCTCCACACCCGGCGGGCTGGGGGGGGCCCAGGGCGCGCGCACGCGATCGGCTGCCCCCGGCGCGTGGCGGAGAGGCGGTGGGGGACATGGGATCCGACGGCGGGGTGGGCGCCGGCTGGCCCGGACCGCATCCGTCGCGTGGGGGCGGATCCTTGAACACC-GGGCGAGCCGGGCGGCGGCGACGGGTCGAGTAGCGGGACCGCCCCGGGTGGCGGCTGGCTGGCTGGCCCACGGCGGTCCGCGGGCTCGACGGGCGCCGGTTCGCCGTAGGGCCGTCGCGGCGCAACGCGCCTGCGCGCTGACGCTGTATACGGATGCTCCCCCGGCGCCGGGAGCGTGCAGCTGGCGCGGGGGGCGTGGTTCGGGCCGTCGCACGGCCTCCCCCCGGGGGCCGGGGTGGCCCGCGGCCCTCTCTGCCGGCCCGCCGCGAGGGCGTGGACCCAGGCCCCCCCCGCCATCAGCGGCGTAGAGCGGCAGGGGGAGAACTCTTCCTCGGTGCCAGGGGCTGCAGCCCATGGGCTGTGGCCTCGGCGCGACCCTGGGGCGCGCCCCCGGTGCTGAGGAGTGATTGCGGGGCGGCCGCCGGCGGGGCGTCCCGGCGGCGCCGGTCCCGGCATCCCCTGCCGACCTGGCCCGGTTACCCTTGCTCAGGCGAAGACTGAGGCCGTCCCATTCCGGCCGGGGGCCGCGCCTGCCAGCGGAGCGGGTGTGCCCGCGGCCAGGCGTGCGGGAGGGATTCGCCGGCGCGGCCCCAGGCGGCCAGGCAGGCGCACCCGGACCGGGGCGGGCGGGTCGGGGTCCGCGGGGGTGGCTCGTGGCGGTGGTCACCGCCGCGGGGGCGCCGCGGTGGGGGCCCGTCGGGCCGGACCCGGGCCATCCCTCGCCGGTAGCGGAGGCCCGGGGCCGTGGCGCGGCATAGCGACATGCCGGTGGCTGCCGGCGGCGGGCGCCGGCCTAGGTGTCCCCGCGGGGCCGGCGGGCGGGGGTCGCGCGCCGCGCCAAGGGACCCGGCGGTGGTGCGCGAGCGGCGACCGGGCCAGGGGCAGACGGGGCCGCCGGCGGGCGCTGACGCGCCCTTTTCGCGCGCGCGGCCGCGCAGGGCGTCACTGACGCGGCAGGGCTGCGACGCGCGCGGGAGGCGGCGTTCCGGCCCGGGCAGGGCGGCAGCCGTTACCCCGCGGGCACCCCAGAGGGCAGCGCGATGACGGGTCCGCCGTCGCGCCCCGCCACCCGGTGCGCGCGCGGGCCCTCCGCCGAGCCCCCCGGGTCCACGGGGCGCCGCCCGGCTGGCGGGGCCTGCGCGCCGGTCCGGGGACCCTCAAGCGTTCCTCAGCCCCGGACCGGATCCCGGAATGCCGGCCGTGTGCCAGTGAGTTCGGCGGCCGGCGGCAGAGCGCGGGGCCGCAGCTGGGGTTGCCCCCCCAGGGGCGGGCGGGCGAGGCACGGCCGCTGCCCGCCGGTCCCCCGGCGCCTTCCCCTCTGCCGCCCGCGCGCGGCGGCCGCCGGACCGGAGGGCTCAGCCCCCCGCCGAGCGGCCGAAGCGCCGCTCGTGGCCGCGGGATGGTGACCCCCGCCGCGGCCGGGCTCACCGGAAAACAAGGGCGCCGGGCTCGCTCCCCCCCTCACCCCCCGACCCAGCGGAGCGCGGGCCACCGCCCGCGCGCCCGGGCGCGCGCCGTGGGCCCCGGGGGCTAGGGAGGG"/>
                        <sequence id="seq_ARLP_29__2015__Ethiopia" taxon="ARLP_29__2015__Ethiopia" totalcount="4" value="AGGGGTGGCCCGGGTGGCACCGCCGGACGCACCATGGGGCCCGCTCCTGATTGTCCGCACAGGGGGGCGGCCAACGCCCGGGGGGGCGGTCGGGGGCGGGGGGTGCGGGCGGGGGGGGGGGGGGGGGTACCCGAGGGCCCGGCCCCCAGAGGAATCAAGCGGCCCCTGTGCCGGGACCGTACGCGGCGGCCCCCCGGTCCGTTCCGGGTGCCGGCTGGCCTGCTGCCTCGCCCCCCCGCCCCCCACGAGCGAGCGCACGCGGCGAGTCCGCGCGGCCCGCCCGCCACCCGTGGGGACAGGCCCAGCGGTGCCGGCGCTCCCCGACGGCCCCCAAACGGCCCCGGGACCGGCGTCCGGGTCCCGCGCCACACGAGGCCGCCTAGCGTGGCGCAACGGCCGCTATGGCGCTGGGGCGGCGCCGGCCCGGTTCTCCGCGACGCGACGCGCCGGCGCCGCCGACGTGCCGCGGTTGGGGCGCCGGCGCCGCAAGGGCGCCGACACAGTTGACCGC-GGCGGGCCGGTGGCGGTGAGGCGGCTAGTCGCAACCTGCGCCGAGCGGCGCGCCCGTCTCACAGGGGCGCGATAGGCCAATCCACCCGGGACGCCCCGGGGCTACCCGCGTGGGAGCTGGCGCCGCCTCTCGTCCGGACTCCCGCTCCCGACTGAGAACTGACGGACCCTAAGGCCGACGGCTTCGCCGCTGCGGAGCCGCACAGGCCCCGGCGGGCCCCGCGCGGCGGGGGCCCGCGAAACCCGAAGAATGGGGTCGGCACGCCGCTCGGCACTTGGTGTCCAAGGACGCAGGCGGCCGACGCTCCGAGCCCGCTGGCGGCGACCCGCCCACCGCCGACGCACCCGGGCGGACTCGTGGCCAGAGGCGCACGCGCGCAGCCCCGGAGATACCAGGCCGCGGGACCCGCCCGCTCGCCGAGCACGTCGGCGCGAGGCTCCCCCGGCCGACCGCCGAGCGGCGGCGCAGCGGCCCCCCCGAGCGCGGGAGGCCCCGAGCGCCCGTCCCGCCCCTCCTGCAGCCGCGCTGCTCGGGCGCGGGGTGCGGCACTGCAGTCCCCGGGCAGGCGCGGCCGGAAGCGGCGCACCACCCCCTCCCGCGCGCGCAGCGCGCGCCCCGTGCACACCCCGACCCCAGCCGGGGGCCGTCGGGGTCGGGCCGACGCCCGCCTGCTGGGCTCCGGGCGGGGCCACGAGCCCTTCCGGGCGGGGGGGCACGCGGTGCGGCACCGGGCGACACGGCCCCGCGCTCGCGGCGCGCGCGCCCCTGCGGACGCCATCCGGGGCGCCGGCTGGGCCACCCGGAGGTACGCCCGGTCCGGCGGGGCTCCGGGACCAGCCCCGGACACCGTCGCGCGTGCCACACCGCGCGACACTCGCGACACAGGCGCATCCACCGGGGCACAGCAGAGGATCGAGACCTGGGGCTACCTCGCGTGCGACGCGGCGCTCCGCGGCCGAACCCCACGCGGCACAGCCGCCGCGCCGCCGTAGGCCGGGCGGTCCGGCGAGGCCCCGCCGCCGACTCACCCTGGCCGGCCCCGCGGCCGCCGGCGGGGCCGCAACGCACCCGGCACCGCGGGCGGCCACACCCGCCGCGCCCGGAACGCCCTGCTCGGGCGCCGGGATGTCGGGCCGGGGGCGGATTACGCGCCGCCGCTGTCCCCTACCGCGCCCTCGCCGCGCCGCGGTCGCCGCGGGGCGTTCCTCGGCACCGCGGGTGGTGCACGACGCAGGCCGGGGGGAGGGGGCAACCCAGGGGGCCCCCCGCCGGAACCGGGGGACCGGACCCGGCCGCGGGCGGTGTTCCCGCTTGTGGCCCGGGGCACGGTGCGGGTGAGCCCCATGGCTCGCCGCCCCTCGGCCCGGGCCGGCCCGGGTAGCCGGCGCAGGGCGGCGGAATCAGGGGGGCGCGCTACTGATGGGCCGGCCCGGCGGCGTTGCCGCGAGGGTGCGACGAGTGCAGGTGGCCCGTGGCATCATCCTACCAACGGCGTGCCACGGGGGCGGGCCGGCCGTCCGGCCGGTCTCTCCCCCCTGCCCGCGGCGTCTGGCCCGCGGGCCTCCGAGGCAGACCGCAGCGCCGGCATAGAGGGGCCTCGGGAGGGCGGTCCGAGGCCGGGCCGGCGCGCCCCCCGGCACCGTGGTGGGGCCCACCGCCGATTCCGCTCGAGGCAGCGGCCTGATCGCGGCGGGCACGCGGCTGGCATGCCCGGCCCCAAGCGGGCGGAGGCCTGCAGGCGAGGCCAGGCCACGCTCCACACCCGGCGGGCTGGGGGGGGCCCGGGGCGCGCGCACGCGGTCGGCTGCCCCCGGCGCGTGGCGGAGAGGCGGCGGGGGACATGGGATCCGACGGCGGGGTGGGCGCCGGCTGGCCCGAACCGCAGCCGTCGCGTGGGGGCGGATCCCTGAACACCCGGGCGAGCCGGGCGGCGGCGACGGGGCGAGGAGCGGGACCGCCCCGGGTGGCGGCTGGCTGGTTGGCCCGCGGCGGTCCGCGGGCTCGACGGGCGCCGGTTCGCCGTAGGGCCGTCGCGGCGCAGCGCGCCTGCGCGCTGACGCTGTATACGGATGCTCCCCCGGCGCCGGGAGCGTGCAGCTGGCGCGGGGGGCGTGGTTCGGGCCGTCGCACGGCCTCCCCCCGGGGGCCGGGGTGGCCCGCGGCCCTCTCTGCCGGCCCGCCGCGAGGGCGTGGACCCAGGCCCCCCCCGCCGTCAGCGGCGTAGGGCGGCAGGGGGAGAACTCCTCCTCGGTGCCAGGGGCTGCAGCCCATGGGCTGTAGCCTCGGCGCGACCCTGAGGCGCGCCCCCGGTGCTGAGGAGTGATTGCGGGGCGGCCGCCGGCGGGGCGTCCCGGCGGCGCCGGTCCCGGCATCCCCTGCCGACCTGGCCCGGTTACCCTTGCTCAGGCGAAGACTGAGGCCGGCCCATTCCGGCCGGGGGCCGCGCCTGCCAGCGGAGCGGGTGTGCCCGCGGCCAGGCGTGCGGGAGGGATTCGCCGGCGCGGCCCCAGGCGGCAAGGCAGGCGCACCCGGACCGGGGCGGGCGGGTCGGGGTCCGCGGGGGTGGCTCGTGGCGGTGGTCACCGCCGCGGGGGCGCCGCGGTGGGGGCCCGTCGGGCCGGACCTGGGCCGTCCTTCGCCGGCAGCGGAGGCCCGGGGCCGTGGCGCGGCATAGCGACATGCCGGCCGCTGCCGGCGGCGGGCGGCGGCCTAGGTGTCCCCGCGGGGCCGGCGGGCGGGGGTTGCGCGTCGCGCCAAGGGGCCCGGCGGTGGTGCGCGAGCAGTGACCGGGCCAGGGGCAGACGGGGCCGCCGGCGGGCGCTGACGCGCCCTTTTCGCGCGCGCGGCCGCGCAGGGCGTCACTGACGCGGCAGGGCTGCGACGCGCGCGGGAGGCGGCGTTCCGGCCCGGGCAGGGCGGCAGCCGTTACCCCGCGGGCACCCCAGAGGGCGACGCGATGACGGGTCCGCCGTCGCGCCCCGCCACCCGGTACGCGCGCGGGCCCTCCGCCGAGCCCCCCGGGTCCACGGGGCGCCGCCCGGCCGGCGGGGCCTACGCGCCAGTCCGGGGACCCTCAAGCGTTCCTCAGCCCCGGACCGGATCCCGGAACGCCGGCCGTGTGCCAGTGAGTTCGGCGGCCGGCGGCCGAGCGCGGGGCTGCAGCTTGGGTTGCCCCCCCTGGGGCGGGCGGGCGAGGCGCGGCCGCTGCCCGCCGGTCCCCCGGCGCCTTCCCCTCTGCCGCCCGCGCGCGGCGGCCTCCGGACCGGAGGGCTCAGCCCCCCGCCGAGCGGCCGCAGCGCCGCTCGTGGCCGCGGGATGATGGCCCCCGCCGCGGCCGGGCTCACCGGAAAACAAGGGCGTCGGGTTCACTCCCCCCCTCACCCCCCGACCCAGCGGAGCGCGGGCCACCGCCCGCGCGCCCGGGCGCGCGCCGTGGGCCCCGGGGGCTAGGGAGGG"/>
                        <sequence id="seq_ARLP_30__2015__Ethiopia" taxon="ARLP_30__2015__Ethiopia" totalcount="4" value="AGGGGCGGCCCGGATGGCACCGCCGGACGCACCATGGGGCCCGCTCCTGATTGTCCGCGCAGGGGGGCGGCCAACGCCCGGGGGGGCGGTCGGGGGCGGAGGGTGCGGGCGGGGGGGGGGGGGGGGGTGCCCGAGAGTCCGGCCCCCAGGGGGGTCAAGCGGCCCCTGTGCTGGGACCGTACGCGGCGGTCCCCCGGTCCGTCCCGGGTGCCGGCTGGCCTGCTGCCTCGCCCCCCCGCCCCCCACGAGCGAGCGCACGCGGCGAGCCCGCGCGGCCCGCCCGCCACCCGTGGGGACAGGCCCAGCGGCGCCGGCGCTCCCCGACGACCCCCAAACGGCCCCGGGACCGGCGTCCGGGTCCCGCGCCGCACGAGGCCGCCTAGCGTGGCGCAACGGCCGCTACGGCGCTGGGGCGGCGCCGGCCCGGCCCGCCGCGACGCGACGCGCCGGCGCCGCCGACGTGCCGCGGTTGGGGCGCCGGCGCCGCAAGGGCGCCGACACAGTTGACCGCCGGCGGGCCGGTGGCGGGGAGGCGGCTAGTCGCCACCTGCGCCGAGCGGCGCGCCCGTCTCACCGGGGCGCGATAGGCCAATCCACCCGGGACGCCCCGGGGCTACCCGCGTGAGAGCTGGCGCCGCCTCTCGTTCGGACTCCCGCTCCCGACGGAGAACTGCCGGACCCTAAGGCCGACGGCTTCGCCGCTGCGGAGCCGTACAGGCCCCGGCGGGCCCCGCGCGGCGGGAGCCCGCGGAACCCGAAGGATGGGGTCGGCACGCCGCTCGGCACTTGGTGTCCAAGGACGCAGGCGGCCGACGCGCCGAGCCCGCCGGCGGCGACCCGCCCACCGCCGACTCACCCGGGCGGACTCGTGGCCAGAGGCGCACGCGCGCAGCCCCGGAGATACCAGGCCGCGGGACTCGCCCGCCCGCCGAGCACGGCGGCGCGAGGCTCCCACGGCCGACCGCCGAGCGGCGGCGCAGCGGCCCCCCCGAGCGCGGGAGGCCCCGAGCGCCCGTCCCGCCCCTCTTGCGGCCGCCCTGCTCGGGCGCGGGGTGCGGCACTGCAGTCCCCGGGCAGGCGCGGCCGGAAGCGGAGTACCACCCCCTCCCGCGCGCGCAGCGTGCGCCCCGTGCACGCCCCGGCCCCAGCCGGGGGTCGTCGGGGTCGGGCCAACGCCCGCCTGCTGGGCTCCGCGCAGGGCCACGAGCCCTTCCAGGCGGGGGGGCACGCGGTGCGGCACCGGGCGACACGGCCCCGCGCTCGCGGCGCGCGCGCCCCTGCGGACGCCATCCGGGGCTCCGGCTAGGCTACCCGGAGGTACGCCCGGGCCGGCGGGGCTCCGGGACCAGCCCCGGACACCGTCGCGCGTGCGACACCGCGCGACACTCGCGACACAGGCGCATCCACTTGCGCACAGCAGAGGATCGAGACCTGGGGCTACCCCACGTGCGACGCGCCGCTCCGCGGCCGAACCCCACGCGGCACAGCCGCCGCGCCGCCGTAGGCCGGGCGGTCCGGCGAGGCCCCGCCGCCGACTCACCCTGGCCGGCCCCGCGGCCGCCGGCGGGGCCGCAACGCACCCGGCACCGCGGGCGGCCACACCCGCCGCGCCCGGAACGCCCTGCTCGGGCGCCGGGATGTCGGGCCGGGGGCGGATTACGCGCCGCCGCTGTCCCCTACCGCGCCCTCGCCGCGCTTCGGTCGCCGCGGGGCGTTCCTCGGCACCGCGGGTGGTGCACGACGCAGGCCGGGGGGAGGGGGCAACCCAGGGGGCCCCCCGCCGGAACCGGGGGACCGGATCCGGCCGCGGGCGGTGCTCCCGCTTGTGGCCCGGGGCACGGTGCGGGTGAGCCCCATGGCTCGCCGCCCCTCGGCCCGGGGCGGCCCAGGTAGCCGGCGCAGGGCGGCGGAACCAGGGGGGCGCGCCACCGATGGGCCGGCCCGGCGGCGTTGTCGCGAGGGTGCGACGAGTGCAGGTGGCCCGTGGCGTCATCCTACCAACGGCGTGCCACGGGGGCGGGCCGGCCGTCCGGCCGGTCTCTCCCCCCTGCCCGCGGCGTCTCGCCCGCGGGCCTCCGAGGCAGGCCGCAGCGCCGGCATAGAGGGGCCTCGGGAGGGCGGTCCGAGGCCGGGCCGGCGCGCCCCCCGGCACCCTGGTGGGGCCCACCGCCGATTCCGCTCGAGGCAGCGGCCTGATCGCGGCGGGCACGCGGCTGGCATGCCCGGCCCCAAGCGGGCGGAGGCCTGCAGGCGAGGCCAGGTCGCGCTCCACACCCGGCGGGCTGGGGGGGGCCCGGGGCGCGCGCACGCGATCGGCTGCCCCCGGCGCGTGGCGGAGAGGCGGCGGGGGACATGGGATCCGATGGCGGGGTGGGCGCCGGCTGGCCCGGACCGCAGCCGTCGCGTGGGGGCGGATCCTTGAACACCCGGGCGAGCCGGGCGGCGGCGACGGGTCGAGGAGCGGGACCGCCCCGGGCGGCGGCTGGCTGGTTGGCCCACGGCGGTCCGCGGGCTCGACGGGCACCGGTTCGCCGTCGGGCCGTCGCGGCGCAACGCGCCTGCGCGCTGACGCTGTATACGGATGCTCCCCCGGCGCCGGGAGCGCGCAGCTGGCGCGGGGGGCGTGGTTCGGGCCGTCGCACGGCCTCCCCCCGGGGGCCGGGGTGGCCCGCGGCCCTCTCTGCCGGCCCGCCGCGAGGGCGTGGACCCAGGCCCCCCCCGCCATCAGCGGCGTAGGGCGGCAAGGGGAGAACTCCTCCTCGGTGCCAGGGGCTGCAGCCCATGGGCTGTGACCTCGGCGCGACCCTGGGGCGCGCCCCCGGTGCTGAGGAGTGATTGCGGGGCGGCCGCCGGCGGGGCGTCCCGGCGGCGCCGGTCCCGGCATCCCCTGCCGACCTGGCCCGGTTACCCTTGCTCAGGCGAAGACTGAGGACGGCCCATTCCGGCCGGGGGCCGCGCCTGCCAGCGGAGCGGGTGTGCCCGCGGCCAGGCGTGCGGGAGGGATTCGCCAGCACGGCCCCAGGCGGCCAGGCAGGCGCACCCGGACCGGGGCGGGCGGGTCGGGGTCCGCGGGGGTGGCTCGTGGCGGTGGTCACCGCCGCGGGGGCGCCGCGGTGGGGGCCCGTCGGGCCGGACCCGGGCCGTCCCTCGCCGGCAGCGGAGGCCCGGGGCCGTGGCGCGGCATAGCGACATGCCGGCCGCTGCCGGCGGCGGGCGGCGGCCTAGGTGTCCCCGCGGGGCCGGCGGGCGGGGGTCGCGCGCCGCGCCAAGGGACCCGGCGGTGGTGCGCGAGCGGCGACCGGGCCAGGGGCAGACGGGGCCGCCGGCGGGCGCTGACGCGCCCTTTTCGCGCGCGCGGCCGCGCAGGGCGTCACTGACGCGGCAGGGCTGCGACGCGCGCGGGAGGCGGCGTTCCGGCCCGGGCAGGGCGGCAGCCGTTCCCCCGCGGGCACCCCAGAGGGCGGCGCGATGACGGGTCCGCCGTCGCGCCCCGCCACCCGGTGCGCGCGCGGGCCCTCCGCCGAGCCCCCCGGGTCCACGGGGCGCCGCCCGGCTGGCGGGGCCTGCGCGCCGGTCCGGGGACCCTCAAGCGTTCCTCAGCCCCGGACCGGATCCCGGAATGCCGGCCGTGTGCCAGTGAGTTCGGCGGCCGGCGGCAGAGCGCGGGGCTGCAGCTGGGGTTGCCCCCCCTGGGGCGGGCGGGCGAGGCGCGGCCGCTGCCCGCCGGTCCCCCGGCGCCTTCCCCTCTGCCGCCCGCGCGCGGCGGCCGCCGGACCGGAGGGCTCAGCCCCCCGCCGAGCGGCCGAAGCGCCGCTCGTGGCCGCGGGATGGTGACCCCCGCCGCGGTCGGGCTCACCGGAAAACAAGGGCGCCGGGCTCGCTCCCCCCCTCACTCCCCGACCCAGCGGAGCGCGGGCTACCGCCCGCGCGCCCGGGCGCGCGCCGTGGGCCCCGGGGGCTAGGGAGGG"/>
                        <sequence id="seq_ARLP_32__2015__Ethiopia" taxon="ARLP_32__2015__Ethiopia" totalcount="4" value="AGGGGCGGCCCGGGTGGCACCGCCGGACGCACCATGGGGCCCGCTCCTGATTGTCCGCGCAGGGGGGCGGCCAACGCCCGGGGGGGCGGTCGGGGGCGGGGGGTGCGGGCGGGGGGGGGGGGGGGGGTACCCGAGGGCCCGGCCCCCAGGGGAATCAAGCGGCCCCTGTGCCGGGACCGTACGCGGCGGCCCCCCGGTCCGTTCCGGGGGCCGGCTGGCCTGCTGCCTCGCCCCCCCGCCCCCCACGAGCGAGCGCACGCGGCGAGTCCGCGCGGCCCGCCCGCCACCCGTGGGGACAGGCCCAGCGGTGCCGGCGCTCCCCGACGGCCCCCAAACGGCCCCGGGACCGGCGTCCGGGTCCCGCGCCACACGAGGCCGCCTAGCGTGGCGCAACGGCCGCTATGGCGCTGGGGCGGCGCCGGCCCGGTTCGCCGCGGCGCGACGCGCCGGCGCCGCCGACGTGCCGCGGTTGGGGCGCCGGCGCCGCAAGGGCGCCGACACAGTTGACCGCTGGCGGGCCGGTGGCGGTGAGGCGGCTAGTCGCCACCTGCGCCGAGCGGCGCGCCCGTCTCACAGGGGCGCGATAGGCCAATCCACCCGGGACGCCCCGGGGCTACCCGCGTGGGAGCTGGCGCCGCCTCTCGTCCGGACTCCCGCTCCCGACTGAGAACTGCCGGACCCTAAGGCCGACGGCTTCGCCGCTGCGGAGCCGCACAGGCCCCGGCGGGCCCCGCGCGGCGGGGGCCCGCGGAACCCGAAGGATGGGGTCGGCACGCCGCTCGGCACTCGGTGTCCAAGGACGCAGGCGGCCGACGCGCCGAGCCCGCTGGCGGCGACCCGCCCACCGCCGACGCACCCGGGCGGACTCGTGGCCAGAGGCGCACGCGCGCAGCCCCGGAGATACCAGGCCGCGGGACCCGCCCGCCCGCCGAGCACGTCGGCGCGAGGCTCCCACGGCCGACCGCCGAGCGGCGGCGCAGTGGCCCCCCCGAGCGCGGGAGGCCCCGAGCGCCCGTCCCGCCCCTCCTGCGGCCGCGCTGCTCGGGCGCGGGGTGCGGCACTGCAGTCCCCGGACAGGCGCGGCCGGAAGCGGCGCACCACCCCCTCCCGCGCGCGCAGCGTGTGCCCCGTGCACGCCCCGGCCCCAGCCGGGGGCCGTCGGGGTCGGGCCGACGCCCGCCTGCTGAGCTCCGCGCGGGGCCACGAGCCCTTCCGGGCGGGGGGGCGCGCGGTGCGGCACCGGGCGACGCGGCCCCGCGCTCGCGGCGCGCGCGCCCCTGCGGACGCCATCCGGGGCGCCGGCTGGGCCACCCGGAGGTACGCCCGGTCCGGCGGGGCTCCGGGACCAGCCCCGGACACCGTCGCGCGTGCCACACCGCGCGACACTCGCGACACAGGCGCATCCACCGGGGCACAGCAGAGGATCGAGACCTGGGGCTACCCCGCGTGCGACGCGGCGCTCCGCGGCCGAACCCCACGCGGCACAGCCGCCGCGCCGCCGTAGGCCGGGCGGTCCGGCGAGGCCCCGCCGCCGACTCACCCTGGCCGGCCCCGCGGTCGCCGGCGGGGCCGCAACGCACCCGGCACCGCGGGCGGCCACACCCGCCGCGCCCGGAACGCCCTGCTCGGGCGCCGGGATGTCGGGCCGGGGGCGGATTACGCGCCGCCGCTGTCCCCTACCGCGCCCTCGCCGCGCCTCGGTCGCCGCGGGGCGTTCCTCGGCACCACGGGTGGTGCACGACGCAGGCCGGGGGGAGGGGGCAACCCAGGGGGCCCCCCGCCGGAACCGGGGGACCGGACCCGGCCGCGGGCGGTGCTCCCGCTTGTGGCCCGGGGCACGGTGCGGGTGAGCCCCATGGCTCGCCGCCCCTCGGCCCGGGCCGGCCCGGGTAGCCGGCGCAGGGCGGCGGAACCAGGGGGGCGCGCTACTGATGGGCCGGCCCGGCGGCGTTGCCGCGAGGGTGCGACGAGTGCAGGTGGCCCGTGGCATCATCCTACCAACGGCGTGCCACGGGGGCGGGCCGGCCGTCCGGCCGGTCTCTCCCCCCTGCCCGCGGCGTCTGGCCCGCGGGCCTCCGAGGCAGACCGCAGCGCCGGCATAGAGGGGCCTCGGGAGGGCGGTCCGAGGCCGGGCCGGCGCGCCCCCCGGCACCCTGGTGGGGCCCACCGCCGATTCCGCTCGAGGCAGCGGCCTGATCGCGGCGGGCACGCGGCTGGCATGCCCGGCCCCAAGCGGGCGGAGGCCTGCAGGCGAGGCCAGGTCACGCTCCACACCCGGCGGGCTGGGGGGGGCCCGGGGCGCGCGCACGCGGTCGGCTGCCCCCGGCGCGTGGCGGAGAGGCGGCGGGGGACATGGGATCCGACGGCGGGGTGGGCGCCGGCTGGCCCGAACCGCAGCCGTCGCGTGGGGGCGGATCCCTGAACACC-GGGCGAGCCGGGCGGCGGCGACGGGGCGAGGAGCGGGACCGCCCCGGGTGGCGGCTGGCTGGTTGGCCCGCGGCGGTCCGCGGGCTCGACGGGCGCCGGTTCGCCGTAGGGCCGTCGCGGCGCAGCGCGCCTGCGCGCTGACGCTGTATACGGATGCTCCCCCGGCGCCGGGAGCGTGCAGCTGGCGCGGGGGGCGTGGTTCGGGCCGTCGCACGGCCTCCCCCCGGGGGCCGGGGTGGCCCGCGGCCCTCTCTGCCGGCCCGCCGCGAGGGCGTGGACCCAGGCCCCCCCCGCCGTCAGCGGCGTAGGGCGGCAGGGGGAGAACTCCTCCTCGGTGCCAGGGGCTGCAGCCCATGGGCTGTAGCCTCGGAGCGACCCTGGGGCGCGCCCCCGGTGCTGAGGAGTGATTGCGGGGCGGCCGCCGGCGGGGCGTCCCGGCGGCGCCGGTCCCGGCATCCCCTGCCGACCTGGCCCGGTTACCCTTGCTCAGGCGAAGACTGAGGCCGGCCCATTCCGGCCGGGGGCCGCGCCTGCCAGCGGAGCGGGTGTGCCCGCAGCCAGGCGTGCGGGAGGGATTCGCCGGCGCGGCCCCAGGCGGCAAGGCAGGCGCACCCGGACCGGGGCGGGCGGGTCGGGGTCCGCGGGGGTGGCTCGTGGCGGTGGTCACCGCCGCGGGGGCGCCGCGGTGGGGGCCCGTCGGGCCGGACCTGGGCCGTCCTTCGCCGGCAGCGGAGGCCCGGGGCCGTGGCGCGGCATAGCGACATACCGGCCGCTGCCGGCGGCGGGCGGCGGCCTAGGTGTCCCCGCGGGGCCGGCGGGCGGGGGTTGCGCGTCGCGCCAAGGGGCCCGGCGGTGGTGCGCGAACGGTGACCGGGCCAGGGGCAGACGGGGCCGCCGGCGGGCGCTGACGCGCCCTTTTCGCGCGCGCGGCCGCGCAGGGCGTCACTGACGCGGCAGGGCTGCGACGCGCGCGGGAGGCGGCGTTCCGGCCCGGGCAGGGCGGCAGCCGTTACCCCGCGGGCACCCCAGAGGGCGACGCGATGACGGGTCCGCCGTCGCGCCCCGCCACCCGGTGCGCGCGCGGGCCCTCCGCCGAGCCCCCCGGGTCCACGGGGCGCCGCCCGGCTGGCGGGGCCTGCGCGCCGGTCCGGGGACCCTCAAGCGTTCCTCAGCCCCGGACCGGATCCCGGAATGCCGGCCGTGTGCCAGTGAGTTCGGCGGCCGGCGGCCGAGCGCGGGGCTGCAGCTGGGGTTGCCCCCCCTGGGGCGGGCGGGCGAGGCGCGGCCGCTGCCCGCCGGTCCCCCGGCGCCTTCCCCTCTGCCGCCCGCGCGCGGCGGCCTCCGGACCGGAGGGCTCAGCCCCCCGCCGAGCGGCCGCAGCGCCGCTCGTGGCCGCGGGATGGTGGCCCCCGCCGCGGCCGGGCTCACCGGAAAACAAGGGCGTCGGGTTCACTACCCCCCTCACCCCCCGACCCAGCGGAGCGCGGGCCACCGCCCGCGCGCCCGGGCGCGCGTCGTGGGCCCCGGGGGCTAGGGAGGG"/>
                        <sequence id="seq_ARLP_37__2015__Ethiopia" taxon="ARLP_37__2015__Ethiopia" totalcount="4" value="AGGGGCGGCCCGGATGGCACCGCCGGACGCACCATGGGGCCCGCTCCTGATTGTCCGCGCAGGGGGGCGGCCAACGCCCGGGGGGGCGGTCGGGGGCGGAGGGTGCGGGCGGGGGGGGGGGGGGGGGTGCCCGAGGGTCCGGCCCCCAGGGGGGTCAAGCGGCCCCTGTGCTGGGACCGTACGCGGCGGTCCCCCGGTCCGTCCCGGGTGCCGGCTGGCCTGCTGCCTCGCCCCCCCGCCCCCCACGAGCGAGCGCACGCGGCGAGCCCGCGCGGCCCGCCCGCCACCCGAGGGGACAGGCCCAGCGGCGCCGGCGCTCCCCGACGACCCCCAAACGGCCCCGGGACCGGCGTCCGGGTCCCGCGCCGCACGAGGCCGCCTAGCGTGGCGCAACGGCCGCTACGGCGCTGGGGCGGCGCCGGCCCGGCTCGCCGCGACGCGACGCGCCGGCGCCGCCGACGTGCCGCGGTTGGGGCGCCGGCGCCGCAAGGGCGCCGACACAGTTGACCGCCGGCGGGCCGGTGGCGGGGAGGCGGCTAGTCGCCGCCTGCGCCGAGCGGTGCGCCCGTCTCACCGGGGCGCGATAGGCCAATCCACCCGGGACGCCCCGGGGCTACCCGCGTGGGAGCTGGCGCCGCCTCTCGTTCGGACTCCCGCTCCCGACGGAGAACTGCCGGACCCTAAGGCCGACGGCTTCGCCGCTGCGGAGCCGCACAGGCCCCGGCGGGCCCCGCGCGGCGGGAGCCCGCGGAACCCGAAGGATGGGGTCGGCACGCCGCTCGGCACTTGGTGTCCAAGGACGCAGGCGGCCGACGCGCCGAGCCCGCCGGCGGCGACCCGCCCACCGCCGACTCACCCGGGCGGACTCGTGGCCAGAGGCGCACGCGCGCAGCCCCGGAGATACCAGGCCGCGGGACTCGCCCGCCCGCCGAGCACGGCGGCGCGAGGCTCCCACGGCCGACCGCCGAGCGGCGGCGCAGCGGCCCCCCCGAGCGCGGGAGGCCTCGAGCGCCCGTCCCGCCCCTCCTGCGGCCGCCCTGCTCGGGCGCGGGGTGCGGCACTGCAGTTCCCGGGCAGGCGCGGCCGGAAGCGGAGTACCGCCCCCTCCCGCGCGCGCAGCGTGCGCCCCGTGCACGCCCCGGCCCCAGCCGGGGGTCGTCGGGGTCGGGCCAACGCCCGCCTGCCGGGCTCCGCGCAGGGCCACGAGCCCTTCCAGGCGGGGGGGCACGCGGTGCGGCACCGGGCGACACGGGCCCGCGCTCGCGGCGCGCGCGCCCCTGCGGACGCCATCCGGGGCTCCGGCTAGGCCACCCGGAGGTACGCCCGGGCCGGCGGGGCTCCGGGACCAGCCCCGGACACCGTCGCGCGTGCGACACCGCGCGACACTCGCGACACAGGCGCATCCACTTGCGCACAGCAGAGGATCGAGACCTGGGGCTACCCCACGTGCGACGCGCCGCTCCGCGGCCGAACCCCACGCGGCACAGCCGCCGCGCCGCCGTAGGCCGGGCGGTCCGGCGAGGCCCCGCCGCCGACTCACCCTGGCCGACCCCGCGGCCGCCGGCGGGGCCGCAACGCACCCGGCACCGCGGGCGGCCACACCCGCCGCGCCCGAAACGCCCTGCTCGGGCGCCGGGATGTCGGGCCGGGGGCGGATTACGCGCCGCCGCTGTCCCCTACCGCGCCCTCGCCGCGCTTCGGTCGCCGCGGGGCGTTCCTCGGCACCGCGGGTGGTGCACGACGCAGGCCGGGGGGAGGGGGCAACCCAGGGGGCCCCCCGCCGGAACCGGGGGACCGGATCCGGCCGCGGGCGGTGCTCCCGGTTGTGGCCCGGGGTACGGTGCGGGTGAGCCCCATGGCTCGCAGCCCCTCGGCCCGGGCCGGCCCAGGTAGCCGGCGCAGGGCGGCGGAACCAGGGGGGCGCGCCACCGATGGGCCGGCCCGGCGGCGTTGTCGCGAGGGTGCGACGAGTGCAGGTGGCCCGTGGCGTCATCCTACCAACGGCGTGCCACGGGGGCGGGCCGGCCGTCCGGCCGGTCTCTCCCCCCTGCCCGCGGCGTCTCGCCCGCGGGCCTCCGAGGCAGGCCGCAGCGCCGGCATAGAGGGGCCTCGGGAAGGCGGTCCGAGGCCGGGCCGGCGCGCCCCCCGGCACCCTGGTGGGGCCCACCGCCGATTCCGCTCGAGGCAGCGGCCTGATCGCGGCGGGCACACGGCTGGCATGCCCGGCCCCAAGCGGGCGGAGGCCTGCAGGCGAGGCCAGGTCGCGCTCCACACCCGGCGGGCTGGGGGGGGCCCGGGGCGCGCGCACGCGATCGGCTGCCCCCGGCGCGTGGCGGAGAGGCGGCGGGGGACATGGGATCCGACGGCGGGGTGGGCGCCGGCTGGCCCGGACCGCAGCCGTCGCGTGGGGGCGGATCCTTGAACACCGGGGCGAGCCGGGCGGCGGCGACGGGTCGAGGAGCGGGACCGCCCCGGGCAGCGGCTGGCTGGTTGGCCCACGGCGGTCCGCGGGCTCGACGGGCGCCGGTTCGCCGTAGGGCCGTCGCGGCGCAACGCGCCTGCGCGCTGACGCTGTATACGGATGCTCCCCCGGCGCCGGGAGCGTGCAGCTGGCGCGGGGGGCGTGGTTCGGGCCGTCGCACGGCCTCCCCCCGGGGGCCGGGGTGGCCCGCGGCCCTCTCTGCCGGCCCGCCGCGAGGGCGTGGACCCAGGCCCCCCCCGCCACCAGCGGCGTAGGGCGGCAAGGGGAGAACTCCTCCTCGGTGCCAGGGGCTGCAGCCCATGGGCTGTGACCTCGGCGCGACCCTGGGGCGCGCCCCCGGTGCTGAGGAGTGATTGCGGGGCGGCCGCCGGCGGGGCGTCCCGGCGGCGCCGGTCCCGGCATCCCCTGCCGACCTGGCCCGGTTACCCTTGCTCAAGCGAAGACTGAGGCCGGCCCATTCCGGCCGGGGGCCGCGCCTGCCAGCGGAGCGGGTGTGCCCGCGGCCAGGCGTGCGGGAGGGATTCGCCAGCGCGACCTCAGGCGGCCAGGCAGGCGCACCCGGACAGGGGCGGGCGGGTCGGGGTCCGCGGGGGTGGCTCGTGGCGGTGGTCACCGCCGCGGGGGCGCCGCGGTGGGGGCCCGTCGGGCCGGACCCGGGCCGTCCCTCGCCGGCAGCGGAGGCCCGGGGCCGTGGCGCGGCATAGCGACATGCCGGCCGCTGCCGGCGGCGGGCGGCGGCCTAGGTGTCCCCGCGGGGCCGGCGGGCGGGGGTCGCGCGCCGCGCCAAGGGACCCGGCGGTGGTGCGCGAGCGGCGACCGGGCCAGGGGCAGACGGGGCCGCCGGCGGGCGCTGACGCGCCCTTTTCGCGCGCGCGGCCGCGCAGGGCGTCACTGACGCGGCAGGGCTGCGACGCGCGCGGGAGGCGGCGTTCCGGCCCGGGCAGGGCGGCAGCCGTTCCCCCGCGGGCACCCCAGAGGGCGGCGCGATGACGGGTCCGCCGTCGCGCCCCGCCACCCGGTGCGCGCGCGGGCCCTCCGCCGAGCCCCCCGGGTCCACGGGGCGCCGCCCGGCTGGCGGGGCCTGCGCGCCGGTCCGGGGACCCTCAAGCGTTCCTCAGCCCCGGACCGGGTCCCGTAATGCCGGCCGTGTGCCAGTGAGTTCGGCGGCCGGCGGCAGAGCGCGGGGCTGCAGCTGGGGTTGCCCCCCCTGGGGCGGGCGGGCGAGGCGCGGCCGCTGCCCGCCGGTCCCCCGGCGCCTTCCCCTCTGCCGCCCGCGCGCGGCGGCCGCCGGACCGGAGGGCTCAGTCCCCCGCCGAGCGGCCGAAGCGCCGCTCGTGGCCGCGGGATGGTGACCCCCGCCGCGGCCGGGCTCACCGGAAAACAAGGGCGCCGGGCTCGCTCCCCCCCTCACCCCCCGACCCAGCGGAGCGCGGGCCACCTCACGCGCGCCCGGGCGCGTGCCGTGGGCCCCGGGGGCTAGGGAGGG"/>
                        <sequence id="seq_ARLP_40__2015__Ethiopia" taxon="ARLP_40__2015__Ethiopia" totalcount="4" value="AGGGGCGGCCCGGGTGGCACCGCCGGACGCACCATGGGGCCCGCTCCTGATTGTCCGCGCAGGGGGGCGGCCAACGCCAGGGGGGGCGGTCGGGGGCGGGGGGTGCGGGCGGGGGGGGGGGGGGGGGTACCCGAGGGCCCGGCCCCCAGGGGAATCAAGCGGCCCCTGTGCCGGGACCGTACGCGGCGGCCCCCCGGTCCGTTCCGGGTGCCGGCTGGCCTGCTGCCTCGCCCCCCCGCCCCCCACGAGCGAGCGCACGCGGCGAGTCCGCGCGGCCCGCCCGCCACCCGTGGGGACAGGCCCAGCGGTGCCGGCGCTCCCCGACGGCCCCCAAACGGCCCCGGGACCGGCGTCCGGGTCCCGCGCCACACGAGGCCGCCTAGCGTGGCGCAACGGCCGCTATGGCGCTGGGGCGGCGCCGGCCCGGTTCGCCGCGACGCGACGCGCCGGCGCCGCCGACGTGCCGCGGTTGGGGCGCCGGCGCCGCAAGGGCGCCGACACAGTTGACCGCCGGCGGGCCGGTGGCGGTGAGGCGGCTAGTCGCCACCTGCGCCGAGCGGCGCGCCCGTCTCACAGGGGCGCGATAGGCCAATCCACCCGGGACGCCCCGGGGCTACCCGCGTGGGAGCTGGCGCCGCCTCTCGTCCGGACTCCCGCTCCCGACTGAGAACTGCCGGACCCTAAGGCCGACGGCTTCGCCGCTGCGGAGCCGCACAGGCCCCGGCGGGCCCCGCGCGGCGGGGGCCCGCGGAACCCGAAGGATGGGGTCGGCACGCCGCTCGGCACTCGGTGTCCAAGGACGCAGGCGGCCGACGCGCCGAGCCCGCTGGCGGCGACCCGCCCACCGCCGACGCACCCGGGCGGACTCGTGGCCAGAGGCGCACGCGCGCAGCCCCGGAGATACCAGGCCGCGGGACCCGCCCGCCCGCCGAGCACGTCGGCGCGAGGCTCCCACGGCCGACCGCCGAGCGGCGGCGCAGCTGCCCCCCCGAGCGCGGGAGGCCCCGAGCGCCCGTCCCGCCCCTCCTGCGGCCGCGCTGCTCGGGCGCGGGGTGCGGCACTGCAGTCCCCGGGCAGGCGCGGCCGGAAGCGGCGCACCACCCCCTCCCGCGCGCGCAGCGTGCGCCCCGTGCACGCCCCGGCCCCAGCCGGGGGCCGTCGGGGTCGGGCCGACGCCCGCCTGCTGGGCTCCGCGTGGGGCCACGAGCCCTTCCGGGCGGGGGGGCACGCGGTGCGGCACCGGGCGACACGGCCCCGCGCTCGCGGCGCGCGCGCCCCTGCGGACGCCATCCGGGGCGCCGGCTGGGCCACCCGGAGGTACGCCCGGTCCGGCGGGGCTCCGGGACCAGCCCCGGACACCGTCGCGCGTGCCACACCGCGCGACACTCGCGACACAGGCGCATCCACCGGGGCACAGCAGAGGATCGAGACCTGGGGCTACCCCGCGTGCGACGCGGCGCTCCGCGGCCGAACCCCACGCGGCACAGCCGCCGCGCCGCCGTAGGCCGGGCGGTCCGGCGAGGCCCCGCCGCCGACTCACCCTGGCCGGCCCCGCGGCCGCCGGCGGGGCCGCAACGCACCCGGCACCGCGGGCGGCCACACCCGCCGCGCCCGGAACGCCCTGCTCGGGCGCCGGGATGTCGGGCCGGGGGCGGATTACGCGCCGCCGCTGTCCCCTACCGCGCCCTCGCCGCGCCTCGGTCGCCGCGGGGCGTTCCTCGGCACCGCGGGTGGTGCACGACGCAGGCCGGGGGCAGGGGGCAACCCAGGGGGCCCCCCGCCGGAACCGGGGGACCGGACCCGGCCGCGGGCGGTGCTCCCGCTTGTGGCCCGGGGCACGGTGCGGGTGAGCCCCATGGCTCGCCGCCCCTCGGCCCGGGCCGGCTCGGGTAGCCGGCGCAGGGCGGCGGAACCAGGGGGGCGCGCTACTGATGGGCCGGCCCGGCGGCGTTGCCGCGAGGGTGCGACGAGCGCAGGTGGCCCGTGGCATCATTCTACCAACGGCGTGCCACGGGGGCGGGCCGGCCGTCCGGCCGGTCTCTCCCCCCTGCCCGCGGCGTCTGGCCCGCGGGCCTCCGAGGCAGACCGCAGCGCCGGCATAGAGGGGCCTCGGGAGGGCGGTCCGAGGCCGGGCCGGCGCGCCCCCCGGCACCCTGGTGGGGCCCACCGCCGATTCCGCTCGAGGCAGCGGCCTGATCGCGGCGGGCACGCGGCTGGCATGCCCGGCCCCAAGCGGGCGGAGGCCTGCAGGCGAGGCCAGGTCACGCTCCACACCCGGCGGGCTGGGGGGGGCCCGGGGCGCGCGCACGCGGTCGGCTGCCCCCGGCGCGTGGCGGAGAGGCGGCGGGGGACATGGGATCCGACGGCGGGGTGGGCGCCGGCTAGCCCGAACCGCAGCCGTCGCGTGGGGGCGGATCCCTGAACACC-GGGCGAGCCGGGCGGCGGCGACGGGGCGAGGAGCGGGACCGCCCCGGGTGGCGGCTGGCTGGTTGGCCCGCGGCGGTCCGCGGGCTCGACGGGCGCCGGTTCGCCGTAGGGCCGTCGCGGCGCAGCGCGCCTGCGCGCTGACGCTGTATACGGATGCTCCCCCGGCGCCGGGAGCGTGCAGCTGGCGCGGGGGGCGTGGTTCGGGCCGTCGCACGGCCTCCCCCCGGGGGCCGGGGTGGCCCGCGGCCCTCTCTGCCGGCCCGCCGCGAGGGCGTGGACCCAGGCCCCCCCCGCCGTCAGCGGCGTAGGGCGGCAGGGGGAGAACTCCTCCTCGGTGCCAGGGGCTGCAGCCCATGGGCTGTAGCCTCGGCGCGACCCTGGGGCGCGCCCCCGGTGCGGAGGAGTGATTGCGGGGCGGCCGCCGGCGGGGCGTCCCGGCGGCGCCGGTCCCGGCATCCCCTGCCGACCTGGCCCGGTTACCCTTGCTCAGGCGAAGACTGAGGCCGGCCCATTCCGGCCGGGGGCCGCGCCTGCCAGCGGAGCGGGTGTGCCCGCGGCCAGGCGTGCGGGAGGGATTCGCCGGCGCGGCCCCAGGCGGCAAGGCAGGCGCACCCGGACCGGGGCGGGCGGGTCGGGGTCCGCGGGGGTGGCTCGTGGCGGTGGTCACCGCCGCGGGGGCGCCGCGGTGGGGGCCCGTCGGGCCGGACCTGGGCCGTCCTTCGCCGGCAGCGGAGGCCCGGGGCCGTGGCGCGGCATAGCGACATGCCGGCCGCTGCCGGCGGCGGGCGGCGGCCTAGGTGTCCCCGCGGGGCCGGCGGGCGGGGGATGCGCGTCGCGCCAAGGGGCCCGGCGGTGGTGCGCGAGCGGTGACCGGGCCAGGGGCAGACGGGGCCGCCGGCGGGCGCTGACGCGCCCTTTTCGCGCGCGCGGCCGCGCAGGGCGTCACTGACGCGGCAGGGCTGCGACGGGCGCGGGAGGCGGCGTTCCGGCCCGGGCAGGGCGGCAGCCGTTACCCCGCGGGCACCCCAGAGGGCGACGCGATGACGGGTCCGCCGTCGCGCCCCGCCACCCGGTGCGCGCGCGGGCCCTCCGCCGAGCCCCCCGGGTCCACGGGGCGCCGCCCGGCTGGCGGGGCCTGCGCGCCGGTCCGGGGACCCTCAAGCGTTCCTCAGCCCCGGACCGGATCCCGGAATGCCGGCCGTGTGCCAGTGAGTTCGGCGGCCGGCGGCCGAGCGCGGGGCTGCAGCTGGGGTTGCCCCCCCTGGGGCGGGCGGGCGAGGCGCGGCCGCTGCCCGCCGGTCCCCCGGCGCCTTCCCCTCTGCCGCCCGCGCGCGGCGGCCTCCGGACCGGAGGGCTCAGCCCCCCGCCGAGCGGCCGCAGCGCCGCTCGTGGCCGCGGGATGGTGGCCCCCGCCGCGGCCGGGCTCACCGGAAAACAAGGGCGTCGGGTTCACTCCCCCCCTCACCCCCCGACCCAGCGGAGCGCGGGCCACCGCCCGCGCGCCCGGGCGCGCGCCGTGGGCCCCGGGGGCTAGGGAGGG"/>
                        <sequence id="seq_ARLP_46__2015__Ethiopia" taxon="ARLP_46__2015__Ethiopia" totalcount="4" value="AGGGGCGGCCCGGGTGGTACCGCCGAACGCACCATGGGGTCCGCTCCTGATCGTCCGCGCAAGGGAGCGGCCGACGCCCGGGGGGGCGGCCGGGGGCAGGGGGTGCGGGCGGGGGGGGGGGGGGGGGTGCCTGAGGGCCCGGCCCCCAGGGGGGTCAAGCGGCCCGTGTGCTGGGACCGTACGCGGCGGCCCCCCGGTCCGTCCCGGGTGCCGGCTGGCCTGCTGCCTCGCCCCCCCGCCCCCTACGAGCGAACGCACGCGGCGAGCCCGCGCGGCCCGCCCGCCACCCGTGGGAACAGGCCCAGCGGCGCCGGCGCTCCCCGACGACCCCCAAACGGCCCCGGGACCGGCGTCCGGGTCCCGCGCCGCACGAGGCCGCCTAGCGTGGCGCAACGGCCGCTACGGCGCTGGGGCGGCGCCGGCCCGGCTCGCCGCGACGTGACGCGCCGGCGCCGCCGACGTGCCGCGGTTGGGGCGCCGGCGCCGCAAGGGAGCCGACACAGTTGACCGC-GGCGGGCCGGTGGCGGGGAGGCGGCTAGTCGCCACCTGCGCCGAGCGGCGCGCCCGTCTCGCCGCGGCGCGATAGGCCAATCCACCCGGGACGCCCCGGGGCTACCCGCGTGGGAGCTGGCGCCGCCTCTCGTCCGGACTCCCGCTCCCGACTGAGAACTGCCGGACCCTACGGCCGACGGCTGCGCCGCTGCGGAGCCGCACAGGCCCCGGCGGGCCCCGCGCGGCGGGGGCCCGCGGAACCCGAAGGATGGGGTCGGCACGCCGCTCGGCACTTGGTGTCCAAGGACGCAGGCGGCCGACGCGCCGAGCCCGCCGGCGTCGACCCGCCCACCGCCGGCGCACCCGGGCGGACTCGTGGCCAGAGGCGCACACGCGCAGCCCCGGAGATACCAGGCCGCGGGACCCGCCCGCCCGCCGAGCACGGCGGCGCGAGGCTCCCACGGCCGACCGCCGAGCGGCGGCGCAGCGGCCCCCCCGAGCGCGGGAGGCCCCGAGCGCCCGTCCCGCCCCTCCTGCGGCCGCGCTGCTCGGGCGCGGGGTGCGGCACTGCAGTCCCCGGGCAGGCGCGGCCGGAAGCGGAGCACCACCCCCTCCCGCGCGCGCAGCGTGCGCCCCGTGCACGCCCCGGCCCCAGCCGGGGGCCGTCGGGGTCGGGCCGACGCCCGCCTGCTGGGCTCCGCGCAGGGCCACGAGCCCTTCCGGGCGGGGGGGCACGCGGTGCGGCACCGGGCGACACGGCCCCGCGCTCGCGGCGCGCGCGCCCCTGCGGACGCCATCCGGGGCGCCGGCTGGGCCACCCGGAGGTACGCCCGGGCCGGCGGGGCTCCGGGACCAGCCCCGGACACCGTCGTGCGTGCCACACCGCGCGACACTCGCGACACAGGCGCATCCACTGGCGCACAGCAGAGGATCGAGACCTGGGGCTACCCCGCGGGCGACGCGGCGCTCCGCGGCCGAACCCCACGCGGCACAGCCGCCGCGCCGCAGTAGGCCGGGCGGTCCGGCGAGGCCCCGCCGCCGACTCACCCTGGCCGGCCCCGCGGCCGCCGGCGGGGCCGCAACGCACCCGGCACCGCGGGCGGCCACACCCGCCGCGCCCGGAACGCCCTGCTCGGGCGCCGGGATGTCGGGCCGGGGGCGGATTACGCGCCGCCGCTGTCCCCTACCGGGCCCTCGCCGCGCCTCGGTCGCCGCGGGGCGTTCCTCGGCACCGCGGGTGGTGCACGACGCAGGCCGGGGGGAGGGGGCAACCCAGGGGGCCCCCCGCCGGAACCGGGGGACCGGATCCGGCCGCGGGCGGTGCTCCCGCTTGTGGCCCGGGGCACGGTGCGGGTGAGCCCCATGGCTCGCCGCCCCTCGGCCCGGGCCGGCCCAGGTAGCCGGCGCAGGGCGGCGGAACCAGGGGGGCGCGCCACCGATGGGCCGGCCCGGCGGCGTTGCCGCGAGGGTGCGACGAGTGCAGGTGGCCCGTGGCATCATCCTGCCAACGGCGTGCCACGGGGGCGGGCCGGCCGTCCGGCCGGTCTCCCCCCCCTGCCCGCGGCGTCTCGCCCGCGGGCCTCCGAGGCAGGCCGCAGCGCCGGCATAGAGGGGCCTCGGGAGGACGGTCCGAGGCCGGGCCGGCGCGCCCCCCGGCACCCTGGTGGGGCCCACCGCCGATTCCGCTCGAGGCAGCGGCCTGATCGCGGCGGGCACGCGGCTGGCATGCCCGGCCCCAAGCGGGCGGAGGCCTGCAGGCGAGGCCAGGTCGCGCTCCACACCCGGCGGGCTGGGGGGGGCCTGGGGCGCGCGCACGCGGTCGGCTGCCCCCGGCGCGTGGCGGAGAGGCGGCGGGGGACATGGGATCCGACGGCGGGGTGGGCGCCGGCTGGCCCGGACCGCAGCCGTCACGTGGGGGCGGATCCCTGAACACC-GGGCGAGCCGGGCGGCGGCGACGGGGCGAGGAGCGGGACCGCCCCGGGTGGCGGCTGGCTGGTTGGCCCGCGGCGGTCCGCGGGCTCGACGGGCGCCGGTTCGCCGTAGGGCCGTCGCGGCGCAACGCACCTGCGCGCTGACGCTGTATACGGATGCTCCCCCGGCGCCGGGAGCGTGCAGCTGGCGCGGGGGGCGTGGTTCGGGCCGTCGCACGGCCTCCCCCCGGGGGCCGGGGTGGCCCGCGGCCCTCCCTGCCGGCCCGCCGCGAGGGCGTGGACCCAGGCCCCCCCCGCCGTCAGCGGCGTAGGGCGGCAGGGGGAGAACTCCTCCTCGGTGCCAGGGGCTGCAGTCCATGGGCTGTGGCCTCGGCGCGACCCTGGGGCGCGCCCCCGGTGCTGAGGAGTGATTGCGGGGCGGCCGCCGGCGGGGCGTCCCGGCGGCGCCGGTCCCGGCATCCCCTGCCGACCTGGCCCGGGCACCCTTGCTCAGGCGAAGACTGAGGCCGGCCCATTCCGGCCGGGGGCCGCGCCTGCCGGCGGAGCGGGTGTGCCTGCGGCCAGGCGTGCGGGAGGGATTCGCCGGCGCGGCCCCAGGCGGCCCGGCAGGCGCACCCGAACCGGGGCGGGCGGGTCGTGGTCCGCGGGGGTGGCTCGTGGCGGTGGTCACCGCCGCGGGGGCGCCGCGGTGGGGGCCCGTCGGGCCGGACCCGGGCCGTCCCTCGCCGGCAGCGGAGGTCCGGGGCCGTGGCGCGGCATAGCGACATGCCGGCCGCTGCCGGCGGCGGGCGGCGGCCTAGGTGTCCCCGCGGGGCCGGCGGGCGGGGGTCGCGCGCCGCGCCAAGGGACCCGGCGGTGGTGCGCGAGCGGCGACCGGGCCAGGGGCAGACGAGGCCGCCGGCGGGCGCTGACGCGCCCTTTTCGCGCGCGCGGCCGCGCAGGGCGTCACTGACGCGGCAGGGCTGCGACGCGCGCGGGAGGCGGCGTTCCAGCCCGGGCAGGGTGGCAGCCGTTACCCCGGGGGCACCCCAGAGGGCGGCGCGATGACGGGTCCGCCGTCGCGCGCCGCCACCCGGTGCGCGCGCGGGCCCTCCGCCGAGCCCCCCGGGTCCACGGGGCGCCGCCCGGCTGGCGGGGCCTGCGCGCCGGTCCGGGGACCCTCAAGCGTTCCTCAGCCCCGGACCGGATCCCGGAATGCCGACCGTGTGCCAGTGAGTTCGGCGGCGGGCGGCCGAGCGCGGGGCTGCAGCTGGGGTTGCCCCCCCTGGGGCGGGCGGGCGAGGCGCGGCTGCTGCCCGCCGGTCCCCCGGGGCCTTCCCCTCTGTCGCCCGCGCACGGCGGCCGCCGGACCGGAGGGCTCAGCCCCCCGCCGAGCGGCCGCAGCGCCGCTCGTGGCCGCGGGATGGTGGCCCCCGCCGCGGCCGGGCTCACCGGAAAACAAGGGCGCCGGGCTCACTCCCCCCCTCACCCCCCGACCCAGCAGAGCGCAGGCCATCGCCCGCGCGCCCGGGCGCGCGCCGTGGGCCCCGGGGGCTAGGGAGGG"/>
                        <sequence id="seq_ARLP_48__2015__Ethiopia" taxon="ARLP_48__2015__Ethiopia" totalcount="4" value="AGAGGCGGCCCGGGTGGCACCGCCGGACGTA-CATGGGGCCCGCTCCTGATTGTCCGCGCAGGGGGGCGGCCAACGCC-GGGGGGGCGGTCGGGGGCGGG-GGTGCGG-C---G-GGG-GGGGGGGGTACCCGA-GGCCCTGCCCCCAGGGGAATCAAGCGGCC-CTGTGCCGGGACCGTACGCGGCGGCCCCCCGGTCCGTTCCGGGTGCC-GCT-GCCTG-TGCCTCGCC-CCCCGCCCCCCACGAGCGAGCGCACGCGGCGAGTCCGCGCGGCCCGCCCGCCAC-C-TGG-GAC-GGCC-AGCGGTGCCGG-GCTCCCCGACGGCC-CCAAACGGCCCCG-GACCGGCGTCCGGGT-CCGCGCCACACGAGGCCGCCTAGCGTGGCGCAACGGCCGC-ATGGCGCT---GCGGCGCCGGCCCGGT-CGCCGCGACGCGACG-GCCGGCGCCGCCGAC--GCCGCGGTTGGGGCGCCGGCGCCGCAAGGGCGCCGACACAGTTGACCGC-GG--GGC-GGTGGCGG-GAGG-GGCTAGT-GCCACCTGCGCCGA-CGGC-CGCCCGTCTCACAGGGGCGCGATAG-CCAATCCA-C-GGG-CGCCCCGGGGCTACCCGCGTGGGAGCT--CGC-GCCTCTCGTCCGGACTCCCGCTCCCGACTGAGAACTGCCGGACCCTAAGGCC-ACGGCTTCGCCGCTGCGGAGCCGCACA--CC-CGGCGGGCCCCGCGCGGCGGGGGCC-GC-GAACCCGAAGGATGGGGTCGGCACGCCGCTCGGCACTCGGTGT-CAAGG-C-CAGGCG-CCGACGC-CCGAGCCCGCT-GCGGCGACCCGCCCACCGCC-ACGCACCCGGGCGGACTCGTGGCCAGAGGCGCACGCGCGCAGCCCCGGAGATACCAGGCCGCGGGAC-CGCCCGCCC-CCGAGCAC-TC-GCGCGAG-CTCCCACGGCCGAC-GCCGAGCGGCGGCGCAG-GGCCCCCCCGAGCGCGGGA-GCCCCGAGCGCCCGTCCCGCCCCTCCTGC-GCCGCGCTGCTCGGGCGCGGGGTGCGG-ACTGCAGTCC-CGGGCAGGCGCGG-CGGAAGCGG--CACCACCCCCTCCCGCGCGCGCAGCGTGCGCCCCGTGC-CGCCCCGGCCCCAGCCGGGGGCCGTCGGGGTCGGGC-GACGCCCGCCTGCTGGGCTCCGCGCGGGGCCAC-AGCCCTTCCGGG-GGG-GG-CAC-CGG-GCGGCACCGGGC-ACAC-GCCCCGCGCTCG-GGCGCGC-CGCCCCTGCGGACGCCATCCGGG-CGCCGGCTGGGCCACCCGGAG--ACGCCCGGTCCGGCGGGGCTCCGGGACCAGCCCC-GA-ACCG-C-CGCGTGCCACACCGC-CGACACTCGCGACACAG-CGCATCCACCGGGGCACAGCAGAGGATCGAGACCTGGGGCTACCCCGCGTGCGAC-CGGCGCTCCGCGGCCGAACCCCACGCGGCACAGCCGCCGCGCCGCCGTAGGCCGG-CGGTCCGGCGAGGCCCCGCCGCCGACTCACCCTGGCCGGCC-CGCGGCCGCCGGCGGGGCCGCAACGCACCCG-CACCGCGGGCGGCCACACC-GCCGCGCCCGGAA-GCCCTGCTCGGGCGC-GGGATGT-GGGCCGGGGGCGGATTATGC-CCGCCGCTGTCCCCTAC-GCGCCTTCGCC--GCCTCGGTCGCCGCG-GG-GTTCCTCGACACCGCGGGTGGTGCACGACGCAGG-CGGGGG-AGGGGGCAACCCAGGGGGCCCCCCGCCGGAA-C-GGGGACCGGACCCGGCCGCGGGCGGTGCTCCCGCTTGTGGCCCGGGGCACGGTGCGGGTGAGCCCCATGGCTCG-CG-CCC-CGGCCCGGGCCGGCCCGGGT--CCGGCGCAGG--GGCGGAACCAGGGGGGCGCGCTAC-GA-GGGCCGGCCCGGCGGCGTTGCCGCGAGGGTGCG-C-AGTGCAGGTGGCCCGTG-CATCATC-TAC-AACGGCGTGCC-CGGGGGCGGGCCGGCCGTCCGGCCGGTCTCTCCCCC-TGCCCGCGGCGTCTGGCCC-CGGGCCT-CGAGGCA-ACCGCAGCGCCGG-A-AGAGGG-CCTCGGGAGGGCGGTCCGAGGCCGGACCGGC-CGCCCCCCGG-ACC-TGGT-GGGCCCACCGCC-ATTCCG-TCG-GGCA-CGGCCTGATCGCGGCGG-CAC-CGGCTGGCATGCCCGGCCCCAAGCGGGCGGAGGCCTGCAGGCGAGGCCAGGTCACGCTCCACACCCGGCGGGCCGGGGGGGGCCCGGG-CGCGCGCACGCGGTCGGCTGCCCCCGGCGCGTGG-GGAGA-GCGGCGGGGGACATGG-ATCC-ACGGCGGGGTGGGC-CCGGC-GGCCC-AACCGCAGCCGTCGCGTGGG-G-GGAT-CCTG-AC-CC-GAG-GAGCCGGG-GGCG-CGACGGGGCGAGGAGCGGGACCGCCCCGGGTGGC-GCTGGC--GTTGGCCCGCGGCGGT-CGCGGG-TCGACGGGCGCCGGTTCGCCGTAGGGCCGTCGCGGCGCAGCGCGCCTGCGCGCTGACGCTGTA-ACGGATGCTCCCCCGGCGCCGGGAG-GTGCAGCT-GCGCGGG--GCGT-GTTCGGGCCGTCGCACGGCCTC-CCCCGGGGGCCGGGGTGGCCCGCGGCCCTCTCTGCCGGCCCGC-GCGAGGGCGTGGACCCAGGCCCCCCCCGCCGT-A-CGGCGTA-GGCGGCAGGGGGAGAACTCCTCCTCGGTGCCAGGGGCTGCAACCCATGGGCTGTAGCCTCGGCGCGA-CCTGGGGCGCGC-CCCGGTGCTGA-GAGTGATTGCGGGGCGGCCGCCGGCGGGGCG-CCCGGCGGCG-CGGTCCC-GCATCC-C-GCCGACCT-G-CCGGTTACCCTTGCTCAGGCGAAGACTGAGGCCGGCCCATTCCGGCCGGGG-CCG-GCCTGCCAGCGGAGCGGGT-TGCCCGCGGCCAGGCGTG-GGGAGGGATTCGCCGGC-CGGCCCCAG-CG-C-A-GCAGGCGCACCCGGACCGGGGCGGGCGGGTCGGGG-CCGCGGGGGTGGCTCGTGGCGGTGGTCA--GCCGCGGG--CGCCGCGGTGGGGGCCCGTCGGGCCGGACCT-GGCCGTCCTTCGCCGGCAGCGG-GGCCCGGGGCCGT-GC-CGGCATAGCGACATGCCGGCCG--GCCGGCGGCGGGCGGCGGCCTAGGTGTCCCCGCGG-GCCGGCGGGCGGG-GTTGCGCGTCGCG-CA-GGG-CCCGCCGGT-GTGCGCGA-CGGTGACCGGGCCAGGGG-AGACGGGGCCGCCGGCGAGCGCTGACGCGCCCTTTTCGCGCGCGCGGCCGCG-AGGGCGTCACTGACGCGGCAGGGCTGCGACGCGCGCGGGAGGCGGCGTT--GGC-CGGGCAGGGCGGCAGCCGTTACCCCG-GGGCACCCCAGAGGGCGACGCG-TGACGGGTCCGCCGTCGCGCCCCGCCACCCG-TGCGCGCGCGGGCCCTCCGCCGAGCCCCCCGGGTCCACGGGGCGCCGCCCGGCTG-CGGGGCCTGCGCGCCG-TCCGGGGACC-TCAAGCGTTCCTCAGCCCCGG-CCGGAT-CCGGAATGCCGGC-GT-TGCCAGTGAGTTCGGCGGCCGGCGGCCGAGCGCGGGGCTGCAGCTGGGGTTGCCCCCCCTGG-GCGGGCGGGCGA-GCGCGGCCGC-GCCCGCCGGTCCCCCGGCGCCTTCCCCTCTGCCGCCCGCGCGCGGCGGCCTCCGGACCGGAGGGCTCAGCCC-CCGCCGA-CGGCCGCAGCGCCGCTCGTGGCCGCGGGATGG--GC-CCCGCCGCGGCCGGGCTCACCGGAAAACAAGGGCGTCGGG-TCACTCCCCCCCTCACCCCCCGACCCAGCGGAGCGC-GGC-ACCGCCCGCGCGCCCGGGCGCGCGC-GTGGGCCCCGGGGGCTAGGGAGG-"/>
                        <sequence id="seq_ARLP_49__2015__Ethiopia" taxon="ARLP_49__2015__Ethiopia" totalcount="4" value="AGGGGCGGTCCGGGTGGCACCGCCGGACGCACCATGGGGCCCGCTCCTGATTGTCCGCACAGGGGGGCGGCCAACGCCCGGGGGGGCGGTCGGGGGCGGGGGGTGCGGGCGGGGGGGGGGGGGGGGGTACTCGAGGGCCCGGCCCCCAGAGGAATCAAGCGGCCCCTGTGCCGGGACCGTACGCGGCGGCCCCCCGGTCCGTTCCGGGTGCCGGCTGGCCTGCTGCCTCGCCCCCCCGCCCCCCACGAGCGAGCGCACGCGGCGAGTCCGCGCGGCCCGCCCGCCACCCGTGGGGACAGGCCCAGCGGTGCCGGCGCTCCCCGACGGCCCCCAAACGGCCCCGGGACCGGCGTCCGGGTCCCGCGCCACACGAGGCCGCCTAGCGTGGCGCAACGGCCGCTATGGCGCTGGGGCGGCGCCGGCCCGGTTCTCCGCGACGCGACGCGCCGGCGCCGCCGACGTGCCGCGGTTGGGGCGCCGGCGCCGCAAGGGCGCCGACACAGTTGACCGC-GGCGGGCCGGTGGCGGTGAGGCGGCTAGTCGCAACCTGCGCCGAGCGGCGCGCCCGTCTCACAGGGGCATGATAGGCCAATCCACCCGGGACGCCCCGGGGCTACCCGCGTGGGAGCTGGCGCCGCCTCTCGTCCGGACTCCCGCTCCCGACTGAGAACTGACGGACCCTAAGGCCGACGGCTTCGCCGCTGCGGAGCCGCACAGGCCCCGGCGGGCCCCGCGCGGCGGGGGCCCGCGGAACCCGAAGAATGGGGTCGGCACGCCGCTCGGCACTTGGTGTCCAAGGACGCAGGCGGCCGACGCTCCGAGCCCGCTGGCGGCGACCCGCCCACCGCCGACGCACCCGGGCGGACTCGTGGCCAGAGGCGCACGCGCGCAGCCCCGGAGATACCAGGCCGCGGGACCCGCCCGCTCGCCGAGCACGTCGGCGCGAGGCTCCCCCGGCCGACCGCCGAGCGGCGGCGCAGCGGCCCCCCCGAGCGCGGGAGGCCCCGAGCGCCCGTCCCGCCCCTCCTGCAGCCGCGCTGCTCGGGCGCGGGGTGCGGCACTGCAGTCCCCGGGCAGGCGCGGCCGGAAGCGGCGCACCACCCCCTCCCGCGCGCGCAGCGTGCGCCCCGTGCACACCCCGACCCCAGCCGGGGGCCGTCGGGGTCGGGCCGACGCCCGCCTGCTGGGCTCCGGGCGGGGCCACGAGCCCTTCCGGGCGGGGGGGCACGCGGTGCGGCACCGGGCGACACGGCCCCGCGCTCGCGGCGCGCGCGCCCCTGCGGACGCCATCCGGGGCGCCGGCTGGGCCACCCGGAGGTACGCCCGGTCCGGCGGGGCTCCGGGACCAGCCCCGGACACCGTCGCGCGTGCCACACCGCGCGACACTCGCGACACAGGCGCATCCACCGGGGCACAGCAGAGGATCGAGACCTGGGGCTACCTCGCGTGCGACGCGGCGCTCCGCGGCCGAACCCCACGCGGCACAGCCGCCGCGCCGCCGTAGGCCGGGCGGTCCGGCGAGGCCCCGCCGCCGACTCACCCTGGCCGGCCCCGCGGCCGCCGGCGGGGCCGCAACGCACCCGGCACCGCGGGCGGCCACACCCGCCGCGCCCGGAACGCCCTGCTCGGGCGCCGGGATGTCGGGCCGGGGGCGGATTACGCGCCGCCGCTGTCCCCTACCGCGCCCTCGCC-CGCCGCGGTCGCCGCGGGGCGTTCCTCGGCACCGCGGGTGGTGCACGACGCAGGCCGGGGGGAGGGGGCAACCCAGGGGGCCCCCCGCCGGAACCGGGGGACCGGACCCGGCCGCGGGCGGTGTTCCCGCTTGTGGCCCGGGGCACGGTGCGGGTGAGCCCCATGGCTCGCCGCCCCTCGGCCCGGGCCGGCCCGGGTAGCCGGCGCAGGGCGGCGGAATCAGGGGGGCGCGCTACTGATGGGCCGGCCCGGCGGCGTTGCCGCGAGGGTGCGACGAGTGCAGGTGGCCCGTGGCATCATCCTACCAACGGCGTGCCACGGGGGCGGGCCGGCCGTCCGGCCGGTCTCTCCCCCCTGCCCGCGGCGTCTGGCCCGCGGGCCTCCGAGGCAGACCGCAGCGCCGGCATAGAGGGGCCTCGGGAGGGCGGTCCGAGGCCGGGCCGGCGCGCCCCCCGGCACCGTGGTGGGGCCCACCGCCGATTCCGCTCGAGGCAGCGGCCTGATCGCGGCGGGCACGCGGCTGGCATGCCCGGCCCCAAGCGGGCGGAGGCGTGCAGGCGAGGCCAGGTCACGCTCCACACCCGGCGGGCTGGGGGGGGCCCGGGGCGCGCGCACGCGGTCGGCCGCCCCCGGCGCGTGGCGGAGAGGCGGCGGGGGACATGGGATCCGACGGCGGGGTGGGCGCCGGCTGGCCCGAACCGCAGCCGTCGCGTGGGGGCGGATCCCTGAACACCCGGGCGAGCCGGGCGGCGGCGACGGGGCGAGGAGCGGGACCGCCCCGGGTGGCGGCTGGCTGGTTGGCCCGCGGCGGTCCGCGGGCTCGACGGGCGCCGGTTCGCCGTAGGGCCGTCGCGGCGCAGCGCGCCTGCGCGCTGACGCTGTATACGGATGCTCCCCCGGCGCCGGGAGCGTGCAGCTGGCGCGGGGGGCGTGGTTCGGGCCGTCGCACGGCCTCCCCCCGGGGGCCGGGGTGGCCCGCGGCCCTCTCTGCCGGCCCGCCGCGAGGGCGTGGACGCAGGCCCCCCCCGCCGTCAGCGGCGTAGGGCGGCAGGGGGAGAACTCCTCCTCGGTGCCAGGGGCTGCAGCCCATGGGCTCTAGCCTCGGCGCGACCCTGAGGCGCGCCCCCGGTGCTGAGGAGTGATTGCTGGGCGGCCGCCGGCGGGGCGTCCCGGCGGCGCCGGTCCCGGCATCCCCTGCCGACCTGGCCCGGTTACCCTTGCTCAGGCGAAGACTGAGGCCGGCCCATTCCGGCCGGGGGCCGCGCCTGCCAGCGGAGCGGGTGTGCCCGCGGCCAGGCGTGCGGGAGGGATTCGCCGGCGCGGCCCCAGGCGGCAAGGCAGGCGCACCCGGACCGGGGCGGGCGGGTCGGGGTCCGCGGGGGTGGCTCGTGGCGGTGGTCACCGCCGCGGGGGCGCCGCGGTGGGGGCCCGTCGGGCCGGACCTGGGCCGTCCTTCGCCGGCAGCGGAGGCCCGGGGCCGTGGCGCGGCATAGCGACATGCCGGCCGCTGCCGGCGGCGGGCGGCGGCCTAGGTGTCCCCGCGGGGCCGGCGGGCGGGGGTTGCGCGTCGCGCCAAGGGGCCCGGCGGTGGTGCGCGAGCGGTGACCGGGCCAGGGGCAGACGGGGCCGCCGGCGGGCGCTGACGCGCCCTTTTCGCGCGCGCGGCCGCGCAGGGCGTCACTGACGCGGCAGGGCTGCGACGCGCGCGGGAGGCGGCGTTCCGGCCCGGGCAGGGCGGCAGCCGTTACCCCGCGGGCACCCCAGAGGGCGACGCGATGACGGGTCCGCCGTCGCGCCCCGCCACCCGGTGCGCGCGCGGGCCCTCCGCCGAGCCCCCCGGGTCCACGGGGCGCCGCCCGGCCGGCGGGGCCTACGCGCCAGTCCGGGGACCCTCAAGCGTTCCTCAGCCCCGGACCGGATCCCGGAACGCCGGCCGTGTGCCAGTGAGTTCGGCGGCCGGCGGCCGAGCGCGGGGCTGCAGCTTGGGTTGCCCCCCCTGGGGCGGGCGGGCGAGGCGCGGCCGCTGCCCGCCGGTCCCCCGGCGCCTTCCCCTCTGCCGCCCGCGCGCGGCGGCCTCCGGACCGGAGGGCTCAGCCCCCCGCCGAGCGGCCGCAGCGCCGCTCGTGGCCGCGGGATGATGGCCCCCGCCGCGGCCGGGCTCACCGGAAAACAAGGGCGTCGGGTTCACTCCCCCCCTCACCCCCCGACCCAGCGGAGCGCGGGCCACCGCCCGCGCGCCCGGGCGCGCGCCGTGGGCCCCGGGGGCTAGGGAGGG"/>
                        <sequence id="seq_ARLP_52__2015__Ethiopia" taxon="ARLP_52__2015__Ethiopia" totalcount="4" value="AGGGGCGGCCCGGATGGCACCGCCGGACGCACCATGGGGCCCGCTCCTGATTGTCCGCGCAGGGGGGCGGCCAACGCCCGGGGGGGCGGTCGGGGGCGGAGGGTGCGGGCGGGGGGGGGGGGGGGGGTGCCCGAGAGTCCGGCCCCCAGGGGGGTCAAGCGGCCCCTGTGCTGGGACCGTACGCGGCGGTCCCCCGGTCCGTCCCGGGTGCCGGCTGGCCTGCTGCCTCGCCCCCCCGCCCCCCACGAGCGAGCGCACGCGGCGAGCCCGCGCGGCCCCCCCGCCACCCGTGGGGACAGGCCCAGCGGCGCCGGCGCTCCCCGACGACCCCCAAACGGCCCCGGGACCGGCGTCCGGGTCCCGCGCCGCACGAGGCCGCCTAGCGTGGCGCAACGGCCGCTACGGCGCTGG-GCGGCGCCGGCCCGGCTCGCCGCGACGCGACGCGCCGGCGCCGCCGACGTGCCGCGGTTGGGGCGCCGGCGCCGCAAGGGCGCCGACACAGTTGACCGCCGGCGGGCCGGTGGCGGGGAGGCGGCTAGTCGCCACCTGCGCCGAGCGGCGCGCCCGTCTCACCGGGGCGCGATAGGCCAATCCACCCGGGACGCCCCGGGGCTACCCGCGTGGGAGCTGGCGCCGCCTCTCGTTCGGACTCCCGCTCCCGACGGAGAACTGCCGGACCCTAAGGCCGACGGCTTCGCCGTTGCGGAGCCGCACAGGCCCCGGCGGGCCCCGCGCGGCGGGAGCCCGCGGAACCCGAAGGATGGGGTCGGCACGCCGCTCGGCACTTGGTGTCCAAGGACGCAGGCGGCCGACGCGCCGAGCCCGCCGGCGGCGACCCGCCCACCGCCGACTCACCCGGGCGGACTCGTGGCCAGAGGCGCACGCGCGCAGCCCCGGAGATACCAGGCCGCGGGACTCGCCCGCCCGCCGAGCACGGCGGCGCGAGGCTCCCACGGCCGACCGCCGAGCGGCGGCGCAGCGGCCCCCCCGAGCGCGGGAGGCCCCGAGCGCCCGTCCCGCCCCTCTTGCGGCCGCCCTGCTCGGGCGCGGGGTGCGGCACTGCAGTCCCCGGGCAGGCGCGGCCGGAAGCGGAGTACCACCCCCTCCCGCGCGCGCAGCGTGCGCCCCGTGCACGCCCCGGCCCCAGCCGGGGGTCGTCGGGGTCGGGCCAACGCCCGCCTGCTGGGCTCCGCGCAGGGCCACGAGCCCTTCCAGGCGGGGGGGCACGCGGTGCGGCACCGGGCGACACGGCCCCGCGCTCGCGGCGCGCGCGCCCCTGCGGACGCCATCCGGGGCTCCGGCTAGGCCACCCGGAGGTACGCCCGGGCCGGCGGGGCTCCGGGACCAGCCCCGGACACCGTCGCGCGTGCGACACCGCGCGACACTCGCGACACAGGCGCATCCACTTGCGCACAGCAGAGGATCGAGACCTGGGGCTACCCCACGTGCGACGCGCCGCTCCGCGGCCGAACCCCACGCGGCACAGCCGCCGCGCCGCCGTAGGCCGGGCGGTCCGGCGAGGCCCCGCCGCCGACTCACCCTGGCCGGCCCCGCGGCCGCCGGCGGGGCCGCAACGCACCCGGCACCGCGGGCGGCCACACCCGCCGCGCCCGGAACGCCCTGCTCGGGCGCCGGGATGTCGGGCCGGGGGCGGATTACGCGCCGCCGCTGTCCCCTACCGCGCCCTCGCCGCGCTTCGGTCGCCGCGGGGCGTTCCTCGGCACCGCGGGTGGTGCACGACGCAGGCCGGGGGGAGGGGCCAACCCAGGGGGCCCCCCGCCGGAACCGGGGGACCGGATCCGGCCGCGGGCGGTGCTCCCGCTTGTGGCCCGGGGCACGGTGCGGGTGAGCCCCATGGCTCGCCGCCCCTCGGCCCGGGGCGGCCCAGGTAGCCGGCGCAGGGCGGCGGAACCAGGGGGGCGCGCCACCGATGGGCCGGCCCGGCGGCGTTGTCGCGAGGGTGCGACGAGTGCAGGTGGCCCGTGGCGTCATCCTACCAACGGCGTGCCACGGGGGCGGGCCGGCCGTCCGGCCGGTCTCTCCCCCCTGCCCGCGGCGTCTCGCCCGCGGGCCTCCGAGGCAGGCCGCAGCGCCGGCATAGAGGGGCCTCGGGAGGGCGGTCCGAGGCCGGGCCGGCGCGCCCCCCGGCACCCTGGTGGGGCCCACCGCCGATTCCGCTCGAGGCAGCGGCCTGATCGCGGCGGGCACGCGGCTGGCATGCCCGGCCCCAAGCGGGCGGAGGCCTGCAGGCGAAGCCAGGTCGCGCTCCACACCCGGCGGGCTGGGGGGGGCCCGGGGCGCGCGCACGCGATCGGCTGCCCCCGGCGCGTGGCGGAGAGGCGGCGGGGGACATGGGATCCGATGGCGGGGTGGGCGCCGGCTGGCCCGGACCGCAGCCGTCGCGTGGGGGCGGATCCTTGAACACC-GGGCGAGCCGGGCGGCGGCGACGGGTCGAGGAGCGGGACCGCCCCGGGCGGCGGCTGGCTGGTTGGCCCACGGCGGTCCGCGGGCTCGACGGGCGCCGGTTCGCCGTAGGGCCGTCGCGGCGCAACGCGCCTGCGCGCTGACGCTGTATACGGATGCTCCCCCGGCGCCGGGAGCGTGCAGCTGGCGCGGGGGGCGTGGTTCGGGCCGTCGCACGGCCTCCCCCCGGGGGCCGGGGTGGCCCGCGGCCCTCTCTGCCGGCCCGCCGCGAGGGCGTGGACCCAGGCCCCCCCCGCCATCAGCGGCGTAGGGCGGCAAGGGGAGAACTCCTCCTCGGTGCCAGGGGCTGCAGCCCATGGGCTGTGACCTCGGCGCGACCCTGGGGCGCGCCCCCGGTGCTGAGGAGTGATTGCGGGGCGGCCGCCGGCGGGGCGTCCCGGCGGCGCCGGTCCCGGCATCCCCTGCCGACCTGGCCCGGTTACCCTTGCTCAGGCGAAGACTGAGGCCGGCCCATTCCGGCCGGGGGCCGCGCCTGCCAGCGGAGCGGGTGTGCCCGCGGCCAGGCGTGCGGGAGGGATTCGCCAGCACGGCCCCAGGCGGCCAGGCAGGCGCACCCGGACCGGGGCGGGCGGGTCGGGGTCCGCGGGGGTGGCTCGTGGCGGTGGTCACCGCCGCGGGGGCGCCGCGGTGGGGGCCCGTCGGGCCGGACCCGGGCCGTCCCTCGCCGGCAGCGGAGGCCCGGGGCCGTGGCGCGGCATAGCGACATGCCGGCCGCTGCCGGCGGCGGGCGGCGGCCTAGGTGTCCCCGCGGGGCCGGCGGGCGGGGGTCGCGCGCCGCGCCAAGGGACCCGGCGGTGGTGCGCGAGCGGCGACCGGGCCAGGGGCAGACGGGGCCGCCGGCGGGCGCTGACGCGCCCTTTTCGCGCGCGCGGCCGCGCAGGGCGTCACTGACGCGGCAGGGCTGCGACGCGCGCGGGAGGCGGCGTTCCGGCCCGGGCAGGGCGGCAGCCGTTCCCCCGCGGGCACCCCAGAGGGCGGCGCGATGAAGGGTCCGCCGTCGCGCCCCGCCACCCGGTGCGCGCGCGGGCCCTCCGCCGAGCCCCCCGGGTCCACGGGGCGCCGCCCGGCTGGCGGGGCCTGCGCGCCGGTCCGGGGACCCTCAAGCGTTCCTCAGCCCCGGACCGGATCCCGGAATGCCGGCCGTGTGCCAGTGAGTTCGGCGGCCGGCGGCAGAGCGCGGGGCTGCAGCTGGGGTTGCCCCCCCTGGGGCGGGCGGGCGAGGCGCGGCCGCTGCCCGCCGGTCCCCCGGCGCCTTCCCCTCTGCCGCCCGCGCGCGGCGGCCGCCGGACCGGAGGGCTCAGCCCCCCGCCGAGCGGCCGAAGCGCCGCTCGTGGCCGCGGGATGGTGACCCCCGCCGCGGCCGGGCTCACCGGAAAACAAGGGCGCCGGGCTCGCTCCCCCCCTCACTCCCCGACCCAGCGGAGCGCGGGCCACCGCCCGCGCGCCCGGGCGCGCGCCGTGGGCCCCGGGGGCTAGGGAGGG"/>
                        <sequence id="seq_ARLP_57__2015__Ethiopia" taxon="ARLP_57__2015__Ethiopia" totalcount="4" value="AGGGGCGGCCCGGGTGGCACCGCCGGACGCACCATGGGGCCCGCTCCTGATTGTCCGCGCAGGGGGGCGGCCAACGCCCGGGGGGGCGGTCGGGGGCGGGGGGTGCGGGCGGGGGGGGGGGGGGGGGTACCCGAGGGCCCGGCCCCCAGGGGAATCAAGCGGCCCCTGTGCCGGGACCGTACGCGGCGGCCCCCCGGTCCGTTCCGGGTGCCGGCTGGCCTGCTGCCTCGCCCCCCCGCCCCCCACGAGCGAGCGCACGCGGCGAGTCCGCTCGGCCCGCCCGCCACCCGTGGGGACAGGCCCAGCGGTGCCGGCGCTCCCCGACGGCCCCCAAACGGCCCCGGGACCGGCGTCCGGGTCCCGCGCCACACGAGGCCGCCTAGCGTGGCGCAACGGCCGCTATGGCGCTGGGGCGGCGCCGGCCCGGTTCGCCGCGACGCGACGCGCCGGCGCCGCCGACGTGCCGCGGTTGGGGCGCCGGCGCCGCAAGGGCGCCGACACAGTTGACCGC-GGCGGGCCGGTGGCGGTGAGGCGGCTAGTCGCCACCTGCGCCGAGCGGCGCGCCCGTCTCACAGGGGCGCGATAGGCCAATCCACCCGGGACGCCCCGGGGCTACCCGCGTGGGAGCTGGCGCCGCCTCTCGTCCGGACTCCCGCTCCCGACTGAGAACTGCCGGACCCTAAGGCCGACGGCTTCGCCGCTGCGGAGCCGCACAGGCCCCGGCGGGCCCCGCGCGGCGGGGGCCCGCGGAACCCGAAGGCTGGGGTCGGCACGCCGCTCGGCACTCGGTGTCCAAGGACGCAGGCGGCCGACACGCCGAGCCCGCTGGCGGCGACCCGCCCACCGCCGACGCACCCGGGCGGACTCGTGGCCAGAGGCGCACGCGCGCAGCCCCGGAGATACCAGGCCGCGGGACCCGCCCGCCCGCCGAGCACGTCGGCGCGAGGCTCCCACGGCCGACCGCCGAGCGGCGGCGCAGCGGCCCCCCCGAGCGCGGGAGGCCCCGAGCGCCCGTCCCGCCCCTCCTGCGGCCGCGCTGCTCGGGCGCGGGGTGCGGCACTGCAGTCCCCGGGCAGGCGCGGCCGGAAGCGGCGCACCACCCCCTCCCGCGCGCGCAGCGTGCGCCCCGTGCACGCCCCGGCCCCAGCCGGGGGCCGTCGGGGTCGGGCCGACGCCCGCCTGCTGGGCTCCGCGCGGGGCCACGAGCCCTTCCGGGCGGGGGGGCACGCGGTGCGGCACCGGGCGACACGGCCCCGCGCTCGCGGCGCGCGCGCCCCTGCGGACGCCATCCGGGGCGCCGGCTGGGCCACCCGGAGGTACGCCCGGTCCGGCGGGGCTCCGGGACCAGCCCCGGACACCGTCGCGCGTGCCACACCGCGCGACACTCGCGACACAGGCGCATCCACCGGGGCACAGCAGAGGATCGAGACCTGGGGCTACCCCGCGTGCGACGCGGCGCTCCGCGGCCGAACCCCACGCGGCACAGCCGCCGCGCCGCCGTAGGCCGGGCGGTCCGGCGAGGCCCCGCCGCCGACTCACCCTGGCCGGCCCCGCGGCCGCCGGCGGGGCCGCAACGCACCCGGCACCGCGGGCGGCCACACCCGCCGCGCCCGGAACGCCCTGCTCGGGCGCCGGGATGTCGGGCCGGGGGCGGATTACGCGCCGCCGCTGTCCCCTACCGCGTCCTCGCC-CGCCTCGGTCGCCGCGGGGCGTTCCTCGGCACCGCGGGTGGTGCACGACGCAGGCCGGGGGGAGGGGGCAACCCAGGGGGCCCCCCGCCGGAACCGGGGGACCGGACCCGGCCGCGGGCGGTGCTCCCGCTTGTGGCCCGGGGCACGGTGCGGGAGAGCCCCATGGCTCGCCGCCCCTCGGCCCGGGCCGGCCCGGGTAGCCGGCGCAGGGCGGCGGAACCAGGGGGGCGCGCTACTGATGTGCCGGCCCGGCGGCGTTGCCGCGAGGGTGCGACGAGTGCAGGTGGCCCGTGGCATCATCCTACCAACGGCGTGCCACGGGGGCGGGCCGGCCGTCCGGCCGGTCTCTCCCCCCTGCCCGCGGCGTCTGGCCCGCGGGCCTCCGAGGCAGACCGCAGCGCCGGCATAGAGGGGCCTCGGGAGGGCGGTCCGAGGCCGGGCCGGCGCGCCCCCCGGCACCCTGGTGGGGCCCACCGCCGATTCCGCTCGAGGCAGCGGCCTGATCGCGGCGGGCACGCGGCTGGCATGCCCGGCCCCAAGCGGGCGGAGGCCTGCAGGCGAGGCCAGGTCACGCTCCACACCCGGCGGGCTGGGGGGGGCCCGGGGCGCGCGCACGCGGTCGGCTGCCCCCGGCGCGTGGCGGAGAGGCGGCGGGGGACATGGGATCCGACGGCGGGGTGGGCGCCGGCTGGCCCGAACCGCAGCCGTCGCGTGGGGGCGGATCCCTGAACACCCGGGCGAGCCGGGCCGCGGCGACGGGGCGAGGAGCGGGACCGCCCCGGGTGGCGGCTGGCTGGTTGGCCCGCGGCGGTCCGCGGGCTCGACGGGCGCCGGTTCGCCGTAGGGCCGTCGCGGCGCAGCGCGCCTGCGCGCTGACGCTGTATATGGATGCTCCCCCGGCGCCGGGAGCGTGCAGCTGGCGCGGGGGGCGTGGTTCGGGCCGTCGCACGGCCTCCCCCCGGGGGCCGGGGTGGCCCGCGGCCCTCTCTGCCGGCCCGCCGCGAGGGCGTGGACCCAGGCCCCCCCCGCCGTCAGCGGCGTAGGGCGGCAGGGGGAGAACTCCTCCTCGGTGCCAGGGGCTGCAGCCCATGGGCTGTAGCCTTGGCGCGACCCTGGGGCGCGCCCCCAGTGCTGAGGAGTGATTGCGGGGCGGCCGCCGGCGGGGCGTCCCGGCGGCGCCGGTCCCGGCATCCCCTGCCGACCTGGCCCGGTTACTCTTGCTCAGGCGAAGACTGAGGCCGGCCCATTCCGGCCGGGGGCCGCGCCTGCCAGCGGAGCGGGTGTGCCCGCGGCCAGGCGTGCGGGAGGGATTCGCCGGCGCGGCCCCAGGCGGCAAGGCAGGCGCACCCGGACCGGGGCGGGCGGGTCGGGGTCCGCGGGGGTGGCTCGTGGCGGTGGTCACCGCCGCGGGGGCGCCGCGGTGGGGGCCCGTCGGGCCGGACCTGGGCCGTCCTTCGCCGGCAGCGGAGGCCCGGGGCCGTGGCGCGGCATAGCGACATGCCGGCCGCTGCCGGCGGCGGGCGGCGGCCTAGGTGTCCCCGCGGGGCCGGCGGGCGGGGGTTGCGCGTCGCGCCAAGGGGCCCGGCGGTGGTGCGCGAGCGGTGACCGGGCCAGGGGCAGACGGGGCCGCCGGCGGGCGCTGACGCGCCCTTTTCGCGCGCGCGGCCGCGCAGGGCGTCACTGACGCGGCAGGGCTGCGACGCGCGCGGGAGGCGGCGTTCCGGCCCGGGCAGGGCGGCAGCCGTTACCCCGCGGGCACCCCAGAGGGCGACGCGATGACGGGTCCGCCGTCGCGCCCCGCCACCCGGTGCGCGCGCGGGCCCTCCGCCGAGCCCCCCGGGTCCACGGGGCGCCGCCCGGCTGGCGGGGCCTGCGCGCCGGTCCGGGGACCCTCAAGCGTTCCTCAGCCCCGGACCGGATCCCGGAATGCCGGCCGTGTGCCAGTGAGTTCGGCGGCCGGCGGCCGAGCGCGGGGCTGCAGCTGGGGTTGCCCCCCCTGGGGCGAGCGGGCGAGGCGCGGCCGCTGCCCGCCGGTCCCCCGGCGCCTTCCCCTCTGCCGCCCGCGCGCGGCGGCCTCCGGACCGGAGGGCTCAGCCCCCCGCCGAGCGGCCGCAGCGCCGCTCGTGGCCGCGGGATGGTGGCCCCCGCCGCGGCCGGGCTCACCGGAAAACAAGGGCGTCGGGTTCACTCCCCCCCTCACCCCCCGACCCAGCGGAGCGCGGGCCACCGCCCGCGCGCCCGGGCGCGCGCCGTGGGCCCCGGGGGCTAGGGAGGG"/>
                        <sequence id="seq_ARLP_62__2015__Ethiopia" taxon="ARLP_62__2015__Ethiopia" totalcount="4" value="AGGGGCGGCCCGGATGGCACCGCCGGACGCACCATGGGGCCCGCTCCTGATTGTCCACGCAGGGGGGCGGCCAACGCCCGGGGGGGCGGTCGGGGGCGGAGGGTGCGGGCGGGGGGGGGGGGGGGGGTGCCCGAGGGTCCGGCCCCCAGGGGGGTCAAGCGGCCCCTGTGCTGGGACCGTACGCGGCGGTCCCCCGGTCCGTCCCGGGTGCCGGCTGACCTGCTGCCTCGCCCCCCCGCCCCCCACGAGCGAGCGCACGCGGCGAGCCCGCGCGGCCCGCCCGCCACCCGAGGGGACAGGCCCAGCGGCGCCGGCGCTCCCCGACGACCCCCAAACGGCCCCGGGACCGGCGTCCGGGTCCCGCGCCGCACGAGGCCGCCTGGCGTGGCGCAACGGCCGCTACGGCGCTGGGGCGGCGCCGGCCCGGCTCGCCGCGACGCGACGCGCCGGCGCCGCCGACGTGCCGCGGTTGGGGTGCCGGCGCCGCAAGGGCGCCGACACAGTTGACCGCCGGCGGGCCGGTGGCGGGGAGGCGGCTAGTCGCCACCTGCGCCGAGCGGCGCGCCCGTCTCACCGGGGCGCGATAGGCCAATCCATCCGGGACGCCCCGGGGCTACCCGCGTGGGAGCTGGCGCCGCCTCTCGTTCGGACTCCCGCTCCCGACGGAGAACTGCCGGACCCTAAGGCCGACGGCTTCGCCGCTGCGGAGCCGCACAGGCCCCGGCGGGCCCCGCGCGGCGGGAGCCCGCGGAACCCGAAGGATGGGGTCGGCACGCCGCTCGGCACTTGGTGTCCAAGGACGCAGGCGGCCGACGCGCCGAGCCCGCCGGCGGCGACCCGCCCACCGCCGACTCACCCGGGCGGACTCGTGGCCAGAGGCGCACGCGCGCAGCCCCGGAGATACCAGGCCGCGGGACTCGCCCGCCCGCCGAGCACGGCGGCGCGAGGCTCCCACGGCCGACCGCCGAGCGGCGGCGCAGCGGCCCCCCCGAGCGCGGGAGGCCTCGAGCGCCCGTCCCGCCCCTCCTGCGGCCGCCCTGCTCGGGCGCGGGGTGCGGCACTGCAGTCCCCGGGCAGGCGCGGCCGGAAGCGGAGTACCACCCCCTCCCGCGCGCGCAGCGTGCGCCCCGTGCACGCCCCGGCCCCGGCCGGGGGTCGTCGGGGTCGGGCCAACGCCCGCCTGCCGGGCTCCGCGCAGGGCCACGAGCCCTTCCAGGCGGGGGGGCACGCGGTGCGGCACCGGGCGACACGGCCCCGCGCTCGCGGCGCGCGCGCCCCTGCGGACGCCATCCGGGGCTCCGGCTAGGCCACCCGGAGGTACGCCCGGGCCGGCGGGGCTCCGGGACCAGCCCCGGACACCGTCGCGCGTGCGACACCGCGCGACACTCGCGACACAGGCGCATCCACTTGCGCACAGAAGAGGATCGAGACCTGGGGCTACCCCACGTGCGACGCGCCGCTCCGCGGCCGAACCCCACGCGGCGCAGCCGCCGCGCCGCCGTAGGCCGGGCGGTCCGGCGAGGCCCCGCCGCCGACTCACCCTGGCCGGCCCCGCGGCCGCCGGCGGGGCCGCGACGCACCCGGCACCGCGGGCGGCCACACCCGCCGCGCCCGGAACGCCCTGCTCGGGCGCCGGGATGTCGGGCCGGGGGCGGATTACGCGCCGCCGCTGTCCCCTACCGCGCCCTCGCCGCGCTTCGGTCGCCGCGGGGCGTTCCTCGGCACCGCGGGTGGTGCACGACGCAGGCCGGGGGGAGGGGGCAACCCAGGGGGCCCCCCGCCGGAACCGGGGGACCGGATCCGGCCGCGGGCGGTGCTCCCGCTTGTGGCCCGGGGTACGGTGCGGGTGAGCCCCATGGCTCGCCGCCCCTCGGCCCGGGCCGGCCCAGGTAGCCGGCGCAGGGCGGCGGAACCAGGGGGGCGCGCCACCGATGGGCCGGCCCGGCGGCGTTGTCACGAGGGTGCGACGAGTGCAGGTGGCCCGTGGCGTCATCCTACCAACGGCGTGCCACGGGGGCGGGCCGGCCGTCCGGCCGGTCTCTCCCCCCTGCCCGCGGCGTCTCGCCCGCGGGCCTCCGAGGCAGGCCACAGCGCCGGCATAGAGGGGCCTCGGGAGGGCGGTCCGAGGCCGGGCCGGCGCGCCCCCCGGCACCCTGGTGGGGCCCACCGCCGATTCCGCTCGAGGCAGCGGCCTGATCGCGGCGGGCACACGGCTGGCATGCCCGGCCCCAAGCGGGCGGAGGCCTGCAGGCGAGGCCAGGTCGTGCTCCACACCCGGCGGGCTGGGGGGGGCCCGGGGCGCGCGCACGCGATCGGCTGCCCCCGGCGCGTGGCGGAGAGGCGGCGGGGGACATGGGATCCGACGGCGGGGTGGGCGCCGGCTGGCCCGGACCGCAGCCGTCGCGTGGGGGCGGATCCTTGAACACCCGGGCGAGCCGGGCGGCGGCGACGGGTCGAGGAGCGGGACCGCCCCGGGCGGCGGCTGGCTGGTTGGCCCACGGCGGTCCGCGGGCTCGACGGGCGCCGGTTCGCCGTAGGGCCGTCGCGGCGCAACGCGCCTGCGCGCTGACGCTGTATACGGATGCTCCCCCGGCGCCGGGAGCGTGCAGCTGGCGCGGGGGGCGTGGTTCGGGCCGTCGCACGGCCTCCCCCCGGGGGCCGGGGTGGCCCGCGGCCCTCTCTGCCGGCCCGCCGCGAGGGCGTGGACCCAGGCCCCCCCCGTCATCAGCGGCGTAGGGCGGCAAGGGGAGAACTCCTCCTCGGTGCCAGGGGCTGCAGCCCATGGGCTGTGACCTCGGCGCGACCCTGGGGCGCGCCCCCGGTGCTGAGGAGTGGTTGCGGGGCGGCCGCCGGCGGGGCGTCCCGGCGGCGCCGGTCCCGGCATCCCCTGCCGACCTGGCCCGG--ACCCTTGCTCAAGCGAAGACTGAGGCCGGCCCATTCCGGCCGGGGGCCGCGCCTGCCAGCGGAGCGGGTGTGCCCGCGGCCAGGCGTGCGGGAGGGATCCGCCAGCGCGGCCTCAGGCGGCCAGGCAGGCGCACCCGGACCGATGCGTGCGGGTCGGGGTCCGCGGGGGTGGCTCGTGGCGGTGGTCACCGCCGCGGGGGCGCCGCGGTGGGGGCCCGTCGGGCCGGACCCGGGCCGTCCCTCGCCGGCAGCGGAGGCCCGGGGCCGTGGCGCGGCATAGCGACATGCCGGCCGCTGCCGGCGGCGGGCGGCGGCCTAGGTGTCCCCGCGGGGCCGGCGGGCGGGGGTCGCGCGCCGCACCAAGGGACCCGGCGGTGGTGCGCGAGCGGCGACCGGGCCAGGGGCAGACGGGGCCGCCGGCGGGCGCTGACGCGCCCTTTTCGCGCGCGCGGCCGCGCAGGGCGTCACTGACGCGACAGGGCTGCGACGCGCGCGGGAGGCGGCGTTCCGGCCCGGGCAGGGCGGCAGCCGTTCCCCCGCGGGCACCCCAGAGGGCGGCGCGATGACGGGTCCGCCGTCGCGCCCCGCCACCCGGTGCGCGCGCGGGCCCTCCGCCTAGCCCCCCGGGTCCACGGGGCGCCGCCCGGCTGGCGGGGCCTGCGCGCCGGTCCGGGGACCCTCAAGCGTTCCTCAGCCCCGGACCGGGTCCCGGAATGCCGGCCGTGTGCCAGTGAGTTCGGCGGCCGGCGGCAGAGCGCGGGGCTGCAGCTGGGGTTGCCCCCCCTGGGGCGGGCGGGCGAGGCGCAGCCGCTGCCCGCCGGTCCCCCGGCGCCTTCCCCTCTGCCGCCCGCGCGCGGCGGCCGCCGGACCGGAGGGCTCAGTCCCCCGCCGAGCGGCCGAAGCGCCGCTCGTGGCCGCGGGATGGTGACCCCCGCCGCGGCCGGGCTCACCAGAAAACAAGGGCGCCGGGCTCGCTCCCCCCCTCACCCCCCGACCCAGCGGAGCGCGGGCCACCTCCCGCGCGCCCGGGCGCGCGCCGTGGGCCCCGGGGGCTAGGGAGGG"/>
                        <sequence id="seq_ARLP_63__2015__Ethiopia" taxon="ARLP_63__2015__Ethiopia" totalcount="4" value="AGGGGCGGCCCGGGTGGCACCGCCGGACGCACCATGGGGCCCGCTCCTGATTGTCCGCGCAGGGGGGCGGCCAACGCCCGGGGGGGCGGTCGGGGGCGGGGGGTGCGGGCGGGGGGGGGGGGGGGGGTACCCGAGGGCCCGGCCCCCAGGGGAATCAAGCGGCCCCTGTGCCGGGACCGTACGCGGCGGCCCCCCGGTCCGTTCCGGGTGCCGGCTGGCCTGCTGCCTCGCCCCCGCGCCCCCCACGAGCGAGCGCACGCGGCGAGTCCGCGCGGCCCGCCCGCCACCCGTGGGGACAGGCCCAGCGGTGCCGGCGTTCCTCGACGGCCCCCAAACGGCCCCGGGACCGGCGTCCGGGTCCCGCGCCACACGAGGCCGCCTAGCGTGGCGCAACGGCCGCTATGGCGCTGGGGCGGCGCTGGCCCGGTTCGCCGCGACGCGACGCGCCGGCGCCGCCGACGTGCCGCGGTTGGGGCGCCGGCGCCGCAAGGGCGCCGACACAGTTGACCGCCGACGGGCCGGTGGCGGTGAGGCGGCTAGTCGCCACCTGCGCCGAGCGGCGCGCCCGTCTCACAGGGGCGCGATAGGCCAATCCACCCGGGACGCCCCGGGGCTACCCGCGTGGGAGCTGGCGCCGCCTCTCGTCCGGACTCCCGCTCCCGACTGAGAACTGCCGGACCCTAAGGCCGACGGCTTCGCCGCTGCGGAGCCGCACAGGCCCCGGCGGGCCCCGCGCGGCGGGGGCCCGCGGAACCCGAAGGATGGGGTCGGCACGCCGCTCGGCACTCGGTGTCCAAGGACGCAGGCGGCCGACGTGCCGAGCCCGCTGGCGGCGACCCGCCCACCGCCGACGCACCCGGGCGGACTCGTGGCCAGAGGCGCACGCGCGCAGCCCCGGAGATACCAGGCCGCGGGACCCGCCCGCCCGCCGAGCACGTCGGCGCGAGGCTCCCACGGCCGACCGCCGAGCGGCGGCGCAGCGGCCCCCCCGAGCGCGGGAGGCCCCGAGCGCCCGTCCCGCCCCTCCTGCGGCCGCGCTGCTCGGGCGCGGGGTGCGGCACTGCAGTCCCCGGGCAGGCGCGGCCGGAAGCGGCGCACCACCCCCTCCCGCGCGCGCCGCGTGCGCCCCGTGCACGCCCCGGCCCCAGCCGGGGGCCGTCGGGGTCGGGCCGACGCCGGCCTGCTGGGCTCCGCGCGGGGCCACGAGCCCTTCCGGGCGGGGGGGCACGCGGTGCGGCACCGGGCGACACGGCCCCGCGCTCGCGGCGCGCGCGCCCCTGCGGACGCCATCCGGGGCGCCGGCTGGGCCACCCGGAGGTACACCCGGTCCGGCGGGGCTCCGGGACCAGCCCCGGACACCGTCGCGCGTGCCACACCGCGCGACACTCGCGACACAGGCGCATCCACCGGGGCACAGCAGAGGATCGAGACCTGGGGCTACCCCGCGTGCGACGCGGCGCTCCGCGGCCGAACCCCACGCGGCACAGCCGCCGCGCCGCCGTAGGCCGGGCGGTCCGGCGAGGCCCCGCCGCCGACTCATCCTGGCCGGCCCCGCGGCCGCCGGCGGGGCCGCAACGCACCCGGCACCGCGGGCGGCCACACCCGCCGCGCCCGGAACGCCCTGCTCGGGCGCCGGGATGTCGGGCCGGGGGCGGATTACGCGCCGCCGCTGTCCCCTACCGCGCCCTCGCCGCGCCTCGGTCGCCGCGGGGCGTTCCTCGGCACCGCGGGTGGTGCACGACGCAGGCCGGGGGGAGGGGGCAAGCCAGGGGGCCCCCCGCCGGAACCGGGTGACCGGACCCGGCCGCGGGCGGTGCTCCCGCTTGTGGCCCGGGGCACGGTGCGGGTGAGCCCCATGGCTCGCCGCCCCTCGGCCCGGGCCGGCCCGGGTAGCCGGCGCAGGGCGGCGGAACCAGGGGGGCGCGCTACTGATGGGCCGGCCCGGCGGCGTTGCCGCGAGGGTGCGACGAGTGCAGGTGGCCCGTGGCATCATCCTACCAACGGCGTGCCACGGGGGCAGGCCGGCCGTCCGGCCGGTCTCTCCCCCCTGCCCGCGGCGTCTGGCCCGCGGGCCTCCGAGGCAGACCGCAGCGCCGGCATAGAGGGGCCTCGGGAGGGCGGTCCGAGGCCGGGCCGGCGCGCCCCCCGGCACCCTGGTGGGGCCCACCGCCGATTCCGCTCGAGGCAGCGGCCTGATCGCGGCGGGCACGCGGCTGGCATGCCCGGCCCCAAGCGGGCGGAGGCCTGCAGGCGAGGCCAGGTCACGCTCCACACCCGGCGGGCTGGGGGGGGCCCGGGGCGCGCGCACGCGGTCGGCTGCCCCCGGCGCGTGGCGGAGAGGCGGCGGGGGACATGGGATCCGACGGCGGGGTGGGCGCCGGCTGGCCCGAACCGCAGCCGTCGCGTGGGGGCGGATCCCTGAACACCCGGGCGAGCCGGGCGGCGGCGACGGGGCGAGGAGCGGGACCGCCCCGGGTGGCGGCTGGCTGGTTGGCCCGCGGCGGTCCGCGGGCTCGACGGGCGCCGGTTCGCCGTAGGGCCGTCGCGGCGCAGCGCGCCTGCGCGCTGACGCTGTATACGGATGCTCCCCCGGCGCCGGGAGCGTGCAGCTGGCGCGGGGGGCGTGGTTCGGGCCGTCGCACGGCCTCCCCCCGGGGGCCGGGGTGGCCCGCGGCCCTCTCTGCCGGCCCGCCGCGAGGGCGTGGACCCAGGCCCCCCCCGCCGTCAGCGGCGTAGGGCGGCAGGGGGAGAACCCCTCCTCGGTGCCAGGGGCTGCAGCCTATGGGCTGTAGCCTCGGCGCGACCCTGGGGCGCGCCCCCGGTGCTGAGGAGTGATTGCGGGGCGGCCGCCGGCGGGGCGTCCCGGCGGCGCCGGTCCCGGCATCCCCTGCCGACCTGGCCCGGTTACCCTTGCTCAGGCGAAGACTGAGGCCGGCCCATTCCGGCCGGGGGCCGCGCCTGCCAGCGGAGCGGGTGTGCCCGCGGCCAGGCGTGCGGGAGGGATTCGCCGGCGCGGCCCCAGGCGGCAAGGCAGGCGCACCCGGACCGGGGCGGGCGGGTCGGGGTCCGCGGGGGTGGCTCGTGGCGGTGGTCACCGCCGCGGGGGCGCCGCGATGGGGGCCCGTCGGGCCGGACCTGGGCCGTCCTTCGCCGGCAGCGGAGGCCCGGGGCCGTGGCGCGGCATAGCGACATGCCGGCCGCTGCCGGCGGCGGGCGGCGGCCTAGGTGTCCCCGCGGGGCCGGCGGGCGGGGGTTGCGCGTCGCGCCAAGGGGCCCGGCGGTGGTGCGCGAGCGGTGACCGTGCCAGGGGCAGACGGGGCCGCCGGCGGGCGCTGACGCGCCCTTTTCGCGCGCGCGGCCGCGCAGGGCGTCACTGACGCGGCAGGGCTGCGACGCGCTCGGGAGGCGGCGTTCCGGCCCGGGCAGGGCGGCAGCCGTTACCCCGCGGGCACCCCAGAGGGCGACGCGATGACGGGTCCGCCGTCGCGCCCCGCCACCCGGTGCGCGCGCGGGCCCTCCGCCGAGCCCCCCGGGTCCACGGGGCGCCGCCCGGCTGGCGGGGCCTGCGCGCCGGTCCGGGGACCCTCAAGCGTTCCTCAGCCCCGGACCGGATCCCGGAATGCCGGCCGTGTGCCAGTGAGTTCGGCGGCCGGCGGCCGAGCGCGGGGCTGCAGCTGGGGTTGCCCCCCCTGGGGCGGGCGGGCGAGGCGCGGCCGCTGCCCGCCGGTCCCCCGGCGCCTTCCCCTCTGCCGCCCGCGCGCGGCGGCCTCCGGACCGGAGGGCTCAGCCCCCCGCCGAGCGGCCGCAGCGCCGCTCGTGGCCGCGGGATGGTGGCCCCCGCCGCGGCCGGGCTCACCGGAAAACAAGGGCGTCGGGTTCACTCCCCCCCTCACCCCCCGGCCCAGCGGAGCGCGGGCCACCGCCCGCGCGCCCGGGCGCGCGCCGTGGGCCCCGAGGGCTAGGGAGGG"/>
                        <sequence id="seq_ARLP_65__2015__Ethiopia" taxon="ARLP_65__2015__Ethiopia" totalcount="4" value="AGGGGCGGCCCGGGTGGCACCGCCGGACGCACCATGTGGCCCGCTCCTGATTGTCCGCGCAGGGGGGCGGCCAACGCCAGGGGGGGCGGTCGGGGGCGGGGGGTGCGGGCGGGGGGGGGGGGGGGGGTACCCGAGGGCCCGGCCCCCAGGGGAATCAAGCGGCCCCTGTGCCGGGACCGTACGCGGCGGCCCCCCGGTCCGTTCCGGGTGCCGGCTGGCCTGCTGCCTCGCCCCCCCGCCCCCCACGAGCGAGCGCACGCGGCGAGTCCGCGCGGCCCGCCCGCCACCCGTGGGGACAGGCCCAGCGGTGCCGGCGCTCCCCGACGGCCCCCAAACGGCCCCGGGACCGGCGTCCGGGTCCCGCGCCACACGAGGCCGCCTAGCGTGGCGCAACGGCCGCTATGGCGCTGGGGCGGCGCCGGCCCGGTTCGCCGCGACGCGACGCGCCGGCGCCGCCGACGTGCCACGGTTGGGGCGCCGGCGCCGCAAGGGCGCCGACACAGGTGACCGCCGGCGGGCCGGTGGCGGTGAGGCGGCTAGTCGCCACCTGCGCCGAGCGGCGCGCCCGTCTCACAGGGGCGCGATAGGCCAATCCACCCGGGACGCCCCGGGGCTACCCGCGTGGGAGCTGGCGCCGCCTCTCGTCCGGACTCCCGCTCCCGACTGAGAACTGCCGGACCCTAAGGCCGACGGCTTCGCCGCTGCGGAGCCGCACAGGCCCCGGCGGGCCCCGCGCGGCGGGGGCCCGCGGAACCCGAAGGATGGGGTCGGCACGCCGCTCGGCACTCGGTGTCCAAGGACGCAGGCGGCCGACGCGCCGAGCCCGCTGGCGGCGACCCGCCCACCGCCGACGCACCCGGGCGGACTCGTGGCCAGAGGCGCACGCGCGCAGCCCCGGAGATACCAGGCCGCGGGACCCGCCCGCCCGCCGAGCACGTCGGCGCGAGGCTCCCACGGCCGACCGCCGAGCGGCGGCGCAGCTGCCCCCCCGAGCGCGGGAGGCCCCGAGCGCCCGTCCCGCCCCTCCTGCGGCCGCGCTGCTCGGGCGCGGGGTGCGGCACTGCAGTCCCCGGGCAGGCGCGGCCGGAAGCGGCGCACCACCCCCTCCCGCGCGCGCAGCGTGCGCCCCGTGCACGCCCCGGCCCCAGCCGGGGGCCGTCGGGGTCGGGCCGACGCCCGCCTGCTGGGCTCCGCGTGGGGCCACGAGCCCTTCCGGGCGGGGGGGCACGCGGTGCGGCACCGGGCGACACGGCCCCGCGCTCACGGCGCGCGCGCCCCTGCGGACGCCATCCGGGGCGCCGGCTGGGCCACCCGGAGGTACGCCCGGTCCGGCGGGGCTCCGGGACCAGCCCCGGACACCGTCGCGCGTGCCATACCGCGCGACACTCGCGACACAGGCGCATCCACCGGGGCACAGCAGAGGATCGAGACCTGGGGCTACCCCGCGTGCGACGCGGCGCTCCGCGGCCGAACCCCACGCGGCACAGCCGCCGCGCCGCCGTAGGCCGGGCGGTCCGGCGAGGCCCCGCCGCCGACTCACCCTGGCCGGCCCCGCGGCCGCCGGCGGGGCCGCAACGCACCCGGCACCGCGGGCGGCCACACCCGCCGCGCCCGGAACGCCCTGCTCGGGCGCCGGGATGTCGGGCCGGGGGCGGATTACGCGCCGCCGCTGTCCCCTACCGCGCCCTCGCCGCGCCTCGGTCGCCGCGGGGCGTTCCTCGGCACCGCGGGTGGTGCACGACGCAGGCCGGGGGGAGGGGGCAACCCAGGGGGCCCCCCGCCGGAACCGGGGGACCGGACCCGGCCGCGGGCGGTGCTCCCGCTTGTGGCCCGGGGCACGGTGCGGGTGAGCCCCATGGTTCGCCGCCCCTCGGCCCGGGCCGGCTCGGGTAGCCGGCGCAGGGCGGCGGAACCAGGGGGGCGCGCTACTGATGGGCCGGCCCGGCGGCGTTGCCGCGAGGGTGCGACGAGCGCAGGTGGCCCGTGGCATCATCCTACCAACGGCGTGCCACGGGGGCGGGCCGGCCGTCCGGCCGGTCTCTCCCCCCTGCCCGCGGCGTCTGGCCCGCGGGCCTCCGAGGCAGACCGCAGCGCCGGCATAGAGGGGCCTCGGGAGGGCGGTCCGAGGCCGGGCCGGCGCGCCCCCCGGCACCCTGGTGGGGCCCACCGCCGATTCCGCTCGAGGCAGCGGCCTGATCGCGGCGGGCACGCGGCTGGCATGCCCGGCCCCAAGCGGGCGGAGGCCTGCAGGCGAGGCCAGGTCACGCTCCACACCCGGCGGGCTGGGGGGGGCCCGGGGCGCGCGCACGCGGTCGGCTGCCCCCGGCGCGTGGCGGAGAGGCGGCGGGGGACATGGGATCCGACGGCGGGGTGGGCGCCGGCTAGCCCGAACCGCAGCCGTCGCGTGGGGGCGGATCCCTGAACACCC-GGCGAGCCGGGCGGCGGCGACGGGGCGAGGAGCGGGACCGCCCCGGGTGGCGGCTGGCTGGTTGGCCCGCGGCGGTCCGCGGGCTCGACGGGCGCCGGTTCGCCGTAGGGCCGTCGCGGCGCAGCGCGCCTGCGCGCTGACGCTGTATACGGATGCTCCCCCGGCGCCGGGAGCGTGCAGCTGGCGCGGGGGGCGTGGTTCGGGCCGTCGCACGGCCTCCCCCCGGGGGCCGGGGTGGCCCGCGGCCCTCTCTGCCGGCCCGCCGCGAGGGCGTGGACCCAGGCCCCCCCCGCCGTCAGCGGCGTAGGGCGGCAGGGGGAGAACTCCTCCTCGGTGCCAGGGGCTGCAGCCCATGGGCTGTAGCCTCGGCGCGACCCTGGGGCGCGCCCCCGGTGCGGAGGAGTGATTGCGGGGCGGCCGCCGGCGGGGCGTCCCGGCGGCGCCGGTCCCGGCATCCCCTGCCGACCTGGCCCGGTTACCCTTGCTCAGGCGAAGACTGAGGCCGGCCCATTCCGGCCGGGGGCCGCGCCTGCCAGCGGAGCGGGTGTGCCCGCGGCCAGGCGTGCGGGAGGGATTCGCCGGCGCGGCCCCAGGCGGCAAGGCAGGCGCACCCGGACCGGGGCGGGCGGGTCGGGGTCCGCGGGGGTGGCTCGTGGCGGTGGTCACCGCCGCGGGGGCGCCTCGGTGGGGGCCCGTCGGGCCGGACCTGGGCCGTCCTTCGCCGGCAGCGGAGGCCCGGGGCCGTGGCGCGGCATAGCGACATGCCGGCCGCTGCCGGCGGCGGGCGGCGGCCTAGGTGTCCCCGCGGGGCCGGCGGGCGGGGGATGCGCGTCGCGCCAAGGGGCCCGGCGGTGGTGCGCGAGCGGTGACCGGGCCAGGGGCAGACGGGGCCGCCGGCGGGCGCTGACGCGCCCTTTTCGCGCGCGCGGCCGCGCAGGGCGTCACTGACGCGGCAGGGCTGCGACGCGCGCGGGAGGCGGCGTTCCGGCCCGGGCAGGGCGGCAGCCGTTACCCCGCGGGCACCCCAGAGGGCGACGCGATGACGGGTCCGCCGTCGCGCCCCGCCACCCGGTGCGCGCGCGGGCCCTCCGCCGAGCCCCCCGGGTCCACGGGGCGCCGCCCGGCTGGCGGGGCCTGCGCGCCGGTCCGGGGACCCTCAAGCGTTCCTCAGCCCCGGACCGGATCCCGGAATGCCGGCCGTGTGCCAGTGAGTTCGGCGGCCGGCGGCCGAGCGCTGGGCTGCAGCTGGGGTTGCCCCCCCTGGGGCGGGCGGGCGAGGCGCGGCCGCCGCCCGCCGGTCCCCCGGCGCCTTCCCCTCTGCCGCCCGCGCGCGGCGGCCTCCGGACCGGAGGGCTCAGCCCCCCGCCGAGCGGCCGCAGCGCCGCTCGTGGCCGCGGGATGGTGGCCCCCGCCGCAGCCGGGCTCACCGGAAAACAAGGGCGTCGGGTTCACTCCCCCCCTCACCCCCCGACCCAGCGGAGCGCGGGCCACCGCCCGCGCGCCCGGGCGTGCGCCGTGGGCCCCGGGGGCTAGGGAGGG"/>
                        <sequence id="seq_ARLP_68__2015__Ethiopia" taxon="ARLP_68__2015__Ethiopia" totalcount="4" value="AGGGGCGGCCCGGGTGGCACCGCCGGACGCACCATGGGGCCCGCTCCTGATTGTCCGCGCAGGGGGGCGGCCAACGCCCGGGGGGGCGGTCGGGGGCGGGGGGTGCGGGCGGGGGGGGGGGGGGGGGTACCCGAGGGCCCGGCCCCCAGGGGAATCAAGCGGCCCCTGTGCCGGGACCGTACGCGGCGGCCCCCCGGTCCGTTCCGGGTGCCGGCTGGCCTGCTGCCTCGCCCCCCCGCCCCCCACGAGCGAGCGCACGCGGCGAGTCCGCGCGGCCCGCCCGCCACCCGTGGGGACAGGCCCAGCGGTGCCGGCGCTCCCCGACGGCCCCCAAACGGCCCCGGGACCGGCGTCCGGGTCCCGCGCCACACGAGGCCGCCTAGCGTGGCGCAACGGCCGCTATGGCGCTGGGGCGGCGCCGGCCCGGTTCTCCGCGACGCGACGCGCCGGCGCCGCCGACGTGCCGCGGTTGGGGCGCCGGCGCCGCAAGGGCGCCGACACAGTTGACCGC-GGCGGGCCGGTGGCGGTGAGGCGGCTAGTCGCAACCTGCGCCGAGCGGCGCGCCCGTCTCACAGGGGCGCGATAGGCCAATCCACCCGGGACGCCCCGGGGCTACCCGCGTGGGAGCTGGCGCCGCCTCTCGTCCGGACTCCCGCTCCCGACTGAGAACTGACGGACCCTAAGGCCGACGGCTTCGCCGCTGCGGAGCCGCACAGGCCCCGGCGGGCCCCGCGCGGCGGGGGCCCGCGGAACCCGAAGAATGGGGTCGGCACGCCGCTCTGCACTTGGTGTCCAAGGACGCAGGCGCCCGACGCTCCGAGCCCGCTGGCGGCGACCCGCCCACCGCCGACGCACCCGGGCGGACTCGTGGCCAGAGGCGCACGCGCGCAGCCCCGGAGATACCAGGCCGCGGGACCCGCCCGCCCGCCGAGCTCGTCGGCGCGAGGCTCCCCCGGCCGACCGCCGAGCGGCGGCGCAGCGGCCCCCCCGAGCGCGGGAGGCCCCGAGCGCCCGTCCCGCCCCTCCTGCGGCCGCGCTGCTCGGGCGCGGGGTGCGGCACTGCAGTCCCCGGGCAGGCGCGGCCGGAAGCGGCGCACCACCCCCTCCCGCGCGCGCAGCGTGCGCCCCGTGCACACCCCGACCCCAGCCGGGGGCCGTCGGGGTCGGGCCGACGCCCGCCTGCTGGGCTCCGCGCGGGGCCACGAGCCCTTCCGGGCGGGGGGGCACGCGGTGCGGCACCGGGCGACACGGCCCCGCGCTCGCGGCGCGCGCGCCCCTGCGGACGCCATCCGGGGCGCCGGCTGGGCCACCCGGAGGTACGCCCGGTCCGGCGGGGCTCCGGGACCAGCCCCGGACACCGTCGCGCGTGCCACACCGCGCGACACTCGCGACACAGGCGCATCCACCGGGGCACAGCAGAGGATCGAGACCTGGGGCTACCTCGCGTGCGACGCGGCGCTCCGCGGCCGAACCCCACGCGGCACAGCCGCCGCGCCGCCGTAGGCCGGGCGGTCCGGCGAGGCCCCGCCGCCGACTCACCCTGGCCGGCCCCGCGGCCGCCGGCGGGGCCGCAACGCACCCGGCACCGCGGGCGGCCACACCCGCCGCGCCCGGAACGCCCTGCTCGGGCGCCGGGATGTCGGGCCGGGGGCGGATTACGCGCCGCCGCTGTCCCCTACCGCGCCCTCGCCGCGCCGCGGTCGCCGCGGGGCGTTCCTCGGCACCGCGGGTGGTGCACGACGCAGGCCGGGGGGAGGGGGCAACCCAGGGGGCCCCCCGCCGGAATCGGGGGACCGGACCCGGCCGCGGGCGGTGTTCCCGCTTGTGGCCCGGGGCACGGTGCGGGTGAGCCCCATGGCTCGCCGCCCCTCGGCCCGGGCCGGCCCGGGTAGCCGGCGCAGGGCGGCGGAACCAGGGGGGCGCGCTACTGATGGGCCGGCCCGGCGGCGTTGCCGCGAGGGTGCGACGAGTTCAGGTGGCCCGTGGCATCATCCTACCAACGGCGTGCCACGGGGGCGGGCCGGCCGTCCGGCCGGTCTCTCCCCCCTGCCCGCGGCGTCTGGCCCGCGGGCCTCCGAGGCAGACCGCAGCGCCGGCATAGAGGGGCCTCGGGAGGGCGGTCCGAGGCCGGGCCGGCGCGCCCCCCGGCACCGTGGTGGGGCCCACCGCCGATTCCGCTCGAGGCAGCGGCCTGATCGCGGCGGGCACGCGGCTGGCATGCCCGGCCCCAAGCGGGCGGAGGCCTGCAGGCGAGGCCAGGTCACGCTCCACACCCGGCGGGCTGGGGGGGGCCCGGGGCGCGCGCACGCGGTCGGCTGCCCCCGGCGCGTGGCGGAGAGGCGGCGGGGGACATGGGATCCGACGGCGGGGTGGGCGCCGGCTGGCCCGAACCGCAGCCGTCGCGTGGGGGCGGATCCCTGAACACC-GGGCGAGCCGGGCGGCGGCGACGGGGCGAGGAGCGGGACCGCCCCGGGTGGCGGCTGGCTGGTTGGCCCGCGGCGGTCCGCGGGCTCGACGGGCGCCGGTTCGCCGTAGGGCCGTCGCGGCGCAGCGCGCCTGCGCGCTGACGCTGTATACGGATGCTCCCCCGGCGCCGGGAGCGTGCAGCTGGCGCGGGGGGCGTGGTTCGGGCCGTCGCACGGCCTCCCCCCGGGGGCCGGGGTGGCCCGCGGCCCTCTCTGCCGGCCCGCCGCGAGGGCGTGGACCCAGGCCCCCCCCGCCGTCAGCGGCGTAGGGCGGCAGGGGGAGAACTCCTCCTCGGTGCCAGGGGCTGCAGCCCATGGGCTGTAGCCTCGGCGCGACCCTGAGGCGCGCCCCCGGTGCTGAGGAGTGATTGCGGGGCGGCCGCCGGCGGGGCGTCCCGGCGGCGCCGGTCCCGGCATCCCCTGCCGACCTGGCCCGGTTACCCTTGCTCAGGCGAAGACTGAGGCCGGCCCATTCCGGCCGGGGGCCGCGCCTGCCAGCGGAGCGGGTGTGCCCGCGGCCAGGCGTGCGGGAGGGATTCGCCGGCGCGGCCCCAGGCGGCAAGGCAGGCGCACCCGGACCGGGGCGGGCGGGTCGGGGTCCGCGGGGGTGGCTCGTGGCGGTGGTCACCGCCGCGGGGGCGCCGCGGTGGGGGCCCGTCGGGCCGGACCTGGGCCGTCCTTCGCCGGCAGCGGAGGCCCGGGGCCGTGGCGCGGCATAGCGACATGCCGGCCGCTGCCGGCGGCGGGCGGCGGCCTAGGTGTCCCCGCGGGGCCGGCGGGCGGGGGTTGCGCGTCGCGCCAAGGGGCCCGGCGGTGGTGCGCGAGCGGTGACCGGGCCAGGGGCAGACGGGGCCGCCGGCGGGCGCTGACGCGCCCTTTTCGCGCGCGCGGCCGCGCAGGGCGTCACTGACGCGGCAGGGCTGCGACGCGCGCGGGAGGCGGCGTTCCGGCCCGGGCAGGGCGGCAGCCGTTACCCCGCGGGCACCCCAGAGGGCGACGCGATGACGGGTCCGCCGTCGCGCCCCGCCACCCGGTGCGCGCGCGGGCCCTCCGCCGAGCCCCCCGGGTCCACGGGGCGCCGCCCGGCCGGCGGGGCCTGCGCGCCGGTCCGGGGACCCTCAAGCGTTCCTCAGCCCCGGACCGGATCCCGGAACGCCGGCCGTGTGCCAGTGAGTTCGGCGGCCGGCGGCCGAGCGCGGGGCTGCAGCTTGGGTTGCCCCCCCTGGGACGGGCGGGCGAGGCGCGGCCGCTGCCCGCCGGTCCCCCGGCGCCTTCCCCTCTGCCGCCCGCGCGCGGCGGCCTCCGGACCGGAGGGCTCAGCCCCCCGCCGAGCGGCCGCAGCGCCGCTCGTGGCCGCGGGATGATGGCCCCCGCCGCGGCCGGGCTCACCGGAAAACAAGGGCGTCGGGTTCACTCCCCCCCTCACCCTCCGACCCAGCGGAGCGCGGGCCACCGCCCGCGCGCCCGGGCGCGCGCCGTGGGCCCCGGGGGCTAGGGAGGG"/>
                        <sequence id="seq_ARLP_73__2015__Ethiopia" taxon="ARLP_73__2015__Ethiopia" totalcount="4" value="AGGGGCGGCCCGGGTGGCACCGCCGGACGCACCATGGGGCCCGCTCCTGATTGTCCGCGCAGG---GCGGCCAACGCCCGGGGGGGCGGTCGGGGGCGGGGGGTGCGGGCGGGGGGGGGGGGGGGGGTACCCGAGGGCCCGGCCCCCAGGGGAATCAAGCGGCCCCTGTGCCGGGACCGTACGCGGCGGCCCCCCGGTCCGTTCCGGGTGCCGGCTGGCCTGCTGCCTCGCCCCCCCGCCCCCCACGAGCGAGCGCACGCGGCGAGTCCGCGCGGCCCGCCCGCCACCCGTGCGGACAGGCCCAGCGGTGCCGGCGCTCCCCGACGGCCCCCAAACGGCCCCGGGACCGGCGTCCGGGTCCCGCGCCACACGAGGCCGCCTAGCGTGGCGCAACGGCCGCTATGGCGCT---GCGGCGCCGGCCCGGTTCGCCGCGACGCGACGCGCCGGCGTCGCCGACGTGCCGCGGTTGGGGCGCCGGCGCCGCAAGGGCGCC-ACACAGTTGACCGC-GGCGGGCCGGTGGCGGTGAGGCGGCTAGT--CCACCTGCGCCGAGCGGCGCGCCCGTCTCACAGGGGCGCGATAGGCCAATCCACCCGGGACGCCCCGGGGCTACCCGCGTGGGAGCTGGCGCCGCCTCTCGTCCGGACTCCCGCTCCCGACTGAGAACTGCCGGACCCTAAGGCCGACGGCTTCGCCGCTGCGGAGCCGCACAGGCCCCGGCGGGCCCCGCGCGGCGGGGGCCCGTGGAACCCGAAGGATGGGGTCGGCACGCCGCTCGGCACTCGGTGTCCAAGGACGCAGGCGGCCGACGCGCCGAGCCCGCTGGCGGCGACCCGCCCACCGCCGACGCACCCGGGCGGACTCGTGGCCAGAGGCGCACGCGCGCAGCCCCGGAGATACCAGGCCGCGGGACCCGCCCGCCCGCCGAGCACGTCGGCGCGAGGCTCCCACGGCCGACCGCCGAGCGGCGGCGCAGCGGCCCCCCCGAGCGCGGGAGGCCCCGAGCGCCCGTCCCGCCCCTCCTGCGGCCGCGCTGCTCGGGCGCGGGGTGCGGCACTGCAGTC-CCGGGCAGGCGCGGCCGGAAGCGGCGCACGACCCCCTCCCGCGCGCGCAGCGTGCGCCCCGTGCACGCCCCGGCCCCAGCC--GGGCCGTCGGGGTCGGGCCGACGCCCGCCTGCTGGGCTCCGCGCGGGGCCACGAGCCCTTCCGGGCGGGGGGGCACGCG-TGCGGCACCGGGCGACACGGCCCCGCGCTCGCGGCGCGCGCGCCCCTGCGGACGCCATCCGGGGCGCCGGCTGGGCCACCCGGAGGTACGCCCGGTCCGGCGGGGCTCCGGGACCAGCCCCGGACACCGTCGCGCGTGCCACACCGCGCGACACTCGCGACACAG-CGCATCCACCGGGGCACAGCAGAGGATCGAGACCTGGGGCTACCCCGCGTGCGACGCGGCGCTCCGCGGCCGAACCCCACGCGGC-CAGCCGCCGCGCCGCCGTAGGCCGGGCGGTCCGGCGAGGCCCCGCCGCCGACTCACCCTGGCCGGCCCCGCGGCCGCCGGCGGGGCCGCAACGCACCCGGCACCGCGGGCGGCCACACCCGCCGCGCCCGGAACGCCCTGCTCGGGCGCCGGGATGTCGGGCCGGGGGCGGATTACGCGCCGCCGCTGTCCCCTACCGCGCCCTCGCC-CGCCTCGGTCGCCGCGGGG-GTTCCTCGGCACCGCGGGTGGTGCACGACGCAGGCCGGGGGGAGGGGGCAACCCAGGGGGCCCCCCGCCGGAACCGGGGGACCGGACCCGGCCGCGGGCGGTGCTCCCGCTTGTGGCCCG-GGCACGGTGCGGGTGAGCCCCATGGCTCGCCGCCCCTCGGCCCGGGCCGGCCCGGGTAGCCGGCGCAGGGCGGCGGAACCAGGGGGGCGCGCTACTGATGGGCCGGCCCGGCGGCGTTGCCGCGAGGGTGCGACGAGTGCAGGTGGCCCGTG-CATCATCCTACCAACGGCGTGCCACGGGGGCGGGCCGGCCGTCCGGCCGGTCTCTCCCCCCTGCCCGCGGCGTCTGGCCCGCGGGCCTCCGAGGCAGACCGCAGCGCCGGCATAGAGGGGCCTCGGGAGGGCGGTCCGGGGCCGGGCCGGCGCGCCCCCCGGCACCCTGGTGGGGCCCACCGCCGATTCCGCTCGAGGCAGCGGCCTGATCGCGGCGGGCACGCGGCTGGCATGCCCGGCCCCAAGCGGGCGGAGGCCTGCAGGCGAGGCCAGGTCACGCTCCACACCCGGCGGGCTGGGGGGGGCCCGGGGCGCGCGCACGCGGTCGGCTGCCCCCGGCGCGTGGCGGAGAGGCGGCGGGGGACATGGGATCCGACGGCGGGGTGGGCGCCGGCTGGCCCGAACCGCAGCCGTCGCGTGGGGGCGGATCCCTGAACACCCGGGCGAGCCGGGCGGCGGCGACGGGGCGAGGAGCGGGACCGCCCCGGGTGGCGGCTGGCTGGTTGGCACGCGGCGGTCCGCGGGCTCGACGGGCGCCGG-TCGCCGTAGGGCCGTCGCGGCGCAGCGCGCCTGCGCGCTGACGCTGTATACGGATGCTCCCCCGGCGCCGGGAGCGT--AGCTGGCGCGGGGGGCGTGGTTCGGGCCGTCGCACGGCCTCCCCCCGGGGGCCGGGGTGGCCCGCGGCCCTCTCTGCCGGCCCGCCGCGAGGGCGTGGACCCAGG-CCCCCCCGCCGTCAGCGGCGTAGGGCGGCAGGGGGAGAACTCCTCCTCGGTGCCAGGGGCTGCAGCCCATGGGCTGTAGCCTCGGCG-GACCCTGGGGCGCGCCCCCGGTGCTGAGGAGTGATTGCGGGGCGGCCGCCGGCGGGGCGTCCCGGCGGCGCCGGTCCCGGCATCCCCTGCCGACCTGGCCCGGTTACCCTTGCTCAGGCGAAGACTGAGGCCGGCCCATTCCGGCCGGGGGCCGCGCCTGCCAGCGGAGCGGGTG-GCCCGCGGCCAGGCGTGCGGGAGGGATTCGCCGG-GCGGCCCCAGGCGGC-AGGCAGGCGCACCCGGACCGGGGCGGGCGGGTCGGGGTCCGCGGGGGTGGCTCGTGGCGGTGGTCACCGCCGCGGGGGCGCCGCGGTGGGGGCCCGTCGGGCCGGACCTGGGCCGTCCTTCGCCGGCAGCGGAGGCCCGGGGCCGTGGCGCGGCATAGCGAC-TGCCGGCCGCTGCCGGCGGCGGGCGGCGGCCTAGGTGTCCCCGCGGGGCCGGCGGGCGG-GGTTGCGCGTCGCGCCAAGGGGCCCGGCGGTGGTGCGCGAGCGGTGACCGGGCCAGGGGCAGACGGGGCCGCCGGCGGGCGCTGACGCGCCCTT--CGCGCGCGCGGCCGCGCAGGGCGTCACTGACGCGGCAGGGCTGCGACGCGCGCGGGAGGCGGCGTTCCGGCCCGGGCAGGGCGGCAGCCGTTACCTCGCGGGCACCCCAGAGGGCGACGCGATGACGGGTCCGCCGTCGCGCCCCGCCACCCGGTGCGCGCGCGGGCCCTCCGCCGAGCCCCCCGGGTCCACGGGGCGCCGCCC-GC-GGCGGGGCCTGCGCGCCGGTCCGGGGACCCTCAAGCGT-CCTCAGCCCCGGACCGGATCCCGGAATGCCGGCCGTGTGCCAGTGAGTTCGGCGGCCGGTGGCCGAGCGCGGGGCTGCAGCTGGGGTTGCCCCCCCTGGGGCGGGCGGGCGAGGCGCGGCCGCTGCCCGCCGGTCCCCCGGCGCCTTCCCCTCTGCCGCCCGCGCGCGGCGGCCTCCGGACCGGAGGGCTCAGCCCCCCGCCGAGCGGCCGCAGCGCCGCTCGTGGCCGCGGGATGGTGGCCCCCGCCGCGGCCGGGCTCACCGGAAAACAAGGGCGTCGGGTTCACTCCCCCCCTCACC-CCCGACCCAGCGGAGCGCGGGCCACCGCCCGCGCGCCCGGGCGCGCGCCGTGGGCCCCGGGGGCTAGGGAGGG"/>
                        <sequence id="seq_ARLP_74__2015__Ethiopia" taxon="ARLP_74__2015__Ethiopia" totalcount="4" value="AGGGGCGGCCCGGGTGGCACCGCCGGACGCACCATGGGGCCCGCTCCTGATTGTCCGCGCAGGGGGGCGGCCAACGCCCGGGGGGGCGGTCGGGGGCGGGGGGTGCGGGCGGGGGGGGGGGGGGGGGTACCCGAGGGCCCGGCCCCCAGGGGAATCAAGCGGCCCCTGTGCCGGGACCGTACGCGGCGGCCCCCCGGTCCGTTCCGGGTGCCGGCTGGCCTGCTGCCTCGCCCCCCCGCCCCCCACGAGCGAGCGCACGCGGCGAGTCCGCGCGGCCCGCCCGCCACCCGTGCGGACAGGCCCAGCGGTGCCGGCGCTCCCCGACGGCCCCCAAACGGCCCCGGGACCGGCGTCCGGGTCCCGCGCCACACGAGGCCGCCTAGCGTGGCGCAACGGCCGCTATGGCGCTGGGGCGGCGCCGGCCCGGTTCGCCGCGACGCGACGCGCCGGCGTCGCCGACGTGCCGCGGTTGGGGCGCCGGCGCCGCAAGGGCGCCGACACAGTTGACCGCCGGCGGGCCGGTGGCGGTGAGGCGGCTAGTCGCCACCTGCGCCGAGCGGCGCGCCCGTCTCACAGGGGCGCGATAGGCCAATCCACCCGGGACGCCCCGGGGCTACCCGCGTGGGAGCTGGCGCCGCCTCTCGTCCGGACTCCCGCTCCCGACTGAGAACTGCCGGACCCTAAGGCCGACGGCTTCGCCGCTGCGGAGCCGCACAGGCCCCGGCGGGCCCCGCGCGGCGGGGGCCCGTGGAACCCGAAGGATGGGGTCGGCACGCCGCTCGGCACTCGGTGTCCAAGGACGCAGGCGGCCGACGCGCCGAGCCCGCTGGCGGCGACCCGCCCACCGCCGACGCACCCGGGCGGACTCGTGGCCAGAGGCGCACGCGCGCAGCCCCGGAGATACCAGGCCGCGGGACCCGCCCGCCCGCCGAGCACGTCGGCGCGAGGCTCCCACGGCCGACCGCCGAGCGGCGGCGCAGCGGCCCCCCCGAGCGCGGGAGGCCCCGAGCGCCCGTCCCGCCCCTCCTGCGGCCGCGCTGCTCGGGCGCGGGGTGCGGCACTGCAGTCCCCGGGCAGGCGCGGCCGGAAGCGGCGCACGACCCCCTCCCGCGCGCGCAGCGTGCGCCCCGTGCACGCCCCGGCCCCAGCCGGGGGCCGTCGGGGTCGGGCCGACGCCCGCCTGCTGGGCTCCGCGCGGGGCCACGAGCCCTTCCGGGCGGGGGGGCACGCGGTGCGGCACCGGGCGACACGGCCCCGCGCTCGCGGCGCGCGCGCCCCTGCGGACGCCATCCGGGGCGCCGGCTGGGCCACCCGGAGGTACGCCCGGTCCGGCGGGGCTCCGGGACCAGCCCCGGACACCGTCGCGCGTGCCACACCGCGCGACACTCGCGACACAGGCGCATCCACCGGGGCACAGCAGAGGATCGAGACCTGGGGCTACCCCGCGTGCGACGCGGCGCTCCGCGGCCGAACCCCACGCGGCACAGCCGCCGCGCCGCCGTAGGCCGGGCGGTCCGGCGAGGCCCCGCCGCCGACTCACCCTGGCCGGCCCCGCGGCCGCCGGCGGGGCCGCAACGCACCCGGCACCGCGGGCGGCCACACCCGCCGCGCCCGGAACGCCCTGCTCGGGCGCCGGGATGTCGGGCCGGGGGCGGATTACGCGCCGCCGCTGTCCCCTACCGCGCCCTCGCCGCGCCTCGGTCGCCGCGGGGCGTTCCTCGGCACCGCGGGTGGTGCACGACGCAGGCCGGGGGGAGGGGGCAACCCAGGGGGCCCCCCGCCGGAACCGGGGGACCGGACCCGGCCGCGGGCGGTGCTCCCGCTTGTGGCCCGGGGCACGGTGCGGGTGAGCCCCATGGCTCGCCGCCCCTCGGCCCGGGCCGGCCCGGGTAGCCGGCGCAGGGCGGCGGAACCAGGGGGGCGCGCTACTGATGGGCCGGCCCGGCGGCGTTGCCGCGAGGGTGCGACGAGTGCAGGTGGCCCGTGGCATCATCCTACCAACGGCGTGCCACGGGGGCGGGCCGGCCGTCCGGCCGGTCTCTCCCCCCTGCCCGCGGCGTCTGGCCCGCGGGCCTCCGAGGCAGACCGCAGCGCCGGCATAGAGGGGCCTCGGGAGGGCGGTCCGGGGCCGGGCCGGCGCGCCCCCCGGCACCCTGGTGGGGCCCACCGCCGATTCCGCTCGAGGCAGCGGCCTGATCGCGGCGGGCACGCGGCTGGCATGCCCGGCCCCAAGCGGGCGGAGGCCTGCAGGCGAGGCCAGGTCACGCTCCACACCCGGCGGGCTGGGGGGGGCCCGGGGCGCGCGCACGCGGTCGGCTGCCCCCGGCGCGTGGCGGAGAGGCGGCGGGGGACATGGGATCCGACGGCGGGGTGGGCGCCGGCTGGCCCGAACCGCAGCCGTCGCGTGGGGGCGGATCCCTGAACACCCGGGCGAGCCGGGCGGCGGCGACGGGGCGAGGAGCGGGACCGCCCCGGGTGGCGGCTGGCTGGTTGGCACGCGGCGGTCCGCGGGCTCGACGGGCGCCGGCTCGCCGTAGGGCCGTCGCGGCGCAGCGCGCCTGCGCGCTGACGCTGTATACGGATGCTCCCCCGGCGCCGGGAGCGTGCAGCTGGCGCGGGGGGCGTGGTTCGGGCCGTCGCACGGCCTCCCCCCGGGGGCCGGGGTGGCCCGCGGCCCTCTCTGCCGGCCCGCCGCGAGGGCGTGGACCCAGGCCCCCCCCGCCGTCAGCGGCGTAGGGCGGCAGGGGGAGAACTCCTCCTCGGTGCCAGGGGCTGCAGCCCATGGGCTGTAGCCTCGGCGCGACCCTGGGGCGCGCCCCCGGTGCTGAGGAGTGATTGCGGGGCGGCCGCCGGCGGGGCGTCCCGGCGGCGCCGGTCCCGGCATCCCCTGCCGACCTGGCCCGGTTACCCTTGCTCAGGCGAAGACTGAGGCCGGCCCATTCCGGCCGGGGGCCGCGCCTGCCAGCGGAGCGGGTGTGCCCGCGGCCAGGCGTGCGGGAGGGATTCGCCGGCGCGGCCCCAGGCGGCAAGGCAGGCGCACCCGGACCGGGGCGGGCGGGTCGGGGTCCGCGGGGGTGGCTCGTGGCGGTGGTCACCGCCGCGGGGGCGCCGCGGTGGGGGCCCGTCGGGCCGGACCTGGGCCGTCCTTCGCCGGCAGCGGAGGCCCGGGGCCGTGGCGCGGCATAGCGACATGCCGGCCGCTGCCGGCGGCGGGCGGCGGCCTAGGTGTCCCCGCGGGGCCGGCGGGCGGGGGTTGCGCGTCGCGCCAAGGGGCCCGGCGGTGGTGCGCGAGCGGTGACCGGGCCAGGGGCAGACGGGGCCGCCGGCGGGCGCTGACGCGCCCTTTTCGCGCGCGCGGCCGCGCAGGGCGTCACTGACGCGGCAGGGCTGCGACGCGCGCGGGAGGCGGCGTTCCGGCCCGGGCAGGGCGGCAGCCGTTACCTCGCGGGCACCCCAGAGGGCGACGCGATGACGGGTCCGCCGTCGCGCCCCGCCACCCGGTGCGCGCGCGGGCCCTCCGCCGAGCCCCCCGGGTCCACGGGGCGCCGCCCGGCTGGCGGGGCCTGCGCGCCGGTCCGGGGACCCTCAAGCGTTCCTCAGCCCCGGACCGGATCCCGGAATGCCGGCCGTGTGCCAGTGAGTTCGGCGGCCGGTGGCCGAGCGCGGGGCTGCAGCTGGGGTTGCCCCCCCTGGGGCGGGCGGGCGAGGCGCGGCCGCTGCCCGCCGGTCCCCCGGCGCCTTCCCCTCTGCCGCCCGCGCGCGGCGGCCTCCGGACCGGAGGGCTCAGCCCCCCGCCGAGCGGCCGCAGCGCCGCTCGTGGCCGCGGGATGGTGGCCCCCGCCGCGGCCGGGCTCACCGGAAAACAAGGGCGTCGGGTTCACTCCCCCCCTCACCCCCCGACCCAGCGGAGCGCGGGCCACCGCCCGCGCGCCCGGGCGCGCGCCGTGGGCCCCGGGGGCTAGGGAGGG"/>
                        <sequence id="seq_Bn7-39__2015__Benin" taxon="Bn7-39__2015__Benin" totalcount="4" value="GGGGGCGGCCCGGGTGGCACCGCCGGACGCACCATGGGGCCCGCTCCTGATTGTCCGTGCAGGGGGGCGGCCAACGCCCGGGGGGGCGGTCGGGGGCGGGGGGTGCGGGCGAGGGGGGGGGAGGGGGTGCCCGAGGGCCCGGCCCCCAGGGGGGTCAAGCGGCCCCTGTGCTGGGACCGTACGCGGCGGCCCCCCGGTCCGTCCCGGGTGCCGGCTGGCCTGCTGCCTCGCCCCCCCGCCCCCCACGAGCGAGCGCGCGCGGCGAGCCGGCGCGGCCCGCCCGCCACCCGTGGGGACAGGCCCAGCGGCGCCGGCGCTCCCCGACGACCCCCAAACGGCCCCGGGACCGGCGTCCGGGTCCCGCGCCGCACGAGGCCGCCTAGCGTGGCGCAACGGCCGCTACGGTGCTG--GCGGCGCCGGCCCGGCTCGCCGCGACGCGACGCGCCGGCGCCACCGACGTGCCGCGGTTGGGGCGCCGGCGCCGCAAGGGCCCCGACACAGTTGACCGCCGGCGGGCCGGTGGCGGGAAGGCGGCTAGTCGCCACCTGCGCCGAGCGGCGCGCCCGTCTCACCGGGGCGCGACAGGCCAATCCACTCGGGACGCCCCGGGGCTACCCGCGTGGGAGCTGGCGCCACCTCTCGTCCGGACTCCCGCTCCCGACTGAGAACTGCCGGACCCTAAGGCCGACGGCTTCGCTGCTGCGGAGCCGCACAGGCCCCGGCGGGCCCCGCGCGGCGGGGGCCCGCGGAACCCGAAGGATAGGGTCGGCACGCCGCCCGGCACTTGGTGTCCACGGACGCAGGCGGCCGGCGCGCCGAGCCCGCCGGCAGCGACCCGCCCACCGCCGACGCACCCGGGCGGACTCGTGGCCAGAGGCGGACGCGCGTAGCCCCGGAGATACCAGGCCGCGGGACCCGCCCGCCCGCCGAGCACGGCGGCGCGAGGCTCCTACGGCCGACCGCCGAGCGGCGGCGCAGCGGCCCCCCCGAGCGCGGGAGGCCCCGAGCGCCCGTCCCGCCCCTCCTGCGGCCGGGCTGCTAGGGCGCGGGGTGCGGCACTGCAGTCCCCGGGCAGGCGCGGCCGGAAGCGGAGCACCACCCCCTCCCGCGCGCGCAGCGTGCGCCCTGTGCACGCCCCGGCCCCAGCCGGGGGCCGTCGGGGTCGGGCCGACGCCCGCCTGCTGGGCTCCGCGCAGGGCCACGAGCCCTCCCGGGCGGGGGGGCACGCGGTGCAGCACCGGGCGACACGGCCCCGCGCTCGCGGCGCGCGCGCCCCTGCGGACGCCATCCGGGGCGCCGGCTGGGCCACCCGGAGGTACGCCCGGGCCGGCGGGGCTCCGGGACCAGCCCCGGACATCGTCGCGCGTGCCACACCGCGCGACACTCGCGACGCAGGCGCATCCACTGGGGCACAGCAGAGGATCGAGACCTGGGGCGACCCCGCGTGCGACGCGGCGCTCCGCGGCCGAACCCCACGCGGCACAGCCGCCGCGCCGCCGTAGGCCGGGCGGTCCGGCGAGGCCCCGCCGCCGACTCACCCTGGCCGGCCCCGCGGCCGTCGGCGGGGCCGCAACGCACCCGGCACCGCGGGCGGTCACACCCGCCGCGCCCGGAACGCCCTGCTCGGGCGCCGGGATGTCGGGCCGGGGGCGGATTGCGCGCCGCCGCTGTCTCCTACCGCGCCCTCGCCGCGCCTCGGTCACCGCGGGGCGTTCCTCGGCACCGCGGGTGGTGCACGACGCAGGCCGGGGGGAGGGGGCAACCCAGGGGGCCCCCCGCCGGAACCGGGGGACCGGATCCGGCCGCGGGCGGTGCTCCCGCTTGTGGCCCGGGGCACGGTGCGGGTGAGCCCCATGGCTCGCCGCCCCTCGGCCCGGGCCGGCCTAGGTAGCCGGCGCAGGGCGGCGGAACCAGGGGGGCGCGCCACCGATGGGCCGGCCCGGCGGCGTTGCCGTGAGGGTGCGACGAGTGCAGGTGGCCCGTGGCATCATCCTACCAACGGCGTCCCACGGGGGCGGGCCGGCCGTCCGGCCGGTCTCTCCCCCCTGCCCGCGGCGTCTCGCCCGCGGGCCTCCGAGGCAGGCCGCAGCGCCGGCATAGAGGGGCCTCGGGAGGGCGGTCCGAGGCCGGGCCGGCGCGCCTCCCGGCACCCTGGTGGGGCCCACCGCCGATTCCGCTCGAGGCAGCGGCCTGATCGCGGCGGGCACGCGGCTGGCATGCCCGGCCCCAAGCGGGCGGAGGCCTGCAGGCGAGGCCAGGTCGCGCTCCACACCCGGCGGGCTGGGGGGGGCCCGGGGCGCGCGCACGCGGTCGGCTGCCCCCGGCGCGTGGCGGAGAGGCGGCGGGGGACATGGGACCCGACGGCGGGGTGGGCGCCGGCTGGCCCGGACCACAGCCGTCGCGTGGGGGCGGATCCCTGAACACCCGGGCGAGCCGGGCGGCGCCGACGGGGCGACGAGCGGGACCGCCCCGGGTGGCGGCTGGCTGGTTGGCCCGCGGCGGTCCGCGGGCTCGACGGGCGCCGGTTCGACGTAGGGCCGTCGAGGCGCAACGCGCCTGCGCGCTGACGCTGTATACGGATGCTCCCCCGGCGCCGGGAGCGTGCAACTTACGCGGGGGGCGTGGTTCGGGCCGTCGCACGGCCTCCCCCCGGGGGCCGGGGTGGCCCGCGGCCCTCTCTGCCGGCCCGCCGCGAGGGCGTGGACCCAGGCCCCTCCCGCCGTGAGCGGCGTAGGGCGGCAGGGGGAGAACTCCTCCTCGGTGCCAGGGGCTGCAGCCCATGGGGTGTGGCCTCGGCGCGACCCTGGGGCGAGCCCCCGGTGCTCAGGAGTGATTGCGGGGCGGCCGCCGGCGAGGCGTCCCGGCGGCGCCGGTCCCGGCATCCCCTGTCGACCTGGCCCAGTTACCCTTGCTCAGGCGAAGACTGAGGCCGGCCCATTCCGGCCGGGGGCCGCGCCTGCCAGCGGAGCGGGTGTGCCCGCGGCCAGGCGTGCGGGAGGGATTCGCCGGCGCGGCCCCAGGCGGCCAGGCAGGCGCACCCGGACCGGGGCGGGCGGGTCGGGGTCCGCGGGGGTGGCTCGTGGCGGTGGTCACCGCCGCGGGGGCGCCGCGGTGGGGGCCCGTCGGGCCGGACCCGGGCCGTCCCTCGCCGGCAGCGGAGGCCCGGGGCCGTGGCGCGGCATAGCGACATGCCGGCCGCTGCCGGCGGCGGGCGGCGGCCTAGGTGTCCCCGCGGGGCCGGCGGGCGGGGGTCGCGCGCCGCGCCAAGGGGCCCGGCGGTGGTGCGCGAGCGGCGACCGGGCCAGGGGCAGACGGGGCCGCCGGGGGGCGCTGACGCGCCCTTTTCGCGCGCGCGGCCGCGCAGGGCGTCACTGACGCGGCAGGGCTGCGACGCGCGCGGGAGGCGGCGTTCCGGCCCGGGCAGGGCGGCAGCCGTTACCCCGCGTGCACCCCAGCGGGCGGCGCGATGACGGGTCCGCCGTCGCGCCCCGCCACCCGGTGCGCGCGCGGGCCCTCCGCCGAGCCCCCCGGGTCCACGGGGCGCCGCCCGGCTGGCGGGGCCTGCGCGCCGGTCCGGGGACCCTCAAGCGTTCCTCAGCCCCGGACCGGATCCCGGAATGCCGGCCGTGTGCCGGTGAGTTCGGCGGCCGGCGGCCGAGCGCGGGGCTGCAGCTGGGGTTGCCCCCCCTGGGGCGGGCGGGCGAGGCGCGGCCGCTGCCCGCCGGTCCCCCGGCGCCTTCCCCTCTGCCGCCCGCGCGCGGCGGCCGCCGGACCGGAGGGCTCAGCCCCCCGCCGAGCGGCCGCAGCGCCGCTCGTGGCCGCGGGATGGTGGCCCCCGCCGCGGCCGGGCTCACCGGAAAACGAGGGCGCCGGGCTCACTCCCCCCCTCACCCCCCGACCCAGCGGAGCGCGGGCCACCGCCCGCGCGCCCGGACGCGCGCCGTGGGCCCCGGGGGCTAGGAAGGG"/>
                        <sequence id="seq_Bn7-41__2015__Benin" taxon="Bn7-41__2015__Benin" totalcount="4" value="GGGGGCGGCCCGGGTGGCACCGCCGGACGCACCATGGGGCCCGCTCCTGATTGTCCGTGCAGGGGGGCGGCCAACGCCCGGGGGGGCGGTCGGGGGCGGGGGGTGCGGGCGAGGGGGGGGGAGGGGGTGCCCGAGGGCCCGGCCCCCAGGGGGGTCAAGCGGCCCCTGTGCTGGGACCGTACGCGGCGGCCCCCCGGTCCGTCCCGGGTGCCGGCTGGCCTGCTGCCTCGCCCCCCCGCCCCCCACGAGCGAGCGCGCGCGGCGAGCCGGCGCGGCCCGCCCGCCACCCGTGGGGACAGGCCCAGCGGCGCCGGCGCTCCCCGACGACCCCCAAACGGCCCCGGGACCGGCGTCCGGGTCCCGCGCCGCACGAGGCCGCCTAGCGTGGCGCAACGGCCGCTACGGCGCTGGGGCGGCGCCGGCCCGGCTCGCCGCGACGCGACGCGCCGGCGCCACCGACGTGCCGCGGTTGGGGCGCCGGCGCCGCAAGGGCCCCGACACAGTTGACCGCCGGCGGGCCGGTGGCGGGAAGGCGGCTAGTCGCCACCTGCGCCGAGCGGCGCGCCCGTCTCACCGGGGCGCGACAGGCCAATCCACTCGGGACGCCCCGGGGCTACCCGCGTGGGAGCTGGCGCCACCTCTCGTCCGGACTCCCGCTCCCGACTGAGAACTGCCGGACCCTAAGGCCGACGGCTTCGCTGCTGCGGAGCCGCACAGGCCCCGGCGGGCCCCGCGCGGCGGGGGCCCGCGGAACCCGAAGGATAGGGTCGGCACGCCGCTCGGCACTCGGTGTCCACGGACGCAGGCGGCCGGCGCGCCGAGCCCGCCGGCAGCGACCCGCCCACCGCCGACGCACCCGGGCGGACTCGTGGCCAGAGGCGGACGCGCGTAGCCCCGGAGATACCAGGCCGCGGGACCCGCCCGCCCGCCGAGCACGGCGGCGCGAGGCTCCTACGGCCGACCGCCGAGCGGCGGCGCAGCGGCCCCCCCGAGCGCGGGAAGCCCCGAGCGCCCGTCCCGCCCCTCCTGCGGCCGGGCTGCTAGGGCGCGGGGTGCGGCACTGCAGTCCCCGGGCAGGCGCGGCCGGAAGCGGAGCACCACCCCCTCCCGCGCGCGCAGCGTGCGCCCTGTGCACGCCCCGGCCCCAGCCGGGGGCCGTCGGGGTCGGGCCGACGCCCGCCTGCTGGGCTCCGCGCAGGGCCACGAGCCCTCCCGGGCGGGGGGGCACGCGGTGCGGCACCGGGCGACACGGCCCCGCGCTCGCGGCGCGCGCGCCCCTGCGGACGCCATCCGGGGCGCCGGCTGGGCCACCCGGAGGTACGCCCGGGCCGGCGGGGCTCCGGGACCAGCCCCGGACATCGTCGCGCGTGCCACACCGCGCGACACTCGCGACGCAGGCGCATCCACTGGGGCACAGCAGAGGATCGAGACCTGGGGCGACCCCGCGTGCGACGCGGCGCTCCGCGGCCGAACCCCACGCGGCACAGCCGCCGCGCCGCCGTAGGCCGGGCGGTCCGGCGAGGCCCCGCCGCCGACTCACCCTGGCCGGCCCCGCGGCCGTCGGCGGGGCCGCAACGCACCCGGCACCGCGGGCGGTCACACCCGCCGCGCCCGGAACGCCCTGCTCGGGCGCCGGGATGTCGGGCCGGGGGCGGATTGCGCGCCGCCGCTGTCTCCTACCGCGCCCTCGCC-CGCCTCGGTCGCCGCGGGGCGTTCCTCGGCACCGCGGGTGGTGCACGACGCAGGCCGGGGGGAGGGGGCAACCCAGGGGGCCCCCCGCCGGAACCGGGGGACCGGATCCGGCCGCGGGCGGTGCTCCCGCTTGTGGCCCGGGGCACGGTGCGGGTGAGCCCCATGGCTCGCCGCCCCTCGGCCCGGGCCGGCCTAGGTAGCCGGCGCAGGGCGGCGGAACCAGGGGGGCGCGCCACCGATGGGCCGGCCCGGCGGCGTTGCCGTGAGGGTGCGACGAGTGCAGGTGGCCTGTGGCATCATCCTACCAACGGCGTCCCACGGGGGCGGGCCGGCCGTCCGGCCGGTCTCTCCCCCCTGCCCGCGGCGTCTCGCCCGCGGGCCTCCGAGGCAGGCCGCAGCGCCGGCATAGAGGGGCCTCGGGAGGGCGGTCCGAGGCCGGGCCGGCGCGCCTCCCGGCACCCTGGTGGGGCCCACCGCCGATTCCGCTCGAGGCAGCGGCCTGATCGCGGCGGGCACGCGGCTGGCATGCCCGGCCCCAATCGAGCGGAGGCCTGCAGGCGAGGCCAGGTCGCGCTCCACACCCGGCGGGCTGGGGGGGGCCCGGGGCGCGCGCACGCGGTCGGCTGCCCCCGGCGCGTGGCGGAGAGGCGGCGGGGGACATGGGACCCGACGGCGGGGTGGGCGCCGGCTGGCCCGGACCACAGCCGTCGCGTGGGGGCGGATCCCTGAACACCCGGGCGAGTCGGGCGGCGGCGACGGGGCGACGAGCGGGACCGCCCCGGGTGGCGGCTGGCTGGTTGGCCCGCGGCGGTCCGCGGGCTCGACGGGCGCCGGTTCGACGTAGGGCCGTCGAGGCGCAACGCGCCTGCGCGCTGACGCTGTATACGGATGCTCCCCCGGCGCCGGGAGCGTGCAGCTTACGCGGGGGGCGTGGTTCGGGCCGTCGCACGGCCTCCCCCCGGGGGCCGGGGTGGCCCGCGGCCCTCTCTGCCGGCCCGCCGCGAGGGCGTGGACCCAGGCCCCTCCCGCCGTGAGCGGCGTAGGGCGGCAGGGGGAGAACTCCTCCTCGGTGCCAGGGGCTGCAGCCCATGGGGTGTGGCCTCGGCGCGACCCTGGGGCGCGCCCCCGGTGCTCAGGAGTGATTGCGGGGCGGCCGCCGGCGGGGCGTCCCGGCGGCGCCGGTCCCGGCATCCCCTGTCGACCTGGCCCAGTTACCCTTGCTCAGGCGAAGACTGAGGCCGGCCCATTCCGGCCGGGGGCCGCGCCTGCCAGCGGAGCGGGTGTGCCCGCGGCCAGGCGTGCGGGAGGGATTCGCCGGCGCGGCCCCAGGCGGCCAGGCAGGCGCACCCGGACCGGGGCGGGCGGGTCGGGGTCCGCGGGGGTGGCTCGTGGCGGTGGTCACCGCCGCGGGGGCGCCGCGGTGGGGGCCCGTCGGGCTGGACCCGGGCCGTCCCTCGCCGGCAGCGGAGGCCCGGGGCCGTGGCGCGGCATAGCGACATGCCGGCCGCTGCCGGCGGCGGGCGGCGGCCTAGGTGTCCCCGCGGGGCCGGCGGGCGGGGGTCGCGCGCCGCGCCAAGGGGTCCGGCGGTGGTGCGTGAGCGGCGACCGGGCCAGGGGCAGACGGGGCCGCCGGGGGGCGCTGACGCGCCCTTTTCGCGCGCGCGGCCGCGCAGGGCGTCACTGACGCGGCAGGGCTGCGACGCGCGCGGGAGGCGGCGTTCCGGCCCGGGCAGGGCGGCAGCCGTTACCCCGCGGGCACCCCAGCGGGCGGCGCGATGACGGGTCCGCCGTCGCGCCCCGCCACCCGGTGCGCGCGCGGGCCCTCCGCCGAGCCCCCCGGGTCCATGGGGCGCCGCCCGGCTGGCGGGGCCTGCGCGCCGGTCCGGGGACCCTCAAGCGTTCCTCAGCCCCGGACCGGATCCCGGAATGCCGGCCATGTGCCGGTGAGTTCGGCGGCCGGCGGCCGAGCGCGGGGCTGCAGCTGGGGTTGCCCCCCCTGGGGCGGGCGGGCGAGGCGCGGCCGCTGCCCGCCGGTCCCCCGGCGCCTTCCCCTCTGCCGCCCGCGCGCGGCGGCCGCCGGACCGGAGGGCTCAGCCCCCCGCCGAGCGGCCGCAGCGCCGCTCGTGGCCGCGGGATGGTGGCCCCCGCCGCGGCCGGGCTCACCGGAAAACGAGGGCGCCGGGCTCACTCCCCCCCTCACCCCCCGACCCAGCGGAGCGCGGGCCACCGCCCGCGCGCCCGGACGCGCGCCGTGGGCTCCGGGGGCTAGGAAGGG"/>
                        <sequence id="seq_Bn8-46__2015__Benin" taxon="Bn8-46__2015__Benin" totalcount="4" value="GGGGGCGGCCCGGGTGGCACCGCCGGACGCACCATGGGGCCCGCTCCTGATTGTCCGTGCAGGGGGGCGGCCAACGCCCGGGGGGGCGGTCGGGGGCGGGGGGTGCGGGCGAGGGGGGGGGAGGGGGTGCCCGAGGGCCCGGCCCCCAGGGGGGTCAAGCGGCCCCTGTGCTGGGACCGTACGCGGCGGCCCCCCGGTCCGTCCCGGGTGCCGGCTGGCCTGCTGCCTCGCCCACCCGCCCCCCACGAGCGAGAGCGCGCGGCGAGCCGGCGCGGCCCGCCCGCCACCCGTGGGGACGGGCCCAGCGGCGCCGGCGCTCCCCGACGACCCCCAAACGGCCCCGGGACCGGCGTCCGGGTCCCGCGCCGCACGAGGCCGCCTAGCGTGGCGCAACGGCCGCTACGGCGCTGGGGCGGCGCCGGCCCGGCTCGCCGCGACGCGACGCGCCGGCGCCACCGACGTGCCGCGGTTGGGGCGCCGGCGCCGCAAGGGCCCCGACACAGTTGACCGCCGGCGGGCCGGTGGCGGGAAGGCGGCTAGTCGCCACCTGCGCCGAGCGGCGCGCCCGTCTCACCGGGGCGCGACAGGCCAATCCACTCGGGACGCCCCGGGGCTACCCGCGTGGGAGCTGGCGCCACCTCTCGTCCGGACTCCCGCTCCCGACTGAGAACTGCCGGACCCTAAGGCCGACGGCTTCGCTGCTGCGGAGCCGCACAGGCCCCGGCGGGCCCCGCGCGGCGGGGGCCCGCGGAACCCGAAGGATAGGGTCGGCACGCCCCTCGGCACTTGGTGTCCACGGACGCAGGCGGCCGGCGCGCCGAGCCCGCCGGCAGCGACCCGCCCACCGCCGACGCACCCGGGCGGACTCGTGGCCAGAGGCGGACGCGCGTAGCCCCGGAGATACCAGGCCGCGGGACCCGCCCGCCCGCCGAGCACGGCGGCGCGAGGCTCCTACGGCCGACCGCCGAGCGGCGGCGCAGCGGCCCCCCCGAGCGCGGGAGGCCCCGAGCGCCCGTCCCGCCCCTCCTGCGGCCGGGCTGCTAGGGCGCGGGGTGCGGCACTGCAGTCCCCGGGCAGGCGCGGCCGGAAGCGGAGCACCACCCCCTCCCGCGCGCGCAGCGTGCGCCCTGTGCACGCCCCGGCCCCAGCCGGGGGCCGTCGGGGTCGGGCCGACGCCCGCCTGCTGGGCTCCGCGCAGGGCCACGAGCCCTCCCGGGCGGGGGGGCACGCGGTGCGGCACCGGGCGACACGGCCCCGCGCTCGCGGCGCGCGCGCCCCTGCGGACGCCATCCGGGGCGCCGGCTGGGCCACCCGGAGGTACGCCCGGGCCGGCGGGGCTCCGGGACCAGCCCCGGACATCGTCGCGCGTGCCACACCGCGCGACACTCGCGACGCAGGCGCATCCACTGGGGCACAGCAGAGGATCGAGACCTGGGGCGACCCCGCGTGCGACGCGGCGCTCCGCGGCCGAACCCCACGCGGCACAGCCGCCGCGCCGCCGTAGGCCGGGCGGTCCGGCGAGGCCCCGCCGCCGACTCACCCTGGCCGGCCCCGCGGCCGTCGGCGGGGCCGCAACGCACCCGGCACCGCGGGCGGTCACACCCGCCGCGCCCGGAACGCCCTGCTCGGGCGCCGGGATGTCGGGCCGGGGGCGGATTGCGCGCCGCCGCTGTCTCCTACCGCGCCCTCGCCGCGCCTCGGTCGCCGCGGGGCGTTCCTCGGCACCGCGGGTGGTGCACGACGCAGGCCGGGGGGAGGGGGCAACCCAGGGGGCCCCCCGCCGGAACCGGGGGACCGGATCCGGCCGCGGGCGGTGCTCCCGCTTGTGGCCCGGGGCACGGTGCGGGTGAGCCCCATGGCTCGCCGCCCCTCGGCCCGGGCCGGCCTAGGTAGCCGGCGCAGGGCGGCGGAACCAGGGGGGCGCGCCACCGATGGGCCGGCCCGGCGGCGTTGCCGTGAGGGTGCGACGAGTGCAGGTGGCCCGTGGCATCATCCTACCAACGGCGTCCCACGGGGGCGGGCCGGCCGTCCGGCCGGTCTCTCCCCCCTGCCCGCGGCGTCTCGCCCGCGGGCCTCCGAGGCAGGCCGCAGCGCCGGCATAGAGGGGCCTCGGGAGGGCGGTCCGAGGCCGGGCCGGCGCGCCTCCCGGCACCCTGGTGGGGCCCACCGCCGATTCCGCTCGAGGCAGCGGCCTGATCGCGGCGGGCACGCGGCTGGCATGCCCGGCCCCAAGCGGGCGGAGGCCTGCAGGCGAGGCCAGGTCGCGCTCCACACCCGGCGGGCTGGGGGGGGCCCGGGGCGCGCGCACGCGGTCGGCTGCCCCCGGCGCGTGGCGGAGAGGCGGCGGGGGACATGGGACCCGACGGCGGGGTGGGCGCCGGCTGGCCCGGACCACAGCCGTCGCGTGGGGGCGGATCCCTGAACACCCGGGCGAGCCGGGCGGCGGCGACGGGGCGACGAGCGGGACCGCCCCGGGTGGCGGCTGGCTGGTTGGCCCGCGGCGGTCCGCGGGCTCGACGGGCGCCGGTTCGACGTAGGGCCGTCGAGGCGCAACGCGCCTGCGCGCTGACGCTGTATACGGATGCTCCCCCGGCGCCGGGAGCGTGCAGCTTACGCGGGGGGCGTGGTTCGGGCCGTCGCACGGCCTCCCCCCGGGGGCCGGGGTGGCCCGCGGCCCTCTCTGCCGG-CCGCCGCGAGGGCGTGGACCCAGGCCCCTCCCGCCGTGAGCGGCGTAGGGCGGCAGGGGGAGAACTCCTCCTCGGTGCCAGGGGCTGCAGCCCATGGGGTGTGGCCTCGGCGCGACCCTGGGGCGCGCCCCCGGTGCTCAGGAGTGATTGCGGGGCGGCCGCCGGCGGGGCGTCCCGGCGGCGCCGGTCCCGGCATCCCCTGTCGACCTGGCCCAGTTACCCTTGCTCAGGCGAAGACTGAGGCCGGCCCATTCCGGCCGGGGGCCGCGCCTGCCAGCGGAGCGGGTGTGCCCGCGGCCAGGCGTGCGGGAGGGATTCGCCGGCGCGGCCCCAGGCGGCCAGGCAGGCGCACCCGGACCGGGGCGGGCGGGTCGGGGTCCGCGGGGGTGGCTCGTGGCGGTGGTCACCGCCGCGGGGGCGCCGCGGTGGGGGCCCGTCGGGCCGGACCCGGGCCGTCCCTCGCCGGCAGCGGAGGCCCGGGGCCGTGGCGCGGCATAGCGACATGCCGGCCGCTGCCGGCGGCGGGCGGCGGCCTAGGTGTCCCCGCGGGGCCGGCGGGCGGGGGTCGCGCGCCGCGCCAAGGGGCCCGGCGGTGGTGCGCGAGCGGCGACCGGGCCAGGGGCAGACGGGGCCGCCGGGGGGCGCTGACTCGCCCTTTTCGCGCGCGCGGCCGCGCAGGGCGTCACTGACGCGGCAGGGCTGCGACGCGCGCGGGAGGCGGCGTTCCGGCCCGGGCAGGGCGGCAGCCGTTACCCCGCGGGCACCCCAGCGGGCGGCGCGATGACGGGTCCGCCGTCGCGCCCCGCCACCCGGTGCGCGCGCGGGCCCTCCGCCGAGCCCCCCGGGTCCACGGGGCGCCGCCCGGCTGGCGGGGCCTGCGCACCGGTCCGGGGACCCTCAAGCGTTCCTCAGCCCCGGACCGGATCCCGGAATGCCGGCCGTGTGCCGGTGAGTTCGGCGGCCGGCGGCCGAGCGCGGGGCTGCAGCTGGGGTTGCCCCCCCTGGGGCGGGCGGGCGAGGCGCGGCCGCTGCCCGCCGGTCCCCCGGCGCCTTCCCCTCTGCCGCCCGCGCGCGGCGGCCGCCGGACCGGAGGGCTCAGCCCCCCGCCGAGCGGCCGCAGCGCCGCTCGTGGCCGCGGGATGGTGGCCCCCGCCGCGGCCGGGCTCACCGGAAAACGAGGGCGCCGGGCTCACTCCCCCCCTCACCCCCCGACCCAGCGGAGCGCGGGCCACCGCCCGCGCGCCCGGACGCGCGCCGTGGGCCCCGGGGGCTAGGAAGGG"/>
                        <sequence id="seq_Bn8-47__2015__Benin" taxon="Bn8-47__2015__Benin" totalcount="4" value="GGGGGCGGCCCGGGTGGCACCGCCGGACGCACCATGGGGCCCGCTCCTGATTGTCCGTGCAGGGGGGCGGCCAACGCCCGGGGGGGCGGTCGGGGGCGGGGGGTGCGGGCGAGGGGGGGGGAGGGGGTGCCCGAGGGCCCGGCCCCCAGGGGGGTCAAGCGGCCCCTGTGCTGGGACCGTACGCGGCGGCCCCCCGGTCCGTCCCGGGTGCCGGCTGGCCTGCTGCCTCGCCCCCCCGCCCCCCACGAGCGAGCGCGCGCGGCGAGCCGGCGCGGCCCGCCCGCCACCCGTGGGGACAGGCCCAGCGGCGCCGGCGCTCCCCGACGACCCCCAAACGGCCCCGGGACCGGCGTCTGGGTCCCGCGCCGCACGAGGCCGCCTAGCGTGGCGCAACGGCCGCTACGGCGCTGGGGCGGCGCCGGCCCGGCTCGCCGCGACGCGACGCGCCGGCGCCACCGACGTGCCGCGGTTGGGGCGCCGGCGCCGCAAGGGCCCCGACACAGTTGACCGCCGGCGGGCCGGTGGCGGGAAGGCGGCTAGTCGCCACCTGCGCCGAGCGGCGCGCCCGTCTCACCGGGGCGCGACAGGCCAATCCACTCGGGACGCCCCGGGGCTACCCGCGTGGGAGCTGGCGCCACCTCTCGTCCGGACTCCCGCTCCCGACTGAGAACTGCCGGACCCTAAGGCCGACGGCTTCGCTGCTGCGGAGCCGCACAGGCCCCGGCGGGCCCCGCGCGGCGGGGGCCCGCGGAACCCGAAGGATAGGGTCGGCACGCCGCTCGGCACTTGGTGTCCACGGACGCAGGCGGCCGGCGCGCCGAGCCCGCCGGCAGCGACCCGCCCACCGCCGACGCACCCGGGCGGACTCGTGGCCAGAGGCGGACGCGCGTAGCCCCGGAGATACCAGGCCGCGGGACCCGCCCGCCCGCCGAGCACGGCGGCGCGAGGCTCCTACGGCCGACCGCCGAGCGGCGGCGCAGCGGCCCCCCCGAGCGCGGGAAGCCCCGAGCGCCCGTCCCGCCCCTCCTGCGGCCGGGCTGCTAGGGCGCGGGGTGCGGCACTGCAGTCCCCGGGCAGGCGCGGCCGGAAGCGGAGCACCACCCCCTCCCGCGCGCGCAGCGTGCGCCCTGTGCACGCCCCGGCCCCAGCCGGGGGCCGTCGGGGTCGGGCCGACGCCCGCCTGCTGGGCTCCGCGCAGGGCCACGAGCCCTCCCGGGCGGGGGGGCACGCGGTGCGGCACCGGGCGACACGGCCCCGCGCTCGCGGCGCGCGCGCCCCTGCGGACGCCATCCGGGGCGCCGGCTGGGCCACCCGGAGGTACGCCCGGGCCGGCGGGGCTCCGGGACCAGCCCCGGACATCGTCGCGCGTGCCACACCGCGCGACACTCGCGACGCAGGCGCATCCACTGGGGCACAGCAGAGGATCGAGACCTGGGGCGACCCCGCGTGCGACGCGGCGCTCCGCGGCCGAACCCCACGCGGCACAGCCGCCGCGCCGCCGTAGGCCGGGCGGTCCGGCGAGGCCCCGCCGCCGACTCACCCTGGCCGGCCCCGCGGCCGTCGGCGGGGCCGCAACGCACCCGGCACCGCGGGCGGTCACACCCGCCGCGCCCGGAACGCCCTGCTCGGGCGCCGGGATGTCGGGCCGGGGGCGGATTGCGCGCCGCCGCTGTCTCCTACCGCGCCCTCGCCGCGCCTCGGTCGCCGCGGGGCGTTCCTCGGCACCGCGGGTGGTGCACGACGCAGGCCGGGGGGAGGGGGCAACCCAGGGGGCCCCCCGCCGGAACCGGGGGACCGGATCCGGCCGCGGGCGGTGCTCCCGCTTGTGGCCCGGGGCACGGTGCGGGTGAGCCCCATGGCTCGCCGCCCCTCGGCCCGGGCCGGCCTAGGTAGCCGGCGCAGGGCGGCGGAACCAGGGGGGCGCGCCACCGATGGGCCGGCCCGGCGGCGTTGCCGTGAGGGTGCGACGAGTGCAGGTGGCCTGTGGCATCATCCTACCAACGGCGGCCCACGGGGGCGGGCCGGCCGTCCGGCCGGTCTCTCCCCCCTGCCCGCGGCGTCTCGCCCGCGGACCTCCGAGGCAGGCCGCAGCGCCGGCATAGAGGGGCCTCGGGAGGGCGGTCCGAGGCCGGGCCGGCGCGCCTCCCGGCACCCTGGTGGGGCCCACCGCCGATTCCGCTCGAGGCAGCGGCCTGATCGCGGCGGGCACGCGGCTGGCATGCCCGGCCCCAAGCGAGCGGAGGCCTGCAGGCGAGGCCAGGTCGCGCTCCACACCCGGCGGGCTGGGGGGGGCCCGGGGCGCGCGCACGCGGTCGGCTGCCCCCGGCGCGTGGCGGAGAGGCGGCGGGGGACATGGGACCCGACGGCGGGGTGGGCGCCGGCTGGCCCGGACCACAGCCGTCGCGTGGGGGCGGATCCCTGAACACCCGGGCGAGTCGGGCGGCGGCGACGGGGCGACGAGCGGGACCGCCCCGGGTGGCGGCTGGCTGGTTGGCCCGCGGCGGTCCGCGGGCTCGACGGGCGCCGGTTCGACGTAGGGCCGTCGAGGCGCAACGCGCCTGCGCGCTGACGCTGTATACGGATGCTCCCCCGGCGCCGGGAGCGTGCAGCTTACGCGGGGGGCGTGGTTCGGGCCGTCGCACGGCCTCCCCCCGGGGGCCGGGGTGGCCCGCGGCCCTCTCTGCCGGCCCGCCGCGAGGGCGTGGACCCAGGCCCCTCCCGCCGTGAGCGGCGTAGGGCGGCAGGGGGAGAACTCCTCCTCGGTGCCAGGGGCTGCAGCCCATGGGGTGTGGCCTCGGCGCGACCCTGGGGCGCGCCCCCGGTGCTCAGGAGTGATTGCGGGGCGGCCGCCGGCGGGGCGTCCCGGCGGCGCCGGTCCCGGCATCCCCTGTCGACCTGGCCCAGTTACCCTTGCTCAGGCGAAGACTGAGGCCGGCCCATTCCGGCCGGGGGCCGCGCCTGCCAGCGGAGCGGGTGTGCCCGCGGCCAGGCGTGCGGGAGGGATTCGCCGGCGCGGCCCCAGGCGGCCAGGCAGGCGCACCCGGACCGGGGCGGGCGGGTCGGGGTCCGCGGGGGTGGCTCGTGGCGGTGGTCACCGCCGCGGGGGCGCCGCGGTGGGGGCCCGTCGGGCCGGACCCGGGCCGTCCCTCGCCGGCAGCGGAGGCCCGGGGCCGTGGCGCGGCATAGCGACATGCCGGCCGCTGCCGGCGGCGGGCGGCGGCCTAGGTGTCCCCGCGGGGCCGGCGGGCGGGGGTCGCGCGCCGCGCCAAGGGGTCCGGCGGTGGTGCGTGAGCGGCGACCGGGCCAGGGGCAGACGGGGCCGCCGGGGGGCGCTGACGCGCCCTTTTCGCGCGCGCGGCCGCGCAGGGCGTCACTGACGCGGCAGGGCTGCGACGCGCGCGGGAGGCGGCGTTCCGGCCCGGGCAGGGCGGCAGCCGTTACCCCGCGGGCACCCCAGCGGGCGGCGCGATGACGGGTCCGCCGTCGCGCCCCGCCACCCGGTGCGCGCGCGGGCCCTCCGCCGAGCCCCCCGGGTCCATGGGGCGCCGCCCGGCTGGCGGGGCCTGCGCGCCGGTCCGGGGACCCTCAAGCGTTCCTCAGCCCCGGACCGGATCCCGGAATGCCGGCCGTGTGCCGGTGAGTTCGGCGGCCGGCGGCCGAGCGCGGGGCTGCAGCTGGGGTTGCCCCCCCTGGGGCGGGCGGGCGAGGCGCGGCCGCTGCCCGCCGGTCCCCCGGCGCCTTCCCCTCTGCCGCCCGCGCGCGGCGGCCGCCGGACCGGAGGGCTCAGCCCCCCGCCGAGCGGCCGCAGCGCCGCTCGTGGCCGCGGGATGGTGGCCCCCGCCGCGGCCGGGCTCACCGGAAAACGAGGGCGCCGGGCTCACTCCCCCCCTCACCCCCCGACCCAGCGGAGCGCGGGCCACCGCCCGCGCGCCCGGACGCGCGCCGTGGGCCCCGGGGGCTAGGAAGGG"/>
                        <sequence id="seq_Bn8-51__2015__Benin" taxon="Bn8-51__2015__Benin" totalcount="4" value="GG-GGCGGCCCGGGTGGCACCGCCGGACGCACCATGGGGCCCGCTCCTGATTGTCCGTGCAGGGGGGCGGCC-ACGCCCGGGGGGGCGGTCGGGG---GGGGGTGCGGGCGAGGGGGGGGGAGGGGGTGCCCGAGGGC-CGGCCCCCAGGGGGGTCAAGCGGC-CCTGTGCTGGGACCGTACGCGGCGGCCCC-CGGTCCGTCCCGGGTGCC-GCTGGCCTGCTGCCTCGCCCCCCCGCCCCCCACGA-CGAGCGCGCGCGGCGAGCCGGCGCGGCCCGCCCGCCACCCGTGGGGACAGGCC-AGCGGCGCCGGCGCTCCCCGACGACCCCCAAACGGCCCCGGGACCGGCGTCCGGGTCCCGCGCCGCACGAGGCCGCCTAGCGTGGCGCAACGG-CGCTACGGCGCT---GCGGCGCC-GCCCG-CTCGCCGCGACGCGA-GCGCCGGCGCCACCGACGTGCCGCGGTTGGGGCGCCGGCGCCGCAAGGGCCCCGACACAGTTGACCGC-GGCGGGCCGGTGGCGGGAAGGCGGCTAGTCGCCACCTGCGCCGAGCGGCGCGCCCGTCTCACCGGGGCGCGACAGGC-AATCCACTCGGGACGCCCCGGGGCTACCCGCATGGGAGCTGGCGCCACCTCTCGTCCGGACTCCCGCTCCCGACTGAGAACT-CCGGACCCTAAGGCCGCCGGCTTCGCTGCTGCGGAG-CGCACAGGCCCCGGCGGGCCCCGCGCGGCGGGGGCCCGCGGAACCCGAAGGATAGGGTC-GCACGCCGCTCGGCACTTGGTGTCCAC-GACGCAGGCGGCCGGCGC-CCGAGCCCGCC-GCAGCGAC-CGCCCACCGC-GACGCACCCGGGCGGACTCGTGGCTAGAGGTGGACGCGCGTAGCCCCGGAGATACCAGGCCGCGGGACCCGCCCGCCCGCCGAGCACGGCGGCGCGAGGCTCCTACGGCCGAC-GCCGAGCGGCGGCGCAGCGGCCCCCCCGA-CGCGGGAGGCCCCGAG-GCCCGTCCCGCC--TCCTGCGGCCGGGCTGCTAG-GCGCGGGGTG-GGCACTGCAGTCCCCGG--AGGCGCGGCCGGAAGCGGAGCACCACCCCCTCCCGCGCGCGCAGCGTGCGCCCTGTGCACGCCCCGGCCCCAGCCGGGGGCCGTCGGGGTCGGGCCGACGCCCGCCTGCTGGGCTTCGCGCAGGGCCACGAGCCCTTCCGGGCGGGGGGGCACGCGGTGCGGCACCGGGCGACACGGCCCCGCGCTCGCGGCGCGCGCGCCCCTGCG-ACG-CATCCGGGGCGC-GGCTGGGCCACCCGGAGGTA-GCCCGGGCCGACG-GGCTCCGGGACCAGCCCCGGACATCGTCGCGCGT-CCACACCGCGCGACACTCGCGACGCAGGCGCATCCACTGGGGCACAGCAGAGGGTCGAG-CCTGGGGCGACCCCGCGTGCGACGCGGCGCTCCGCGGCCGAAC-CCACGCGGCACAGCCGCCGCGCCGCCGTAGGCCGGGCGGTCCGGCGAGGCCCCGCCGCCGACTCACCCTGGCCGGCCCCGCGGCCGTCGGCGGGGCCGCAACGCACCCGGCACCGCGGGCGGTCACA-CCGCCGCGCCTGGAACGCCCTGCTCGGGCGCCGGGATGTCGGGTCGGGGGCGGATTGCGCGCCGCCGCTGTCTCCTACCGC-CCCTCGCCGTGCCTCGGTCGCCGCGGGGCGTTCCTCGGCACCGCG--TGGTGCAC-ACGCAGGCCGGGGG-AGGGGGCAACCCAGGGGGCCCCCCGCCGGAACCG--GGACCGGAT-CGGCCGCGGGCGGTGCTCCCGC-TGTGGCCCGGGGCACGGCGCGGGTGAGCCCCATGGCTCGCCGCC-CTCGGCCCGGGCCGGCCTAGGTAGCCGGCGCAGGGCGGCGGAACCAGGGGGGCGTGCCA-CGATGGGCCGGC-C-GCGGCGTTGCCGTGAGGGTGCGACG-GTGCAGGTGGCCCGTGGC-TCATCCTACCAACGGCGTGCCACGGGGGCGGGCCGGCCG-CCGGCCGGTCTCTCCA-CCTGCCCGC-G-GTCTCGCCCGCGG-CCTCCG-GGCAGGCCGCAGCGCCGGCATAGAGGGGCCTCGGGAGGGCG-TCCGAGGCCGGGCCGGCGCGCCTCCCGGCACCCTGGTGGGGCCCACCGCCGATTCCGCT-GAGGCAGCGGCCTGATCGCGGCGGGCACGCGGCTGGCATG-CCGGCCCCAAGCGGGCGGAGGCCTGCAGGCGAGGCCAGGTCGCGCTCCACACCCGGCGGGCTGGG-GGGGCCCGGGGCGCGCGCACGCGGTCGGCTGCCCCCGGCGCGTGGCGGAGAGGCGGCGGGGGACATGGGACCCGACGG-GGGGTGGGCGCCGGCTGGCCCGGACCAC--CCGTCGCGTGGGGGCGGATCCCTGAACACC--GGCGAGC-GGGCGGCGGCGACGGGGCGACG-GCGGGACCGCCCCGGGTGGCGGC-GGCTGGTTGGCCCGCGGCGGTCCGCGGGCTCGACGGGCGCC--TTAGACGTAGGGCCGTCGAGGCGCAACGCGCCTGCGCGCTGACGCTGTATACGGATGCTCCCCCGGCGCCGGGAGCG-GCAGCTTACGCGGGGGGCGTGGTTCGGGC-GTCG-ACGGCCTCCCCCCGGGGGCCGGGGTGGCCCGCGGCCCTCTCTGCCGGCCCGCCGCGAGGGCG-GGACCCAGGCCCCTCCCGCCGTGAGCG-CGTAGGGCGGCAGGGGGAGAACTCCTC-TCGGTGCCAGGGGCTGCAGCCCATGGGGTGTGGCCTCGGCGCGACCC-GGGG-GCGCCCCCGGTGCTCAGGAGTGATTACGGGGCGGCCGCCGGCGGGGCGTCCCGGCGGCGCCGGTCCCGGCATCCCCTGTCGACCTGGCCCAGTT--CCTTGCTCAGGCGAAGACCGAGGCCGGCCCATTCCGGCCGGGGGC-GCGCCTGCCAGCGGAGCGG-TGTGCCCGCGGCCAGGCGTGC-GGAGGGATTCGCCGGCGCG-CCCCAGGCGGCCAGGCAGGC-CAC-CGGACCGGGGCGG-CGGGTCGGGGTCCGCGGGGG-GGCTCGTGGCGGTGG-CACCGCCGCGGGGGCGCCGCGGTGGGGGCCCGTCGGGCCGGACCCGGGCCGTCCCTCGCCGGCAGCGGAGGCCCGGGGCCGTGGCGCGGCATAGCGACA-GCCGGCCGCTGCCGGCGGCGGGCGGCGGCCTAG-TGT-CCCGCGGGG-CGGCGGGCGGGG-TCGCGCGCCGCGCCAAGGGGCCCGGCGGTGGTGCGCGAGCGGCGACCGG-CCAGGGGCAGACGGGGCCGCCGGGGGGCGCTGACGCGCCCTT--CG-GCGCGCGGCCGCGCAGGGCGTCACT-AC-CGGCAGGGCTGCGACGC-CGCGGGAGGCGGCGTTCCGGCC-GGGCAGGGC-GCAGCCGTTACCCCGCGGGCACCCCAGCGGGCGGC-CGATGACGGGTCCGCCGTCGCGCCCCGCCACCCGGTGCGCGCACGGGCCCTCCGCCGAGCCCCCCGGGTCCACGGGGCGCCGCCCGGCTGGCGGGG---GCGCGCCGGTCCGG-GACCCTCAAGCGTTCCTCAGCCCCGGACCGGATCCCGGAA-GCCGGCCGTGTGCC-GTGAGTTCGGCGGCCGGCGGCCGAGCGCGGGGCTGCA-CTGGGGTTGCCCCCCCTGGGGCGGGCG-GCGAGGCGCGGCCGCTGC-CGCCGGTCCCCCGGCGCCTTCCCCTCTGCCGCCCGCGCGCGGCGGCCGCCGG-CCGGAG--CTCAGCCCCCCGCCG-GCGGCCGCAGCGCCGCTCGTGGCCGCGGGATGGTGGC---CGCCGCGGCCGGGCTCACCGGAAAACGAGGGCGCCGGGCTCACTCCCCCCCTCACCCCC--ACCCAGCGGAGCGCGGGCCACCGCCCGCGCGCCCGGGCGCGCGCCGTAGGCCCCGGGGGCTAGGAAGG-"/>
                        <sequence id="seq_Bn8-52__2015__Benin" taxon="Bn8-52__2015__Benin" totalcount="4" value="GGGGGCGGCCCGGGTGGCACCGCCGGACGCACCATGGGGCCCGCTCCTGATTGTCCGTGCAGGGGGGCGGCCAACGCCCGGGGGGGCGGTCGGGGGCGGGGGGTGCGGGCGAGGGGGGGGGAGGGGGTGCCCGAGGGCCCGGCCCCCAGGGGGGTCAAGCGGCCCCTGTGCTGGGACCGTACGCGGCGGCCCCCCGGTCCGTCCCGGGTGCCGGCTGGCCTGCTGCCTCGCCCCCCCGCCCCCCACGAGCGAGCGCGCGCGGCGAGCCGGCGCGGCCCGCCCGCCACCCGTGGGGACAGGCCCAGCGGCGCCGGCGCTCCCCGACGACTCCCAAACGGCCCCGGGACCGGCGTCCGGGTCCCGCGCCGCACGAGGCCGCCTAGCGTGGCGCAACGGCCGCTACGGCGCTGGGGCGGCGCCGGCCCGGCTCGCCGCGACGCGACGCGCCGGCGCCACCGACGTGCCGCGGTTGGGGCGCCGGCGCCGCAAGGGCCCCGACACAGTTGACCGCCGGCGGGCCGGTGGCGGGAAGGCGGCTAGTCGCCACCTGCGCCGAGCGGCGCGCCCGTCTCACCGGGGCGCGACAGGCCAATCCACTCGGGACGCCCCGGGGCTACCCGCGTGGGAGCTGGCGCCACCTCTCGTCCGGACTCCCGCTCCCGACTGAGAACTGCCGGACCCCAAGGCCGACGGCTTCGCTGCTGCGGAGCCGCACAGGCCCCGGCGGGCCCCGCGCGGCGGGGGCCCGCGGAACCCGAAGGATAGGGTCGGCACGCCGCTCGGCACTTGGTGTCCACGGACGCAGGCGGCCGGCGCGCCGAGCCCGCCGGCAGCGACCCGCCCACCGCCGACGCACCCGGGCGGACTCGTGGCCAGAGGCGGACGCGCGTAGCCCCGGAGATACCAGGCCGCGGGACCCGCCCGCCCGCCGAGCACGGCGGCGCGAGGCTCCTACGGCCGACCGCCGAGCGGCGGCGCAGCGGCCCCCCCGAGCGCGGGAGGCCCCGAGCGCCCGTCCCGCCCCTCCTGCGGCCGGGCTGCTAGGGCGCGGGGTGCGGCACTGCAGTCCCCGGGCAGGCGCGGCTGGAAGCGGAGCACCACCCCCTCCCGCGCGCGCAGCGTGCGCCCTGTGCACGCCCCGGCCCCAGCCGGGGGCCGTCGGGGTCGGGCCGACGCCCGCCTGCTGGGCTCCGCGCAGGGCCACGAGCCCTTCCGGGCGGGGGGGCACGCGGTGCGGCACCGGGCGACACGGCCCCGCGCTCGCGGCGCGCGCGCCCCTGCGGACGCCATCCGGGGCGCCGGCTGGGCCACCCGGAGGTACGCCCGGGCCGGCGGGGCTCCGGGACCAGCCCCGGACATCGTCGCGCGTGCCACACCGCGCGACACTCGCGACGCAGGCGCATCCACTGGGGCACAGCAGAGGATCGAGACCTGGGGCGACCCCGCGTGCGACGCGGCGCTCCGCGGCCGAACCCCACGCGGCACAGCCGCCGTGCCGCCGTAGGCCGGGCGGTCCGGCGAGGCCCCGCCGCCGACTCACCCTGGCCGGCCCCGCGGCCGTCGGCGGGGCCGCAACGCACCCGGCACCGCGGGCGGTCACACCCGCCGCGCCCGGAACGCCCTGCTCGGGCGCCGGGATGTCGGGCCGGGGGCGGATTGCGCGCCGCCGCTGTCTCCTACCGCGCCCTCGCCGCGCCTCGGTCGCCGCGGGGCGTTCCTCGGCACCGCGGGTGGTGCACGACGCAGGCCGGGGGGAGGGGGCAACCCAGGGGGCCCCCCGCCGGACCCGGGGGACCGGATCCGGCCGTGGGCGGTGCTCCCGCTTGTGGCCCGGGGCACGGTGCGGGTGAGCCCCATGGCTCGCCGCCCCTCGGCCCGGGCCGGCCTAGGTAGCCGGCGCAGGGCGGCGGAACCAGGGGGGCGCGCCACCGATGGGCCGGCCCGGCGGCGTTGCCGTGAGGGTGCGACGAGTGCAGGTGGCCCGTGGCATCATCCTACCAACGGCGTGCCACGGGGGCGGGCCGGCCGTCCGGCCGGTCTCTCCCCCCTGCCCGCGGCGTCTCGCCCGCGGGCCTCCGAGGCAGGCCGCAGCGCCGGCATAGAGGGGCCTCGGGAGGGCGGTCCGAGGCCGGGCCGGCGCGCCTCCCGGCACCCTGGTGGGGCCCACCGCCGATTCCGCTCGAGGCAGCGGCCTGATCGCGGCGGGCACGCGGCTGGCATGCCCGGCCCCAAGCGGGCGGAGGCCTGCAGGCGAGGCCAGGTCGCGCTCCACACCCGGCGGGCTGGGGGGGGCCCGGGGCGCGCGCACGCGGTCGGCTGCCCCCGGCGCGTGGCGGAGAGGCGGCGGGGGACATGGGACCCGACGGCGGGGTGGGCGCCGGCTGGCCCGGACCACAGCCGTCGCGTGGGGGCGGATCCCTGAACACC-GGGCGAGCCGGGCGGCGGCGACGGGGCGACGAGCGGGACCGCCCCGGGTGGCGGCTGGCTGGTTGGCCCGCGGCGGTCCGCGGGCTCGACGGGCGCCGGTTCGACGTAGGGCCGTCGAGGCGCAACGCGCCTGCGCGCTGACGCTGTATACGGATGCTCCCCCGGCGCCGGGAGCGTGCAGCTTACGCGGGGGGCGTGGTTCGGGCCGTCGCACGGCCTCCCCCCGGGGGCCGGGGTGGCCCGCGGCCCTCTCTGCCTGCCCGCCGCGAGGGCGTGGACCCAGGCCCCTCCCGCCGTGAGCGGCGTAGGGCGGCAGGGGGAGAACTCCTCCTCGGTGCCAGGGGCTGCAGCCCATGGGGTGTGGCCTCGGCGCGACCCTGGGGCGCGCCCCCGGTGCTCAGGAGCGATTGCGGGACGGCCGCCGGCGGGGCGTCCCGGCGGCGCCGGTCCCGGCATCCCCTGTCGACCTGGCCCAGTTACCCTTGCTCAGGCGAAGACTGAGGCCGGCCCATTCCGGCCGGGGGCCGCGCCTGCCAGCGGAGCGGGTGTGCCCGCGGCCAGGCGTGCGGGAGGGATTCGCCGGCGCGGCCCCAGGCGGCCAGGCAGGCGCACCCGGACCGGGGCGGGCGGGTCGGGGTCCGCGGGGGTGGCTCGTGGCGGTGGTCACCGCCGCGGGGGCGCCGCGGTGGGGGCCCGTCGGGCCGGACCCGGGCCGTCCCTCGCCGGCAGCGGAGGCCCGGGGCCGTGGCGCGGCATAGCGACATGCCGGCCGCTGCCGGCGGCGGTCGGCGGCCTAGGTGTCCCCGCGGGGCCGGCGGGCGGAGGTCGCGCGCCGCGCCAAGGGGCCCGGCGGTGGTGCGCGAGCGGCGACCGGGCCAGGGGCAGACGGGGCCGCCGGGGGGCGCTGACGCGCCCTTTTCGCGCGCGCGGCCGCGCAGGGCGTCACTGACGCGGCAGGGCTGCGACGCGCGCGGGAGGCGGCGTTCCGGCCCGGGCAGGGCGGCAGCCGTTACCCCGCGGGCACCCCAGCGGGCGGCGCGATGACGGGTCCGCCGTCGGGCCCCGCCACCCGGTGCGCGCGCGGGCCCTCCGCCGAGCCCCCCGGGTCCACGGGGCGCCGCCCGGCTGGCGGGGCCTGCGCGCCGGTCCGGGGACCCTCAAGCGTTCCTCAGCCCCGGACCGGATCCCGGAATGCCGGCCGTGTGCCGGTGAGTTCGGCGGCCGGCGGCCGAGCGCGGGGCTGCAGCTGGGGTTGCCCCTCCTGGGGCGGGCGGGCGAGGCGCGGCCGCTGTCCGCCGGTCCCCCGGCGCCTTCCCCTCTGCCGCCCGCGCGCGGCGGCCGCCGGACCGGAGGGCTCAGCCCCCCGCCGAGCGGCCGCAGCGCCGCTCGTGGCCGCGGGATGGTGGCCCCCGCCGCGGCCGGGCTCACCGGAAAACGAGAGCGCCGGGCTCACTCCCCCCCTCACCCCCCGACCCAGCGGAGCGCGGGCCACCGCCCGCGCGCCCGGGCGCGCGCCGTGGGCCCCGGGGGCTAGGAAGGG"/>
                        <sequence id="seq_BP__2013__Brazil" taxon="BP__2013__Brazil" totalcount="4" value="GGGAACGGCCCGGGTGGCACCGCCGGACGCACCATGGGGCCCGCTCCTGATTGTCCGCGCAGGAGGGCGACCAACGCCCGGGGGGGCGGTCGGGGGCGGGGGGTGCGGGCGGGGGGGGGGAGGGGGGTGCCCGAGGGCCCGGCCTTCAGGGGGGTCAAGTGGCCCCTGTGCTGGGACCGTACGCGACGGCCCCCCGGTCCGTCCCGGGTGCCGGCTGGCCTGCTGCCTCGCCCCCCCGCCCCCCACGA-CGAGCGCGCACGGCGAGCCCGCGCGGCTCGCCCGCCACCCGTGGGGACAGGCCCAGCGGCGCCGGCGCTCCCCGATGACCCCCAAACGGCCCCGGGACCGGCGTCCGGGTCCTGCGCCGCACGAGGCCGCCTAGCGTGGCGCAACGGCCGCTACGGCGCT---GCGGCGCCGGCCCGGCTCGCCGCGACGCGACGCGCCGGCGCCGCCGACGTGCCGCGGTTGGGGCGCCGGCGCCGCAAGGGCGCCGACACAGTTGACCGC-GGCGGGCCGGTGGCGGGAAGGCGGCTAGTCGCCACCTGCGCCGAGCGGCGCGCCCGTCTCACCGGGGCGCGATGGGCCAATCCACCCGGGACGCCCCGGGG-TACCCGCGTGGGAGCTGGCGCCGCCTCTCGTCCGGACTCCCGCTCCCGACTGAGAACTGCCGGACCCTAAGGCCGACGGCTTCGCCGCTGCGGAGCCGCACAGGCCCCGGCGGGCCCCGCGCGGCGGGGGCCCGCGGAACCCGAAGGATGGGGTCGGCCCGCCGCTCGGCACTTGGTGTCCAAGGACGCAGGCGGCCGACGCGCCGAGCCCGCCGGCGGCGACCC-CCCACCGCCGACGCACCCGGGCAGACTCGTGGCCAGAGGCGCACG-GCGCAGCCCCGGAGACACCAGGCCGCGGGACCTGCCCGCCCGCCGAGCACGGCGGCGCGAGGCCCCCACGGCCGAC-GCCGAGCGGCGGCGCAGCGGCCCCCCCGAGCGCGGGAGGCCCCGAGCGCCCGTCCCGCCCCTCCTGCGGCCGCGCTGCTCGGGCGCGGGGTGCGGCACTGCAGTCCCCGGGCAGGCGCGGCCGGAAGCAGAGCACCACCCCCTCCCGCGCGCGCAGCGTGCGCCCCGTGCACGCCCCGGCCCCAGCCGGGGGCCGTCGGGGTCGGGCCGACGCCCGCC-GCTGGGCTCCGCGCAGGGCCACGAGCCCTTCCGGGCGGGGGGGCACGCG-TGCGGCACCGGGCGACACGGCCCCGCGCTCGCGGCGCGCGCGCCCCCGCGGACGCCATCCGGGGCGCCGGCTGGGCCACCCGGAGGTACGCCCGGGCCGGCGGGGCTCCGGAACCAGCCCCGGACACCGTCGCGCGTGCCACACCGCG-GACACTCGCGACACAGGCGCATCCACTGGGGCACAGCGGAGGATCGAGACCTGGGGCTACCCCGCGTGCGACGCGGCGCTCCGCGGCCGAAGCCCACGCGGTACAGCCGCCGCGCCGTCGTAGGCCGGGCGGTCCGGCGAGGCCCCGCCGCCGACTCACCCTGGCCGGCCCCGCGGCCGCCGGCGAGGCCGCAACGCACCCGGCACCGCGGGCGGCCACACCCGCCGCGCCCGGAACGCCCTGCTCGGGCGCCGGGATGTCGGGCCGGGGGCAGATTACGCGCCGCCGCTGTCCCCTGCCGCGCCCTTGCC-CGCCTCGGTCGCCGCGGGGCGTTCCTCGGCACCGCGGGTGGTGCACGACGCAGGCCGGGGGGAGGGGGCAAC-CAGGGGGCCCCCCGCCGGAACCGGGGGACCGGATCCGGCCGCGGGCGGTGCTCACGCTTGTGGCCCGGGGCGCGGTGCGGGTGAGCCCCATGGCTCGCCGCCCCTCGGCCCGGGCCGGCCCAGGTACCCGGCGCAGGGCGGCGGAACCAGGGGGGCGCGCCACCGATGGGCCGGCCCGGCGGCGTTGCCGCGAGGGTGCGACGAGTGCGGGTCGCCCGTGGCATCATCCTACCAACGGCGTGCCACGGGGGCGGGCCGGCCGTCCGGCCGGTCTCTCCCCCCTGCCCGCGGCGTCTCTCCCGCGGGCCTCCGAGGCAGGCCGCAGCGCTGGCATAGAGGGGCCTCGGGAGGGCGGTCCGAGGCCGGGCCGGCGCGCCCCCCGACACCCTGGTGGGGCCCACCGCCGATTCCACTCGAGGCAGCGGCCTGATCGCGGTGGGCACGCGGCTGGCATGCCCGGCCCCAAGCGGGCGGAGGCCTGCAGACGAGGCCAGGTCGCGCTCCACACCCGGCGGGCTGGGGGGGGCCCGGGGCGCGCGCACGCGGTCGGCTGCCCCCGGCGAGTGACGGAGAGGCGGCGGGGGACATGGGACCCGCCGGCGGGGTGGGCGCCGGCTGGCCCGGACCGCAGCCGTTGCGTGGGGGCGGATCCCTGAACACC--GGCGAGCCGGGCGGCGGCGACGGGGCGACGAGCGGGACCGCCCCGGGTGGCGGCTGGCTGGTTGGCCCGCGGCGGTCCGCGGGCTCGACGGGCGCCGGTTCACCGTAGGGCCG-CGCGGCGCAACGCGCCTGCGCGCTGACGCTGTATACGGATGCTCCCCCGGCGCCGGGAGCGTGCAGCTGGCGCGGGGGGCGTGGTTCGGGCCGTCGCACGGCCTCCCCCCGGGGGCCGGGGTGGCCCGCGGCTCTCTCTGCCGGCCCGCCG-GAGGGCGTGGACCCAGGCCCCCCCCGCCGTCAGCGGCGTAGGGCGGCAGGGGGAGAACTCCTCCTCGGTGCCAGGGGCTGCAGCCCATGGGCTGTGGCCTCGGCACGACCCCGGGGCGCGCCCCCGGTGCTGAGGAGTGATTGCGGAGCGGCCGCCGGCGGGGCGTCCCGGCGGCGCCGGTCCCGGCATCCCCTGCCGACCTGGCCCGGTTACCCTTGCTCAGGCG----CTGAGGCCGGCCCATTCCGGCCGGGGGCCGCGCCTGCCAGCGGAGCGGGTGTGCCCGCGGCCAGGCGTGCGGGAGGGATTCGCCGGCGCGGCCCCAGGCGGCCAAGCAGGCGCACCCGGACCGGGGCGGGCGGGTCGGGGTCCGCGGGGGTGGCTCGTGGCGGTGGTCACCGCCGCGGGGGCGCCGCGGTGGGGGCCCGTCGGGCCGGACCCGGGCCGTCCCTCGCCGGCAGCGGAGGCCCGGGGCCGTGGCGCGGCATAGCGACATGCCGGCCGCTGCCGGCGGCGGGCGGCGGCCTAGGTGTCCCCGCGGGGCCGGCGGGCGGGGGTCGCGCGCCGCGCCAAGGGGCCCGGCGGTGGTGCGCGAGCGGCGGCCGGGCCAGGGGCAGACGGGGCCGCCGGCGGGCGCTGACGCGCCCTTTTCGCGCGCGCGGCCGCGCAGGGCGTCACTGACGCGGCAGGGCTGCGACGCGCGCGGGAGGCGGCGTTCCGGCCCGGGCAGGGCGGCAGCCGTTACCCCGCGGGCACCCCAGCGGGCGGCGCGATGACGGGTCCGCCGTCGCGCCCCGCCACCAGGTGCGCGCGCGGGCCCTCCGCCGAGTCCCCCGGGTCCACGGGGCGCCGCCCGGC-GGCGGGGCCTGCGCGCCGGTCCGGGGACCCTCAAGCGTTCCTCAGCCCCGG--CGGATCCCGGAATGCCGGCCGTGTGCCAGTGAGTTCGGCGGCCGGCGGCCGAGCGCGGGGCTGCAGCCGGGGTTGCCCCCCCTGGGGCGGGCGGGCGAGGCGCGGCCGCTGCCCGCCGGTCCCCCGGCGCCTTCCCCTCTGCCGCCCGCGCGCGGCGGCCGCCGGACCGGAGGGC-CAGCCCCCCGCCGAGCGGCCGCAGCGCCGCTCGTGGCCGCGGGATGGTGGCCCCCGCCGCGGCCGGGCTCACCGGAAAACGAGGGCGCCGGGCTCACTCCCCCCCTCACCCCCCGACCCAGCGGAGCGCGGGCCACCGCCCGCGCGCCCGGGCGCGCGCCGTGGGCCCCGGGGGCTAGGGAGGG"/>
                        <sequence id="seq_Br1__2013__Brazil" taxon="Br1__2013__Brazil" totalcount="4" value="AGGGGCGGCCCGGGTGGCACCGCCGGACGCACCATGGGGCCCGCTCCTGATTGTCCGCGCAGGGGGGCGGCCAACGCTCGGGGGGGCGGTCGGGGGCGGGGGGAGCGGGCGGGGGGGGGGGGGGGGGTGCCCGAGGGCCCGGCCCCCAGGGGGGTCAAGCGGCCCCTGTGCTGGGACCGTACGCGGCGGCCCCCCGGTCCGTCCCGGGTGCCGACTGGCCTGCTGCCTCGCCCCCCCGCCCCCCACGAGCGAGCGCACGCGGCGAGCCCGCGCGGCCCGCCCGCCACCCGTGGGGACAGGCCCAGCGGCGCCGGCGCTCCCCGACGACCCCCAAACGGCCCCGGGACCGGCGTCCGGGTCCCGCGCCGCACGAGGCCGCCTAGCGTGGCGCCAAGGCCGCTACGGCGCTGGGGCGGCGCCGGCCCGGCTCGCCGCGACGCGACCCGCCGGCGCCGCCGACGTGCCGCGGTTGGGGCGCCGGCGCCACAAGGGCGCCGACACAGTTGACCGCCAGCGGGCCGGTGGCGGGGAGGCGGCTAGTCGCCACCTGCGCCGAGTGGCGCGCCCGTCTCACCGGGGCGCGATAGGCCAATCCACCCGGCACGCCCCGGGGCTACCCGCGTGGGAGCTGGCGCCGCCTCTCGTCCGGACTCCCGCTCCCGACTGAGAACTGCCGGACCCTAAGGCCGACGGCTTCGCCGCTGCGGAGCCACATAGGCCCCGGCTGGCCCCGCGCGGCGGGGGCCCGCGGAATCCGAAGGATGGGGTCGGCACGCCGCTCGGCACTTGGTGTCCAAGGACGCAGGCGGCCGACGCGCCGAGCCCGCCGGCGGCGACCCGCCCACCGCCGACGCACCCGGGTGGACTCGTGGCCAGAGGCGCACGCGCGCAGCCCCGGAGATACCAGGCCGCGGGACCCGCCCGCCCGCCGAGCACGGCGGCGCGAGGCTCCCACGGCCGACCGCCGAGCGGCGGCGCAGCGGCCCCCCCGAGCGCGGGAGGGCCTGAGCGCCCGTCCCGCCCCTCCTGCGGCCGCGCTGCTCGGGCGCGGGGTGCGGCACTGCAGTCCCCGGGCAGGCGCGGCCGGAAGTGGAGCACCACCCCCTCCCGCGCGCGCAGCGTGCGCCCCGTGCACGCCCCGGCCCCAGCCGGGGGTCGTCGGGGTCGAGCCGACGCCCGCCTGCTGGGCTCCGCGCAGGGCCACGAGCCCTTCCGGGCAGGGGGGCACGGGGTGCGGCACCGGGCGACACGGCCCCGCGCTCGCGGCGCGCGCGCCCCTGCGGACGCCATCCGGGGCTCCGGCTGGGCCACCCGGAGGTACGCCCGGGCCGGCGGGGCTCCGGGGCCAGCCCCGGACACCGTCGCGCGTGCCACACCGCGCGACACTCGCGACACAGGCGTATCCACTGGCGCACAGCAGAGGATCGAGACCTGGGGCTACCCCGCGTGCGGTGCGGCGCTCCGCGTCCGAACCCCACGCGGCACAGCCGCCGCGCCGCCGTAGGCCGGGCGGTCCGGCGAGGCCCCGCCGCCGACTCACCCTGGCCGGCCCCGCGGCCGCCGGCGGGGCCGCAACGCACCCGGCACCGCGGGTGGCCACACCCGCCGCGCCCGGAATGCCCTGCTCGGGCGCCGGGATGTCGGGCCGGGGGCGGATTACGCGCCGCCGCTGTCCCCTACCGCCCCCTCGCCGCGCTTCGGTTGCCGCGGGGCGTTCCTCGGCACCGCGGGTGGTGCACGACGCAGGCCGGGGGGAGGGGGCAACCCAGGGGGCCCCCCGCCGGAACCGGGGGACCGGATCCGGCCGCGGGCGGTGCTCCCGCTTGTGGCCCGGGGCACGGTGCGGGTGAGCCCCATGGCTCGCCGCCCCTTGGCCCGGGCCGGCCCAGGTAGCCGGCGCAGGGCGGCGGAACCAGGGGGGCGCGCCACCGATGGGCCGGCCCGGCGGCGTTGCCGCGAGGGTTCGACGAGTGCAGGTGGCCCGTGGCATCATCCTACCAGCGGCGTGTCACGGGGGCGGGCCGGCCGTCCGGCCGGTCACTCCCCCCGGTCCGCGGCGTCTCGCCCGCGGGCCTCCGAGGCAGGCCGCAGCGCCGGCATAGAGGGGCCTCGGGAGGGCGGTCCGAGGCCGGGCCGGCGCGCCCCCCGGCACCCTGGTGGGGCCCACCGCCGATTCCGCTCGAGGCAGCGGCCTGATCGCGGCGGGCACGCGGCTGGCATGCCCGGCCCCAAGCGGGCGGAAGCCTGCAGGCGAGGCCAGGTCGCGCTCCACACCCGGCGGGCTGGGGGGGGTCCGTGGCGCGCGCACGCGGTCGGCTGCCCCCGGCGCGTGGCGGAGAGGCGGCGGGGGACATGGGATCCGACGGCGGGGTGGGCGCCGGCTGGCCCGGACCGCAGCCGTCGCGTGGGGGCGGATCCCTGAACACCCGGGCGAGCCGGGCGGCGGCGACGGGTCGAGGAGCGGGACCGCCCCGGGTGGCGGCTGGCTGGTTGGCCCGCGGCGGTCCGCGGGCTCGACGGGCGCCGGTTCGCCGTAGGGCCGTCGCGGCGCGACGCGCCTGCGCGCTGACGCTGTATACGGATGCTCCCCCGGCGCCGGGAGCGTGCAGCTGGCGCGGGGGGCGTGGTTCGGGCCGTCGCACGGCCTCCGCCCGGGGGCCGGGGTGGCCCGCGGCCCTCTCTGCCGGCCCGCCGCGAGGGCGTGGACCCAGGCCCCCCCCGCCGTCAGCGGCGTAGGGCGGCAGGGGGAGAACTCCTCCTCGGTGCCAGGGGCTGCAGCCCATGGGCTGTGGCCTCGGCGCGACCTTGGGGCGCGCCCCCGGTGCTGAGGAGTGATTGCGGGGCGACCGCCGGCGGGGCGTCCCGGCGGCGCCGGTCCCGGCATCCCCTGCCGACCTGGCCCGGTTACCCTTGCTCAGGCGAAGACTGAGGCCGGCCCATTCAGGCCGAGGGCCGCGCCTGCCAGCGGAGCGGGTGTGCCCGCGGCCAGGCGTGCGGGAGGGATTCGCCGGCGCGGCCCCAGGCGGCCAGGCAGGCGCACCCGGACCTGGGCGGGCGGGTCGGGGTCCGCGGGGGTGGCTCGTGGCGGTGGTCACCGCCGCGGGGGCGCCGCGGTGGGGGCCCGTCGGGCCGGACCCGGGCCGTCCCTCGCCGGCAGCGGAGGCCCGGGGCCGTGGCGCGGCATAGCGACATGCCGGCCGCTGCCGGCGGCGGGCGGCTGCCTAGGTGTCCCCGCGGGGCCGGCGGGCGGGGGTCGCGCGCCGCGCCAAGGGACCCGGCGGTGGTGCGCGAGCGGCGACCGGGCCAGGGGCAGACGGGGCCGCCGGCGGGTGCTGACGCGCCCTTTTCGCGCGCGCGGCCGTGCAGGGCGTCACTGACGCGGCAGGGCTGCGACGCGCGCGGGAGGCGGCGTTCCGGCCCGGGCAGGGCGGCAGCCGTTACCCCGCGGGCACCCCAGAGGGCGGCGCGATGACGGGTCCGCCGTCGCGCCCCGCCACCCGGTGCGCGCGCGGGCCCTCCGCCGAGCCCCCCGGGTCCACGGGGCGCCGCTCGGCTGGCGGGGCCTGCGCGCCGGTCCGGGGACCCTCAAGCGTTCCTCAGCCCCGGACCGGATCCCGGAATGCCGGCCGTGTGCCAGTGAGTTCGGCGGCCGGCGGCAGAGCGCGGGGCTGCAGCTGGGGTTGCCCCCCCTGGGGCGGGCGGGCGAGGCGCGGCCGCTGCCCGCCGGTCCCCCGGCGCCTTCCCCTCTGCCGCCCGCGCGCGGCGGCCGCCGGACCGGAGGGCTCAGCCCCCCGCCGAGCGGCCGCAGCGCCGCTCGTGGCCGCGGAATGGTGGCCCCCGCCGCGGCCGGGCTCACCGGAAAACAAGGGCGCCGGGCTCACTCCCCCCCTCACCCCCCGACCCAGCGGAGCGCGGGCCACCGCCCGCGCGCCCGGGCGCGCGCCGTGGGCCCCGGGGGCTAGGGAGGG"/>
                        <sequence id="seq_Br14-1__2014__Brazil" taxon="Br14-1__2014__Brazil" totalcount="4" value="GGGGGCGGCCCGGGTGGCACCGCCGGACGCACCATGGGGCCCGCTCCTGATTGTCCGTGCAGGGGGGCGGCCAACGCCCGGGGGGGCGGTCGGGGGCGGGGGGTGCGGGCGAGGGGGGGGGAGGGGGTGCCCGAGGGCCCGGCCCCCAGGGGGGTCAAGCGGCCCCTGTGCTGGGACCGTACGCGGCGGCCCCCCGGTCCGTCCCGGGTGCCGGCTGGCCTGCTGCCTCGCCCCCCCGCCCCCCACGAGCGAGCGCGCGCGGCGAGCCGGCGCGGCCCGCCCGCCACCCGTGGGGACAGGCCCAGCGGCGCCGGCGCTCCCCGACGACCCCCAAACGGCCCCGGGACCGGCGTCCGGGTCCCGCGCCGCACGAGGACGCCTAGCGCGGCGCAACGGCCGCTACGGCGCTGGGGCGGCGCCGGCCCGGCTCGCCGCGACGCGACGCGCCGGCGCCACCGACGTGCCGCGGTTGGGGCGCCGGCGCCGCAAGGGCCCCGACACAGTTGACCGCCGGCGGGCCGGTGGCGGGAAGGCGGCTAGTCGCCACCTGCGCCGAGCGGCGCGCCCGTCTCACCGGGGCGCGACAGGCCAATCCACTCGGGACGCCCCGGGGCTACCCGCGTGGGAGCTGGCGCCACCTCTCGTCCGGACTCCCGCTCCCGACTGAGAACTGCCGGACCCTAAGGCCGACGGCTTCGCTGCTGCGGAGCCGCACAGGCCCCGGCGGGCCCCGCGCGGCGGGGGCCCGCGGAACCCGAAGGATAGGGTCGGCACGCCGCTCGGCACTCGGTGTCCACGGACGCAGGCGGCCGGCGCGCCGAGCCCGCCGGTAGCGACCCGCCCACCGCCGACGCACTCGGGCGGACTCGTGGCTAGAGGCGGACGCGCGTAGCCCCGGAGATACCAGGCCGCGGGACCCGCCCGCCCGCCGAGCACGGCGGCGCGAGGCTCCTACGGCCGACCGCCGAGCGGCGGCGCAGCGGCCCCCCCGAGCGCGGGAGGCCCCGAGCGCCCGTCTCGCCCCTCCTGCGGCCGGGCTGCTAGGGCGCGGGGTGCGGCACTGCAGTCCCCGGGCAGGCGCGGCCGGAAGCGGAGCACCACCCCCTCCCGCGCGCGCAGCGTGCGCCCTGTGCACGGCCCGGCCCCAGCCGGGGGCCGTCGGGGTCGGGCCGACGCCCGCCTGCTGGGCTCCGCGCAGGGCCACGAGCCCTTCCGGGCGGGGGGGCACGCGGTGCGGCACCGGGCGACACGGCCCCGCGCTCGCGGCGCGCGCGCCCCTGCGGACGCCATCCGGGGCGCCGGCTGGGCCACCCGGAGGTATGCCCGGGCCGGCGGGGCTCCGGGACCAGCCCCGGACATCGTCGCGCGTGCCACACCGCGCGACACTCGCGACGCAAGCGCATCCACTGGGGCACAGCAGAGGATCGAGACCTGGGGCGACCCCGCGTGCGACGCGGCGCTCCGCGGCCGAACCCAACGCGGCACAGCCGCCGCGCCGCCGTAGGCCGGGCGGTCCGGCGAGGCCCCGCCGCCGACTCACCCTGGCCGGCCCCGCGGCCGTCGGCGGGGCCGCAACGCACCCGGCACCGCGGGCGGTCACACCCGCCGCGCCCGGAACGCCCTGCTCGGGCGCCGGGATGTCGGGCCGGTGGCGGATTGCGCGCCGCCGCTGTCTCCTACCGCGCCCTCGCCGCGCCTCGGTCGCCGCGGGGCGTTCCTCGGCACCGCGGGTGGTGCACGACGCAGGCCGGGGGGAGGGAGCAACCCAGGGGGCCCCCCGCCGGAACCGGGGGACCGGATCCGGCCGCGGGCGGTGCTCCCGCTTGTGGCCCGGGGCACGGTGCGGGTGAGCCCCATGGCTCGCCGCCCCTCGGCCCGGGCCGGCCTAGGTAGCCGGCGCAGGGCGGCGGTACCAGGGGAGCGCGCCACCGATGGGCCGGCCCGGCGGCGTTGCCGTGAGGGTGCGACGAGTGCAGGTGGCCCGTGGCATCATCCTACCAACGGCGTGCCACGGAGGCGGGCCGGCCGTCCGGCCGGTCTCTCCCCCCTGCCCGCGGCGTCTCGCCCGCGGGCCTCCGAGGCAGGCCGCAGCGCCGGCATAGAGGGGCCTCGGGAGGGCGGTCCGAGGCCGGGCCGGCGCGCCTCCCGGCACCCGGGTGGGGCCCACCGCCGATTCCGCTCGAGGCAGCGGCCTGATCGCGGCGGGCACGCGGCTGGCATGCCCGGCCCCAAGCGGGCGGAGGCCTGCAGGCGAGGCCAGGTCGCGCTCCACACCCGGCGGGCTGGGGGGGGCCCGGGGCGCGCGCACGCGGTCGGCTGCCCCCGGCGCGTGGCGGAGAGGCGGCGGGGGACATGGGACCCGACGGCGGGGTGGGCGCCGGCTGGCCCGGACCACAGCCGTCGCGTGGGGGCGGATCCCTGAACACC-GGGCGAGCCGGGCGGCGGCGACGGGGCGACGAGCGGGACCGCCCCGGGTGGCGGCTGGCTGGTTGGCCCGCGGCGGTCCGCGGGCTCGACGGGCGCCGGTTCGACGTAGGGCCGTCGAGGCGCAATGCGCCTGCGCGCTGACGCTGTATACGGATACTCCCCCGGCGCCGGGAGCGTGCAGCTTACGCGGGGGGCGTGGTTCGGGCCGTCGCACGGCCTCCCCCCGGGGGCCGGGGTGGCCCGCGGCCCTCTCTGCCGGCCCGCCGCGAGGGCGTGGACCCAGGCCCCTCCCACCGTGAGCGGCGTAGGGCGGCAGGGGGAGAACTCCTCCTCGGTGCCAGGGGCTGCAGCCCATGGGGTGTGGCCTCGGCGCGACCCTGGGGCGCGCCCCCGGTGCTCAGGAGTGATTGCGGGGCGGCCGCCGGCGGGGCGTCCCGGCGGCGCCGGTCCCAGCATCCCCTGTCGACCTGGCCCAGTTACCCTTGCTCAGGCGAAGACTGAGGCCGGCCCATTCCGGCCGGGGGCCGCGCCTGCCAGCGGAGCGGGTGTGCCCGCGGCCAGGCGTGCGGGAGGGATTCGCCGGCGCGGCCCCAGGCGGCCAGGCAGGCGCACCCGGACCGGGGCGGGCGGGTCGGGGTCCGCGGGGGTGGCTCGTGGCGGTGGTCACCGCCGCGGGGGCGCCGCGGTGGGGGCCCGTCGGGCCGGACCCGGGCCGTCCCTCGCCGGCAGCGGAGGCCCGGGGCCGTGGCGCGGCATAGCGACATGCCGGCCGCTGCCGGCGGCGGGCGGCGGCCTAGGTGTCCCCGCGGGGCCGGCGGGCGGGGGTCGCGCGCCGCGTCAAGGGGCCCGGCGGTGGTGCGCGAGCGGCGACCGGGCCAGGGGCAGACGGGGCCGCCGGGGGGCGCTGACGCGCCCTTTTCGCGCGCGCGGCCGCGCAGGGCGTTACTGACGCGGCAGGGCTGCGACGCGCGCGGGAGGCGGCGTTCCGGCCCGGGCAGGGCGGCAGCCGTTACCCCACGGGCACCCCAGCGGGCGGCGCGATGACGGGTCCGCTGTCACGCCCCGCCACCCGGTGCGCGCGCGGGCCCTCCGCCGAGCCCCCCGGGTCCACGGGGCGCCGCCCGGCTGGCGGGGCCTGCGCGCCGGTCCGGGGACCCTCAAGCGTTCCTCAGCCCCGGACCGGATCCCGGAATGCCGGCCGTGTGCCGGTGAGTTCGGCGGCCGGCGGCCGAGCGCGGGGCTGCAGCTGGAGTTGCCCCCCCTGGGGCGGGCGGACGAGGCGCGGCCGCTGCCCGCCGGTCCCCCGGCGCCTTCCCCTCTGCCGCCCGCGCGCGGCGGCCGCCGGACCGGAGGGCTCAGCCCCCCGCCGAGCGGCCGCAGCGCCGTTCGTGGCCGCGGGATGGTGGCCCCCGCCGCGGCCGGGCTCACCGGAAAACGAGGGCGCCGGGCTCACTCCCCCCCTCACCCCCCGACCCAGCGGAGCGCGGGCCACCGCCCGCGCGCCCGGGCGCGCGCCGTGGGCCCCGGGGGCTAGGAAGGG"/>
                        <sequence id="seq_Br14-2__2014__Brazil" taxon="Br14-2__2014__Brazil" totalcount="4" value="GGGGGCGGCCCGGGTGGCACCGCCGGACGCACCATGGGGCCCGCTCCTGATTGTCCGTGCAGGGGGGCGGCCAACGCCCGGGGGGGCGGTCGGGGGCGGGGGGTGCGGGCGAGGGGGGGGGAGGGGGTGCCCGAGGGCCCGGCCCCCAGGGGGGTCAAGCGGCCCCTGTGCTGGGACCGTACGCGGCGGCCCCCCGGTCCGTCCCGGGTGCCGGCTGGCCTGCTGCCTCGCCCCCCCGCCCCCCACGAGCGAGCGCGCGCGGCGAGCCGGCGCGGCCCGCCCGCCACCCGTGGGGACAGGCCCAGCGGCGCCGGCGCTCCCCGACGACCCCCAAACGGCCCCGGGACCGGCGTCCGGGTCCCGCGCCGCACGAGGACGCCTAGCGCGGCGCAACGGCCGCTACGGCGCTGGGGCGGCGCCGGCCCGGCTCGCCGCGACGCGACGCGCCGGCGCCACCGACGTGCCGCGGTTGGGGCGCCGGCGCCGCAAGGGCCCCGACACAGTTGACCGCCGGCGGGCCGGTGGCGGGAAGGCGGCTAGTCGCCACCTGCGCCGA-CGGCGCGCCCGTCTCACCGGGGCGCGACAGGCCAATCCACTCGGGACGCCCCGGGGCTACCCGCGTGGGAGCTGGCGCCACCTCTCGTCCGGACTCCCGCTCCCGACTGAGAACTGCCGGACCCTAAGGCCGACGGCTTCGCTGCTGCGGAGCCGCACAGGCCCCGGCGGGCCCCGCGCGGCGG-GGCCCGCGGAACCCGAAGGATAGGGTCGGCACGCCGCTCGGCACTCGGTGTCCACGGACGCAGGCGGCCGGCGCGCCGAGCCCGCCGGTAGCGACCCGCCCACCGCCGACGCACTCGGGCGGACTCGTGGCTAGAGGCGGACGCGCGTAGCCCCGGAGATACCAGGCCGCGGGACCCGCCCGCCCGCCGAGCACGGCGGCGCGAGGCTCCTACGGCCGACCGCCGAGCGGCGGCGCAGCGGCCCCCCCGAGCGCGGGAGGCCCCGAGCGCCGGTCTCGCCCCTCCTGCGGCCGGGCTGCTAGGGCGCGGGGTGCGGCACTGCAGTCCCCGGGCAGGCGCGGCCGGAAGCGGAGCACCACCCCCTCCCGCGCGCGCAGCGTGCGCCCTGTGCACGGCCCGGCCCCAGCCGGGGGCCGTCGGGGTCGGGCCGACGCCCGCCTGCTGGGCTCCGCGCAGGGCCACGAGCCCTTCCGGGCGGGGGGGCACGCGGTGCGGCACCGGGCGACACGGCCCCGCGCTCGCGGCGCGCGCGCCCCTGCGGACGCCATCCGGGGCGCCGGCTGGGCCACCCGGAGGTATGCCCGGGCCGGCGGGGCTCCGGGACCAGCCCCGGACATCGTCGCGCGTGCCACACCGCGCGACACTCGCGACGCAAGCGCATCCACTGGGGCACAGCAGAGGATCGAGACCTGGGGCGACCCCGCGTGCGACGCGGCGCTCCGCGGCCGAACCCAACGCGGCACAGCCGCCGCGCCGCCGTAGGCCGGGCGGTCCGGCGAGGCCCCGCCGCCGACTCACCCTGGCCGGCCCCGCGGCCGTCGGCGGGGCCGCAACGCACCCGGCACCGCGGGCGGTCACACCCGCCGCGCCCGGAACGCCCTGCTCGGGCGCCGGGATGTCGGGCCGGTGGCGGATTGCGCGCCGCCGCTGTCTCCTACCGCGCCCTCGCCGCGCCTCGGTCGCCGCGGGGCGTTCCTCGGCACCGCGGGTGGTGCACGACGCAGGCCGGGGGGAGGGAGCAACCCAGGGGGCCCCCCGCCGGAACCGGGGGACCGGATCCGGCCGCGGGCGGTGCTCCCGCTTGTGGCCCGGGGCACGGTGCGGGTGAGCCCCATGGCTCGCCGCCCCTCGGCCCGGGCCGGCCTAGGTAGCCGGCGCAGGGCGGCGGTACCAGGGGGGCGCGCCACCGATGGGCCGGCCCGGCGGCGTTGCCGTGAGGGTGCGACGAGTGCAGGTGGCCCGTGGCATCATCCTACCAACGGCGTGCCACGGAGGCGGGCCGGCCGTCCGGCCGGTCTCTCCCCCCTGCCCGCGGCGTCTCGCCCGCGGGCCTCCGAGGCAGGCCGCAGCGCCGGCATAGAGGGGCCTCGGGAGGGCGGTCCGAGGCCGGGCCGGCGCGCCTCCCGGCACCCTAGTGGGGCCCACCGCCGATTCCGCTCGAGGCAGCGGCCTGATCGCGGCGGGCACGCGGCTGGCATGCCCGGCCCCAAGCGGGCGGAGGCCTGCAGGCGAGGCCAGGTCGCGCTCCACACCCGGCGGGCTGGGGGGGGCCCGGGGCGCGCGCACGCGGTCGGCTGCCCCCGGCGCGTGGCGGAGAGGCGGCGGGGGACATGGGACCCGACGGCGGGGTGGGCGCCGGCTGGCCCGGACCACAGCCGTCGCGTGGGGGCGGATCCCTGAACACC-GGGCGAGCCGGGCGGCGGCGACGGGGCGACGAGCGGGACCGCCCCGGGTGGCGGCTGGCTGGTTGGCCCGCGGCGGTCCGCGGGCTCGACGGGCGCCGGTTCGACGTAGGGCCGTCGAGGCGCAATGCGCCTGCGCGCTGACGCTGTATACGGATACTCCCCCGGCGCCGGGAGCGTGCAGCTTACGCGGGGGGCGTGGTTCGGGCCGTCGCACGGCCTCCCCCCGGGGGCCGGGGTGGCCCGCGGCCCTCTCTGCCGGCCCGCCGCGAGGGCGTGGACCCAGGCCCCTCCCACCGTGAGCGGCGTAGGGCGGCAGGGGGAGAACTCCTCCTCGGTGCCAGGGGCTGCAGCCCATGGGGTGTGGCCTCGGCGCGACCCTGGGGCGCGCCCCCGGTGCTCAGGAGTGATTGCGGGGCGGCCGCCGGCGGGGCGTCCCGGCGGCGCCGGTCCCAGCATCCCCTGTCGACCTGGCCCAGTTACCCTTGCTCAGGCGAAGACTGAGGCCGGCCCATTGCGGCCGGGGGCCGCGCCTGCCAGCGGAGCGGGTGTGCCCGCGGCCAGGCGTGCGGGAGGGATTCGCCGGCGCGGCCCCAGGCGGCCAGGCAGGCGCACCCGGACCGGGGCGGGCGGGTCGGGGTCCGCGGGGGTGGCTCGTGGCGGTGGTCACCGCCGCGGG---GCCGCGGTGGGGGCCCGTCGGGCCGGACCCGGGCCGTCCCTCGCCGGCAGCGGAGGCCCGGGGCCGTGGCGCGGCATAGCGACATGCCGGCCGCTGCCGGCGGCGGGCGGCGGCCTAGGTGTCCCCGCGGGGCCGGCGGGCGGGGGTCGCGCGCCGCGTCAAGGGGCCCGGCGGTGGTGCGCGAGCGGCGACCGGGCCAGGGGCAGACGGGGCCGCCGGGGGGCGCTGACGCGCCCTTTTCGCGCGCGCGGCCGCGCAGGGCGTTACTGACGCGGCAGGGCTGCGACGCGCGCGGGAGGCGGCGTTCCGGCCCGGGCAGGGCGGCAGCCGTTACCCCACGGGCACCCCAGCGGGCGGCGCGATGACGGGTCCGCTGTCACGCCCCGCCACCCGGTGCGCGCGCGGGCCCTCCGCCGAGCCCCCCGGGTCCACGGGGCGCCGCCCGGCTGGCGGGGCCTGCGCGCCGGTCCGGGGACCCTCAAGCGTTCCTCAGCCCCGGACCGGATCCCGGAATGCCGGCCGTGTGCCGGTGAGTTCGGCGGCCGGCGGCCGAGCGCGGGGCTGCAGCTGGAGTTGCCCCCCCTGGGGCGGGCGGACGAGGCGCGGCCGCTGCCCGCCGGTCCCCCGGCGCCTTCCCCTCTGCCGCCCGCGCGCGGCGGCCGCCGGACCGGAGGGCTCAGCCCCCCGCCGAGCGGCCGCAGCGCCGTTCGTGGCCGCGGGATGGTGGCCCCCGCCGCGGCCGGGCTCACCGGAAAACGAGGGCGCCGGGCTCACTCCCCCCCTCACCCCCCGACCCAGCGGAGCGCGGGCCACCGCCCGCGCGCCCGGGCGCGCGCCGTGGGCCCCGGGGGCTAGGAAGGG"/>
                        <sequence id="seq_Br14-4__2014__Brazil" taxon="Br14-4__2014__Brazil" totalcount="4" value="GGGGGCGGCCCGGGTGGCACCGCCGGACGCACCATGGGGCCCGCTCCTGATTGTCCGTGCAGGGGGGCGGCCAACGCCCGGGGGGGCGGTCGGGGGCGGGGGGTGCGGGCGAGGGGGGGGGAGGGGGTGCCCGAGGGCCCGGCCCCCAGGGGGGTCAAGCGGCCCCTGTGCTGGGACCGTACGCGGCGGCCCCCCGGTCCGTCCCGGGTGCCGGCTGGTCTGCTGCCTCGCCCCCCCGCCCCCCACGAGCGAGCGCGCGCGGCGAGCCGGCGCGGCCCGCCCGCCACCCGTGGGGACAGGCCCAGCGGCGCCGGCGCTCCCCGACGACCCCCAAACGGCCCCGGGACCGGCGTCCGGGTCCCGCGCCGCACGAGGCCGCCTAGCGTGGCGCAACGGCCGCTACGGCGCTGGGGCGGCGCCGGCCCGGCTCGCCGCGACGCGACGCACCGGCGCCACCGACGCGCCGCGGTTGGGGCGCCGGCGCCGAAAGGGCCCCGACACAGTTGACCGCCGGCGGGCCGGTGGCGGGAAGGCGGCTAGTCGCCACCTGCCCCGAGCGGCGCGCCCGTCTCACCGGGGCGCGACAGGCCGATCCACTCGGGACGCCCCGGGGCTACCCGCGTGGGAGCTGGCGCCACCTCTCGTCCGGACTCCCGCTCCCGACTGAGAACTGCCGGACCCTAAGGCCGACGGCTTCGCTGCTGCGGAGCCGCACAGGCCCCGGCGGGCCCCGCGCGGCGGGGGCCCGCGGAACCCGAAGGATAGGGTCGGCACGCCGCTCGGCACTCGGTGTCCACGGACGCAGGCGGCCGGCGCGCCGAGCCCGCCGGCAGCGACCCGCCCACCGCCGACGCACCCGGGCGGACTCGTGGCCATAGGCGGACGCGCGTAGCCCCGGAGATACCAGGCCGCGGGACCCGCCCGCCCGCCGAGCACGGCGGCGCGAGGCTCCTACGGCCGACCGCCGAGCGGCGGCGCAGCGGCCCCCCCGAGCGCGGGAGGCCCCGAGCGCCCGTCCCGCCCCTCCTGCGGCCGGGCTGCTAGGGCGCGGGGTGCGGCACTGCAGTCCCCGGGCAGGCGCGGCCGGAAGCGGAGCACCACCCCCTCCCGCGCGCGCAGCGTGCGCCCTGTGCACGCCCCGGCCCCAGCCGGGGGCCGTCGGGGTCGGGCCGACGCCCGCCTGCTGGGCTCCGCGCAGGGCCACGAGCCCTTCCGGGCGGGGGGGCACGCGGTGCGGCACCGGGCGACACGGCCCCGCGCTCGCGGCGCGCGCGCCCCTGCGGACGCCATCCGGGGCGCCGGCTGGGCCACCCGGAGGTACGCCCGGGCCGGCGGGGCTCCGGGACCAGCCCCGGACATCGTCGCGCGTGCCACACCGCGCGACACTCGCGACGCAGGCGCATCCACTGGGGCACAGCAGAGGATCGAGACCTGGGGCGACCCCGCGTGCGACGCGGCGCTCCGCGGCCGAACCCCACGCGGCACGGCCGCCGCGCCGCCGTAGGCCGGGCGGTCCGGCGAGGCCCCGCCGCCGACTCACCCTGGCCGGCCCCGCGGCCGTCGGCGGGGCCGCAACGCACCCGGCACCGCGGGCGGTCACACCCGCCGCGCCCGGAACGCCCTGCTCGGGCGCCGGGATGTCGGGCCGGGGGCGGATTGCGCGCCGCCGCTGTCTCCTACCGCGCCCTCGCCGCGCCTCGGTCGCCGCGGGGCGTTCCTCGGCACCGCGGGTGGTGCACGACGCAGGCCGGGGGGAGGGGGCAACCCAGGGGGCCCCCCGCCGGAACCGGGGGACCGGGTCCGGCCGCGGGCGGTGCTCCCGCTTGTGGCCCGGGGCACGGTGCGGGTGAGCCCCATGGCTCGCCGCCCCTCGGCCCGGGCCGGCCTAGGTAGCCGGCGCAGGGTGGCGGAACCAGGGGGGCGCGCCACCGATGGGCCGGCCCGGCGGCGTTGCCGTGAGGGTGCGACGAGTGCAGGTGGCCCGTGGCATCATCCTACCAACGGCGTGCCACGGGGGCGGGCCGGCCGTCCGGCCGGTCTCTCCCCCCTGCCCGCGGCGTCTCGCCCGCGGGCCTCCGAGGCAGGCCGCAGCGCCGGCATAGAGGGGCCTCGGGAGGGCGGTCCGAGGCCGGGCCGGCGCGCCTCCCGGCACCCTGGTGGGGCCCACCGCCGATTCCGCTCGAGGCAGCGGCCTGATCGCGGCGGGCACGCGGCTGGCATGCCCGGCCCCAAGCGGGCGGAGGTCTGCAGGCGAGGCCAGGTCGCGCTCCACACCCGGCGGGCTGGGGGGGGCCCGGGGCGCGCGCACGCGGTCGGCTGCCCCCGGCGCGTGGCGGAGAGGCGGCGGGGGACATGGGACCCGACGGCGGGGTGGGCGCCGACTGGCCCGGACCACAGCCGTCGCGTGGGGGCGGATCCCTGAACACCCGGGCGAGCCGGGCGGCGGCGACGGGGCGACGAGCGGGACCGCCCCGGGTGGCGGCTGGCTGGTTGGCCCGCGGCGGTCCGCGGGCTCGACGGGCGCCGGTTCGACGTAGGGCCGTCGAGGCGCAACGCGCCTGCGCGCTGACGCTGTATACGGATGCTCCCCCGGCGCCGGGAGCGTGCAGCTTACGCGGGGGGCGTGGTTCGGGCCGTCGCACGGCCTCCCCCCGGGGGCCGGGGTGGCCCGCGGCCCTCTCTGCCGGCCCGCCGCGAGGGCGTGGACCCAGGCCCCTCCCGCCGTGAGCGGCGTAGGGCGGCAGGGGGAGAACTCCTCCTCGGTGCCAGGGGCTGCAGCGCATGGGGTGTGGCCTCGGCGCGACCCTGGGGCGCGCCCCCGGTGCTCGGGAGTGATTGCGGGGCGGCCGCCGGCGGGGCGTCCCGGCGGCGCCGGTCCCGGCATCCCCTGTCGACCTGGCCCAGTTACCCTTGCTCAGGCGAAGACTGAGGCCGGCCCATTCCGGCCGGGGGCCGCGCCTGCCAGCGGAGCGGGTGTGCCCGCGGCCAGGCGTGCGGGTGGGATTCGCCGGCGCGGCCCTAGGCGGCCAGGCAGGCGCACCCGGACCGGGGCGGGCGGGTCGGGGTCCGCGGGGGTGGCTCGTGGCGGTGGTCACCGCCGCGGGGGCGCCGCGGTGGGGGCCCGTCGGGCCGGACCCGGGCCGTCCCTCGCCGGCAGCGGAGGCCCGGGGCCGTGGCGCGGCATAGCGACATGCCGGCCGCTGCCGGCGGCGGGCGGCGGCCTAGGTGTCCCCGCGGGGCCGGCGGGCGGGGGTCGCGCGCCGCGCCAAGGGGCCCGGCGGTGGTGCGCGAGCGGCGACCGGGCCAGGGGCAGACGGGGCCGCCGGGGGGCGCTGACGCGCCCTTTTCGCGCGCGCGGCCGCGCAGGGCGTCACTGATGCGGCAGGGCTGCGACGCGCGCGGGAGGCGGCGTTCCGGCCCGGGCAGGGCGGGAGCCGTTACCCCGCGGGCACCCCAGCGGGCGGCGCGATGACGGGTCCGCCGTCGCGCCCCGCCACCCGGTGCGCGCGCGGGCCCTCCGCCGAGCCCCCCGGGTCCACGGGGCGCCGCCCGGCTGGCGGGGCCTGCGCGCCGGTCCGGGGACCCTCAAGCGTTCCTCAGCCCCGGACCGGATCCCGGAATGCCGGCCGTGTGCCGGTGAGTTCGGCGGCCGGCGGCCGAGCGCGGGGCTGCAGCTGGGGTTGCCCCCCCTGGGGCGGGCGGGCGAGGCGCGGCCGCTGCCCGCCGGTCCCCCGGCGCCTTCCCCTCTGCCGCCCGCGCGCGGCGGCCGCCGGACCGGAGGGCTCAGCCCCCCGCCGAGCGGCCGCAGCGCCGCTCGTGGCCGCGGGATGGTGGCCCCCGCCGCGGCCGGGCTCACCGGAAAACGAGGGCGCCGGGCTCACTCCCCCCCTCACCCCCCGACCCAGCGGAGCGCGGGCCACCGCCCGCGCGCCCGGGCGCGCGCCGTGGGCCCCGGGGGCTAGGAAGGG"/>
                        <sequence id="seq_Br14-5__2014__Brazil" taxon="Br14-5__2014__Brazil" totalcount="4" value="GGGGGCGGCCCGGGTGGCACCGCCGGACGCACCATGGGGCCCGCTCCTGATTGTCCGTGCAGGGGGGCGGCCAACGCCCGGGGGGGCGGTCGGGGGCGGGGGGTGCGGGCGAGGGGGGGGGAGGGAGTGCCCGAGGGCCCGGCCCCCAGGGGGGTCAAGCGGCCCCTGTGCTGGGACCGTACGCGGCGGCCCCCCGGTCCGTCCCGGGTGCCGGCTGGTCTGCTGCCTCGCCCCCCCGCCCCCCACGAGCGAGCGCGCGCGGCGAGCCGGCGCGGCCCGCCCGCCACCCGTGGGGACAGGCCCAGCGGCGCCGGCGCTCCCCGACGACCCCCAAACGGCCCCGGGACCGGCGTCCCGGTCCCGCGCCGCACGAGGCCGCCTAGCGTGGCGCAACGGCCGCTACGGCGCTGGGGCGGCGCCGGCCCGGCTCGCCGCGACGCGACGCGCCGGCGCCACCGACGTGCCGCGGTTGGGGCGCCGGCGCCGAAAGGGCCCCGACACAGTTGACCGCCGGCGGGCCGGTGGCGGGAAGGCGGCTAGTCGCCACCTGCCCCGAGCGGCGCGCCCGTCTCACCGGGGCGCGACAGGCCAATCCACTCGGGACGCCCCGGGGCTACCCGCGTGGGAGCTGGCGCCACCTCTCGTCCGGACTCCCGCGCCCGACTGAGAACTGCCGGACCCTAAGGCCGACGGCTTCGCTGCTGCGGAGCCGCACAGGCCCCGGCGGGCCCCACGCGGCGGGGGCCCGCGGAACCCGAAGGATAGGGTCGGCACGCCGCTCGGCACTCGGTGTCCACGGACGCAGGCGGCCGGCGCGCCGAGCCCGCCGGCAGCGACCCGCCCACCGCCGACGCACCCGGGCGGACTCGTGGCCAGAGGCGGACGCGCGTAGCCCCGGAGATACCAGGCCGCGGGACCCGCCCGCCCGCCGAGCACGGCGGCGCGAGGCTCCTACGGCCGACCGCCGAGCGGCGGCGCAGCGGCCCCCCCGAGCGCGGGAGGCCCCGAGCGCCCGTCCCGCCCCTCCTGCGGCCGGGCTGCTAGGGCGCGGGGTGCGGCACTGCAGTCCCCGGGCAGGCGCGGCCGGAAGCGGAGCACCACCCCCTCCCGCGCGCGCAGCGTGCGCCCTGTGCACGCCCCGGCCCCAGCCGGGGGCCGTCGGGGTCGGGCCGACGCCCGCCTGCTGGGCTCCGCGCAGGGCCACGAGCCCTTCCGGGCGGGGGGGCACGCGGTGCGGCACCGGGCGACACGGCCCCGCGCTCGCGGCGCGCGCGCCCCTGCGGACGCCATCCGGGGCGCCGGCTGGGCCACCCGGAGGTACGCCCGTGCCGGCGGGGCTCCGGGACCAGCCCCGGACATCGTCGCGCGTGCCACACCGCGCGACACTCGCGACGCAGGCGCATCCACTGGGGCACAGCAGAGGATCGAGACCTGGGGCGACCCCGCGTGCGACGCGGCGCTCCGCGGCCGAACCCCACGCGGCACAGCCGCCGCGCCGCCGTAGGCCGGGCGGTCCGGCGAGGCCCCGCCGCCGACTCACCCCGGCCGGCCCCGCGGCCGTCGGCGGGGCCGCAACGCACCCGGCACCGCGGGCGGTCACGCCCGCCGCGCCCGGAACGCCCTGCTCGGGCGCCGTGATGTCGGGCCGGGGGCGGATTGCGCGCCGCCGCTGTCTCCTACCGCGCCCTCGCCGCGCCTCGGTCGCCGCGGGGCGTTCCTCGGCACCGCGGGTGGTGCACGACGCAGGCCGGGGGGAGGGGGCAACCCAGGGGGCCCCCCGCCGGAACCGGGGGACCGGGTCCGGCCGCGGGCGGTGCTCCCGCTTGTGGCCCGGGGCACGGTGCGGGTGAGCCCCATGGCTCGCCGCCCCTCGGCCCGGGCCGGCCTAGGTAGCCGGCGCAGGGTGGCGGAACCAGGGGGGCGCGCCACCGATGGGCCGGCCCGGCGGCGTTGCCGTGAGGGTGCGACGAGTGCAGGTGGCCCGTGGCATCATCCTACCAACGGCGTGCCACGGGGGCGGGCCGGCCGTCCGGCCGGTCTCTCCCCCCTGCCCGCGGCGTCTCGCCCGCGGGCCTCCGAGGCAGGCCGCAGCGCCGGCATAGAGGGGCCTCGGGAGGGCGGTCCCAGGCCGGGCCGGCGCGCCTCCCGGCACCCTGGTGGGGCCCACCGCCGATTCCGCTCGAGGCAGCGGCCTGATCGCGGCGGGCACGCGGCTGGCATGCCCGGCCCCAAGCGGGCGGAGGCCTGCAGGCGAGGCCAGGTCGCGCTCCACACCCGGCGGGCTGGGGGGGGCCCGGGGCGCGCGCACGCGGTCGGCTGCCCCCGGCGCGTGGCAGAGAGGCGGCGGGGGACATGGGACCCGACGGCGGGGTGGGCGCCGACTGGCCCGGACCACAGCCGTCGCGTGGGGGCGGATCCCTGAACACCCGGGCGAGCCGGGCGGCGGCGACGGGGCGACGAGCGGGACCGCCCCGGGTGGCGGCTGGCTGGTTGGCCCGCGGCGGTCCGCGGGCTCGACGGGCGCCGGTTCGACGTAGGGCCGTCGAGGCGCAACGCGCCTGCGCGCTGACGCTGTATACGGATGCTCCCCAGGCGCCGGGAGCGTGCAGCTTACGCGGGGGGCGTGGTTCGGGCCGTCGCACGGCCTCCCCCCGGGGGCCGGGGTGGCCCGCGGCCCTCTCTGCCGGCCCGCCGCGAGGGCGTGGACCCAGGCCCCTCCCGCCGTGAGCGGCGTAGGGCGGCAGGGGGAGAACTCCTCCTCGGTGCCAGGGGCTGCAGCCCATGGGGTGTGGCCTCGGCGCGAGCCTGGGGCGCGCCCCCGGGGCTCAGGAGTGATTGCGGGGCGGCCGCCGGCGGGGCGTCCCGGCGGCGCCGGTCCCGGCATCCCCTGTCGACCTGGCCCAGTTACCCTTGCTCAGGCGAAGACTGAGGCCGGCCCATTCCGGCCGGGGGCCGCGCCTGCCAGCGGAGCGGGTGTGCCCGCGGCCAGGCGTGCGGGAGGGATTCGCCGGCGCGGCCCTAGGCGGCCAGGCAGGCGCACCCGGACCGGGGCAGGCGGGTCGGGGTCCGCGGGGGTGGCTCGTGGCGGTGGTCACCGCCGCGGGGGCGCCGCGGTGGGGGCCCGTCGGGCCGGACCCGGGCCGTCCCTCGCCGGCAGCGGAGGCCCGGGGCCGTGGCGCGGCATAGCGACATGCCGGCCGCTGCCGGCGGCGGGCGGCGGCCTAGGTGTCCCCGCGGGGCCGGCGGGCGGGGGTCGCGCGCCGCGCCAAGGGGCCCGGCGGTGGTGCGCGAGCGGCGACCGGGCCAGGGGCAGACGGGGCCGCCGGGGGGCGCTGACGCGCCCTTTTCGCGCGCGCGGCCGCGCAGGGCGTCACTGATGCGGCAGGGCTGCGACGCGCGCGGGAGGCGGCGTTCCGGCCCGGGCAGGGCGGGAGCCGTTACCCCGCTGGCACCCCAGCGGGCGGCGCGATGACGGGTCCGCCGTCGCGCCCCGCCACCCGGTGCGCGCGCGGGCCCTCCGCCGAGCCCCCCGGGTCCACGGGGCGCCGCCCGGCTGGCGGGGCCTGCGCGCCGGTCCGGGGACCCTCAAGCGTTCCTCAGCCCCGGACCGGATCCCGGAATGCCGGCCGTGTGCCGGTGAGTTCGGCGGCCGGCGGCCGAGCGCGGGGCTGCAGCTGGGGTTGCCCCCCCTGGGGCGGGCGGGCGAGGCGCGGCCGCTGCCCGCCGGTCCCCCGGCGCCTTCCCCTCTGCCGCCCGCGCGCGGCGGCCGCCGGACCGGAGGGCTCAGCCCCCCGCCGAGCGGCCGCAGCGCCGCTCGTGGCCGCGGGATGGTGGCCCCCGCCGCGGCCGGGCTCACCGGAAAACGAGGGCGCCGGGCTCACTCCCCCCCTCACCCCCCGACCCAGCGGAGCGCGGGCCACCGCCCGCGCGCCCGGGCGCGCGCCGTGGGCCCCGGGGGCTAGGAAGGG"/>
                        <sequence id="seq_Br2016-14__2016__Brazil" taxon="Br2016-14__2016__Brazil" totalcount="4" value="GGGGGCGGCCCGGGTGGCACCGCCGGACGCACCATGGGGCCCGCTCCTGATTGTCCGTGCAGGGGGGCGGCCAACGCCCGGGGGGGCGGTTGGGGGCGGGGGGTGCGGGCGAGGGGGGGGGAGGGGGTGCCCGAGGGCCCGGCCCCCAGGGGGGTCGAGCGGCCCCTGTGCTGGGACCGTACGCGGCGGCCCCCCGGTCCGTCCCGGGTGCCGGCTGGTCTGCTGCCTCGCCCCCCCGCCCCCCACGAGCGAGCGCGCGCGGCGAGCCGGCGCGGCCCGCCCGCCACCCGTGGGGACAGGCCCAGCGGCGCCGGCGCTCCCCGACGACCCCCAAACGGCCCCGGGACCGGCGTCCGGGTCCCGCGCCGCACGAGGCCGCCTAGCGTGGCGCAACGGCCGCTACGGCGCTGGGGCGGCGCCGGCCCGGCTCGCCGCGACGCGACGCGCCGGCGCCACCGACGTGCCGCGGTTGGGGCGCCGGCGCCGAAAGGGCCCCGACACAGTTGACCGCCGGCGGGCCGGTGGCGGGAAGGCGGCTAGTCGCCACCTGCCCCGAGCGGCGCGCCCGTCTCACCGGGGCGCGACAGGCCAATCCACTCGGGACGCCCCGGGGCTACCCGCGTGGGAGCTGGCGCCACCTCTCGTCCGGACTCCCGCTCCCGACTGAGAACTGCCGGACCCTAAGGCCGATGGCTTCGCTGCTGCGGAGCCGCACAGGCCCCGGCGGGCCCCGCGCGGCGGGGGCCCGCAGAACCCGAAGGATAGGGTCGGCACGCCGCTCGGCACTTGGTGTCCACGGACGCAGGCGGCCGGCGCGCCGAGCCCGCCGGCAGCGACCCGCCCACCGCCGACGCACCCGGGCGGACTCGTGGCCAGAGGCGGACGCGCGTAGCCCCGGAGATACCAGGCCGCGGGACCCGCCCGCCCGCCGAGCACGGCGGCGCGAGGCTCCTACGGCCGACCGCCGAGCGGCGGCGCAGCGGCCCCCCCGAGCGCGGGAGGCCCCGAGCGCCCGTCCCGCCCCTCCTGCGGCCGGGCTGCTAGGGCGCGGGGTGCGGCACTGCAGTCCCCGGGCAGGCGCGGCCGGAAGCGGAGCACCACCCCCTCCCGCGCGCGCAGCGTGCGCCCTGTGCACGCCCCGGCCCCAGCCGGGGGCCGTCGGGGTCGGGCCGACGCCCGCCTGCTGGGCTCCGCGCAGGGCCACGAGCCCTTCCGGGCGGGGGGGCACGCGGTGCGGCACCGGGCGACACGGCCCCGCGCTCGCGGCGCGCGCGCCCCTGCGGACGCCATCCGGGGCGCCGGCTGGGCCACCCGGAGGTACGCCCGGGCCGGCGGGGCTCCGGGACCAGCCCCGGACATCGTCGCGCGTGCCACACCGCGCGACACTCGCGACGCAGGCGCATCCACTGGGGCACAGCAGAGGATCGAGACCTGGGGCGACCCCGCGTGCGACGCGGCGCTCCGCGGCCGAACCCCACGCGGCACAGCCGCCGCGCCGCCGTAGGCCGGGCGGTCCGGCGAGGCCCCGCCGCCGACTCACCCTGGCCGGCCCCGCGGCCGTCGGCGGGGCCGCAACGCACCCGGCACCGCGGGCGGTCACACCCGCCGCGCCCGGAACGCCCTGCTCGGGCGCCGGGATGTCGGGCCGGGGGCGGATTGCGCGCCGCCGCTGTCTCCTACCGCGCCCTCGCCGCGCCTCGGTCGCCGCGGGGCGTTCCTCGGCACCGCGGGTGGTGCACGACGCAGGCCGGGGGGAGGGGGCAACCCAGGGGGCCCCCCGCCGGAACCCGTGGACCGGGTCCGGCCGCGGGCGGTGCTCCCGCTTGTGGCCCGGGGCACGGTGCGGGTGAGCCCCATGGCTCGCCGCCCCTCGGCCCGGGCCGGCCTAGGTAGCCGGCGCAGGGTGGCGGAACCAGGGGGGCGCGCCACCGATGGGCCGGCCCGGCGGCGTTGCCGTGAGGGTGCGACGAGTGCAGGTGGCCCGTGGCATCATCCTACCAACGGCGTGCCACGGGGGCGGGCCGGCCGTCCGGCCGGTCTCTCCCCCCTGCCCGCGGCGTCTCGCCCGCGGGCCTCCGAGGCAGGCCGCAGCGCCGGCATAGAGGGGCCTCGGGAGGGCGGTCCGAGGCCGGGCCGGCGCGCCTCCCGGCACCCTGGTGGGGCCCACCGCCGATTCCGCTCGAGGCAGCGGCCTGATCGCGGCGGGCACGCGGCTGGCATGGCCGGCCCCAAGCGGGCGGAGGCCTGCAGGCGAGGCCAGGTCGCGCTCCACACCCGGCGGGCTGGGGGGGGCCCGGGGCGCGCGCACGCGGTCGGCTGCCCCCGGCGCGTGGCGGAGAGGCGGCGGGGGACATGGGACCCGACGGCGGGGTGGGCGCCGACTGGCCCGGACCACAGCCGTCGCGTGGGGGCGGATCCCTGAACACCCGGGCGAGCCGGGCGGCGGCGACGGGGCGACGAGCGGGACCGCCCCGGGTGGCGGCTGGCTGGTTGGCCCGCGGCGGTCCGCGGGCTCGACGGGCGCCGGTTCGACGTAGGGCCGTCGAGGCGCAACGCGCCTGCGCGCTGACGCTGTATACGGATGCTCCCCCGGCGCCGGGAGCGTGCAGCTTACGCGGGGGGCGTGGTTCGGGCCGTCGCACGGCCTCCCCCCGGGGGCCGGGGTGGCCCGCGGCCCTCTCTGCCGGCCCGCCGCGAGGGCGTGGACCCAGGCCCCTCCCGCCGTGAGCGGCGTAGGGCGGCAGGGGGAGAACTCCTCCTCGGTGCCAGGGGCTGCAGCCCATGGGGTGTGGCCTCGGCGCGACCCTGGGGCGCGCCCCCGGTGCTCAGGAGTGATTGCGGGGCGGCCGCCGGCGGGGCGTCCCGGCGGCGCCGGTCCCGGCATCCCCTGTCGACCTGGCCCAGTTACCCTTGCTCAGGCGAAGACTGAGGCCGGCCCATTCCGGCCGGGGGCCGCGCCTGCCAGCGGAGCGGGTGTGCCCGCGGCCAGGCGTGCGGGAGGGATTCGCCGGCGCGGCCCTAGGCGGTCAGGCAGGCGCACCCGGACCGGGGCGGGCGGGTCGGGGTCCGCGGGGGTGGCTCGTGGCGGTGGTCACCGCCGCGGGGGCGCCGCGGTGGGGGCCCGTCGGGCCGGACCCGGGCCGTCCCTCGCCGGCAGCGGAGGCCCGGGGCCGTGGCGCGGCATAGCGACATGCCGGCCGCTGCCGGCGGCGGGCGGCGGCCTAGGTGTCCCCGCGGGGCCGGCGGGCGGGGGTCGCGCGCCGCGCCAAGGGGCCCGGCGGTGGTGCGCGAGCGGCGACCGGGCCAGGGGCAGACGGGGCCGCCGGGGGGCGCTGACGCGCCCTTTTCGCGCGCGCGGCCGCGCAGGGCGTCACTGATGCGGCAGGGCTGCGACGCGCGCGGGAGGCGGCGTTCCGGCCCGGGCAGGGCGGGAGCCGTTACCCCGCGGGCACCCCAGCGGGCGGCGCGATGACGGGTCCGCCGTCGCGCCCCGCCACCCGGTGCGCGCGCGGGCCCTCCGCCGAGCCCCCCGGGTCCACGGGGCGCCGCCCGGCTGGCGGGGCCTGCGCGCCGGTCCGGGGACCCTCAAGCGTTCCTCAGCCCCGGACCGGATCCCGGAATGCCGGCCGTGTGCCGGTGAGTTCGGCGGCCGGCGGCCGAGCGCGGGGCTGCAGCTGGGATTGCCCCCCCTGGGGCGGGCGGGCGAGGCGCGGCCGCTGCCCGCCGGTCCCCCGGCGCCTTCCCCTCTGCCGCCCGCGCGCGGCGGCCGCCGGACCGGAGGGCTCAGCCCCCCGCCGAGCGGCCGCAGCCCCGCTCGTGGCCGCGGGATGGTGGCCCCCGCCGCGGCTGGGCTCACCGGAAAACGAGGGCGCCGGGCTCACTCCCCCCCTCACCCCCCGACCCAGCGGAGCGCGGGCCACCGCCCGCGCGCCCGGGCGCGCGCCGTGGGCCCCGGGGGCTAGGAAGGG"/>
                        <sequence id="seq_Br2016-16__2016__Brazil" taxon="Br2016-16__2016__Brazil" totalcount="4" value="GGGGGCGGCCCGGGTGGCACCGCCGGACGCACCATGGGGCCCGCTCCTGATTGTCCGTGCAGGGGGGCGGCCAA-GCCCGGGGGGGCGGTTGGGGGCGGGGGGTGCGGGCGAGGGGGGGGGAGGGGGTGCCCGAGGGCCCGGCCCCCAGGGGGGTCAAGCGGCCCCTGTGCTGGGACCGTACGCGG--GCCCCCCGGTCCGTCCCGGGTGCCGGCTGGTCTGCTGCCTCGCCCCCCCGCCCCCCACGAGCGAGCGCGCGCGGCGAGCCGGCGCGGCCCGCCCGCCACCCGTGGGGACAGGCCCAGCGGCGCCGGCGCTCCCCGACGACCCCCAAACGGCCCCG-GACCGGCGTCCGGGTCCCGCGCCGCACGAGGCCGCCTAGCGTGGCGCAACGGCCGCTACGGCGCT---GCGGCGCCGGCCCGGCTCGCCGCGACGCGACGCGCCGGCGCCACCGACGTGCCGCGGTTGGGGCGCCGGCGCCGAAAGGGCCCCGACACAGTTGACCGCCGGCGGGCCGGTGGCGGGA-GGCGGCTAGTCG-CACCTGCCCCGA-CGGCGCGCCCGTCTCACCGGGGCGCGACAGGCCAATC-ACTCGGGACGCCCC-GG-CTACCCGCGTGGGAGCTGGCGCCACCTCTCGTCCGGACTCCCGCTCCCG-CTGAGAACTGCCGGA-CCTAAGGCCGACGGCTTCGCTGCTGCGGAGCCGCACAGGCCCCGGCGGGCCCCGCGCGGCGGGGGC-CGCAGAACCCGAAGGATAGGGTCGGCACGCCGCTCGGCACTTGGTGTCCACGGACGCAGGCGGCCGGCGCGCCGAGCCCGCC-GCAGCGACCCGCCCACCGCCGACGCACCCGGGCGGACTCG--GCCAGAGGCGGACGCGCGTAGCCCCGGAGATACCAGGCCGCGG-ACCCGCCCGCCCGCCGAGCACGGCGGCGCGAGGCTC-TACGGCCGACCGCCGAGCGGCGGCGCAGCGGCCCCCCCGAGCGCGGGAGGCCCCGAGCGCCCGTCCCGC-CCTCCTGCGGCCGGGCTGCTAGGGCGCGGGGTGCGGCACTGCAGTCCCCGGGCAGGCGCGGCCGGAAGCGGAGCATCACCCCCTCCCGCGCGCGCAGCGTGCGCCCTGTGCACGCC-CGGCCCCAGCCG-GGGCCGTCGGGGTCGGGCCGACGCCCGCCTGCTGGGCTCCGCGCAGGGCCACGAGCCCTTCCGGGCGGGGGGGCACGCGGTGCGGCACCGGGCGACACGGCCCCGCGCTCGCGGCGCGCGCGCCCCTGCGGACGCCATCCGGGGCGCCGGCTGGGCCAGCCGGAG-TACGCCCGGGCCGGCGGGGCTCCGGGACCAGCCCCGGACATCGTCG-GCGTGCCACACCGCGCGACAC-CGCGACGCAGGCGCATCCACTGGGGCACAGCA-AGGATCGAGACCTGGGGCGACCCCGCGTGCGACGCGGCGCTCCGCGGCCGAACCCCACGCGGCACAGCCGCCGCGCTGCCGTAGGC-GGGCGGTCCGGCGAGGCCCCGCCGCCGACTCACCCTGGCCGGCCCCGCGGCCGTCGGCGGGGCCGCAACGCACC-GGCACCGCGGGCGGTCACACCCGCCGCGCCCGGAACGCC-TGCTCGGGCGCCGGGATGTCGGGC-GGGGGCGGATTGC-CGCCGCCGCTGTCTCCTACCGCGCCCTCGCCGCGCCTCGGTCGCCGCGGGGCGTTCCTCGG-ACCGCGGGTGGTGCACGACGCAGGCCGGGGGGAGGGGGCAACCCAG--G-CCCCCCGCCGGAACCCGTGGACCGGGTCCGGCCGCGGGCGGTGCTCCCGCTTGTGGCCCGGGGCACGGTGCGG-TGAGCCCCATGGCTCGCCGCCCCTCGGCCCGGGC-GGCCTAGGTAGCCGGCGCAGGGTGGCGGAACCAGGGGGGCGCGCCACCGATGGGCCGG-CCGGCGGCGTTGCCG-GAGGGTGCGACGAGTGCAGGTGGCCCGTGGCATCATCCTACCAACGGCGT-CCACGGGGGCGGGCCGGCCGTCCGGCCGGTCTCTCCCCCCTGCCCGCGGCGTCTCGCCCGCGGGCCTCCGAGGCAGGCCGCAGCGCCGGCATAGAGGGGCCTCGGGAGGGCGGTCCGAGGCCGGGCCGGCGCGCCTCC-GGCACCCT-GTGGGGCCCACCGC-GATTCCGCTCGAGGCAGCGGCCTGATCGCGGCGGGCACGCGGCTGGCATGGCCGGCCCCAAGCGGGCGGAGGCCTGCAGGCGAGGCCAGGTCGCGCTCCACACCCGGCGGGCTGGGGGGGGCCCGGGGCGCGCGCACGCGGTCGGCTGCCCCCGGCGCGTGGCG-AGAGGCGGCGGGGGACATGGGACCCGACGGCGGGGTGGGCGCC-ACTGGCCCGGACCACAGCCGTCGCGTGGGGGCGGATCCCTGAACACCCGGGCGAGCCGGGCGGCGGCGACGGGGCGACGAGCGGGACCGCCCCGGGTGGCGGCTG-CTGGTTGGCCCGCGGCGGTCCGCGGGCTCGACGGGCGCCGGTTCGACGTAGGGCCGTCGAGGCGCAACGCGCCTGCGCGCTGACGCTGTATACGGATGCTCCCCCGGCGCCGGGAGCGTGCAGCTTACGCGGGGGGCGTGGTTCGGGCCGTCGCACGGCCTCCCCCCGGGGGCCGGGGTGGC-CGCGGCCCTCTCTGCCGGCCCGCCGCGAGGGCGTGGACCCAGGCCCCTCCCGCCGTGAGCGGCGTAGGGCGGCAGGGGGAGAACTCCTCCTCGGTGCCAGGGGCTGCAGCCCATGGGGTGTGGCCTCGGCGCGACCCTGGGGCGCGCCCCC-GTGCTCAGGAGTGATTGCGGGGCGGCCGCCGGCGGGGCGTCCCGGCGGCGCCGGTCCCGGCATCCCCTGTCGACCT-GCCCAGTTACCCTTGGTCAGGCGAAGA-TGAGGCCGGCCCATTCCGGCCGGGGGCCGCG-CTGCCAGCGGAGCG-GTGTGCCCGCGGCCAGGCGTGCGGGAGGGATTCGCCGGCGCGGCCCTAGGCGGTCAGGCAGGCGCACCCGGACCGGGGCGGGCGGGTCGGGGTCCGCGGGGGTGGCTCGTGGCGGTGGTCACCGCCGCGGGGGCGCCGCGGTGGGGGCCCGTCGGGCCGGACCCGGGC-GTCCCTCGCCGGCAGCGGA-GCCCGGGGCCGTGGCGCGGCATAGCGACATGCCGGCCGCTGCCGGCGGCGGGCGGCGGCCTAG-TGTCCCCGCGGGGCCGGCGGGCGGGGGTCGCGCGCCGCGCCAAGGGGCCCGGCGGTGGTGCGCGAGCGGCGACCGGGCCAGGGGCAGACGGGGCCGCCGGGGGGCGCTGACGCGCCCTT--CGCGCGCGCG-CCGCGCAGGGCGTCACTGATGCGGCAGGGCTGCGACGCGCGCGGGAGGCGGCGTTCCGGCCCGGGCAGGGCGGGAGCCG--ACCCCGCGGGCACCCCAGCGGGCGGC-CGATGACGGGTCCGCCGTCGCGCCCCGCCAC-CGGTGCGCGCGCGGGCCCTCCGCCGAGCCCCCCGGGTCCACGGGGCGCCGCCCGGCTGGCGGGGCCTGGGCGCCGGTCCGGGGACCCTCAAGCGTTCCTCAGCCCCGGAC-GGATCCCGGAATGCCGGCCGTG-GCC-GTGAGTTCGGCGGCC-GCGGCCGAGCGCGGGGCTGCAGCTGGGATTGCCCCCCCTGGGGCGGGCGGGCGAGGCGCGGCCGCTGCCCGCCGGT-CCCCGGCGCCTTCCCC-CTGCCGCCCGCGCGCGGCGGCCGCCGGACCGGAGGGCTCAGCCC-CCGCCGAGCGGCCGCAGCCCCGCTCGTGGCCGCGGGATGGTGGCCCCCGCCGCGGCTGGGCTCACCGGAAAACGAGGGCGCCGGGCTCACTCCCCCCCTCACCCCCCGACCCAGCGGAGCGCG--CCACCGCCCGCGCGCCCGGGCGCGCGCCGTGGGCCCCGGGGGCTAGGAAGG-"/>
                        <sequence id="seq_Br2016-17__2016__Brazil" taxon="Br2016-17__2016__Brazil" totalcount="4" value="GGGAACGGCCCGGGTGGCACCGCCGGACGCACCATGGGGCCCGCTCCTGATTGTCCGCGCAGGGGGGCGACCAACGCCCGGGGGGGCGGTCGGGGGCGGGGGGTGCGGGCGGGGGGGGGGAGGGGGGTGCCCGAGGGCCCGGCCCTCAGGGGGGTCAAGTGGCCCCTGTGCTGGGACCGTACGCGACGGCCCCCCGGTCCGTCCCGGGTGCCGACTGGCCTGCTGCCTCGCCCCCCCGCCCCCCACGAGCGAGCGCGCGCGGCGAGCCCGCGCGGCTCGCCCGCCACCCGTGGGGACAGGCCCAGCGGCGCCGGCGCTCCCCGATGACCCCCAAACGGCCCCGGGACCGGCGTCCGGGTCCTGCGCCGCACGAGGCCGCCTAGCGTGGCGCAACGGCCGCTACGGCGCTGGGGCGGCGCCGGCCCGGCTCGCCGCGACGCGACGCGCCGGCGCCGCCGACGTGACGCGGTTGGGGCGCCGGCGCCGCAAGGGCGCCGACACAGTTGACCGCCGGCGGGCCGGTGGCGGGAAGGCGGCTAGTCGCCACCTGCGCCGAGCGGCGCGCCCGTCTCACCGGGGCGCGATGGGCCAATCCACCCGGGACGCCCCGGGGCTACCCGCGTGGGAGCTGGCGCCGCCTCTCGTCCGGACTCCCGCTCCCGACTGAGAACTGCCGGACCCTAAGGCCGACGGCTTCGCCGCTGCGGAGCCGCACAGGCCCCGGCGGGCCCCGCGCGGCGGGGGCCCGCGGAACCCGAAGGATGGGGTCGGCACGCCGCTCGGCACTTGGTGTCCAAGGACGCAGGCGGCCGACGCGCCGAGCCCGCCGGCGGCGACCCGCCCACCGCCGACGCACCCGGGCAGACTCGTGGCCAGAGGCGCACGCGCGCAGCCCCGGAGACACCAGGCCGCGGGACCTGCCCGCCCGCCGAGCACGGCGGCGCGAGGCTCCCACGGCCGACCGCCGAGCGGCGGCGCAGCGGCCCCCCCGAGCGCGGGAGGCCCCGAGCGCCCGTCCCGCCCCTCCTGCGGCCGCGCTGCTCGGGCGCGGGGTGCGGCACTGCAGTCCCCGGGCAGGCGCGGCCGGAAGCGGAGCACCACCCCCTCCCGCGCGCGCAGCGTGCGCCCCGTGCACGCCCCGGCCCCAGCCGGGGGCCGTCGGGGTCGGGCCGATGCCCGCCTGCTGGGCTCCGCGCAGGGCCACGAGCCCTTCCGGGCGGGGGGGCACGCGGTGCGGCACCGGGCGACACGGCCCCGCGCTCGCGGCGCGCGCGCCCCCGCGGACGCCATCCGGGGCGCCGGCTGGACCACCCGGAGGTACGCCCGGGCCGGCGGGGCTCCGGAACCAGCCCCGGACACCGTCGCGCGTGCCACACCGCGCGACACTCGCGACACAGGCGCATCCACTGGGGCACAGCGGAGGATCGAGACCTGGGGCTACCCCGCGTGCGACGCGGCGCTCCGCGGCCGAAGCCCACGCGGTACAGCCGCCGCGCCGCCGTAGGCCGGGCGGTCCGGCGAGGCCCCGCCGCCGACTCACCCTGGCCGGCCCCGCGGCCGCCGGCGAGGCCGCAACGCACCCGGCACCGCGGGCGGCCACACCCGCCGCGCCCGGAACGCCCTGCTCGGGCGCCGGGATGTCGGGCCGGGGGCAGATTACGCGCCGCCGCTGTCCCCTACCGCGCCCTTGCCGCGCCTCGGTCGCCGCGGGGCGTTCCTCGGCACCGCGGGTGGTGCACGACGCAGGCCGGGGGGAGGGGGCAACCCAGGGGGCCCCCCGCCGGAACCGGGGTACCGGATCCGGCCGCGGGCGGTGCTCACGCTTGTGGCCCGGGGCACGGTGCGGGTGAGCCCCATGGCTCGCCGCCCCTCGGCCCGGGCCGGCCCAGGTAGCCGGCGCAGGGCGGCGGAACCAGGGGGGCGCGCCACCGATGGGCCGGCCCGGCGGCGTTGCCGCGAGGGTGCGACGAGTGCGGGTCGCCCGTGGCATCATCCTACCAACGGCGTGCCACGGGGGCGGGCCGGCCGTCCGGCCGGTCTCTCCCCCCTGCCCGCGGCGTCTCTCCCGCGGGCCTCCGAGGCAGGCCGCAGCGCCGGCATAAAGGGGCCTCGGGAGGGCGGTCCGAGGCCGGGCCGGCGCGCCCCCCGACACCCTGGTGGGGCCCACCGCCGATTCCACTCGAGGCAGCGGCCTGATCGCGGTGGGCACGCGGCTGGCATGCCCGGCCCCAAGCGGGCGGAGGCCTGCAGGCGAGGCCAGGTCGCGCTCCACACCCGGCAGGCTGGGGGGGGCCCGGGACGCGCGCACGCGGTCGGCTGCCCCCGGCGAGTGACGGAGAGGCGGCGGGGGACATGGGACCCGCCGGCGGGGTGGGCGCCGGCTGGCCCGGACCGCAGCCGTTGCGTGGGGGCGGATCCCTGAACACCCGGGCGAGCCGGGCGGCGGCGACGGGGCGACGAGCGGGACCGCCCCGGGTGGCGGCTGGCTGGTTGGCCCGCGGCGGTCCGCGGGCTCGACGGGCGCCGGTTCGCCGTAGGGCCGTCGCGGCGCAACGCGCCTGCGCGCTGACGCTGTATACGGATGCTCCCCCGGCGCCGGGAGCGTGCAGCTGGCGCGGGAGGCGTGGTTCGGGCCGTCGCACGGCCTCCCCCCGGGGGCCGGGGTGGCCCGCGGCTCTCTCTGCCGGCCCGCCGCGAGGGCGTGGACCCAGGCCCCCCCCGCCGTCAGCGGCGTAGGGCGGCAGGGGGAGAACTCCTCCTCGGTGCCAGGGGCTGCAGCCCATGGGCTGTGGCCTCGGCGCGACCCTGGGGCGCGCCCCCGGTGCTGAGGAGTGATTGCGGGGCGGCCGCCGGCGGGGCGTCCCGGCGGCGCCGGTCCCGGCATCCCCTGCCGACCTGGCCCGGTTACCCTTGCTCAGGCGAAGACTGAGGCCGGCCCATTCCGGCCGGGGGCCGCGCCTGCCAGCGGAGCGGGTGTGCCCGCGGCCAGGCGTGCGGGAGGGATTCGCCGGCGCGGCCCCAGGCGGCCAAGCAGGCGCACCCGGACCGGGGCGGGCGGGTCGGGGTCCGCGGGGGTGGCTCGTGGCGGTGGTCACCGCCGCGGGGGCGCCGCGGTGGGGGCCCGTCGGGTCGGACCCGGGCCGTCCCTCGCCGGCAGCGGAGGCCCGGGGCCGTGGCGCGGCATAGCGACATGCCGGCCGCTGCCGGCGGCGGGCGGCGGCCTAGGTGTCCCCGCGGGGCCGGCGGGCGGGGGTCGCGCGCCGCGCCAAGGGGCCCGGCGGTGGTGCGCGAGCGGCGGCCGGGCCAGGGGCAGACGGGGCCGCCGGCGGGCGCTGACGCGCCCTTTTCGCGCGCGCGGCCGCGCAGGGCGTCACTGACGCGGCAGGGCTGCGACGCGCGCGGGGGGCGGCGTTCCGGCCCGGGCAGGGCGGCAGCCGTTACCCCGCGGGCACCCCAGCGGGCGGCGCGATGACGGGTCCGCCGTCGCGCCCCGCCACCAGGTGCGCGCGCGGGCCCTCCGCCGAGTCCCCCGGGTCCACGGGGCGCCGCCCGGCTGGCGGGGCCTGCGCGCCGGTCCGGGGACCCTCAAGCGTTCCTCAGCCCCGGACCGGATCCCGGAATGCCGGCCGTGTGCCAGTGAGTTCGGCGGCCGGCGGCCGAGCGCGGGGCTGCAGCTGGGGTTGCCCCCCCTGGGGCGGGCGGGCGAGGCGCGGCCGCTGCCCGCCGGTCCCCCGGCGCCTTCCCCTCTGCCGCCCGCGCGCGGCGGCCGCCGGACCGGAGGGCTCAGCCCCCCGCCGAGCGGCCGCAGCGCCGCTCGTGGCCGCGGGATGGTGGCCCCCGCCGCGGCCGGGCTCACCGGAAAACGAGGGCGCCGGGCTCACTCCCCCCCTCACCCCCCGACCCAGCGGAGCGCGGGCCACCGCCCGCGCGCCCGGGCGCGCGCCGTGGGCCCCGGGGGCTAGGGAGGG"/>
                        <sequence id="seq_Br2016-18__2016__Brazil" taxon="Br2016-18__2016__Brazil" totalcount="4" value="AGGGGCGGCCCGGGTGGCACCGCCGGACGCACCATGGGGCTCGCTCCTGATTGTCTGCGCAGGGGGGCGGCCAACGCCCGGGGGGGCGGTCGGGGGCGGGGGATGCGGGCGGGGGGGGGGGGGGGGGTGCCCGAGGGCCCGGCCCCCAGGGGGGTCAAGCGGCCCCTGTGCTGGGACCGTACGCGGCGGCCCCCCGGTCCGTCCCGGGTGCCGGCTGGCCTGCTGCCTCGCCCCCCCGCCCCCCACGAGCGAGCGCACGCGGCGAGCCCGCGCGGCCCGCCCGCCACCCGTGGGGACAGGCCCAGCGGCGCCGGCGCTCCCCGACGACCCCCAAACGGCCCCCGGACCGGCGTCCGGGTCCCGCGCCGCACGAGGCCGCCTAGCGTGGCGCAACGGCCGCTACGGCGCTGGGGCGGCGCCGGCCCGGCTCGCCGCGACGCGACGCGCCGGCGCCGCCGACGTGCCGCGGTTGGGGCGCCGGCGCCGCAAGGGCGCCGACACAGTTGACCGCCGGCGGGCCGGTGGCGGGGAGGCGACTAGTCGCCACCTGCGCCGAGCGGCGCGCCCGTCTCACCGGGGCGCGATAGGCCAATCCACCCGGGACGCCCCGGGGCTACCCGCGTGGGAGCTGGCGCCGCCTCTCGTCCGGACTCCCGCTCCCGACTGAGAACTGCCGGACCCTAAGGCCGACGGCTTCGCCGCTGCGGAGCCGCACAGGCCCCGGCGGGCCCCGCGCGGCGGGGGCCCGCGGAACCCGAAGGATGGGGTCGGCACGCCGCTCGGCACTCGGTGTCCAAGGACGCAGGCGGCCGACGCGCCGAGCCCGCCGGCGGCGACCCGCCCACCGCCGACGCACCCGGGCGGACTCGTGGCCAGAGGCGCACGCGCGCAGCCCCGGAGATACCAGGCCGCGGGACCCGCCCGCCCGCCGAGCACGGCGGCGCGGGGCTCCCACGGCCGACCGCCGAGCGGCGGCGCAGCGGCCCCCCCGAGCGCGGGAGGCCCCAAGCGCCCGTCCCGCCCCTCCTGCGGCCGCGCTGCTCGGGCGCGGGGTGCGGCACTGCAGTCCCCAGGCAGGCGCGGCCGGAAGCGGAGCACCACCCCCTCCCGCGCGCGCAGCGTGCGCCCCGTGCACGCCCCGGCCCCAGCCGGGGGTCGTCGGGGTCGGGCCGACGCCCGCCTGCTGGGCTCCGCGCAGGGCCACGAGCCCTTCCGGGCGGGGGGGCACGCGGTGCGGCACCGGGCGACACGGCCCCGCGCTCGCGGCGCGCGCGCCCCTGCGGACGCCATCCGAGGCTCCGGCTGGGCCACCCGGAGGTACGCCCGGGCCGGCGGGGCTCCGGGACCAGCCCCGGACACCGTTGCGCGTGCCACACCGCGCGACACTCGCGACACAGGCGCATCCACTGGCGCACAGCAGAGGATCGAGACCTGGGGCTACCCCGCGTGCGACGCGGCGCTCCGCGGCCGAACCCCACGCGGCACAGCCGCCGCGCCGCCGTAGGCCGGGCGGTCCGGCGAGGCCCCGCCGCCGACTCACCCTGGCCGGCCCCGCGGCCGCCGGCGGGGCCGCAACGCACCCGGCACCGCGGGCGGCCGCACCCGCCGCGCCCGGAACGCCCTGCTCGGGTGCCGGGATGTCGGGCCGGGGGCGGATTACGCGCCGCCGCTGTCCCCTACCGCGCCCTCGCC-CGCTTCGGTCGCCGCAGGGCGTTCCTCGGCACCGCGGGTGGTGCACGACGCAGGCCAGGGGGAGGGGGCAACCCAGGGGGCCCCCCGCCGGAACCGGGGGACCGGATCCGGCCGCGGGCGGTGCTCCCGCTTGTGGCCCGGGGCACGGTGCGGGTGAGCCCCATCGCTCGCCGCCCCTCGTCCCGGGCCGGTCCAGGTAGCCGGCGCAGGGCGGCGGAACCAGGGGGGCGCGCCACCGATGGGCCGGCCCGGCGGCATTGCCGCGAGGGTGCGACGAGTGCAGGTGGCCCGTGGCATCATCCTACCAGCGGCGTGCCACGGGGGTGGGCCGGCCGTCCGGCCGGTCTCTCCCCCCGGCCCGCGGCGTCTCGCCCGCGAGCCTCCGAGGCAGGCCGCAGCGCCGGCATAGAGGGGCCTCGGGAGGGCGGTTCGAGGCCGGGCCGGCGCGCCCCCCGGCACCCTGGTGGGTCCTACCGCCGATTCCGCTCGAGGCAGCGGCCTGATCACGGCGGGCACGCGGCTGGCATGCCCGGCCCCAAGCGGGCGGAGGCCTGCAGGCGAGGCCAGGTCGCGCTCCACACCCGGCGGGCTGGGGGGGGCCCGGGGCGCGCGCACGCGGTCGGCTGCCCCCGGCTCGTGGCGGAGAGGCGGCGGGGGACATGGGATCCGACGGCGGGGTGGGCGCCGGCTGGCCCGGACCGCAGCCGTCGCGTGGGGGCGGATCCCTGAACACCCGGGCGAGCCGGGCGGCGGCGACGGGTCGAGGAGCGGGACCACCCCAGGTGGCGGCTGGCTGGTTGGCCCGCGGCGGTCCGCGGGCTCGACGGGCGCCGGTTCGCCGTAGGGCCGTCGCGGCGCAACGCGCCTGCGCGCTGACGCTGTATACGGATGCTCCCCCGGCGCCGGGAGCGTGCAGCTGGCGCGGGGGGCGTGGTTCGGGCCGTCGCGCGGCCTCCCCCCGGGGGCCGGGGTGGCCCGCGGCCCTCTCTGCCGGCCCGCCGCGAGGGCGTGGACCCAGGCCCCCCCCGCCGTCAGCGGCGTAGGGCGGCAGGGGGAGAACTCCTCCTCGGTGCCAGGAGCTGCAGCCCATGGGCTGCGGCCTCGGCGCTACCCTGGGGCGCGCCCCCGGTGCTGAGGAGTGATTGCGGGGCGGCCGCCGGCGGGGCGTCCCGGCGGCGCCGGTCCCGGCATCCCCTGCCGACCTGGCTCGGTTACCCTTGCTCAGGCGAAGACTGAGGCCGGCCCATTCCGGCCGAGGGCCGCGCCTGCCAGCGGAGCGGGTGTGCCCGCGGCCAGGCGTGCGGGAGGGATTCGCCGGCGCGGCCCCAGGCGGCCAGGCAGGCGCACCCGGACCGGGGCGGGCGGGTCGGGGTCCGCGGGGGTGGCTCGTGGCGGTGGTCACCGCCGCGGGAGCGCCGCGGTGGGGGCCCGTCGGGCCGGACCCGGGCCGTCCCTCGCCGGCAGCGGAGGCCCGGGACCGTGGCGCGGCATAGCGACATGCCGGCCGC--CCGGCGGCGGGCGGCGGCCTAGGTGTCCCCGCGGGGCCGGCGGGCGGGGGTCGCGCGCCGCGCCAAGGGACCCAGCGGTGGCGCGCGAGCGGCGACCGGGCCAGGGGCAGACAGGGCCGCCGGCGGGCGCTGACGCGCCCTTTTCGCGCGCACGGCCGCGCAGGGCGTCACTGACGCGGCAGGGCTGCGACGCGCGCGGGAGGCGGCTTTCCGGCCCGGGCAGGGCGGCAGCCGTTACCCCGCGGGCGCCCCAGAGGGCGGCGCGATGACGGGTCCGCCGTCGCGCCCCGCCACCCGGTGCGCGCGCGGGCCCTCCGCCGAGCCCCCCGGGTCCACGGGGCGCCGCCAGGCTGGCGGGGCCTGCGCGCCGGTCCGGGGACCCTCAAGCATTCCTCAGCACCGGACCGGATCCCGGAATGCCGGCCGTGTGCCAGTGAGTTCGGCGGCCGGCGGCAGAGCGCGGGGCTGCAGCTGGGGTTGCCCCCCCTGGGGCGGGCGGGCGAGGCGCGGCCGCTGCCCGCCGGTCCCCCGGCGCCTTCCCCTCCGCCGCCCGCGCGCAGCGGCCGCCGGACCGGAGGGCTCAGCCCCCCGCCGAGCGGCCGCGGCGCCGCTCGTGGCCGCGGGATGGTGGCCCCCGCCGCGGCCGGGCTCACCGGAAAACAAGGGCGCCGGGCTCACTCCCCCCCTCACCCCCCGACCCAGCGGAGCGCGGGCCACCGCCCGCGCGCCCGGGCGCGCGCTGTGGGCCCCGGGGGCTAGGGAGGG"/>
                        <sequence id="seq_Br2016-19__2016__Brazil" taxon="Br2016-19__2016__Brazil" totalcount="4" value="GGGAACGGCCCGGGTGGCACCGCCGGACGCACCATGGGGCCCGCTCCTGATTGTCCGCGCAGGGGGGCGACCAACGCCCGGGGGGGCGGTCGGGGGCGGGGGGTGCGGGCGGGGGGGGGGAGGGGGGTGCCCGAGGGCCCGGCCCTCAGGGGGGTCAAGTGGCCCCTGTGCTGGGACCGTACGCGACGGCCCCCCGGTCCGTCCCGGGTGCCGACTGGCCTGCTGCCTCGCCCCCCCGCCCCCCACGAGCGAGCGCGCGCGGCGAGCCCGCGCGGCTCGCCCGCCACCCGTGGGGACAGGCCCAGCGGCGCCGGCGCTCCCCGATGACCCCCAAACGGCCCCGGGACCGGCGTCCGGGTCCTGCGCCGCACGAGGCCGCCTAGCGTGGCGCAACGGCCGCTACGGCGCTGGGGCGGCGCCGGCCCGGCTCGCCGCGACGCGACGCGCCGGCGCCGCCGACGTGACGCGGTTGGGGCGCCGGCGCCGCAAGGGCGCCGACACAGTTGACCGCCGGCGGGCCGGTGGCGGGAAGGCGGCTAGTCGCCACCTGCGCCGAGCGGCGCGCCCGTCTCACCGGGGCGCGATGGGCCAATCCACCCGGGACGCCCCGGGGCTACCCGCGTGGGAGCTGGCGCCGCCTCTCGTCCGGACTCCCGCTCCCGACTGAGAACTGCCGGACCCTAAGGCCGACGGCTTCGCCGCTGCGGAGCCGCACAGGCCCCGGCGGGCCCCGCGCGGCGGGGGCCCGCGGAACCCGAAGGATGGGGTCGGCACGCCGCTCGGCACTTGGTGTCCAAGGACGCAGGCGGCCGACGCGCCGAGCCCGCCGGCGGCGACCCGCCCACCGCCGACGCACCCGGGCAGACTCGTGGCCAGAGGCGCACGCGCGCAGCCCCGGAGACACCAGGCCGCGGGACCTGCCCGCCCGCCGAGCACGGCGGCGCGAGGCTCCCACGGCCGACCGCCGAGCGGCGGCGCAGCGGCCCCCCCGAGCGCGGGAGGCCCCGAGCGCCCGTCCCTCCCCTCCTGCGGCCGCGCTGCTCGGGCGCGGGGTGCGGCACTGCAGTCCCCGGGCAGGCGCGGCCGGAAGCGGAGCACCACCCCCTCCCGCGCGCGCAGCGTGCGCCCCGTGCACGCCCCGGCCCCAGCCGGGGGCCGTCGGGGTCGGGCCGATGCCCGCCTGCTGGGCTCCGCGCAGGGCCACGAGCCCTTCCGGGCGGGGGGGCACGCGGTGCGGCACCGGGCGACACGGCCCCGCGCTCGCGGCGCGCGCGCCCCCGCGGACGCCATCCGGGGCGCCGGCTGGACCACCCGGAGGTACGCCCGGGCCGGCGGGGCTCCGGAACCAGCCCCGGACACCGTCGCGCGTGCCACACCGCGCGACACTCGCGACACAGGCGCATCCACTGGGGCACAGCGGAGGATCGAGACCTGGGGCTACCCCGCGTGCGACGCGGCGCTCCGCGGCCGAAGCCCACGCGGTACAGCCGCCGCGCCGCCGTAGGCCGGGCGGTCCGGCGAGGCCCCGCCGCCGACTCACCCTGGCCGGCCCCGCGGCCGCCGGCGAGGCCGCAACGCACCCGGCACCGCGGGCGGCCACACCCGCCGCGCCCGGAACGCCCTGCTCGGGCGCCGGGATGTCGGGCCGGGGGCAGATTACGCGCCGCCGCTGTCCCCTACCGCGCCCTTGCCGCGCCTCGGTCGCCGCGGGGCGTTCCTCGGCACCGCGGGTGGTGCACGACGCAGGCCGGGGGGAGGGGGCAACCCAGGGGGCCCCCCGCCGGAACCGGGGTACCGGATCCGGCCGCGGGCGGTGCTCACGCTTGTGGCCCGGGGCACGGTGCGGGTGAGCCCCATGGCTCGCCGCCCCTCGGCCCGGGCCGGCCCAGGTAGCCGGCGCAGGGCGGCGGAACCAGGGGGGCGCGCCACCGATGGGCCGGCCCGGCGGCGTTGCCGCGAGGGTGCGACGAGTGCGGGTCGCCCGTGGCATCATCCTACCAACGGCGTGCCACGGGGGCGGGCCGGCCGTCCGGCCGGTCTCTCCCCCCTGCCCGCGGCGTCTCTCCCGCGGGCCTCCGAGGCAGGCCGCAGCGCCGGCATAAAGGGGCCTCGGGAGGGCGGTCCGAGGCCGGGCCGGCGCGCCCCCCGACACCCTGGTGGGGCCCACCGCCGATTCCACTCGAGGCAGCGGCCTGATCGCGGTGGGCACGCGGCTGGCATGCCCGGCCCCAAGCGGGCGGAGGCCTGCAGGCGAGGCCAGGTCGCGCTCCACACCCGGCAGGCTGGGGGGGGCCCGGGACGCGCGCACGCGGTCGGCTGCCCCCGGCGAGTGACGGAGAGGCGGCGGGGGACATGGGACCCGCCGGCGGGGTGGGCGCCGGCTGGCCCGGACCGCAGCCGTTGCGTGGGGGCGGATCCCTGAACACCCGGGCGAGCCGGGCGGCGGCGACGGGGCGACGAGCGGGACCGCCCCGGGTGGCGGCTGGCTGGTTGGCCCGCGGCGGTCCGCGGGCTCGACGGGCGCCGGTTCGCCGTAGGGCCGTCGCGGCGCAACGCGCCTGCGCGCTGACGCTGTATACGGATGCTCCCCCGGCGCCGGGAGCGTGCAGCTGGCGCGGGAGGCGTGGTTCGGGCCGTCGCACGGCCTCCCCCCGGGGGCCGGGGTGGCCCGCGGCTCTCTCTGCCGGCCCGCCGCGAGGGCGTGGACCCAGGCCCCCCCCGCCGTCAGCGGCGTAGGGCGGCAGGGGGAGAACTCCTCCTCGGTGCCAGGGGCTGCAGCCCATGGGCTGTGGCCTCGGCGCGACCCTGGGGCGCGCCCCCGGTGCTGAGGAGTGATTGCGGGGCGGCCGCCGGCGGGGCGTCCCGGCGGCGCCGGTCCCGGCATCCCCTGCCGACCTGGCCCGGTTACCCTTGCTCAGGCGAAGACTGAGGCCGGCCCATTCCGGCCGGGGGCCGCGCCTGCCAGCGGAGCGGGTGTGCCCGCGGCCAGGCGTGCGGGAGGGATTCGCCGGCGCGGCCCCAGGCGGCCAAGCAGGCGCACCCGGACCGGGGCGGGCGGGTCGGGGTCCGCGGGGGTGGCTCGTGGCGGTGGTCACCGCCGCGGGGGCGCCGCGGTGGGGGCCCGTCGGGTCGGACCCGGGCCGTCCCTCGCCGGCAGCGGAGGCCCGGGGCCGTGGCGCGGCATAGCGACATGCCGGCCGCTGCCGGCGGCGGGCGGCGGCCTAGGTGTCCCCGCGGGGCCGGCGGGCGGGGGTCGCGCGCCGCGCCAAGGGGCCCGGCGGTGGTGCGCGAGCGGCGGCCGGGCCAGGGGCAGACGGGGCCGCCGGCGGGCGCTGACGCGCCCTTTTCGCGCGCGCGGCCGCGCAGGGCGTCACTGACGCGGCAGGGCTGCGACGCGCGCGGGGGGCGGCGTTCCGGCCCGGGCAGGGCGGCAGCCGTTACCCCGCGGGCACCCCAGCGGGCGGCGCGATGACGGGTCCGCCGTCGCGCCCCGCCACCAGGTGCGCGCGCGGGCCCTCCGCCGAGTCCCCCGGGTCCACGGGGCGCCGCCCGGCTGGCGGGGCCTGCGCGCCGGTCCGGGGACCCTCAAGCGTTCCTCAGCCCCGGACCGGATCCCGGAATGCCGGCCGTGTGCCAGTGAGTTCGGCGGCCGGCGGCCGAGCGCGGGGCTGCAGCTGGGGTTGCCCCCCCTGGGGCGGGCGGGCGAGGCGCGGCCGCTGCCCGCCGGTCCCCCGGCGCCTTCCCCTCTGCCGCCCGCGCGCGGCGGCCGCCGGACCGGAGGGCTCAGCCCCCCGCCGAGCGGCCGCAGCGCCGCTCGTGGCCGCGGGATGGTGGCCCCCGCCGCGGCCGGGCTCACCGGAAAACGAGGGCGCCGGGCTCACTCCCCCCCTCACCCCCCGACCCAGCGGAGCGCGGGCCACCGCCCGCGCGCCCGGGCGCGCGCCGTGGGCCCCGGGGGCTAGGGAGGG"/>
                        <sequence id="seq_Br2016-20__2016__Brazil" taxon="Br2016-20__2016__Brazil" totalcount="4" value="GGGAACGGCCCGGGTGGCACCGCCGGACGCACCATGGGGCCCGCTCCTGATTGTCCGCGCAGGGGGGCGACCAACGCCCGGGGGGGCGGTCGGGGGCGGGGGGTGCGGGCGGGGGGGGGGAGGGGGGTGCCCGAGGGCCCGGCCCTCAGGGGGGTCAAGTGGCCCCTGTGCTGGGACCGTACGCGACGGCCCCCCGGTCCGTCCCGGGTGCCGACTGGCCTGCTGCCTCGCCCCCCCGCCCCCCACGAGCGAGCGCGCGCGGCGAGCCCGCGCGGCTCGCCCGCCACCCGTGGGGACAGGCCCAGCGGCGCCGGCGCTCCCCGATGACCCCCAAACGGCCCCGGGACCGGCGTCCGGGTCCTGCGCCGCACGAGGCCGCCTAGCGTGGCGCAACGGCCGCTACGGCGCTGGGGCGGCGCCGGCCCGGCTCGCCGCGACGCGACGCGCCGGCGCCGCCGACGTGACGCGGTTGGGGCGCCGGCACCGCAAGGGCGCCGACACAGTTGACCGCCGGCGGGCCGGTGGCGGGAAGGCGGCTAGTCGCCACCTGCGCCGAGCGGCGCGCCCGTCTCACCGGGGCGCGATGGGCCAATCCACCCGGGACGCCCCGGGGCTACCCGCGTGGGAGCTGGCGCCGCCTCTCGTCCGGACTCCCGCTCCCGACTGAGAACTGCCGGACCCTAAGGCCGACGGCTTCGCCGCTGCGGAGCCGCACAGGCCCCGGCGGGCCCCGCGCGGCGGGGGCCCGCGGAACCCGAAGGATGGGGTCGGCACGCCGCTCGGCACTTGGTGTCCAAGGACGCAGGCGGCCGACGCGCCGAGCCCGCCGGCGGCGACCCGCCTACCGCCGACGCACCCGGGCAGACTCGTGGCCAGAGGCGCACGCGCGCAGCCCCGGAGACACCAGGCCGCGGGACCTGCCCGCCCGCCGAGCACGGCGGCGCGAGGCTCCCACGGCCGACCGCCGAGCGGCGGCGCAGCGGCCCCCCCGAGCGCGGGAGGCCCCGAGCGCCCGTCCCGCCCCTCCTGCGGCCGCGCTGCTCGGGCGCGGGGTGCGGCACTGCAGTCCCCGGGCAGGCGCGGCCGGAAGCGGAGCACCACCCCCTCCCGCGCGCGCAGCGTGCGCCCCGTGCACGCCCCGGCCCCAGCCGGGGGCCGTCGGGGTCGGGCCGATGCCCGCCTGCTGGGCTCCGCGCAGGGCCACGAGCCCTTCCGGGCGGGGGGGCACGCGGTGCGGCACCGGGCGACACGGCCCCGCGCTCGCGGCGCGCGCGCCCCCGCGGACGCCATCCGGGGCGCCGGCTGGGCCACCCGGAGGTACGCCCGGGCCGGCGGGGCTCCGGAACCAGCCCCGGACACCGTCGCGCGTGCCACACCGCGCGACACTCGCGACACAGGCGCATCCACTGGGGCACAGCGGAGGATCGAGACCTGGGGCTACCCCGCGTGCGACGCGGCGCTCCGCGGCCGAAGCCCACGCGGTACAGCCGCCGCGCCGCCGTAGGCCGGGCGGTCCGGCGAGGCCCCGCCGCCGACTCACCCTGGCCGGCCCCGCGGCCGCCGGCGAGGCCGCAACGCACCCGGCACCGCGGGCGGCCACACCCGCCGCGCCCGGAACGCCCTGCTCGGGCGCCGGGATGTCGGGCCGGGGGCAGATTACGCGCCGCCGCTGTCCCCTACCGCGCCCTTGCCGCGCCTCGGTCGCCGCGGGGCGTTCCTCGGCACCGCGGGTGGTGCACGACGCAGGCCGGGGGGAGGGGGCAACCCAGGGGGCCCCCCGCCGGAACCGGGGGACCGGATCCGGCCGCGGGCGGTGCTCACGCTTGTGGCCCGGGGCACGGTGCGGGTGAGCCCCATGGCTCGCCGCCCCTCGGCCCGGGCCGGCCCAGGTAGCCGGCGCAGGGCGGCGGAACCAGGGGGGCGCGCCACCGATGGGCCGGCCCGGCGGCGTTGCCGCGAGGGTGCGACGAGTGCGGGTCGCCCGTGGCATCATCCTACCAACGGCGTGCCACGGGGGCGGGCCGGCCGTCCGGCCGGTCTCTCCCCCCTGCCCGCGGCGTCTCTCCCGCGGGCCTCCGAGGCAGGCCGCAGCGCCGGCATAAAGGGGCCTCGGGAGGGCGGTCCGAGGCCGGGCCGGCGCGCCCCCCGACACCCTGGTGGGGCCCACCGCCGATTCCACTCGAGGCAGCGGCCTGATCGCGGTGGGCACGCGGCTGGCATGCCCGGCCCCAAGCGGGCGGAGGCCTGCAGGCGAGGCCAGGTCGCGCTCCACACCCGGCAGGCTGGGGGGGGCCCGGGACGCGCGCACGCGGTCGGCTGCCCCCGGCGAGTGACGGAGAGGCGGCGGGGGACATGGGACCCGCCGGCGGGGTGGGCGCCGGCTGGCCCGGACCGCAGCCGTTGCGTGGGGGCGGATCCCTGAACACC-GGGCGAGCCGGGCGGCGGCGACGGGGCGACGAGCGGGACCGCCCCGGGTGGCGGCTGGCTGGTTGGCCCGCGGCGGTCCGCGGGCTCGACGGGCGCCGGTTCGCCGTAGGGCCGTCGCGGCGCAACGCGCCTGCGCGCTGACGCTGTATACGGATGCTCCCCCGGCGCCGGGAGCGTGCAGCTGGCGCGGGAGGCGTGGTTCGGGCCGTCGCACGGCCTCCCCCCGGGGGCCGGGGTGGCCCGCGGCTCTCTCTGCCGGCCCGCCGCGAGGGCGTGGACCCAGGCCCCCCCCGCCGTCAGCGGCGTAGGGCGGCAGGGGGAGAACTCCTCCTCGGTGCCAGGGGCTGCAGCCCATGGGCTGTGGCCTCGGCGCGACCCTGGGGCGCGCCCCCGGTGCTGAGGAGTGATTGCGGGGCGGCCGCCGGCGGGGCGTCCCGGCGGCGCCGGTCCCGGCATCCCCTGCCGACCTGGCCCGGTTACCCTTGCTCAGGCGAAGACTGAGGCCGGCCCATTCCGGCCGGGGGCCGCGCCTGCCAGCGGAGCGGGTGTGCCCGCGGCCAGGCGTGCGGGAGGGATTCGCCGGCGCGGCCCCAGGCGGCCAAGCAGGCGCACCCGGACCGGGGCGGGCGGGTCGGGGTCCGCGGGGGTGGCTCGTGGCGGTGGTCACCGCCGCGGGGGCGCCGCGGTGGGGGCCCGTCGGGTCGGACCCGGGCCGTCCCTCGCCGGCAGCGGAGGCCCGGGGCCGTGGCGCGGCATAGCGACATGCCGGCCGCTGCCGGCGGCGGGCGGCGGCCTAGGTGTCCCCGCGGGGCCGGCGGGCGGGGGTCGCGCGCCGCGCCAAGGGGCCCGGCGGTGGTGCGCGAGCGGCGGCCGGGCCAGGGGCAGACGGGGCCGCCGGCGGGCGCTGACGCGCCCTTTTCGCGCGCGCGGCCGCGCAGGGCGTCACTGACGCGGCAGGGCTGCGACGCGCGCGGGAGGCGGCGTTCCGGCCCGGGCAGGGCGGCAGCCGTTACCCCGCGGGCACCCCAGCGGGCGGCGCGATGACGGGTCCGCCGTCGCGCCCCGCCACCAGGTGCGCGCGCGGGCCCTCCGCCGAGTCCCCCGGGTCCACGGGGCGCCGCCCGGCTGGCGGGGCCTGCGCGCCGGTCCGGGGACCCTCAAGCGTTCCTCAGCCCCGGACCGGATCCCGGAATGCCGGCCGTGTGCCAGTGAGTTCGGCGGCCGGCGGCCGAGCGCGGGGCTGCAGCTGGGGTTGCCCCCCCTGGGGCGGGCGGGCGAGGCGCGGCCGCTGCCCGCCGGTCCCCCGGCGCCTTCCCCTCTGCCGCCCGCGCGCGGCGGCCGCCGGACCGGAGGGCTCAGCCCCCCGCCGAGCGGCCGCAGCGCCGCTCGTGGCCGCGGGATGGTGGCCCCCGCCGCGGCCGGGCTCACCGGAAAACGAGGGCGCCGGGCTCACTCCCCCCCTCACCCCCCGACCCAGCGGAGCGCGGGCCACCGCCCGCGCGCCCGGGCGCGCGCCGTGGGCCCCGGGGGCTAGGGAGGG"/>
                        <sequence id="seq_Br2016-21__2016__Brazil" taxon="Br2016-21__2016__Brazil" totalcount="4" value="GGGAACGGCCCGGGTGGCACCGCCGGACGCACCATGGGGCCCGCTCCTGATTGTCCGCGCAGGGGGGCGACCAACGCCCGGGGGGGCGGTCGGGGGCGGGGGGTGCGGGCGGGGGGGGGGAGGGGGGTGCCCGAGGGCCCGGCCCTCAGGGGGGTCAAGTGGCCCCTGTGCTGGGACCGTACGCGACGGCCCCCCGGTCCGTCCCGGGTGCCGACTGGCCTGCTGCCTCGCCCCCCCGCCCCCCACGAGCGAGCGCGCGCGGCGAGCCCGCGCGGCTCGCCCGCCACCCGTGGGGACAGGCCCAGCGGCGCCGGCGCTCCCCGATGACCCCCAAACGGCCCCGGGACCGGCGTCCGGGTCCTGCGCCGCACGAGGCCGCCTAGCGTGGCGCAACGGCCGCTACGGCGCTGGGGCGGCGCCGGCCCGGCTCGCCGCGACGCGACGCGCCGGCGCCGCCGACGTGCCGCGGTTGGGGCGCCGGCGCCGCAAGGGCGCCGACACAGTTGACCGCCGGCGGGCCGGTGGCGGGAAGGCGGCTAGTCGCCACCTGCGCCGAGCGGCGCGCCCGTCTCACCGGGGCGCGATGGGCCAATCCACCCGGGACGCCCCGGGGCTACCCGCGTGGGAGCTGGCGCCGCCTCTCGTCCGGACTCCCGCTCCCGACTGAGAACTGCCGGACCCTAAGGCCGACGGCTTCGCCGCTGCGGAGCCGCACAGGCCCCGGCGGGCCCCGCGCGGCGGGGGCCCGCGGAACCCGAAGGATGGGGTCGGCACGCCGCTCGGCACTTGGTGTCCAAGGACGCAGGCGGCCGACGCGCCGAGCCCGCCGGCGGCGACCCGCCCACCGCCGACGCACCCGGGCAGACTCGTGGCCAGAGGCGCACGCGCGCAGCCCCGGATACACCAGGCCGCGGGACCTGCCCGCCCGCCGAGCACGGCGGCGCGAGGCTCCCACGGCCGACCGCCGAGCGGCGGCGCAGCGGCCCCCCCGAGCGCGGGAGGCCCCGAGCGCCCGTCCCGCCCCTCCTGCGGCCGCGCTGCTCGGGCGCGGGGTGCGGCACTGCAGTCCCCGGGCGGGCGCGGCCGGAAGCGGAGCACCACCCCCTCCCGCGCGCGCAGCGTGCGCCCCGTGCACGCCCCGGCCCCAGCCGGGGGCCGTCGGGGTCGGGCCGATGCCCGCCTGCTGGGCTCCGCGCAGGGCCACGAGCCCTTCCGGGCGGGGGGGCACGCGGTGCGGCACCGGGCGACACGGCCCCGCGCTCGCGGCGCGCGCGCCCCCGCGGACGCCATCCGGGGCGCCGGCTGGGCCACCCGGAGGTACGCCCGGGCCGGCGGGGCTCCGGAACCAGCCCCGGACACCGTCGCGCGTGCCACACCGCGCGACACTCGCGACACAGGCGCATCCACTGGGGCACAGCGGAGGATCGAGACCTGGGGCTACCCCGCGTGCGACGCGGCGCTCCGCGGCCGAAGCCCACGCGGTACAGCCGCCGCGCCGCCGTAGGCCGGGCGGTCCGGCGAGGCCCTGCCGCCGACTCACCCTGGCCGGCCCCGCGGCCGCCGGCGAGGCCGCAACGCACCCGGCACCGCGGGCGGCCACACCCGCCGCGCCCGGAACGCCCTGCTCGGGCGCCGGGATGTCAGGCCGGGGGCAGATTACGCGCCGCCGCTGTCCCCTACCGCGCCCTTGCCGCGCCTCGGTCGCCGCGGGGCGTTCCTCGGCACCGCGGGTGGTGCACGACGCAGGCCGGGGGGAGGGGGCAACCCAGGGGGCCCCCCGCCGGAACCGGGGGACCGGATCCGGCCGCGGGCGGTGCTCACGCTTGTGGCCCGGGGCACGGTGCGGGTGAGCCCCATGGCTCGCCGCCCCTCGGCCCGGGCCGGCCCAGGCAGCCGGCGCAGGGCGGCGGAACCAGGGGGGCGCGCCCCCGATGGGCCGGCCCGGCGGCGTTGCCGCGAGGGTGCGACGAGTGCGGGTCGCCCGTGGCATCATCCTACCAACGGCGTGCCACGGGGGCGGGCCGGCCGTCCGGCCGGTCTCTCCCCCCTGCCCGCGACGTCTCTCCCGCGGGCCTCCGAGGCAGGCCGCAGCGCCGGCATAGAGGGGCCTCGGGAGGGCGGTCCGAGGCCGGGCCGGCGCGCCCCCCGACACCCTGGTGGGGCCCACCGCCGATTCCACTCGAGGCAGCGGTCTGATCGCGGTGGGCACGCGGCTGGCATGCCCGGCCCCAAGCGGGCGGAGGCCTGCAGGCGAGGCCAGGTCGCGCTCCACACCCGGCGGGCTGGGGGGGGCCCGGGGCGCGCGCCCGCGGTCGGCTGCCCCCGGCGAGTGACGGAGAGGCGGCGGGGGACATGGGACCCGCCGGCGGGGTGGGCGCCGGCTGGCCCGGACCGCAGCCGTTGCGTGGGGGCGGATCCCTGAACACCCGGGCGAGCCGGGCGGCGGCGACGGGGCGACGAGCGGGACCGCCCCGGGTGGCGGCTGGCTGGTTGGCCCGCGGCGGTCCGCGGGCTCGACGGGCGCCGGTTCGCCGTAGGGCCGTCGCGGCGCAACGCGCCTGCGCGCTGACGCTGTATACGGATGCTCCCCCGGCGCCGGGAGCGTGCAGCTGGCGCGGGGGGCGTGGTTCGGGCCGTCGCACGGCCTCCCCCCGGGGGCCGGGGTGGCCCGCGGCTCTCTCTGCCGGCCCGCCGCGAGGGCGTGGACCCAGGCCCCCCCCGCCGTCAGCGGCGTAGGGCGGCAGGGGGAGAACTCCTCCTCGGTGCCAGGGGCTGCAGCCCATGGGCTGTGGCCTCGGCGCGACCCTGGGGCGCGCCCCCGGTGCTGAGGAGTGATTGCGGGGCGGCCGCCGGCGGGGCGTCCCGGCGGCGCCGGTCCCGGCATCCCCTGCCGACCTGGCCCGGTTACCCTTGCTCAGGCGAAGACTGAGGCCGGCCCATTCCGGCCGGGGGCCGCGCCTGCCAGCGGAGCGGGTGTGCCCGCGGCCAGGCGTGCGGGAGGGATTCGCCGGCGCGGCCCCAGGCGGCCAAGCAGGCGCACCCGGACCGGGGCGGGCGGGTCGGGGTCCGCGGGGGTGGCTCGTGGCGGTGGTCACCGCCGCGGGGGCGCCGCGGTGGGGGCCCGTCGGGCCGGACCCGGGCCGTCCCTCGCCGGCAGCGGAGGCCCGGGGCCGTGGCGCGGCATAGCGACATGCCGGCCGCTGCCGGCGGCGGGCGGCGGCCTAGGTGTCCCCGCGGGGCCGGCGGGCGGGGGTCGCGCGCCGCGCCAAGGGGCCCGGCGGTGGTGCGCGAGCGGCGGCCGGGCCAGGGGCAGACGGGGCCGCCGGCGGGCGCTGACGCGCCCTTTTCGCGCGCGCGGCCGCGCAGGGCGTCACTGACGCGGCAGGGCTGCGACGCGCGCGGGAGGCGGCGTTCCGGCCCGGGCAGGGCGGCAGCCGTTACCCCGCGGGCACCCCAGCGGGCGGCGCGATGACGGGTCCGCCGTCGCGCCGCGCCACCAGGTGCGCGCGCGGGCCCTCCGCCGAGTCCCCCGGGTCCACGGGGCGCCGCCCGGCTGGCGGGGCCTGCGCGCCGGTCCGGGGACCCTCAAGCGTTCCTCAGCCCCGGACCGGATCCCGGAATGCCGGCCGTGTGCCAGTGAGTTCGGCGGCCGGCGGCCGAGCGCGGAGCTGCAGCTGGGGTTGCCTCCCCTGGGGCGGGCGGGCGAGGCGCGGCCGCTGCCCGCCGGTCCCCCGGCGCCTTCCCCTCTGCCGCCCGCGCGCGGCGGCCGCCGGACCGGAGGGCTCAGCCCCCCGCCGAGCGGCCGCAGCGCCGCTCGTGGCCGCGGGATGGTGGCCCCCGCCGCGGCCGGGCTCACCGGAAAACGAGGGCGCCGGGCTCACTCCCCCCCTCACCCCCCGACCCAGCGGAGCGCGGGCCACCGCCCGCGCGCCCGGGCGCGCGCCGTGGGCCCCGGGGGCTAGGGAGGG"/>
                        <sequence id="seq_Br2016-24__2016__Brazil" taxon="Br2016-24__2016__Brazil" totalcount="4" value="GGGGGCGGCCCGGGTGGCACCGCCGGACGCACCATGGGGCCCGCTCCTGATTGTCCGTG-AGGGGGGCGGCCAACGCC----GGGGCGGTCGGG-GCGGGGGGTGCGGGCGAGGGGGGGGGAGGGGGTGCCCGAGGGCCCGGCCCCCAGGGGGGTCAAGCGGC-CCTGTGCTGGGACCGTACGCGGCGGC-CC-CGGTC-GTCCCGGGTGCCGGCTGGTCTGCTGCCTCGCCCCCCCGCCCCCCACG-GCGAGCGCGCGCGGCGAG-C-GCGCGGCCCGCCCGC-ACCCGTGGGGACAGGC-CAGCGGCGCCGG-GCTCCCCGACGACCCC-AAACGGCCCCGGGACCGGCGTCCGGGTCCCGCGC-GCACGAGG-CGCCTAGCGTGGCGCAACGGCCGCTAC-GCGCT-GGGCGGCGCCGGCCCGGCTCGCCG-GACGCGACGCACCGGCGCCACCGACGCGCCGCGGTTGGGGCGCCGGCGC-G--AGGGCCCCGACACAGTTGACCGCCGGCGGGCCGGTGGCGGGAAGGCGGCTAGT--CCACCTGCCCCG--CGGCGCGCCCGTCTCACCGGGGCGCGACAGGCCGAT-C-C-CGGG-CG-CCCGGGGCTACCCGCGTGGGAGCTGGCGCCACCTCTCGTCCGGAC-C-CGCTCCCGACTGAGAACTGCCGGACCCTAAGG-CG-CGGCTTCGCTGCTGCG-AGCCGCACAGGCCCCGGCGGGCCCCGCGCGGCGGGGGCCCGCGGAACCCGAAGGATAGGGTCGGCACGCCGCTCGGCAC-CG--GTCCACGGACGCA-GCGGCCGGCGCGCCGAGCCCGCCGGC-GCGACCCG--CA-CGC-GACGCACCCGGGCGGACTCGTGGCCAT-G-C-GACG-GC-TA-CCCCGGAGATACCAGGCCGCGGGACCCGCCCGCCCG-CGAGCACGGCGGCGCGAGGCTCC-ACGGCC-ACCGCCGAGCGGCGGC-CAGCGGCCCCCCCGAGCGCGGGAGGCCCCGAGCGCCCGTCCCGCCCCTCCTGCGGCCGGGCTGCTAGGGCGCGGGGTGCGGCACTGCAGTCCCCGGGCAGGCGCGGCCGGAAGCGG-GCACCACC-CCTCCCGCGCGCGCAGCGTGCGCCCTG-GCACGCCCCGGCCCCAGCCG-GGGCCGTCGGGGTCGGGCCGACGCCCG-CTGCTGGGCT-CGCGCAGGGCCACGAGCCCTTCCGGG-GGGGGGGC-CGCG-TGCGGCACCGGGCGACACGGCCCCGCGCTCGCGGCGCGCGCGCCCCTGCGGACGCCATCCGGGGC-CCGGCTGGGCCACCCGGAGGTACGCCCGGGCCGGCGGG-CTCCGGGACCAGCCC-GGACATCGTCGCGCGTGCCACACCGCGCGACACTCGCGACGCAGGCGCATCCACTGGGGCACAGCAGAGGATCGA--CCTGGGGCGACCCCGCGTGCGACG--GCGCTCCGCGGCCGAACCCCACGCGGCACGGCCGCCGCGCCGCCGTAGGCCGGGCGGTCCGGCGAGGCCCCGCCGCCGACTCACCCTGGCCGGCC---CG-CCGTCGGCGGGGCCGCAACGCACCCGGCACCGCGGGCGGTCACACCCGCCGCGCCCG-AACGCCCTGCTCGGGCGCCGGGATGTCGGGCCGGGGGCGGATTGCGCGCCGCCGCTGTCTCCTACCGCGCC-TCGCC-CGCCTCGGTCGCCG-GGGG-GTTCCTCGGCACCGCGGGTGGTGCACGACG--GGCCGGGGG-AGGGGGC-ACCCAGGGGGCC-CCCGCCGGAAC--GGGGACCGGGT-CGGCCG-GGGCGGTGCTCCCGCTTGTGGCCCGGGGCACGGTGCGGGTGAGCCCCATGGCTCGCCGCCCCTCGGCCCGGGCCGGCCTAGGTAGCCGGCGCAGGGTGGCGGAACCAGGG-GGCGCGCCACCGATGGGCCGGCCCGGC-GCGTTGCCGTGAGGGT-C-ACGAGTGCAGGTGGCCCGTGGCATCATCCTACCAACGGCGTGCCACGGGGGCGG-CCGGCCGTCCGGCCGGTCTCTCCCCCTTGCCCGCGGCGTCTCGCCCGCGGGC-TCCGA-GCAGGCCGCAGCGCCGGCATAGAGGG-CCTCGGGAGGGCGGTC--AGGCCGGGCCGGCGCGCCTCCCGG-ACCCTGGTGGGGCC-ACCGCCGATTCCGCT-GAGGCAGCGGCCTGATCG-GGCGGGCACGCGGCTGGCATGCCCGGCCCCAAGCGGG-GGAGGCCTGCAGGC-AGGCCAGGTCGCGCTCCACACCCGGCGGGCT-G-GGGGGCCCGGGGCG-GCGCACGCGGTCGGCTGCCCCCGGCGCGTGGCGGAGAGGCGGCGGGGGACATGGG-CCC-ACGGCGGGGTGGGCGC-GACTGGCCCGGACCACAGCCGTCGCGTGGGGGCGGATCCCTGAACACC-GGGCGAGCCGGG-GGCGGCGACGGGGCGACGAGC--GACCGCCCCGGGTGGCGGCTGGCTGGTTGGCCCGCGGCGGT-CGCGGGCTCGACGGGCGCCGGTTCGACGTAGGGCCGTCG-GGCGCAACGCGCCTGCGCGCTGACGCTGTATACG--TGCTCCCCCGGCGCCGGGAGCGTGCAGCTTACGCGGGGGGCGTGGTTCGGGCCGTCGCACGGCCTCCCCCCGGGGGCCGGGGTGGCCCGCGGCCCTCTCTGCCGGCCCGCCG-GAGGGCGTGGAC-CAGGCCCCTCCCGCCGT-AGCGGCGTAGGGCGGCAGGGGGAGAAGT-CTCCTCGG-GCCAGGGGCTGCAGCGCATGGGGTGTGGCCTCGGCGCGACCCTGGGGCGCGCCCCCGGTGCTCGG-AGTGATTGCGGGGCG-CCGCCGGCGGGGCGTCCCGGCGGCGCCGGTCCCGGCATCCCCTGTCGACCTGGCCCAGTTACCCTTGCTCAGGCGAAG-CTGAGGCCGGCCCATTCCGGCCGGGGGCCGCGCCTGCCAGCGGAGCAGGTGT-CCCGCGGCCA-GCGTGCGGGTGGGATTCG-CGGCGCGGCCCTAGGCGGCCA-GCAGGCGCACC-GGACCGGGGCGGGCGGGTCGGGGTCCGCGGGGGTGGCTCGTGGCGGTGGTCACCGCCGCGGGGGCGCCGCGGTGGGGGCCCGTCGGGC-GGACCCGGGCCGTCCCTCGCCGGCAGCGGAGG-CCGGGGCCGTGGCGCGGCATAGCGACATGCCGGCCGCTGCCGGCGGCGGGCGGCGGCCTAGGTGTCCCCGCGGGGCCGGCGGGCGGGGGT-GCGCGCCGCGCCAA-GGGC-CGGCGGT-GT-CGCGAGCGGCGACCGG-CC-GGGGCAGA-GGGGCCGCCGGGGGGCGCTGACGCGCCCTT--CGCGCGCGCGGCCGC-CAGGGCGT-ACTGATGCGGCAGGGCTGCGACGCGCGCGGGAGGCGGCGTTCCGGCCCGGGCAG-GCGGGAGCCGTTACCCCGCGGGCACCCCAGCGGGCGGCGCGA-GACGGGTCCGCCGTCGCGCCCCGCCACCC-GTGCGCGCGCGGGCCCTCCGCCGAGCCCC-CGGGTCCACGGGGCGCCGCCCGGCTGGCGGGGCCTGCGCGCCGGTCCGGGGACCCTCAA-CGTTCCTCAGCCCCG-ACCGGATCCCGGAATGCCGGCCGTGTGCCGGTG-GTTCGGCGGCCGGCGGCCGAGCGCGGGGCTGCAGCTG-GGTTGCCCCCCCTGGGGCGGGCGGGCGAGGCGCGGCCGCTGCCCGCCGGTCCCCCGGCGCCTTCCCCTCTGCCGCCCGCGCGCGGCGGCCGCCGGACCGGAGGGCTCAG-CCCCCGCCGA-CGGCCGCAGCGCCGCTCGTGGCCGCGGGATGGTGGCCCCCGCCGCGGCCGGGCTCACCGGAAAACGAGGGCGC-GGGCTCACTCCCCCCC--ACCCCCCGACCCAGCGGAGCGCGGGCCACC-CCCGCGCGCCCGGGCGCGCGCCGTGGGCCCCGGGGGCTAGGAAGGG"/>
                        <sequence id="seq_Br2016-26__2016__Brazil" taxon="Br2016-26__2016__Brazil" totalcount="4" value="GGGGGCGGCCCGGGTGGCACCGCCGGACGCACCATGGGGCCCGCTCCTGATTGTCCGTGCAGGGGGGCGGCCAACGCCCGGGGGGGCGGTCGGGGGCGGGGGGTGCGGGCGAGGGGGGGGGAGGGGGTGCCCGAGGGCCCGGCCCCCAGGGGGGTCAAGCGGCCCCTGTGCTGGGACCGTACGCGGCGGCCCCCCGGTCCGTCCCGGGTGCCGGCTGGTCTGCTGCCTCGCCCCCCCGCCCCCCACGAGCGAGCGCGCGCGGCGAGCCGGCGCGGCCCGCCCGCCACCCGTGGGGACAGGCCCAGCGGCGCCGGCGCTCCCCGACGACCCCCAAACGGCCCCGGGACCGGCGTCCGGGTCCCGCGCCGCACGAGGCCGCCTAGCGTGGCGCAACGGCCGCTACGGCGCTGGGGCGGCGCCGGCCCGGCTCGCCGCGACGCGACGCGCCGGCGCCACCGACGCGCCGCGGTTGGGGCGCCGGCGCCGAAAGGGCCCCGACACAGTTGACCGCCGGCGGGCCGGTGGCGGGAAGGCGGCTAGTCGCCACCTGCCCCGAGCGGCGCGCCCGTCTCACCGGGGCGCGACAGGCCGATCCACTCGGGACGCCCCGGGGCTACCCGCGTGGGAGCTGGCGCCACCTCTCGTCCGGACTCCCGCTCCCGACTGAGAACTGCCGGACCCTAAGGCCGACGGCTTCGCTGCTGCGGAGCCGCACAGGCCCCGGCGGGCCCCGCGCGGCGGGGGCCCGCGGAACCCGAAGGATAGGGTCGGCACGCCGCTCGGCACTCGGTGTCCACGGACGCAGGCGGCCGGCGCGCCGAGCCCGCCGGCAGCGACCCGCCCACCGCCGACGCACCCGGGCGGACTCGTGGCCATAGGCGGACGCGCGTAGCCCCGGAGATACCAGGCCGCGGGACCCGCCCGCCCGCCGAGCACGGCGGCGCGAGGCTCCTACGGCCGACCGCCGAGCGGCGGCGCAGCGGCCCCCCCGAGCGCGGGAGGCCCCGAGCGCCCGTCCCGCCCCTCCTGCGGCCGGGCTGCTAGGGCGCGGGGTGCGGCACTGCAGTCCCCGGGCAGGCGCGGCCGGAAGCGGAGCACCACCCCCTCCCGCGCGCGCAGCGTGCGCCCTGTGCACGCCCCGGCCCCAGCCGGGGGCCGTCGGGGTCGGGCCGACGCCCGCCTGCTGGGCTCCGCGCAGGGCCACGAGCCCTTCCGGGCGGGGGGGCACGCGGTGCGGCACCGGGCGACACGGCCCCGCGCTCGCGGCGCGCGCGCCCCTGCGGACGCCATCCGGGGCGCCGGCTGGGCCACCCGGAGGTACGCCCGGGCCGGCGGGGCTCCGGGACCAGCCCCGGACATCGTCGCGCGTGCCACACCGCGCGACACTCGCGACGCAGGCGCATCCACTGGGGCACAGCAGAGGATCGAGACCTGGGGCGACCCCGCGTGCGACGCGGCGCTCCGCGGCCGAACCCCACGCGGCACAGCCGCCGCGCCGCCGTAGGCCGGGCGGTCCGGCGAGGCCCCGCCGCCGACTCACCCTGGCCGGCCCCGCGGCCGTCGGCGGGGCCGCAACGCACCCGGCACCGCGGGCGGTCACACCCGCCGCGCCCGGAACGCCCTGCTCGGGCGCCGGGATGTCGGGCCGGGGGCGGATTGCGCGCCGCCGCTGTCTCCTACCGCGCCCTCGCCGCGCCTCGGTCGCCGCGGGGCGTTCCTCGGCACCGCGGGTGGTGCACGATGCAGGCCGGGGGGAGGGGGCAACCCAGGGGGCCCCCCGCCGGAACCGGGGGACCGGGTCCGGCCGCGGGCGGTGCTCCCGCTTGTGGCCCGGGGCACGGTGCGGGTGAGCCCCATGGCTCGCCGCCCCTCGGCCCGGGCCGGCCTAGGTAGCCGGCGCAGGGTGGCGGAACCAGGGGGGCGCGCCACCTGGGGGCCGGCCCGGCGGCGTTGCCGTGAGGGTGCGACGAGTGCAGGTGGCCCGTGACATCATCCTACCAACGGCGTGCCACGGGGGCGGGCCGGCCGTCCGGCCGGTCTCTCCCCCCTGCCCGCGGCGTCTCGCCCGCGGGCCTCCGAGGCAGGCCGCAGCGCCGGCATAGAGGGGCCTCGGGAGGGCGGTCCGAGGCCGGGCCGGCGCGCCTCCCGGCACCCTGGTGGGGCCCACCGCCGATTCCGCTCGAGGCAGCGGCCTGATCGCGGCGGGCACGCGGCTGGCATGCCCGGCCCCAAGCGGGCGGAGGCCTGCAGGCGAGGCCAGATCGCGCTCCACACCCAGCGGGCTGGGGGGGGCCCGGGGCGCGCGCACGCGGTCGGCTGCCCCCGGCGCGTGGCGGAGAGGCGGCGGGGGACATGGGACCCGACGGCGGGGTGGGCGCCGACTGGCCCGGACCACAGCCGTCGCGTGGGGGCGGATCCCTGAACACC-GGGCGAGCCGGGCGGCGGCGACGGGGCGACGAGCGGGACCGCCCCGGGTGGCGGCTGGCTGGTTGGCCCGCGGCGGTCCGCGGGCTCGACGGGCGCCGGTTCGACGTAGGGCCGTCGAGGCGCAACGCGCCTGCGCGCTGACGCTGTATACGGATGCTCCCCCGGCGGCGGGAGCGTGCAGCTTACGCGGGGGGCGTGGTTCGGGCCGTCGCACGGCCTCCCCCCGGGGGCCGGGGTGGCCCGCGGCCCTCTCTGCCGGCCCGCCGCGAGGGCGTGGACCCAGGCCCCTCCCGCCGTGAGCGGCGTAGGGCGGCAGGGGGAGAACTCCTCCTCGGTGCCAGGGGCTGCAGCGCATGGGGTGTGGCCTCGGCGCGACCCTGGGGCGCGCCCCCGGTGCTCGGGAGTGATTGCGGGGCGGCCGCCGGCGGGGCGTCCCGGCGGCGCCGGTCCCGGCATCCCCTGTCGACCTGGCCCAGTTACCCTTGCTCAGGCGAAGACTGAGGCCGGCCCATTCCGGCCGGGGGCCGCGCCTGCCAGCGGAGCGGGTGTGCCCGCGGCCAGGCGTGCGGGAGGGATTCGCCGGCGCGGCCCTAGGCGGCCAGGCAGGCGCACCCGGACCGGGGCGGGCGGGTCGGGGTCCGCGGGGGTGGCTCGTGGCGGTGGTCACCGCCGCGGGGGCGCCGCGGTGGGGGCCCGTCGGGCCGGACCCGGGCCGTCCCTCGCCGGCAGCGGAGGCCCGGGGCCGTGGCGCGGCATAGCGACATGCCGGCCGCTGCCGGCGGCGGGCGGCGGCCTAGGTGTCCCCGCGGGGCCGGCGGGCGGGGGTCGCGCGCCGCGCCAAGGGGCCCGGCGGTGGTGCGCGAGCGGCGACCGGGCCAGGGGCAGACGGGGCCGCCGGGGGGCGCTGACGCGCCCTTTTCGCGCGCGCGGCCGCGCAGGGCGTCACTGATGCGGCAGGGCTGCGACGCGCGCGGGAGGCGGCGTTCCGGCCCGGGCAGGGCGGGAGCCGTTACCCCGCGGGCACCCCAGCGGGCGGCGCGATGACGGGTCCGCCGTCGCGCCCCGCCACCCGGTGCGCGCGCGGGCCCTCCGCCGAGCCCCCCGGGTCCACGGGGCGCCGCCCGGCTGGCGGGGCCTGCGCGCCGGTCCGGGGACCCTCAAGCGTTCCTCAGCCCCGGACCGGATCCCGGAATGCCGGCCGTGTGCCGGTGAGTTCGGCGGCCGGCGGCCGAGCGCGGGGCTGCAGCTGGGGTTGCCCCCCCTGGGGCGGGCGGGCGAGGCGCGGCCGCTGCCCGCCGGTCCCCCGGCGCCTTCCCCTCTGCCGCCCGCGCGCGGCGGCCGCCGGACCGGAGGGCTCAGCCCCCCGCCGAGCGGCCGCAGCGCCGCTCGTGGCCGCGGGATGGTGGCCCCCGCCGCGGCCGGGCTCACCGGAAAACGAGGGCGCCGGGCTCACTCCCCCCCTCACCCCCCGACCCAGCGGAGCGCGGGCCACCGCCCGCGCGCCCGGGCGCGCGCCGTGGGCCCCGGGGGCTAGGAAGGG"/>
                        <sequence id="seq_Br2016-27__2016__Brazil" taxon="Br2016-27__2016__Brazil" totalcount="4" value="GGGGGCGGCCCGGGTGGCACCGCCGGACGCACCATGGGGCCCGCTCCTGATTGTCCGTGCAGGGGGGCGGCCAACGCCCGGGGGGGCGGTCGGGGGCGGGGGGTGCGGGCGAGGGGGGGGGAGGGGGTGCCCGAGGGCCCGGCCCCCAGGGGGGTCAAGCGGCCCCTGTGCTGGGACCGTACGCGGCGGCCCCCCGGTCCGTCCCGGGTGCCGGCTGGTCTGCTGCCTCGCCCCCCCGCCCCCCACGAGCGAGCGCGCGCGGCGAGCCGGCGCGGCCCGCCCGCCACCCGTGGGGACAGGCCCAGCGGCGCCGGCGCTCCCCGACGACCCCCAAACGGCCCCGGGACCGGCGTCCGGGTCCCGCGCCGCACGAGGCCGCCTAGCGTGGCGCAACGGCCGCTACGGCGCTGGGGCGGCGCCGGCCCGGCTCGCCGCGACGCGACGCACCGGCGCCACCGACGCGCCGCGGTTGGGGCGCCGGCGCCGAAAGGGCCCCGACACAGTTGACCGCCGGCGGGCCGGTGGCGGGAAGGCGGCTAGTCGCCACCTGCCCCGAGCGGCGCGCCCGTCTCACCGGGGCGCGACAGGCCGATCCACTCGGGACGCCCCGGGGCTACCCGCGTGGGAGCTGGCGCCACCTCTCGTCCGGACTCCCGCTCCCGACTGAGAACTGCCGGACCCTAAGGCCGACGGCTTCGCTGCTGCGGAGCCGCACAGGCCCCGGCGGGCCCCGCGCGGCGGGGGCCCGCGGAACCCGAAGGATAGGGTCGGCACGCCGCTCGGCACTCGGTGTCCACGGACGCAGGCGGCCGGCGCGCCGAGCCCGCCGGCAGCGACCCGCCCACCGCCGACGCACCCGGGCGGACTCGTGGCCATAGGCGGACGCGCGTAGCCCCGGAGATACCAGGCCGCGGGACCCGCCCGCCCGCCGAGCACGGCGGCGCGAGGCTCCTACGGCCGACCGCCGAGCGGCGGCGCAGCGGCCCCCCCGAGCGCGGGAGGCCCCGAGCGCCCGTCCCGCCCCTCCTGCGGCCGGGCTGCTAGGGCGCGGGGTGCGGCACTGCAGTCCCCGGGCAGGCGCGGCCGGAAGCGGAGCACCACCCCCTCCCGCGCGCGCAGCGTGCGCCCTGTGCACGCCCCGGCCCCAGCCGGGGGCCGTCGGGGTCGGGCCGACGCCCGCCTGCTGGGCTCCGCGCAGGGCCACGAGCCCTTCCGGGCGGGGGGGCACGCGGTGCGGCACCGGGCGACACGGCCCCGCGCTCGCGGCGCGCGCGCCCCTGCGGACGCCATCCGGGGCGCCGGCTGGGCCACCCGGAGGTACGCCCGGGCCGGCGGGGCTCCGGGACCAGCCCCGGACATCGTCGCGCGTGCCACACCGCGCGACACTCGCGACGCAGGCGCATCCACTGGGGCACAGCAGAGGATCGAGACCTGGGGCGACCCCGCGTGCGACGCGGCGCTCCGCGGCCGAACCCCACGCGGCACGGCCGCCGCGCCGCCGTAGGCCGGGCGGTCCGGCGAGGCCCCGCCGCCGACTCACCCTGGCCGGCCCCGCGGCCGTCGGCGGGGCCGCAACGCACCCGGCACCGCGGGCGGTCACACCCGCCGCGCCCGGAACGCCCTGCTCGGGCGCCGGGATGTCGGGCCGGGGGCGGATTGCGCGCCGCCGCTGTCTCCTACCGCGCCCTCGCCGCGCCTCGGTCGCCGCGGGGCGTTCCTCGGCACCGCGGGTGGTGCACGACGCAGGCCGGGGGGAGGGGGCAACCCAGGGGGCCCCCCGCCGGAACCGGGGGACCGGGTCCGGCCGCGGGCGGTGCTCCCGCTTGTGGCCCGGGGCACGGTGCGGGTGAGCCCCATGGCTCGCCGCCCCTCGGCCCGGGCCGGCCTAGGTAGCCGGCGCAGGGTGGCGGAACCAGGGGGGCGCGCCACCGATGGGCCGGCCCGGCGGCGTTGCCGTGAGGGTGCGACGAGTGCAGGTGGCCCGTGGCATCATCCTACCAACGGCGTGCCACGGGGGCGGGCCGGCCGTCCGGCCGGTCTCTCCCCCCTGCCCGCGGCGTCTCGCCCGCGGGCCTCCGAGGCAGGCCGCAGCGCCGGCATAGAGGGGCCTCGGGAGGGCGGTCCGAGGCCGGGCCGGCGCGCCTCCCGGCACCCTGGTGGGGCCCACCGCCGATTCCGCTCGAGGCAGCGGCCTGATCGCGGCGGGCACGCGGCTGGCATGCCCGGCCCCAAGCGGGCGGAGGCCTGCAGGCGAGGCCAGGTCGCGCTCCACACCCGGCGGGCTGGGGGGGGCCCGGGGCGCGCGCACGCTGTCGGCTGCCCCCGGCGCGTGGCGGAGAGGCGGCGGGGGACATGGGACCCGACGGCGGGGTGGGCGCCGACTGGCCCGGACCACAGCCGTCGCGTGGGGGCGGATCCCTGAACACCCGGGCGAGCCGGGCGGCGGCGACGGGGCGACGAGCGGGACCGCCCCGGGTGGCGGCTGGCTGGTTGGCCCGCGGCGGTCCGCGGGCTCGACGGGCGCCGGTTCGACGTAGGGCCGTCGAGGCGCAACGCGCCTGCGCGCTGACGCTGTATACGGATGCTCCCCCGGCGCCGGGAGCGTGCAGCTTACGCGGGGGGCGTGGTTCGGGCCGTCGCACGGCCTCCCCCCGGGGGCCGGGGTGGCCCGCGGCCCTCTCTGCCGGCCCGCCGCGAGGGCGTGGACCCAGGCCCCTCCCGCCGTGAGCGGCGTAGGGCGGCAGGGGGAGAACTCCTCCTCGGTGCCAGGGGCTGCAGCGCATGGGGTGTGGCCTCGGCGCGACCCTGGGGCGCGCCCCCGGTGCTCGGGAGTGATTGCGGGGCGGCCGCCGGCGGGGCGTCCCGGCGGCGCCGGTCCCGGCATCCCCTGTCGACCTGGCCCAGTTACCCTTGCTCAGGCGAAGACTGAGGCCGGCCCATTCCGGCCGGGGGCCGCGCCTGCCAGCGGAGCGGGTGTGCCCGCGGCCAGGCGTGCGGGTGGGATTCGCCGGCGCGGCCCTAGGCGGCCAGGCAGGCGCACCCGGACCGGGGCGGGCGGGTCGGGGTCCGCGGGGGTGGCTCGTGGCGGTGGTCACCGCCGCGGGGGCGCCGCGGTGGGGGCCCGTCGGGCCGGACCCGGGCCGTCCCTCGCCGGCAGCGGAGGCCCGGGGCCGTGGCGCGGCATAGCGACATGCCGGCCGCTGCCGGCGGCGGGCGGCGGCCTAGGTGTCCCCGCGGGGCCGGCGGGCGGGGGTCGCGCGCCGCGCCAAGGGGCCCGGCGGTGGTGCGCGAGCGGCGACCGGGCCAGGGGCAGACGGGGCCGCCGGGGGGCGCTGACGCGCCCTTTTCGCGCGCGCGGCCGCGCAGGGCGTCACTGATGCGGCAGGGCTGCGACGCGCGCGGGAGGCGGCGTTCCGGCCCGGGCAGGGCGGGAGCCGTTACCCCGCGGGCACCCCAGCGGGCGGCGCGATGACGGGTCCGCCGTCGCGCCCCGCCACCCGGTGCGCGCGCGGGCCCTCCGCCGAGCCCCCCGGGTCCACGGGGCGCCGCCCGGCTGGCGGGGCCTGCGCGCCGGTCCGGGGACCCTCAAGCGTTCCTCAGCCCCGGACCGGATCCCGGAATGCCGGCCGTGTGCCGGTGAGTTCGGCGGCCGGCGGCCGAGCGCGGGGCTGCAGCTGGGGTTGCCCCCCCTGGGGCGGGCGGGCGAGGCGCGGCCGCTGCCCGCCGGTCCCCCGGCGCCTTCCCCTCTGCCGCCCGCGCGCGGCGGCCGCCGGACCGGAGGGCTCAGCCCCCCGCCGAGCGGCCGCAGCGCCGCTCGTGGCCGCGGGATGGTGGCCCCCGCCGCGGCCGGGCTCACCGGAAAACGAGGGCGCCGGGCTCACTCCCCCCCTCACCCCCCGACCCAGCGGAGCGCGGGCCACCGCCCGCGCGCCCGGGCGCGCGCCGTGGGCCCCGGGGGCTAGGAAGGG"/>
                        <sequence id="seq_Br2016-45__2016__Brazil" taxon="Br2016-45__2016__Brazil" totalcount="4" value="GGGAGCGGCCCGGGTGGCACCGCCGGACGCACCATGGGGCCCGCTCCTGATTGTCCGCGCAGGGGGGCGGCCAACGCCCGGGGGGGCGGTCGAGGGCGAGGGGTGCGGGCGGGGGGGGGGGGGGGGGTGCCCGAGGGCCCGGCCCCCAGGGGGGTCAAGCGGCCCCTGTGCTGAGACCGTACGCGACGGCCCCCCGGTCCGTCCCGGGTGCCGGCTGGCCTGCTGCCTCGCCCCCCCGCCCCCCACGAGCGAGCGCGCGCGGCGAGCCCGCGCGGCTCGCCCGCCACCCGTGGGGACAGGCCCAGCGGCGCCGGCGCTCCCCGATGACCCCCAAACGGCCCCGGGACCGGCGTCCGGGTCCTGCGCCGCACGAGGCCGCCTAGCGTGGCGCAACGGCCGCTGCGGCGCTGGGGCGGCGCCGGCCCGGCTCGCCGCGACGCGACGCGCCGGCGCCGCCGACGTGCCGCGGTTGGGGCGCCGGCGCCGCAAGGGCGCCGACACAGTTGACCGCCGGCGGGCCGGTGGCAGGAAAGCGGCTAGTCGCCACCTGCGCCGAGCGGCGCGCCCGTCTCACCGGGGCGCGATGGGCCAATCCACCCGGGACGCCCCGGGGCTACCCGCGTGGGAGCTGGCGCCGCTTCTCGTCCGGACTCCCGCTCCCGACTGAGAACTGCCGGACCCTAAGGCCGACGGCTTCGCCGCTGCGGAGCCGCACAGGCCCCGGCGGGCCCCGCGCGGCGGGGGCCCGCGGAACCCGAAGGATGGGGTCGGCACGCCGCTCGGCACTTGGTGTCCAAGGACGCAGGCGGCCGACGCGCCGAGCCCGCCGGCGGCGACCCGCCCACCGCCGACGCACCCGGGCGGACTCGTGGCCAGAGGCGCACGCGCGCAGCCCCGGAGACACCAGGCCGCGGGACCCGCCCGCCCGCCGAGCACGGCGGCGCGAGGCTCCCACGGCCGACCGCCGAGCGGCGGCGCAGCGGCCCCCCCGAGCGCGGGAGGCCCCGAGCGCCCGTCCCGCCCCTCCTGCGGCCGCGCTGCTCGGGCGCGGGGTGCGGCACTGCAGTCCCCGGGCAGGCGCGGCCGGAAGCGGAGCACCACCCCCTCCCGCGCGCGCAGCGTGCGCCCCGTGCACGCCCCGGCCCCAGCCGGGGGCCGTCGGGGTCGGGCCGACGTCCGCCTGCTGGGCTCCGCGCAGGGCCACGAGCCCTTCCGGGCGGGGGGGCACGCGGTGCGGCACCGGGCGACACGGCCCCGCGCTCGCGGCGCGCGCGCCCCTGCGGACGCCATCCGGGGCGCCGGCTGGGCCACCCGGAGGTACGCCCGGGCCGGCGGGGCTCCGGAACCAGCCCCGGACACCGTCGCGCGTGCCACACCGCGCGACGCTCGCGACACAGGCGCATCCACTGGGGCACAGCAGAGGATCGAGACCTGGGGCTACCCCGCGTGCGACACGGCGCTCCGCGGCCGAAGCCCACTCGGCACAGCCGCCGCGCCTCCGTAGGCCGGGCGGTCCAGCGAGGCCCCGCCGCCGACTCACCCTGGCCGGCCCCGCGGCCGCCGGCGGGGCCGCAACGCACCCGGCACCGCGGGCGGCCACACCCGCCGCGCCCGGAACGCCCTGCTCGGGCGCCGGGATGTCGCGCCGGGGGCAGATTACGCGTCGCCGCTGTCCCCTACCGCGCCCTTGCCGCGCCTCGGTCGCCGCGGGGCGTTCCTCGGCACCGCGGGTGGTGCACGACGCAGACCGGGGGGAGGGGGCAACCCAGGGGGCCCCCCGCCGGAACCGGGGGACCGGATCCGGCCGCGGGCGGTGCTCCCGCTTGTGGCCCGGGGCACGGTGCGGGTGAGCCCCATGGCTCGCCGCCCCTCGGCCCGGGCCGGCCCAGGTAGCCGGCGCAGGGCGGCGGAACCAGGGGGGCGCGCCACCGATGGGCCGGCCCGGCGGCGTTGCCGCGAGGGTGCGACGAGTGCGGGTGGCCCGTGGCATCATCCTACCAACGGCGTGCCACGGGGGCGGGCCGGCCGTCCGGCCGGTCTCTCCCCCCTGCCCGCGGCGTCTCGCCCGTGGGCCTCCGAGGCAGGCCGCAGCGCCGGCATAGAGGGGCCTCGGGAGGGCGGTCCGAGGCCGGGCCGGCGCGCCCCCCGGCACCCTGGTGGGGCCCACCGCCGATTCCACTCGAGGCAGCGGCCTGATCGCGGTGGGCCCGCGGCTGGCATGCCCGGCCCCAAGCTGGCGGAGGCCTGCAGGCGAGGCCAGGTCGCGCTCCACACCCGGCGGGCTGGGGGGGGCCCGGGGCGCGCGCACGCGGTCGGCTGCCCCCGGCGCGTGATGGAGAGGCGGCGGGGGACATGGGACCCGACGGCGGGGTGGGCGCCGGCTGGCCCGGACCGCAGCCGTTGCGTGGGGGCAGATCCCTGAACACCCGGGCGAGCCGGGCGGCGGCGACGGGGCGACGAGCGGGACCGCCCCGGGTGGCGGCTGGCTGGTTGGCCCGCGGCGGTCCGCGGGCTCGACGGGCGCCGGTTCGCCGTAGGGCCGTCGCGGCGCAACGCGCCTGCGCGCTGACGCTGTATACGGATGCTCCCCCGGCGCCGGGAGCGTGCAGCTGGCGCGGGGGGCGTGGTTCGGGCCGTCGCACGGCCTCCCCCCGGGGGCCGGGGTGGCCCGCGGCCCTCTCTGCCGGCCCGCCGCGAGGGCGTGGACCCAGGCCCCCCCCGCCGTCAGCGGCGTAGGGCGGCAGGGGGAGAACTCCTCCTCGGTGCCAGGGGCTGCAGCCCATGGGCTGTGGCCTCGGCGCGACCCTGGGGCGCGCCCCCGGTGCTGAGGAGTGATTGCGGGGCGGCCGCCGGCGGAGCGTCCCGGCGGCGCCGGTCCCGGCATCCCCTGCCGACCTGGCCCGGTTACCCTTGCTCAGGCGAAGACTGAGGCCGGCCCATTCCGGCCGGGGGCCGCGCCTGCCAGCGGAGCGGGTGTGCCCGCGGCCAGGCGTGCGGGAGGGATTCGCCGGCGCGGCCCCAGGCGGCCAAGCAGGCGCACCCGGACCGGGGCGGGCGGGACGGGGTCCGCGGGGGTGGCTCGTGGCGGTGGTCACCGCCGCGGGGGCGCCGCGGTGGGGGCCCGTCGGGCCGGACCCGGGCCGTCCCTCGCCGGCAGCGGAGGCCCGGGGCCGTGGCGCGGCATAGCGACATGCCGGCCGCTGCCGGCGGCGGGCGGCGGCCTAGGTGTCCCCGCGGGGCCGGCGGGCGGGGGTCGCGCGCCGCGCCAAGGGGCCCGGCGGTGGTGCGCGAGCGGCGACCGGGCCAGGGGCAGACGGGGCCGCCGGCGGGCGCTGACGCGCCCTTTTCGCGCGCGCGGCCGCGCAGGGCGTCACTGACGCGGCAGGGCTGCGACGCGCGCGGGAGGCGGCGTTCCGGCCCGGGCAGGGCGGCAGCCGTTACCCCGCGGGCACCCCAGCGGGCGGCGCGATGACGGGTCCGCCGTCGCGCCCCGCCACCAGGTGCGCGCGCGGGCCCTCCGCCGAGTCCCCCGGGTCCACGGGGCGCCGCCCGGCTGGCGGGGCCTGCGCGCCGGTCCGGGGACCCTCAAGCGTTCCTCAGCCCCGGACCGGATCCCGGAATGCCGGCCGTGTGCCAGTGGGTTCGGCGGCCGGCGGCCGAGCGCGGGGCTGCAGCTGGGGTTGCCCCCCCTGGGGCGGGCGGGCGAGGCGCGGCCGCTGCCTGCCGGTCCCCCGGCGCCTTCCCCTCTGCCGCCCGCGCGCGGCGGCCGCCGGGCCGGAGGGCTCAGCCCCCCGCCGAGCGGCCGCAGCGCCGCTCGTGGCCGCGGGATGGTGGCCCCCGCCGCGGCCGGACTCACCGAAAAACGAGGGCGCCGGGCTCACTCCCCCCCTCACCCCCCGACCCGGCGGAGCGCGGGTCACCGCCCGCGCGCCCGGGCGCGCGCCGTGGGCCCCGGGGGCTAGGGAGGG"/>
                        <sequence id="seq_Br2016-46__2016__Brazil" taxon="Br2016-46__2016__Brazil" totalcount="4" value="GGGAACGGCCCGGGTGGCACCGCCGGACGCACCATGGGGCCCGCTCCTGATTGTCCGCGCAGGGGGGCGACCAACGCCCGGGGGGGCGGTCGGGGGCGGGGGGTGCGGGCGGGGGGGGGGAGGGGGGTGCCCGCGGGCCCGGCCCTCAGGGGGGTCAAGTGGCCCCTGTGCTGGGACCGTACACGACGGCCCCCCGGTCCGTCCCGGGTGCCGGCTGGCCTGCTGCCTCGCCCCCCCGCCCCCCACGAGCGAGCGCGCGCGGCGAGCCCGCGCGGCTCGCCCGCCACCCGTGGGGACAGGCCCAGCGGCGCCGGCGCTCCCCGATGACCCCCAAACGGCCCCGGGACCGGCGTCCGGGTCCTGCGCCGCATGAGGCCGCCTAGCGTGGCGCAACGGCCGCTACGGCGCT---GCGGCGCCGGCCCGGCTCGCCGCGACGCGACGCGCCGGCGCCGCCGACGTGCCGCGGTTGGGGCGCCGGCGCCGCAGGGGCGCCGACACAGTTGACCGCTGGCGCGCCGGTGGCGGGAAGGCGGCTAGTCGCCACCTGCGCCGAGCGGCGCGCCCGTCTCACCGGGGCGCGATGGGCCAATCCACCCGGGACGCCCCGGGGCTACCCGCGTGGGAGCTGGCGCCGCCTCTCGTCCGGACTCCCGCTCCCGACTGAGAACTGCCGGACCCTAAGGCCGACGGCTTCGCCGCTGCGGAGCCGCGCAGGCCCCGGCGGGCCCCGCGCGGCGGGGGCCCGCGGAACCCGAAGGATGGGGTCGGCACGCCGCTCGGCACTTGGTGTCCAAGGACGCAGGCGGCCGACGCGCCGAGCCCGCCGGCGGCGACCCGCCCACCGCCGACGCACCCGGGCGGACTCGTGGCCAGAGGCGCACGCGCGCAGCCCCGGAGACACCAGGCCGCGGGACCCGCCCGCCCGCCGAGCACGGCGGCGCGAGGCTCCCACGGCCGACCGCCGAGCGGCGGCGCAGCGGCCCCCCCGAGCGCGGGAGGCCCCGAGCGCCCGTCCCGCCCCTCCTGCGGCCGCGCTGCTCGGGCGCGGGGTGCGGCACTGCAGTCCCCGGGCAGGCGCGGCCGGAAGCGGAGCACCACCCCCTCCCGCGCGCGCAGTGTGCGCCCCGTGCACGCCCCGGCCCCAGCCGGGGGCCGTCGGGGTCGGGCCGACGCCCGCCTGCTGGGCTCCGCGCAGGGCCACGAACCCTTCCGGGCGGGGGGGCACGCGGTGCGGCACCGGGCGACACGGCCCCGCGCTCGCGGCGCGCGCGCCCCCGCGGACGCCATCCGGGGCGCCGGCTGGGCCACCCGGAGGTACGCCCGGGCCGGCGGGGCTCCGGAACCAGCCCCGGACCCCGTCGCGCGTGCCACACCGCGCGACACTCGCGGCACAGTCGCATCCACTGGGGCACAGCGGAGGATCGAGACCTGGGGCTACCCCGCGTGCGACGCGGCGCTCCGCGGCCGAAGCCCACGCGGTACAGCCGCCGCGCCGCCGTAGGCCAGGCGGTCCGGCGAGGCCCCGCCGCCGACTCACCCTGGCCGGCCCCGCGGCCGCCGGCGAGGCCGCAACGCACCCGGCACCGCGGGCGGCCACACCCGCCGCGCCCGGAACGCCCTGCTCGGGCGCCGGGAT-TCGGGCCGGGGGCAGATTACGCGCCGCCGCTGTTCCCTACCGCGCCCTTGCCGCGCCTCGGTCGCCGCGGGGCTTTCCTCGGCACCGCGGGTGGTGCACGACGCAGGCCGGGGGGAGGGGGCAACCCAGGGGGCCCCCCGCCGGAACCGGGGGACCGGATCCGGCCGCGGGCGGTGCTCACGCTTGTGGCCCGGGGCACGGTGCGGGTGAGCCCCATGGCTCGCCGCCCCTCGGCCCGGGCCGGCCCAGGTAGCCGGCGCAGGGCGGCGGAACCAGGGGGGCGCGCCACCGATGGGCCGGCCCGGCGGCGTTGCCGCGAGGGTGCGACGAGTGCGGGTCGCCCGTGGCATCATCCTACCAACGGCGTGCCACGGGGGCGGGCCGGCCGTCCGGCCGGTCTCTCCCCCCTGCCCGCGGCGTCTCTCCCGCGGGCCTCCGAGGCAGGCCGCAGCGCCGGCATAGAGGGGCCTCGGGAGGGCGGTCCGAGGCCGGGCCGGCGCGCCCCCCGACACCCTGGTGGGGCCCACCGCCGATTCCACTCGAGGCAGCGGCCTGATCGCGGTGGGCACGCGGCTGGCATGCCCGGCCCCAAGCGGGCGGAGGCCTGCAGGCGAGGCCAGGTCGCGCTCCACACCCGGCGGGCTGGGGGGGGCCCGGGGCGCGCGCACGCGGTCGGCTGCCCCCGGCGAGTGACGGAGAGGCGGCGGGGGACATGGGACCCGCCGGCGGGGTGGGCGCCGGCTGGCCCGGACCGCAGCCGTTGCGTGGGGGCGGATCCCTGAACACCGGGGCGAGCCGGGCGGCGGCGACGGGGCGACGAGCGGGACCGCCCCGGGTGGCGGCTGGCTGGTTGGCCCGCGGCGGTCCGCGGGCTCGACGGGCGCCGGTTCGCCGTAGGGCCGTCGCGGCGCAACGCGCCTGCGCGCTGACGCTGTATACGGATGCTCCCCCGGCGCCGGGAGCGTGCAGCTGGCGCGGGGGGCGTGGTTCGGGCCGTCGCACGGCCTCCCCCCGGGGGCCGGGGTGGCCCGCGGCTCTCTCTGCCGGCCCGCCGCGAGGGCGTGGACCCAGGCCCCCCCCGCCGTCAGCGGCGTAGGGCGGCAGGGGGAGAACTCCTCCTCGGTGCCAGGGGCTGCAGCCCATGGGCTGTGGCCTCGGCGCGACCCTGGGGCGCGCCCCCGGTGCTGAGGAGTGATTGCGGGGCGGCCGCCGGCGGGGCGTCCCGGCGGCGCCGGTCCCGGCATCCCCTGCCGACCTGGCCCGGTTACCCTTGCTCAGGCGAAGACTGAGGCCGGCCCATTCCGGCCGGGGGCCGCACCTGCCAGCGGAGCGGGTGTGCCCGCGGCCAGGCGTGCGGGAGGGATTCGCCGGCGCGGCCCCAGGCGGCCAAGCAGGCGCACCCGGACCGGGGCGGGCGGGTCGGGGTCCGCGGGGGTGGCTCGTGGCGGTGGTCACCGCCGCGGGGGCGCCGCGGTGGGGGCCCGTCGGGCCGGACCCGGGCCGTCCCTCGCCGGCAGCGGAGGCCCGGGGCCGTGGCGCGGCATAGCGACATGCCGGCCGCTGCCGGCGGCGGGCGGCGGCCTAGGTGTCCCCGCGGGGCCGGCGGGCGGGGGTCGCGCGCCGCGCCAAGGGGCCCGGCGGTGGTGCGCGAGCGGCGGCCGGGCCAGGGGCAGACGGGGCCGCCGGCGGGCGCTGACGCGCCCTTTTCGCGCGCGCGGCCGCGCAGGGCGTCACTGACGCGGCAGGGCTGCGACGCGCGCGGGAGGCGGCGTTCCGGCCCGGGCAGGGCGGCAGCCGTTACCCCGCGGGCACCCCAGCGGGCGGCGCGATGACGGGTCCGCCGTCGCGCCCCGCCACCAGGTGCGCGCGCGGGCCCTCCGCCGAGTCCCCCGGGTCCACGGGGCGCCGCCCGGCTGGCGGGGCCTGCGCGCCGGTCCGGGGACCCTCAAGCGTTCCCCAGCCCCGGACCGGATCCCGGAATGCCGGCCGTGTGCCAGTGAGTTCGGCGGCCGGCGGCCGAGCGCGGGGCTGCAGCTGGGGTTGCCCCCCCTGGGGCGGGCGGGCGAGGCGCGGCCGCTGCCCGCCGGCCCCCCGGCGCCTTCCCCTCTGCCGCCCGCGCGCGGCGGCCGCCGGACCGGAGGGCTCAGCCCCCCGCCGAGCGGCCGCAGCGCCGCTCGTGGCCGCGGGATGGTGGCCCCCGCCGCGGCCGGGCTCACCGGAAAACGAGGGCGCCGGGCTCACTCCCCCCCTCACCCCCCGACCCAGCGGAGCGCGGGCCACCGCCCGCGCGCCCGGGCGCGCGCCGTGGGCCCCGGGGGCTAGGGAGGG"/>
                        <sequence id="seq_Br2016-47__2016__Brazil" taxon="Br2016-47__2016__Brazil" totalcount="4" value="GGGAACGGCCCGGGTGGCACCGCCGGACGCACCGTGGGGCCCGCTCTTGATTGTCCGCGCAGGGGGGCGACCAACGCCCGGGGGGGCGGTCGGGGGCGGGGGGTGCGGGCGGGGGGGGGGAGGGGGGTGCCCGAGGGCCCGGCCCTCAGGGGGGTCAAGTGGCCCCTGTGCTGGGACCGTACACGACGGCCCCCCGGTCCGTCCCGGGTGCCGACTGGCCTGCTGCCTCGCCCCCCCGCCCCCCACGAGCGAGCGCGCGCGGCGAGCCCGCGCGGCTCGCCCGCCACCCGTGGGGACAGGCCCAGCGGCGCCGGCGCTCCCCGATGACCCCCAAACGGCCCCGGGACCGGCGTCCGGGTCCTGCGCCGCATGAGGCCGCCTAGCGTGGCGCAACGGCCGCTACGGCGCTGGGGCGGCGCCGGCCCGGCTCGCCGCGACGCGACGCGCCGGCGCCGCCGACGTGCCGCGGTTGGGGCGCCGGCGCCGCAAGGGCGCCGACACAGTTGACCGC-GGCGGGCCGGTGGCGGGAAGGCGGCTAGTCGCCACCTGCGCCGAGCGGCGCGCCCGTCTCACCGGGGCGCGATGGGCCAATCCACCCGGGACGCCCCGGGGCTACCCGCGTGGGAGCTGGCGCCGCCTCTCGTCCGGACTCCCGCTCCCGACTGAGAACTGCCGGACCCTAAGGCCGACGGCTTCGCCGCTGCGGAGCCGCACAGGCCCCGGCGGGCCCCGCGCGGCGGGGGCCCGCGGAACCCGAAGGATGGGGTCGGCACGCCGCTCGGCACTTGGTGTCCAAGGACGTAGGCGGCCGACGCGCCGAGCCCGCCGGCGGCGACCCGCCCACCGCCGACGCACCCGGGCGGACTCGTGGCCAGAGGCGCACGCGCGCAGCCCCGGAGACACCAGGCCGCGGGACCCGCCCGCCCGCCGAGCACGGCGGCGCGAGGCTCCCACTGCCGACCGCCGAGCGGCGGCGCAGCGGCCCCCCCGAGCGCGGGAGGCCCCGAGCGCCCGTCCCGCCCCTCCTGCGGCCGCGCTGCTCGGGCGCGGGGTGCGGCACTGCAGTCCCCGGGCAGGCGCGGCCGGAAGCGGAGCACCACCCCCTCCCGCGCGCGCAGCGTGCGCCCCGTGCACGCCCCGGCCCCAGCCGGGGGCCGTCGGGGTCGGGCCGACGCCCGCCTGCTGGGCTCCGCGCAGGGCCACGAACCCTTCCGGGCGGGGGGGCACGCGGTGCGGCACCGGGCGACACGGCCCCGCGCTCGCGGCGCGCGCGCCCCCGCGGACGCCATCCGGGGCGCCGGCTGGGCCACCCGGAGGTACGCCCGGGCCGGCGGGGCTCCGGAACCAGCCCCGGACACCGTCGCGCGTGCCACACCGCGCGACACTCGCGGCACAGGCGCATCCACTGGGGCACAGCGGAGGATCGAGACCTGGGGCTACCCCGCGTGCGACGCGGCGCTCCGCGGCCGAGGCCCACGCGGTACAGCCGCCGCGCCGCCGTAGGCCGGGCGGTCCGGCGAGGCCCCGCCGCCGACTCACCCTGGCCGGCCCCGCGGCCGCCGGCGAGGCCGCAACGCACCCGGCACCGCGGGCGGCCACACCCGCCGCGCCCGGAACGCCCTGCTCGGGCGCCGGG---TCGGGCCGGGGGCAGATTACGCGCCGCCGCTGTCCCCTACCGCGCCCTTGCCGCGCCTCGGTCGCCGCGGGGCGTTCCTCGGCACCGCGGGTGGTGTGCGACGCAGGCCGGGGGGAGGGGGCAACCCAGGGGGCCCCCCGCCGGAACCGGGGGACCGGATCCGGCCGCGGGCGGTGCTCACGCTTGTGGCCCGGGGCACGGTGCGGGTGAGCCCCATGGCTCGCCGCCCCTCGGCCCGGGCCGGCCCAGGTAGCCGGCGCAGGGCGGCGGAACCAGGGGGGCGCGCCACCGATGGGCCGGCCCGGCGGCGTTGCCGCGAGGGTGCGACGAGTGCGGGTCGCCCGTGGCATCATCCTACCAACGGCGTGCCACGGGGGCGGGCCGGCCGTCCGGCCGGTCTCTCCCCCCTGCCCGCGGCGTCTCTCCCGCGGGCCTCCGAGGCAGGCCGCAGCGCCGGCATAGAGGGGCCTCGGGAGGGCGGTCCGAGGCCGGGCGGGCGCGCCCCCCGACACCCTGGTGGGGCCCACCGCCGATTCCACTCGAGGCAACGGCCTGATCGCGGTGGGCACGCGGCTGGCATGCCCGGCCCCAAGCGGGCGGAGGCCTGCAGGCGAGGCCAGGTCGCGCTCCACACCCGGCGGGCTGGGGGGGGCCCGGGGCGCGCGCACGCGGTCGGCTGCCCCCGGCGAGTGACGGAGAGGCGGCGGGGGACATGGGACCCGCCGGCGGGGTGGGCGCCGGCTGGCCCGGACCGCAGCCGTTGCGTGGGGGCGGATCCCTGAACACC-GGGCGAGCCGGGCGGCGGCGACGGGGCGACGAGCGGGACCGCCCCGGGTGGCGGCTGGCTGGTTGGCCCGCGGCGGTCCGCGGGCTCGACGGGCGCCGGTTCGCCGTAGGGCCGTCGCGGCGCAACGCGCCTGCGCGCTGACGCTGTATACGGATGCTCCCCCGGCGCCGGGAGCGTGCAGCTGGCGCGGGGGGCGTGGTTCGGGCCGTCGCACGACCTCCCCCCGGGGGCCGGGGTGGCCCGCGGCTCTCTCTGCCGGCCCGCCGCGAGGGCGTGGACCCAGGCCCCCCCCGCCGTCAGCGGCGTAGGGCGGCAGGGGGAGAACTCCTCCTCGGTGCCAGGGGCTGCAGCCCATGGGCTGTGGCCTCGGCGCGACCCTGGGGCGCGCCCCCGGTGCTGAGGAGTGATTGCGGGGCGGCCGCCGGCGGGGCGTCCCGGCGGCGCCGGTCCCGGCATCCCCTGCCGACCTGGCCCGGTTACCCTTGCTCAGGCGAAGACTGAGGCCGGCCCATTCCGGCCGGGGGCCGCGCCTGCCAGCGGAGCGGGTGTCCCCGCGGCCAGGCGTGCGGGAGGGATTCGCCGGTGCGGCCCCAGGCGGCCAAGCAGGCGCACCCGGACCGGGGCGGGCGGGTCGGGGTCCGCGGGGGTGGCTCGTGGCGGTGGTCACCGCCGCGGGGGCGCCGCGGTGGGGGCCCGTCGGGCCGGACCCGGGCCGTCCCTCGCCGGCAGCGGAGGCCCGGGGCCGTGGCGCGGCATAGCGACATGCCGGCCGCTGCCGGCGGCGGGCGGCGGCCTAGGTGTCCCCGCGGGGCCGGCGGGCGGGGGTCGCGCGCCGCGCCAAGGGGCCCGGCGGTGGTGCGCGAGCGGCGGCCGGGCCAGGGGCAGACGGGGCCGCCGGCGGGCGCTGACGCGCCCTTTTCGCGCGCGCGGCCGCGCAGGGCGTCACTGACGCGGCAGGGCTGCGACGCGCGCGGGAGGCGGCGTTCCGGCCCGGGCAGGGCGGCAGCCGTTACCCCGCGGGCACCCCAGCGGGCGGCGCGATGACGGGTCCGCCGTCGCGCCCCGCCACCAGGTGCGCGCGCGGGCCCTCCGCCGAGTCCCCCGGGTCCACGGGGCGCCGCCCGGCTGGCGGGGCCTGCGCGCCGGTCCGGGGACCCTCAAGCGTTCCTCAGCCCCGGACCGGATCCCGGAATGCCGGCCGTGTGCCAGTGAGTTCGGCGGCCGGCGGCCGAGCGCGGGGCTGCAGCTGGGGTTGCCCCCCCTGGGGCGGGCGGGCGAGGCGCGGCCGCTGCCCGCCGGCCCCCCGGCGCCTTCCCCTCTGCCGCCCGCGCGCGGCGGCCGCCGGACCGGAGGGCTCAGCCCCCCGCCGAGCGGCCGCAGCGCCGCTCGTGGCCGCGGGATGGTGGCCCCCGCCGCGGCCGGGCTCACCGGAAAACGAGGGCGCCGGGCTCACCCCCCCCCTCACCCCCCGACCCAGCGGAGCGCGGGCCACCGCCCGCGCGCCCGGGCGCGCGCCGTGGGCCCCGGGGGCTAGGGAGGG"/>
                        <sequence id="seq_BrMM1__2013__Brazil" taxon="BrMM1__2013__Brazil" totalcount="4" value="GGGGGCGGCCCGGGTGGCACCGCCGGACGCACCATGGGGCCCGCTCCTGATTGTCCGTGCGGGGGGGCGGCCAACGCCCGGGGGGGCGGTCGGGGGCGGGGGGTGCGGGCGAGGGGGGGGGAGGGGGTGCCCGAGGGCCCGGCCCCCAGGGGGGTCA-GCGGCCCCTGTGCTGGGACCGTACGCGGCGGCCCCCCGGTCCGTCCCGGGTGCCGGCTGGCCTGCTGCCTCGCCCCCCCGCCCCCCACGA-CGAG-GCGCGCGGCGAGCCCGCGCGGCCCGCCCGCCACCCGTGGGGACAGGCCCAGCGGCGCCGGCGCTCCCCGACGACCCCCAAACGGCCCCGGGACCGGCGTCCGGGTCCCGCGCCGCACGAGGCCGCCTAGCGTGGCGCAACGGCCGCTACGGCGCT---GCGGCGCCGGCCCGGCTCGCCGCGACGCGACGCGCCGGCGCCGCCGACGTGCCGCGGTTGGGGCGCCGGCGCCGCAAGGGCGCCGACACAGTTGACCGCCGGCGGGCCGGTGGCGGGAAGGCGGCTAGTCGCCACCTGCGCCGAGCGGCGCGCCCGTCTCACCGGGGCGCGACAGGCCAATCCACTCGGGACGCCCCGGGG-TACCCGCGTGGGAGCTGGCGCCACCTCTCGTCCGGACTCCCGCTCCCGACTGAGAACTGCCGGACCCTAAGGCCGACGGCTTCGCTGCTGCGGA-CCGCACAGGCCCCGGCGGGCCCCGCGCGGCGGGGGCCCGCGGAACCCGAAGGATAGGGTCGGCACGCCGCTCGGCACTTGGTGTCCAAGGACGCAGGCGGCCGGCGCGCCGAGCCCGCCGGCAGCCACCC-CCCACCGCCGACGCACCCGGGCGGACTCGTGGCCAGAGGCGGACG-GCGCAGCCCCGGAGATACCAGGCCGCGGGACCCGCCCGCCCGCCGAGCACGGCGGCGCGAGGCTCCTACGGCCGAC-GCCGAGCGGCGGCGCAGCGGCCCCCCCGAGCGCGGGAGGCCCCGAGCGCCCGTCCCGCCCCTCCTGCGGCCGCGCTGCTAGGGCGCGGGGTGCGGCACTGCAGTCCCCGGGCAGGCGCGGCCGGAAGCGGAGCACCACCCCCTCCCGCGCGCGCAGCGTGCGCCCTGTGCACGCCCCGGCCCCAGCCGGGGGCCGTCGGGGTCGGGCCGACGCCCGCCTGCTGGGCTCCGCGCAGGGCCACGAGCCCTTCCGGGCGGGGGGGCACGCG-TGCGGCACCGGGCGACACGGCCCCGCGCTCGCGGCGCGCGCGCCCCTGCGGACGCCATCCGGGGCGCCGGCTGGGCCACCCGGAGGTACGCCCGGGCCGGCGGGGCTCCGGGACCAGCCCCGGACACCGTCGCGCGTGCCACACCGCGCGACACTCGCGACGCAGGCGCATCCACTGGGGCACAGCAGAGGATCGAGACCTGGGGCGACCCCGCGTGCGACGCGGCGCTCCGCGGCCGAACCCCACGCGG-ACAGCCGCCGCGCCGCCGTAGGCCGGGCGGTCCGGCGAGGCCCCGCCGCCGACTCACCCTGGCCGGCCCCGCGGCCGTCGGCGGGGCCGCAACGCACCCGGCACCGCGGGCGGCCACACCCGCCGCGCCCGGAACGCCCTGCTCGGGCGCCGGGATGTCGGGCCGGGGGCGGATTGCGCGCCGCCGCTGTCTCCTACCGCGCCCTCGCC-CGCCTCGGTCGCCGCGGGGCGTTCCTCGGCACCGCGGGTGGTGCACGACGCAGGCCGGGGGGATGGGGCAAC-CAGGGGGCCCCCCGCCGGAACCGGGGGACCGGATCCGGCCGCGGGCGGTGCTC-CGCTTGTGGCCCGGGGCACGGTGCGGGTGAGCCCCATGACTCGCCGCCCC-CGGCCCGGGCCGGCCTAGGTAGCCGGCGCAGGGCGGCGGAACCAGGGGGGCGCGCCACCGATGGGCCGGCCCGGCGGCGTTGCCGTGAGGGTGCGACGAGTGCAGGTGGCCCGTGGCATCATCCTACCAACGGCGTGCCACGGGTGCGGGCCGGCCGTCCGGCCGGTCTCTCCCCCCTGCCCGCGGCGTCTCGCCCGCGGGCCTCCGAGGCAGGCCGCAGCGCCGGCATAGAGGGGCCTCGGGAGGGCGGTCCGAGGCGGGGCCGGCGCGCCCCCCGGCACCCTGGTGGGGCCCACCGCCGATTCCGCTCGAGGCAGCGGCCTGATCGCGGCGGGCACGCGGCTGGCATGCCCGGCCCCAAGCGGGCGGAGGCCTGCAGGCGAGGCCAGGTCGCGCTCCACACCCGGCGGGCTGGGGGGGGCCCGGGGCGCGCGCACGCGGTCGGCTGCCCCCGGCGCGTGGCGGAGAGGCGGCGGGGGACATGGGACCCGACGGCGGGGTGGTCGCCGGCTGGCCCGGACCACAGCCGTCGCGTGGGGGCGGATCCCTGAACACC--GGCGAGCCGGGCGGCGGCGACGGGGCGACGAGCGGGACCGCCCCGGGTGGCGGCTGGCTGGTTGGCCCGCGGCGGTCCGCGGGCTCGACGGGCGCCGGTTCGACGTAGGGCCGTCGCGGCGCAACGCGCCTGCGCGCTGACGCTGTATACGGATGCTCCCCCGGCGCCGGGAGCGTGCAGCTTACGCGGGGGGCGTGGTTCGGGCCGTCGCACGGCCTCCCCCCGGGGGCCGGGGTGGCCCGCGGCCCTCTCTGCCGGCCCGCCG-GAGGGCGTGGA-CCAGGCCCCTCCCGCAGTGAGCGGCGTAGGGCGGCAGGGGGAGAACTCCTCCTCGGTGCCAGGGGCTGCAGCCCATGGGGTGTGGCCTCGGCGCGACCCTGGGGCGCGCCCCCGGTGCTCAGGAGTGATTGCGGGGCGGCCGCCGGCGGGGCGTCCCGGCGGCGCCGGTCCCGGCATCCCCTGTCGACCTGGCCCAGTTACCCTTGCTCAGGCGAAG-CTGAGGCCGGCCCATTCCGGCCGGGGGCCGCGCCTGCCAGCGGAGCGGGTGTGCCCGCGGCCAGGCGTGCGGGAGGGATTCGCCGGCGCGGCTCCAGGCGGCCAGGCAGGCGCACCCGGACCGGGGCGGGCGGGTCGGGGTCCGCGGGGGTGGCTCGTGGCGGTGGTCACCGCCGCGGGGGCGCCGCGGTGGGGGCCCGTCGGGCCGGACCCGGGCCGTCCCTCGCCGGCAGCGGAGGCCCGGGGCCGTGGCGCGGCATAGCGACATGCCGGCCGCTGCCGGCGGCGGGTGGCGGCCTAGGTGTCCCCGCGGGGCCGGCGGGCGGGGGTCGCGCGCCGCGCCAAGGGGCCCGGCGGTGGTGCGCGAGCGGCGACCGGGCCAGGGGCAGACGGGGCCGCCGGGGGGCGCTGACGCGCCCTTTTCGCGCGCGCGGCCGCGCAGGGCGTCACTGACGCGGCAGGGCTGCGACGCGCGCGGGAGGCAGCGTTCCGGCCCGGGCAGGGCGGCAGCCGTTACCCCGCGGGCACCCCAGCGGGCGGCGCGATGACGGGTCCGCCGTCGCGCCCCGCCACCCGGTGCGCGCGCGGGCCCTCCGCCGAGCCCCCCGGGTCCACGGGGCGCCGCCCGGCTGGCGGGGCCTGCGCGCCGGTCCGGGGACCCTCAAGCGTTCCTCAGCCCCGGACCGGATCCCGGAATGCCGGCCGTGTGCCGGTGAGTTCGGCGGCCGGCGGCCGAGGGCGGGGCTGCAGCTGGGGTTGCCCCCCCTGGGGCGGGCGGGCGAGGCGCGGCCGCTGCCCGCCGGTCCCCCGGCGCCTTCCCCTCTGCCGCCCGCGCGCGGCGGCCGCCGGACCGGAGGGC-CAGCCCCCCGCCGAGCGGCCGCAGCGCCGCTCGTGGCCGCGGGATGGTGGCCCCCGC-GCGGCCGGGCTCACCGGAAAACGAGGGCGCCGGGCTCACTCCCCCCCTCACCCCCCGACCCAGCGGAGCGCGGGCCACCGCCCGCGCGCCCGGGCGCGCGCCGTGGGCCCCGGGGGCTAGGAAGGG"/>
                        <sequence id="seq_BrMM2__2013__Brazil" taxon="BrMM2__2013__Brazil" totalcount="4" value="GGGGGCGGCCCGGGTGGCACCGCCGGACGCACCATGGGGCCCGCTCCTGATTGTCCGTGCGGGGGGGCGGCCAACGCCCGGGGGGGCGGTCGGGGGCGGGGGGTGCGGGCGAGGGGGGGGGAGGGGGTGCCCGAGGGCCCGGCCCCCAGGGGGGTCAAGCGGCCCCTGTGCTGGGACCGTACGCGGCGGCCCCCCGGTCCGTCCCGGGTGCCGGCTGGCCTGCTGCCTCGCCCCCCCGCCCCCCACGA-CGAG-GCGCGCGGCGAGCCCGCGCGGCCCGCCCGCCACCCGTGGGGACAGGCCCAGCGGCGCCGGCGCTCCCCGACGACCCCCAAACGGCCCCGGGACCGGCGTCCGGGTCCCGCGCCGCACGAGGCCGCCTAGCGTGGCGCAACGGCCGCTACGGCGCT---GCGGCGCCGGCCCGGCTCGCCGCGACGCGACGCGCCGGCGCCGCCGACGTGCCGCGGTTGGGGCGCCGGCGCCGCAAGGGCGCCGACACAGTTGACCGCCGGCGGGCCGGTGGCGGGAAGGCGGCTAGTCGCCACCTGCGCCGAGCGGCGCGCCCGTCTCACCGGGGCGCGACAGGCCAATCCACTCGGGACGCCCCGGGGCTACCCGCGTGGGAGCTGGCGCCACCTCTCGTCCGGACTCCCGCTCCCGACTGAGAACTGCCGGACCCTAAGGCCGACGGCTTCGCTGCTGCGGAGCCGCACAGGCCCCGGCGGGCCCCGCGCGGCGGGGGCCCGCGGAACCCGAAGGATAGGGTCGGCACGCCGCTCGGCACTTGGTGTCCAAGGACGCAGGCGGCCGGCGCGCCGAGCCCGCCGGCAGCCACCC-CCCACCGCCGACGCACCCGGGCGGACTCGTGGCCAGAGGCGGACG-GCGCAGCCCCGGAGATACCAGGCCGCGGGACCCGCCCGCCCGCCGAGCACGGCGGCGCGAGGCTCCTACGGCCGACC-CCGAGCGGCGGCGCAGCGGCCCCCCCGAGCGCGGGAGGCCCCGAGCGCCCGTCCCGCCCCTCCTGCGGCCGCGCTGCTAGGGCGCGGGGTGCGGCACTGCAGTCCCCGGGCAGGCGCGGCCGGAAGCGGAGCACCACCCCCTCCCGCGCGCGCAGCGTGCGCCCTGTGCACGCCCCGGCCCCAGCCGGGGGCCGTCGGGGTCGGGCCGACGCCCGCCTGCTGGGCTCCGCGCAGGGCCACGAGCCCTTCCGGGCGGGGGGGCACGCG-TGCGGCACCGGGCGACACGGCCCCGCGCTCGCGGCGCGCGCGCCCCTGCGGACGCCATCCGGGGCGCCGGCTGGGCCACCCGGAGGTACGCCCGGGCCGGCGGGGCTCCGGGACCAGCCCCGGACACCGTCGCGCGTGCCACACCGCGCGACACTCGCGACGCAGGCGCATCCACTGGGGCACAGCAGAGGATCGAGACCTGGGGCGACCCCGCGTGCGACGCGGCGCTCCGCGGCCGAACCCCACGCGGCACAGCCGCCGCGCCGCCGTAGGCCGGGCGGTCCGGCGAGGCCCCGCCGCCGACTCACCCTGGCCGGCCCCGCGGCCGTCGGCGGGGCCGCAACGCACCCGGCACCGCGGGCGGCCACACCCGCCGCGCCCGGAACGCCCTGCTCGGGCGCCGGGATGTCGGGCCGGGGGCGGATTGCGCGCCGCCGCTGTCTCCTACCGCGCCCTCGCC-CGCCTCGGTCGCCGCGGGGCGTTCCTCGGCACCGCGGGTGGTGCACGACGCAGGCCGGGGGGA-GGGGCAACCCAGGGGGCCCCCCGCCGGAACCGGGGGACCGGATCCGGCCGCGGGCGGTGCTCCCGCTTGTGGCCCGGGGCACGGTGCGGGTGAGCCCCATGACTCGCCGCCCCTCGGCCCGGGCCGGCCTAGGTAGCCGGCGCAGGGCGGCGGAACCAGGGGGGCGCGCCACCGATGGGCCGGCCCGGCGGCGTTGCCGTGAGGGTGCGACGAGTGCAGGTGGCCCGTGGCATCATCCTACCAACGGCGTGCCACGGGTGCGGGCCGGCCGTCCGGCCGGTCTCTCCCCCCTGCCCGCGGCGTCTCGCCCGCGGGCCTCCGAGGCAGGCCGCAGCGCCGGCATAGAGGGGCCTCGGGAGGGCGGTCCGAGGCGGGGCCGGCGCGCCCCCCGGCACCCTGGTGGGGCCCACCGCCGATTCCGCTCGAGGCAGCGGCCTGATCGCGGCGGGCACGCGGCTGGCATGCCCGGCCCCAAGCGGGCGGAGGCCTGCAGGCGAGGCCAGGTCGCGCTCCACACCCGGCGGGCTGGGGGGGGCCCGGGGCGCGCGCACGCGGTCGGCTGCCCCCGGCGCGTGGCGGAGAGGCGGCGGGGGACATGGGACCCGACGGCGGGGTGGTCGCCGGCTGGCCCGGACCACAGCCGTCGCGTGGGGGCGGATCCCTGAACACC--GGCGAGCCGGGCGGCGGCGACGGGGCGACGAGCGGGACCGCCCCGGGTGGCGGCTGGCTGGTTGGCCCGCGGCGGTCCGCGGGCTCGACGGGCGCCGGTTCGACGTAGGGCCGTCGCGGCGCAACGCGCCTGCGCGCTGACGCTGTATACGGATGCTCCCCCGGCGCCGGGAGCGTGCAGCTTACGCGGGGGGCGTGGTTCGGGCCGTCGCACGGCCTCCCCCCGGGGGCCGGGGTGGCCCGCGGCCCTCTCTGCCGGCCCGCCG-GAGGGCGTGGACCCAGGCCCCTCCCGCAGTGAGCGGCGTAGGGCGGCAGGGGGAGAACTCCTCCTCGGTGCCAGGGGCTGCAGCCCATGGGGTGTGGCCTCGGCGCGACCCTGGGGCGCGCCCCCGGTGCTCAGGAGTGATTGCGGGGCGGCCGCCGGCGGGGCGTCCCGGCGGCGCCGGTCCCGGCATCCCCTGTCGACCTGGCCCAGTTACCCTTGCTCAGGC-----CTGAGGCCGGCCCATTCCGGCCGGGGGCCGCGCCTGCCAGCGGAGCGGGTGTGCCCGCGGCCAGGCGTGCGGGAGGGATTCGCCGGCGCGGCTCCAGGCGGCCAGGCAGGCGCACCCGGACCGGGGCGGGCGGGTCGGGGTCCGCGGGGGTGGCTCGTGGCGGTGGTCACCGCCGCGGGGGCGCCGCGGTGGGGGCCCGTCGGGCCGGACCCGGGCCGTCCCTCGCCGGCAGCGGAGGCCCGGGGCCGTGGCGCGGCATAGCGACATGCCGGCCGCTGCCGGCGGCGGGTGGCGGCCTAGGTGTCCCCGCGGGGCCGGCGGGCGGGGGTCGCGCGCCGCGCCAAGGGGCCCGGCGGTGGTGCGCGAGCGGCGACCGGGCCAGGGGCAGACGGGGCCGCCGGGGGGCGCTGACGCGCCCTTTTCGCGCGCGCGGCCGCGCAGGGCGTCACTGACGCGGCAGGGCTGCGACGCGCGCGGGAGGC-GCGTTCCGGCCCGGGCAGGGCGGCAGCCGTTACCCCGCGGGCACCCCAGCGGGCGGCGCGATGACGGGTCCGCCGTCGCGCCCCGCCACCCGGTGCGCGCGCGGGCCCTCCGCCGAGCCCCCCGGGTCCACGGGGCGCCGCCCGGCTGGCGGGGCCTGCGCGCCGGTCCGGGGACCCTCAAGCGTTCCTCAGCCCCGGACCGGATCCCGGAATGCCGGCCGTGTGCCGGTGAGTTCGGCGGCCGGCGGCCGAGGGCGGGGCTGCAGCTGGGGTTGCCCCCCCTGGGGCGGGCGGGCGAGGCGCGGCCGCTGCCCGCCGGTCCCCCGGCGCCTTCCCCTCTGCCGCCCGCGCGCGGCGGCCGCCGGACCGGAGGGC-CAGCCCCCCGCCGAGCGGCCGCAGCGCCGCTCGTGGCCGCGGGATGGTGGCCCCCGCCGCGGCCGGGCTCACCGGAAAACGAGGGCGCCGGGCTCACTCCCCCCCTCACCCCCCGACCCAGCGGAGCGCGGGCCACCGCCCGCGCGCCCGGGCGCGCGCCGTGGGCCCCGGGGGCTAGGAAGGG"/>
                        <sequence id="seq_BrMM4__2013__Brazil" taxon="BrMM4__2013__Brazil" totalcount="4" value="GGGAACGGCCCGGGTGGCACCGCCGGACGCACCATGGGGCCCGCTCCTGATTGTCCGCGCAGGGGGGCGACCAACGCCCGGGGGGGCGGTCGGGGGCGGGGGGTGCGGGCGGGGGGGGGGAGGGGGGTGCCCGAGGGCCCGGCCCTCAGGGGGGTCAAGTGGCCCCTGTGCTGGGACCGTACACGACGGCCCCCCGGTCCGTCCCGGGTGCCGACTGGCCTGCTGCCTCGCCCCCCCGCCCCCCACGAGCGAGCGCGCGCGGCGAGCCCGCGCGGCTCGCCCGCCACCCGTGGGGACAGGCCCAGCGGCGCCGGCGCTCCCCGATGACCCCCAAACGGCCCCGGGACCGGCGTCCGGGTCCTGCGCCGCATGAGGCCGCCTAGCGTGGCGCAACGGCCGCTACGGCGCT--GGCGGCGCCGGCCCGGCTCGCCGCGACGCGACGCGCCGGCGCCGCCGACGTGCCGCGGTTGGGGCGCCGGCGCCGCAAGGGCGCCGACACAGTTGACCGC-GGCGGGCCGGTGGCGGGAAGGCGGCTAGTCGCCACCTGCGCCGAGCGGCGCGCCCGTCTCACCGGGGCGCGATGGGCCAATCCACCCGGGACGCCCCGGGGCTACCCGCGTGGGAGCTGGCGCCGCCTCTCGTCCGGACTCCCGCTCCCGACTGAGAACTGCCGGACCCTAAGGCCGACGGCTTCGCCGCTGCGGAGCCGCACAGGCCCCGGCGGGCCCCGCGCGGCGGGGGCCCGCGGAACCCGAAGGATGGGGTCGGCACGCCGCTCGGCACTTGGTGTCCAAGGACGTAGGCGGCCGACGCGCCGAGCCCGCCGGCGGCGACCCGCCCACCGCCGACGCACCCGGGCGGACTCGTGGCCAGAGGCGCACGCGCGCAGCCCCGGAGACACCAGGCCGCGGGACCCGCCCGCCCGCCGAGCACGGCGGCGCGAGGCTCCCACGGCCGACCGCCGAGCGGCGGCGCAGCGGCCCCCCCGAGCGCGGGAGGCCCCGAGCGCCCGTCCCGCCCCTCCTGCGGCCGCGCTGCTCGGGCGCGGGGTGCGGCACTGCAGTCCCCGGGCAGGCGCGGCCGGAAGCGGAGCACCACCCCCTCCCGCGCGCGCAGCGTGCGCCCCGTGCACGCCCCGGCCCCAGCCGGGGGCCGTCGGGGTCGGGCCGACGCCCGCCTGCTGGGCTCCGCGCAGGGCCACGAACCCTTCCGGGCGGGGGGGCACGCG-TGCGGCACCGGGCGACACGGCCCCGCGCTCGCGGCGCGCGCGCCCCCGCGGACGCCATCCGGGGCGCCGGCTGGGCCACCCGGAGGTACGCCCGGGCCGGCGGGGCTCCGGAACCAGCCCCGGACACCGTCGCGCGTGCCACACCGCGCGACACTCGCGGCACAGGCGCATCCACTGGGGCACAGCGGAGGATCGAGACCTGGGGCTACCCCGCGTGCGACGCGGCGCTCCGCGGCCGAGGCCCACGCGGTACAGCCGCCGCGCCGCCGTAGGCCGGGCGGTCCGGCGAGGCCCCGCCGCCGACTCACCCTGGCCGGCCCCGCGGCCGCCGGCGAGGCCGCAACGCACCCGGCACCGCGGGCGGCCACACCCGCCGCGCCCGGAACGCCCTGCTCGGGCGCCGGG---TCGGGCCGGGGGCAGATTACGCGCCGCCGCTGTCCCCTACCGCGCCCTTGCCGCGCCTCGGTCGCCGCGGGGCGTTCCTCGGCACCGCGGGTGGTGCACGACGCAGGCCGGGGGGAGGGGGCAACCCAGGGGGCCCCCCGCCGGAACCGGGGGACCGGATCCGGCCGCGGGCGGTGCTCACGCTTGTGGCCCGGGGCACGGTGCGGGTGAGCCCCATGGCTCGCCGCCCCTCGGCCCGGGCCGGCCCAGGTAGCCGGCGCAGGGCGGCGGAACCAGGGGGGCGCGCCACCGATGGGCCGGCCCGGCGGCGTTGCCGCGAGGGTGCGACGAGTGCGGGTCGCCCGTGGCATCATCCTACCAACGGCGTGCCACGGGGGCGGGCCGGCCGTCCGGCCGGTCTCTCCCCCCTGCCCGCGGCGTCTCTCCCGCGGGCCTCCGAGGCAGGCCGCAGCGCCGGCATAGAGGGGCCTCGGGAGGGCGGTCCGAGGCCGGGCCGGCGCGCCCCCCGACACCCTGGTGGGGCCCACCGCCGATTCCACTCGAGGCAACGGCCTGATCGCGGTGGGCACGCGGCTGGCATGCCCGGCCCCAAGCGGGCGGAGGCCTGCAGGCGAGGCCAGGTCGCGCTCCACACCCGGCGGGCTGGGGGGGGCCCGGGGCGCGCGCACGCGGTCGGCTGCCCCCGGCGAGTGACGGAGAGGCGGCGGGGGACATGGGACCCGCCGGCGGGGTGGGCGCCGGCTGGCCCGGACCGCAGCCGTTGCGTGGGGGCGGATCCCTGAACACC-GGGCGAGCCGGGCGGCGGCGACGGGGCGACGAGCGGGACCGCCCCGGGTGGCGGCTGGCTGGTTGGCCCGCGGCGGTCCGCGGGCTCGACGGGCGCCGGTTCGCCGTAGGGCCGTCGCGGCGCAACGCGCCTGCGCGCTGACGCTGTATACGGATGCTCCCCCGGCGCCGGGAGCGTGCAGCTGGCGCGGGGGGCGTGGTTCGGGCCGTCGCACGACCTCCCCCCGGGGGCCGGGGTGGCCCGCGGCTCTCTCTGCCGGCCCGCCGCGAGGGCGTGGACCCAGGCCCCCCCCGCCGTCAGCGGCGTAGGGCGGCAGGGGGAGAACTCCTCCTCGGTGCCAGGGGCTGCAGCCCATGGGCTGTGGCCTCGGCGCGACCCTGGGGCGCGCCCCCGGTGCTGAGGAGTGATTGCGGGGCGGCCGCCGGCGGGGCGTCCCGGCGGCGCCGGTCCCGGCATCCCCTGCCGACCTGGCCCGGTTACCCTTGCTCAGGCGAAGACTGAGGCCGGCCCATTCCGGCCGGGGGCCGCGCCTGCCAGCGGAGCGGGTGTGCCCGCGGCCAGGCGTGCGGGAGGGATTCGCCGGTGCGGCCCCAGGCGGCCAAGCAGGCGCACCCGGACCGGGGCGGGCGGGTCGGGGTCCGCGGGGGTGGCTCGTGGCGGTGGTCACCGCCGCGGGGGCGCCGCGGTGGGGGCCCGTCGGGCCGGACCCGGGCCGTCCCTCGCCGGCAGCGGAGGCCCGGGGCCGTGGCGCGGCATAGCGACATGCCGGCCGCTGCCGGCGGCGGGCGGCGGCCTAGGTGTCCCCGCGGGGCCGGCGGGCGGGGGTCGCGCGCCGCGCCAAGGGGCCCGGCGGTGGTGCGCGAGCGGCGGCCGGGCCAGGGGCAGACGGGGCCGCCGGCGGGCGCTGACGCGCCCTTTTCGCGCGCGCGGCCGCGCAGGGCGTCACTGACGCGGCAGGGCTGCGACGCGCGCGGGAGGCGGCGTTCCGGCCCGGGCAGGGCGGCAGCCGTTACCCCGCGGGCACCCCAGCGGGCGGCGCGATGACGGGTCCGCCGCCGCGCCCCGCCACCAGGTGCGCGCGCGGGCCCTCCGCCGAGTCCCCCGGGTCCACGGGGCGCCGCCCGGCTGGCGGGGCCTGCGCGCCGGTCCGGGGACCCTCAAGCGTTCCTCAGCCCCGGACCGGATCCCGGAATGCCGGCCGTGTGCCAGTGAGTTCGGCGGCCGGCGGCCGAGCGCGGGGCTGCAGCTGGGGTTGCCCCCCCTGGGGCGGGCGGGCGAGGCGCGGCCGCTGCCCGCCGGCCCCCCGGCGCCTTCCCCTCTGCCGCCCGCGCGCGGCGGCCGCCGGACCGGAGGGCTCAGCCCCACGCCGAGCGGCCGCAGCGCCGCTCGTGGCCGCGGGATGGTGGCCCCCGCCGCGGCCGGGCTCACCGGAAAACGAGGGCGCCGGGCTCACTCCCCCCCTCACCCCCCGACCCAGCGGAGCGCGGGCCACCGCCCGCGCGCCCGGGCGCGCGCCGTGGGCCCCGGGGGCTAGGGAGGG"/>
                        <sequence id="seq_BrMM5__2013__Brazil" taxon="BrMM5__2013__Brazil" totalcount="4" value="GGGAACGGCCCGGGTGGCACCGCCGGACGCACCATGGGGCCCGCTCCTGATTGTCCGCGCAGGGGGGCGACCAACGCCCGGGGGGGCGGTCGGGGGCGGGGGGTACGGGCGGGGGGGGGGAGGGGGGTGCCCGAGGGCCCGGCCCTCAGGGGGGTCAAGTGGCCCCTGTGCTGGGACCGTACGCGACGGCCCCCCGGTCCGTCCCGGGTGCCGACTGGCCTGCTGCCTCGCCCCCCCGCCCCCCACGAGCGAGCGCGCGCGGCGAGCCCGCGCGGCTCGCCCGCCACCCGTGGGGACAGGCCCAGCGGCGCCGGCGCTCCCCGATGACCCCCAAACGGCCCCGGGACCGGCGTCCGGGTCCTGCGCCGCACGAGGCCGCCTAGCGTGGCGCAACGGCCGCTACGGCGCTGG-GCGGCGCCGGCCCGGCTCGCCGCGACGCGACGCGCCGGCGCCGCCGACGTGACGCGGTTGGGGCGCCGGCGCCGCAAGGGCGCCGGGGAGGTTGACCGCCGGCGGGCCGGTGGCGGGAAGGCGGCTAGTCGCCACCTGCGCCGAGCGGCGCGCCCGTCTCACCGGGGCGCGATGGGCCAATCCACCCGGGACGCCCCGGGGCTACCCGCGTGGGAGCTGGCGCCGCCTCTCGTCCGGACTCCCGCTCCCGACTGAGAACTGCCGGACCCTAAGGCCGACGGCTTCGCCGCTGCGGAGCCGCACAGGCCCCGGCGGGCCCCGCGCGGCGGGGGCCCGCGGAACCCGAAGGATGGGGTCGGCACGCCGCTCGGCACTTGGTGTCCAAGGACGCAGGCGGCCGACGCGCCGAGCCCGCCGGCGGCGACCC-CCCACCGCCGACGCACCCGGGCAGACTCGTGGCCAGAGGCGCACG-GCGCAGCCCCGGAGACACCAGGCCGCGGGACCTGCCCGCCCGCCGAGCACGGCGGCGCGAGGCTCCCACGGCCGAC-GCCGAGCGGCGGCGCAGCGGCCCCCCCGAGCGCGGGAGGCCCCGAGCGCCCGTCCCGCCCCTCCTGCGGCCGCGCTGCTCGGGCGCGGGGTGCGGCACTGCAGTCCCCGGGCAGGCGCGGCCGGAAGCGGAGCACCACCCCCTCCCGCGCGCGCAGCGTGCGCCCCGTGCACGCCCCGGCCCCAGCCGGGGGCCTTCGGGGTCGGGCCGATGCCCGCCTGCTGGGCTCCGCGCAGGGCCACGAGCCCTTCCGGGCGGGGGGGCACGCG-TGCGGCACCGGGCGACACGGCCCCGCGCTCGCGGCGCGCGCGCCCCCGCGGACGCCATCCGGGGCGCCGGCTGGGCCACCCGGAGGTACGCCCGGGCCGGCGGGGCTCCGGAACCAGCCCCGGACACCGTCGCGCGTGCCACACCGCGCGACACTCGCGACACAGGCGCATCCACTGGGGCACAGCGGAGGATCGAGACCTGGGGCTACCCCGCGTGCGACGCGGCGCTCCGCGGCCGAAGCCCACGCGGTACAGCCGCCGCGCCGCCGTAGGCCGGGCGGTCCGGCGAGGCCCCGCCGCCGACTCACCCTGGCCGGCCCCGCGGCCGCCGGCGAGGCCGCAACGCACCCGGCACCGCGGGCGGCCACACCCGCCGCGCCCGGAACGCCCTGTTCGGGCGCCGGGATGTCGGGCCGGGGGCAGATTACGCGCCGCCGCTGTCCCCTACCGCGCCCTTGCC-CGCCTCGGTCGCCGCGGGGCGTTCCTCGGCACCGCGGGTGGTGCACGACGCAGGCCGGGGGGAGGGGGCAACCCAGGGGGCCCCCCGCCGGAACCGGGGGACCGGATCCGGCCGCGGGCGGTGCTCACGCTTGTGGCCCGGGGCACGGTGCGGGTGAGCCCCATGGCTCGCCGCCCCTCGGCCCGGGCCGGCCCAGGTAGCCGGCGCAGGGCGGCGGAACCAGGGGGGCGCGCCACCGATGGGCCGGCCCGGCGGCGTTGCCGCGAGGGTGCGACGAGTGCGGGTCGCCCGTGGCATCATCCTACCAACGGCGTGCCACGGGGGCGGGCCGGCCGTCCGGCCGGTCTCTCCCCCCTGCCCGCGGCGTCTCTCCCGCGGGCCTCCGAGGCAGGCCGCAGCGCCGGCATAAAGGGGCCTCGGGAGGGCGGTCCGAGGCCGGGCCGGCGCGCCCCCCGACACCCTGGTGGGGCCCACCGCCGATTCCACTCGAGGCAGCGGCCTGATCGCGGTGGGCACGCGGCTGGCATGCCCGGCCCCAAGCGGGCGGAGGCCTGCAGGCGAGGCCAGGTCGCGCTCCACACCCGGCAGGCTGGGGGGGGCCCGGGACGCGCGCACGCGGTCGGCTGCCCCCGGCGAGTGACGGAGAGGCGGCGGGGGACATGGGACCCGCCGGCGGGGTGGGCGCCGGCTGGCCCGGACCGCAGCCGTTGCGTGGGGGCGGATCCCTGAACACC-GGGCGAGCCGGGCGGCGGCGACGGGGCGACGAGCGGGACCGCCCCGGGTGGCGGCTGGCTGGTTGGCCCGCGGCGGTCCGCGGGCTCGACGGGCGCCGGTTCGCCGTAGGGCCGTCGCGGCGCAACGCGCCTGCGCGCTGACGCTGTATACGGATGCTCCCCCGGCGCCGGGAGCGTGCAGCTGGCGCGGGAGGCGTGGTTCGGGCCGTCGCACGGCCTCCCCCCGGGGGCCGGGGTGGCCCGCGGCTCTCTCTGCCGGCCCGCCG-GAGGGCGTGGACCCAGGCCCCCCCCGCCGTCAGCGGCGTAGGGCGGCAGGGGGAGAACTCCTCCTCGGTGCCAGGGGCTGCAGCCCATGGGCTGTGGCCTCGGCGCGACCCTGGGGCGCGCCCCCGGTGCTGAGGAGTGATTGCGGGGCGGCCGCCGGCGGGGCGTCCCGGCGGCGCCGGTCCCGGCATCCCCTGCCGACCTGGCCCGGTTACCCTTGCTCAGGC-----CTGAGGCCGGCCCATTCCGGCCGGGGGCCGCGCCTGCCAGCGGAGCGGGTGTGCCCGCGGCCAGGCGTGCGGGAGGGATTCGCCGGCGCGGCCCCAGGCGGCCAAGCAGGCGCACCCGGACCGGGGCGGGCGGGTCGGGGTCCGCGGGGGTGGCTCGTGGCGGTGGTCACCGCCGCGGGGGCGCCGCGGTGGGGGCCCGTCGGGTCGGACCCGGGCCGTCCCTCGCCGGCAGCGGAGGCCCGGGGCCGTGGCGCGGCATAGCGACATGCCGGCCGCTGCCGGCGGCGGGCGGCGGCCTAGGTGTCCCCGCGGGGCCGGCGGGCGGGGGTCGCGCGCCGCGCCAAGGGGCCCGGCGGTGGTGCGCGAGCGGCGGCCGGGCCAGGGGCAGACGGGGCCGCCGGCGGGCGCTGACGCGCCCTTTTCGCGCGCGCGGCCGCGCAGGGCGTCACTGACGCGGCAGGGCTGCGACGCGCGCGGGAGGCGGCGTTCCGGCCCGGGCAGGGCGGCAGCCGTTACCCCGCGGGCACCCCAGCGGGCGGCGCGATGACGGGTCCGCCGTCGCGCCCCGCCACCAGGTGCGCGCGCGGGCCCTCCGCCGAGTCCCCCGGGTCCACGGGGCGCCGCCCGGCTGGCGGGGCCTGCGCGCCGGTCCGGGGACCCTCAAGCGTTCCTCAGCCCCGGACCGGATCCCGGAATGCCGGCCGTGTGCCAGTGAGTTCGGCGGCCGGCGGCCGAGCGCGGGGCTGCAGCTGGGGTTGCCCCCCCTGGGGCGGGCGGGCGAGGCGCGGCCGCTGCCCGCCGGTCCCCCGGCGCCTTCCCCTCTGCCGCCCGCGCGCGGCGGCCGCCGGACCGGAGGGC-CAGCCCCCCGCCGAGCGGCCGCAGCGCCGCTCGTGGCCGCGGGATGGTGGCCCCCGCCGCGGCCGGGCTCACCGGAAAACGAGGGCGCCGGGCTCACTCCCCCCCTCACCCCCCGACCCAGCGGAGCGCGGGCCACCGCCCGCGCGCCCGGGCGCGCGCCGTGGGCCCCGGGGGCTAGGGAGGG"/>
                        <sequence id="seq_1126-2011__2016__Brazil" taxon="1126-2011__2016__Brazil" totalcount="4" value="GGG-GC-GCCCGGGTG-CACCGCCGGACGCACCATGGGG----CTC-------T---T---GGGGGGCGGCCAACGCCCGGGGGGGCGGTCGG--GCGGGGGGTGCGGGCGAGGG-GGGGGAGGGGGTGCCC-AGGGCCCGGCCCCCAGGGGGGTCA-GCGGCCCCT-TGCTGGGA-C--ACGCG---GCCCC-CGG-CCGTCCC-GGTGCCGGCTGGCCTGCTGCCTCGCCCCC-CGCCCCC-ACGA-CGA--GC-CGCGG-GCGCC-GCGCGGCCCGC-CGCCACCCGTGGGGACAGGCC---C-GCGCCGGCGCT-CCC-ACGACCCCC----GGCCCC--GACCGGCGTC-G-GTCCCGCGCCGCACGAGGCC-CCTAGCGTGGCGCAACGGCCG-TACGGC--T---GCGGCGC-GGCCCGGCTCGCCGCGACGCGACGCGCCGGCGCCGCCGACGT-CCGCGGTT-GGGC-CCGG--CCGCAAG------GACACAGT---CCGC-GGCGGGCCGGTGGCGGGAAGG-GGCTAGTCGCC-CCT-CGCCG---GGCGCGCCCGTCTCACCGGGGCGCGA----ACAA-CC-CTCGGGACG-CCCGGGG-TACCCGCGTGG-AG-TGGCGC-ACCTCT-GTCCGGACTCCCGCTCCCGA-TGAGAACTGCCGGACCCTA-GGCCGA-GGCTTCGCTGCTGCGGAGCCGCA-AGGCCCCGGCGGGCCCCGCGCG---G-GGC-CGC----------GAATAGGGTCGGCACGCCGCTCGGCACTT-GT--CCAAGGACGCAGGCGGCCG-CGCGCCGA-CCCGCCGGCAGCCACCC--CCACCGCCG-CGCACCCGGGCGGACTCGTGGCCAGAGGC-GACG-GCGCAGCCCCGGAGATA--AGG-CGC-G-ACCCGCCCGCCCG-C-A-CA-G-CGGCGC-AG-C---TACGGCCGAC---CGAGCGGCGGC----CGGCCCCCCCGAGCGCGGGAGGCCCCGAGCGCCCGTCCCGCCCCTCCTGCGGCCGCGCTGCTAGGGCGCGGGGTGC-GCACTGCAGTCCCCG---AGGCGC-GCCGGAAG-GAAGC--CA-CCCCTCCCGCGCG-GCAG--TGCGCCCTGTGCACGCCCCGGCCCCAGCCGGGGGCCG--GGGGTCGGG-CGAC-CCCGCC-GCTGGG-TCCGCGCAGGGCCACGAG-CCTTCCGGGCGGG-GGGCACGCG--GCGGCACCG-GCGATACGGCCCCGCGCTCGCGGCGCGCGCGCCCC-GCGGACGCCATC-GGGGCGCCGGCTGGGCCACCCGGAG-TACGCCCGGGCCGGCGGGGCTCCGGGACCAGCCCCG-ACACCGTCGCGCGTGC-ACACCGCG-GACACTCG-GACG-AGGCGCATCCACT-GG-CACAGCAGAGGATCGAGACCTGGGGC-ACCCCGCG--CGACGCGGCGCTCCGCGGCCGAACCCCACGCGGCACAGCCGCCGCGCCGCCGTAG-CCGGGCGGTCCGGCGAGGCCTCGCCGCCGA-TCA--CTGGCCGGCCCCG-GGCCGTCGGCGGGGCCGCAACGCACCCGGCACCGCGGGCGGCCACACCCGCCGCGCCCGGAACGCC-TGCTCGGGCGCCGGGATGTC-GGCCGGGGGCGGATTGCGCGCCGCCGC---CTCCTACCGCGCCCTCGCC-CGCCT-GGTCGCCGCG-GGCGTTCCTCGGCACCGCGGGTGGTGCACGACGCAGGCCGGG--GAGGGGGCAAC--AGGGG-CCCCCCGCCGGAACCGGGGGACCGGAT-CGGCCGCGGGCGGTGCTCCCGCTTGTGGCCCGGGGCACGGTGCGGGTGAGCCC-ATGACTCGCCGCCCC--GGCCCGGGCCGGCCTAG-TAGCCGGCGCAGGGCGGCGGAACCAGGGGGGCGCGCCAC-GATGGGCCGGCCCGGC-GCGTTGCCGTGAGGGTGCGACGAGTGCAGGTGGCCCGTGGCATCATCCTACCAA-GGCGTGCCACGGGGGC-GGCCGGCCGTCCG-C-GGTCTCTCCCCCCTGCCC-CGG-GTCTCGCGCGCGGGC-TCC--GGCAGGCCGCAGCGC-G-CAT-GAGGGGCCTC-GGAGGGCGGTCCGAGG-GGGGCCGGCGCGCCCCCCGGCACCCTGG-GGGGCCCACCGCCGA-TCCG-TCGAGGCAG-GGCCTGAT-GCGG-GGGCACGCG-C-GGCATGCCCGGCCCCAA--GG-CGGAGGCCTGCAGGCGAGGCCA-GTCGCGCTCCACACCCG-CGGGCTGGGG-GGGCC-GGGGCGC-CGCACGCGGTCG--TGCCCCCGGCGCGTGGCG-AGAGGCGG-GGGG-ACATGGGACCCGACGGCGGGGTGGTCGCCGGCTGGCCCG-ACCACAGCCGTCGCGT-GGGGCGGATCCCTGAACACC--GGCGAGCCGG-CGGCGGCGACGGG-CGACGAGCG-GACCGCCCCGGGTGGCGGCTGGCT-GTTGGCC-GCGGCGGTCCGCGGG-TCGACG-G-GCCGGTTCGACGTAGGGCCG-C-CGGC-CAACGCGCCTGCGCGCTGACGCTGTATA-GGATG--C--CCGGCGCCGGGAGCGTGCAGCT-ACGC-GGGGGCGTGGTTCGGGCCGTCGCACGGCCTCCCCCCGGGGGCCG-GGTGGCCCGC-GCCCTCTCTGCCGGCCCGCCG-GAGGGCGTGGA-CCAGGCCCCT--CGCAGTGAGCGGC-TAGGGCGGCAGGGGGAGAACTCCTCCTCGGTGCCAGGGGCTGCAGCCC-TGGGGTGT-GCCTCGG-G-GACCCTGGGGCGCGCCCCCGGTGCT-AGGAGTGATTGCGGGGCG-CCGCCGGCGGGGCGTCCCGGCGGCGCCGGTCCCGGCATCCCCTGTCGACCTGGCCCAG--ACCCTTGCTCAGGC-----CTGAGGCCGGCCCATT--GGCCGGGGGCCGCGCCTGCCAGCGG-GCGGGTGTGCCC-CGGCCAGGCGTG-GGGAGGGATTCGC-GGCG-GGCTCCAGACGGCCA-GTAGGCGCA-CCGGACCGGG-CGGGCGGGTCGGGGTCCGCGGGGG-GGCTCGTGGCGGTGGTCACCGCCGCGGG---GCCGCGGTGGGGGC-CGTCGGGCCGGACCCGGGCCGTCCCTCG-CGGCAGCGGAGGC-C-GGGCCGTGGCGCGGCATAG-GACATGCCGG-CGCTGCCAGCGGCGGGTGGCGGC-TAGGTGTCCCCGCGGGGCCGGCGGGCGG-GGTCGCGCGCCGCGCCAAGGG----GGCGGT-GTGCGCGAGCGGCGACCGGGCCAGGGGCAGACGGGGCCGCCGGGGGGCGCTGACGCGCCCTTTTCGCGCGC-CGGCC-CGC-GGGCGTCACTGACGCGGCAGGGCTGCG--GCGCGCGGGAGGC-GCGTT--GGCCCGGGCAG-GCG--AGCCGTTACCCCGCGGGCACCCCAGCGGGCG-CGCGATGACGGGTCCGCCG-CGCGCCCCGCCACCCGGTGCGCG-G-GGG-CCTCC-CCGAGCCCCCCGGGTCCACGG-GCGCCG-CCGG--GGCGGGGCCTGCGCGCCGGTCCGG-GCC--TCAAGCGTTCCTCAGCCCCG---CG-ATCCCGGA-TGCCGGCCGTGTGCCGGTGAGTTCGGCGGCC-GCGGCC-AGGGCGGG-CT-CAG-TGG-GTTGCCCCCCCTGGGGCGGGCGGGC-AGGCG-GGCCGCTGCCCGCTGGTC-CCCGGCGCCTTCCCCTCTGC-GCCCGCGCGCGGCGGCCGCCGGACCGGAGG-C-CA-CCCCCCGCCGAG-GGCCGC--CGC-GCTCGTGGCCGCGGGATGGTGGCCCCCGC--CGGCCGGGCTCACC-------GAGGGCGCCGGGCTCACTCCCCCCCTC-CCCCCCGACCCAGCGGAGCGCGGGCCACCGCCCGCGCGCCCGGGCGCGCGCCGTGGGCCCCGGGGGCTA-GAAGG-"/>
                        <sequence id="seq_Brw15-10M2__2015__England" taxon="Brw15-10M2__2015__England" totalcount="4" value="GGGAGCGGCCCGGGTGGCACCGCCGGACGCACCATGGGGCCCGCTCCTGATTGTCCGCGCAGGGGGGCGGCCAACGCCCGGGGGGGCGGTCGGGGGCGGGGGGTGCGGGCGGGGGGGAGGGGGGGGGTGCCCGAGGGCCCGGCCCCCAGGGGGGTCAAGCGGCCCCTGTGCTGGGACCGTACGCGACGGCCCCCCGGTCCGTCCCGGGTGCCGGCTGGCCTGCTGCCTCGCCCCCCCGCCCCCCACGAGCGAGCGCGCGCGGCGAGCCCGCGCGGCTCGCCCGCCACCCGTGGGGACAGGCCCAGCGGCGCCGGCGCTCCCCGATGACCCCCAAACGGCCCCGGGACCGGCGTCCGGGTCCTGCGCCGCACGAGGCCGCCTAGCGTGGCGCAACGGCCGCTACGGCGCTGGGGCGGCGCCGGCCCGGCTCGCCGCGACGCGACGCGCCGGCGCCGCCGACGTGCCGCGGTTGGGGCGCCGGCGCCGCAAGGGCGCCGACACAGTTGACCGC-GGCGGGCCGGTGGCGGGAAGGCGGCTAGTCGCCACCTGCGCTGCCCGGCGCGCCCGTCTCACCGGGGCGCGATGGGCCAATCCGCCCGGGACGCCCCGGGGCTACCCGCGTGGGAGCTGGCGCCGCCTCTCGTCCGGACTCCCGCTCCCGGCTGAGAACTGCCGGACCCTAAGGCCGACGGCTTCGCCGCTGCGGAGCCGCACAGGCCCCGGCGGGCCCCGCGCGGCGGGGGCCCGCGGAACCCGAAGGATGGGGTCGGCACGCCGCTCGGCACTTGGTGTCCAAGGACGCAGGCGGCCGACGCGCCGAGCCCGCCGGCGGCGACCCGCCCACCGCCGACGCACCCGGGCGGACTCGTGGCCAGAGGCGCACGCGCGCAGCCCCGGAGACACCAGGCCGCGGGACCCGCCCGCCCGCCGAGCACGGCGGCGCGAGGCTCCCACGGCCGACCGCCGAGCGGCGGCGCAGCGGCCCCCCCGAGCGCGGGAGGCCCCGAGCGCCCGTCCCGCCCCTCCTGCGGCCGCGCTGCTCGGGCGCGGGGCGCGGCACTGCAGTCCCCGGGCAGGCGCGGCCGGAAGCGGAGCACCACCCCTTCCCGCGCGCGCAGCGTGCGCCCCGTGCACGCCCCGGCCCCAGCCGGGGGCCGTCGGGGTCGGGCCGACGCCCGCCTGCTGGGCTCCGCGCAGGGCCACGAGCCCTTCCGGGCGGGGGGGCACGCGGTGCGGCACCGGGCGACACGGCCCCGCGCTCGCGGCGCGCGCGCCCCTGCGGACGCCATCCGGGGCGCCGGCTGGGCCACCCGGAGGTACGCCCGGGCCGGCGGGGCTCCGGAACCAGTCCCGGACACCGTCGCGCGTGCCACACCGCGCGACACTCGCGACACAGGCGCATCCACTGGGGCACAGCAGAGGATCGAGACCTGGGGCTGCCCCGCGTGCGACGCGGCGCTCCGCGGCCGAAGCCCACGCGGCACAGCCGCCGCGCCGCCGTAGGCTGGGCGGTCCGGCGAGGCCCCGCCGCCGACTCACCCTGGCCGGCCCCGCGGCCGCCGGCGGTGCCGCAACGCACCCGGCACCGCGGGCGGCCACACCCGCCGCGCCCGGAACGCCCTGCTCGGGCGCCGGGATGTCGGGCCGGGGGCAGATTACGCGCCGCCGCTGTCCCCTACCGCGCCCTTGCCGCGCCTCGGCCGCCGCGGGGCGTTCCTCGGCACCGCGGGTGGTGCACGACGCAGGCCGGGGGGAGGGGGCAACCCAGGGGGCCCCCCGCCGGAACCGGGGGACCGGATCCGGCCGCGGGCGGTGCTCCCGCTTGTGGCCCGGGGCACGGTACGGGTGAGCCCCATGGCTCGCCGCCCCTCGGCCCGGGCCGGCCCAGGTAGCCGGCGCAGGGCGGCGGAACCAGGGGGGCGCGCCACCGATGGGCCGGCCCGGCGGCGTTGCCGCGAGGGTGCGACGAGTGCGGGTGGCCCGTGGCATCATCCTACCAACGGCGTGCCACGGGGGCGGGCCGGCCGCCCGGCCGGTCTCTCCCCCCTGCCCGCAGCGTCTCGCCCGCGGGCCTCCGAGGCAGGCCGCAGCGCCGGCATAGAGGGGCCTCGGGAGGGCGGTCCGAGGCCGGGCCGGCGCGCCCCCCGGCACCCTGGTGGGGCCCACCGCCGATTCCACTCGAGGCAGCGGCCTGATCGCGGTGGGCACGCGGCTGGCATGCCCGGCCCCACGCGGGCGGAGGCCTGCAGGCGAGGCCAGGTCGCGCTCCACACCCGGCGGGCTGGGGGGGGCCCGGGGCGCGCGCACGCGGTCGGCTGCCCCCGGCGCGTGACGGAGAGGCGGCGGGGGACATAGGACCCGACGGCGGGGTGGGCGCCGGCTGGCCCGGACCGCAGCCGTTGCGTGGGGGCGGATCCCTGAACACCGGGGCGAGCCGGGCGGCGGCGACGGGGCGGCGAGCGGGACCGCCCCGGGTGGCGGCTGGCTGGTTGGCCCGCGGCGGTCCGCGGGCTCGACGGGCGCCGGTTCGCCGTAGGGCCGTCGCGGCGCAACGCGCCTGCGCGCTGACGCCGTATACGGATGCTCCCCCGGCGCCGGGAGCGTGCAGCTGGCGCGGGGGGCGTGGTTCGGGCCGTCGCACGGCCTCCCCCCGGGGGCCGGGGTGGCCCGCGGCCCTCTCTGCCGGCCCGCCGCGAGGGCGTGGACCCAGGCCCCCCCCGCCGTCAGCGGCGTAGGGCGGCAGGGGGAGCACTCCTCCTCGGTGCCAGGGACTGCAGCCCATGGGCTGTGGCCTCGGCGCGACCCTGGGGCGCGCCCCCGGTGCTGAGGAGTGATTGCGGGGCGGCCGCCGGCGGAGCGTCCCGGCGGCGCCGGTCCCGGCATTCCCTGCCGACCTGGCCCGGTTACCCTTGCTCAGGCGAAGACTGAGGCCGGCCCATTCCGGCCAGGGGCCGCGCCTGCCAGTGGAGCGAGTTTGCCCGCGGCCAGGCGTGCGGGAGGGATTCGCCGGCGCGGCCCCAGGCGGCCAAGCAGGCGCACCCGGACCGGGGCGGGCGGGTCGGGGTCCGCGGGGGTGGCTCGTGGCGGTGGTCACCGCCGCGGGGGCGCCGCGGTGGGGGCCCGTCGGGCCGGACCCGGGCCGTCCCTCGCCGGCAGCGGAGGCCCGGGGCCGTGGCGCGGCATAGCGACATGCCGGCCGCTGCCGGCGGCGGGCGGCGGCCCAGGTGTCCCCGCGGGGCCGGCGGGCGGGGGTCGCGCGCCGCGCCAAGGGGCCCGGCGGTGGTGCGCGAGCGGCGACCGGGCCAGGGGCAGACGGGGCCGCCGGCGGGCGCTGACGCGCCCTTTTCGCGCGCGCGGCCGCGCAGGGCGTCACTGACGCGGCAGGGCTGCGACGCGCGCGGGAGGCGGCGTTCCGGCCCGGGCAGGGCGGCAGCCGTTACCCCGCGGGCACCCCAGCGGGCGGCGCGATGACGGGTCCGCCGTCGCGCCCCGCCACCAGATGCGCGCGCGGACCCTCCGCCGAGTCCCCCGGGTCCACGGGGCGCCGCCCGGCTGGCGGGGCCTGCGCGCCGGTCCGGGGACCCTCAAGCGTTCCTCAGCCCCGGACCGGATCCCGGAATGCCGGCCGTGTGCAAGTGAGTTCGGCGGCCGGCAGCCGAGCGCGGGGCTGCAGCTGGGGTTGCCCCCCATGGGGCGGGCGGGCGAGGCGCGGCCGCTGCCCGCCGGTCCCCCGGCGCCTTCCCCTCTGCCGCCCGCGCGCGGCGGCCGCCGGACCGGAGGGCTCAGCCCCCCGCCGAGCGGCCGCAGCGCCGCTCGTGGCCGCGGGATGGTGGCCCCCGCCGCGGCCGGGCTCACCGGAAAACGAGGGCGCCGGGCTCACTCCCCCCCTCACCCCCCGACCCGGCGGAGCGCGGGCCACCGCCCGCGCGCTCGGGCGCGCGCCGTGGGCCCCGGGGGCTAGGGAGGG"/>
                        <sequence id="seq_Brw15-12M2__2015__England" taxon="Brw15-12M2__2015__England" totalcount="4" value="GGGAGCGGCCCGGGTGGCACCGCCGGACGCACCATGGGGCCCGCTCCTGATTGTCCGCGCAGGGGGGCGGCCAACGCCCGGGGGGGCGG-CGGGGGCGGGGGGTGCGGGCGGGGGGGAGGGGGGGGGTGCCCGAGGGCCCGGCCCCCAGGGGGGTCAAGCGGCCCCTGTGCTGGGACCGTACGCGACGGCCCCCCGGTCCGTCCCGGGTGCCGGCTGGCCTGCTGCCTCGCCCCCCCGCCCCCCACGAGCGAGCGCGCGCGGCGAGCCCGCGCGGCTCGCCCGCCACCCGTGGGGACAGGCCCAGCGGCGCCGGCGCTCCCCGATGACCCCCAAACGGCCCCGGGACCGGCGTCCGGGTCCTGCGCCGCACGAGGCCGCCTAGCGTGGCGCAACGGCCGCTACGGCGCTGGGGCGGCGCCGGCCCGGCTCGCCGCGACGCGACGCGCCGGCGCCGCCGACGTGCCGCGGTTGGGGCGCCGGCGCCGCAAGGGCGCCGACACAGTTGACCGC-GGCGGGCCGGTGGCGGGAAGGCGGCTAGTCGCCACCTGCGCTGC-CGGCGCGCCCGTCTCACCGGGGCGCGATGGGCCAATCCGCCCGGGACGCCCCGGGGCTACCCGCGTGGGAGCTGGCGCCGCCTCTCGTCCGGACTCCCGCTCCCGGCTGAGAACTGCCGGACCCTAAGGCCGACGGCTTCGCCGCTGCGGAGCCGCACAGGCCCCGGCGGGCCCCGCGCGGCGGGGGCCCGCGGAACCCGAAGGATGGGGTCGGCACGCCGCTCGGCACTTGGTGTCCAAGGACGCAGGCGGCCGACGCGCCGAGCCCGCCGGCGGCGACCCGCCCACCGCCGACGCACCCGGGCGGACTCGTGGCCAGAGGCGCACGCGCGCAGCCCCGGAGACACCAGGCCGCGGGACCCGCCCGCCCGCCGAGCACGGCGGCGCGAGGCTCCCACGGCCGACCGCCGAGCGGCGGCGCAGCGGCCCCCCCGAGCGCGGGAGGCCCCGAGCGCCCGTCCCGCCCCTCCTGCGGCCGCGCTGCTCGGGCGCGGGGCGCGGCACTGCAGTCCCCGGGCAGGCGCGGCCGGAAGCGGAGCACCACCCCTTCCCGCGCGCGCAGCGTGCGCCCCGTGCACGCCCCGGCCCCAGCCGGGGGCCGTCGGGGTCGGGCCGACGCCCGCCTGCTGGGCTCCGCGCAGGGCCACGAGCCCTTCCGGGCGGGGGGGCACGCGGTGCGGCACCGGGCGACACGGCCCCGCGCTCGCGGCGCGCGCGCCCCTGCGGACGCCATCCGGGGCGCCGGCTGGGCCACCCGGAGGTACGCCCGGGCCGGCGGGGCTCCGGAACCAGTCCCGGACACCGTCGCGCGTGCCACACCGCGCGACACTCGCGACACAGGCGCATCCACTGGGGCACAGCAGAGGATCGAGACCTGGGGCTGCCCCGCGTGCGACGCGGCGCTCCGCGGCCGAAGCCCACGCGGCACAGCCGCCGCGCCGCCGTAGGCTGGGCGGTCCGGCGAGGCCCCGCCGCCGACTCACCCTGGCCGGCCCCGCGGCCGCCGGCGGTGCCGCAACGCACCCGGCACCGCGGGCGGCCACACCCGCCGCGCCCGGAACGCCCTGCTCGGGCGCCGGGATGTCGGGCCGGGGGCAGATTACGCGCCGCCGCTGTCCCCTACCGCGCCCTTGCCGCGCCTCGGCCGCCGCGGGGCGTTCCTCGGCACCGCGGGTGGTGCACGACGCAGGCCGGGGGGAGGGGGCAACCCAGGGGGCCCCCCGCCGGAACCGGGGGACCGGATCCGGCCGCGGGCGGTGCTCCCGCTTGTGGCCCGGGGCACGGTACGGGTGAGCCCCATGGCTCGCCGCCCCTCGGCCCGGGCCGGCCCAGGTAGCCGGCGCAGGGCGGCGGAACCAGGGGGGCGCGCCACCGATGGGCCGGCCCGGCGGCGTTGCCGCGAGGGTGCGACGAGTGCGGGTGGCCCGTGGCATCATCCTACCAACGGCGTGCCACGGGGGCGGGCCGGCCGCCCGGCCGGTCTCTCCCCCCTGCCCGCAGCGTCTCGCCCGCGGGCCTCCGAGGCAGGCCGCAGCGCCGGCATAGAGGGGCCTCGGGAGGGCGGTCCGAGGCCGGGCCGGCGCGCCCCCCGGCACCCTGGTGGGGCCCACCGCCGATTCCACTCGAGGCAGCGGCCTGATCGCGGTGGGCACGCGGCTGGCATGCCCGGCCCCACGCGGGCGGAGGCCTGCAGGCGAGGCCAGGTCGCGCTCCACACCCGGCGGGCTGGGGGGGGCCCGGGGCGCGCGCACGCGGTCGGCTGCCCCCGGCGCGTGACGGAGAGGCGGCGGGGGACATAGGACCCGACGGCGGGGTGGGCGCCGGCTGGCCCGGACCGCAGCCGTTGCGTGGGGGCGGATCCCTGAACACC-GGGCGAGCCGGGCGGCGGCGACGGGGCGGCGAGCGGGACCGCCCCGGGTGGCGGCTGGCTGGTTGGCCCGCGGCGGTCCGCGGGCTCGACGGGCGCCGGTTCGCCGTAGGGCCGTCGCGGCGCAACGCGCCTGCGCGCTGACGCTGTATACGGATGCTCCCCCGGCGCCGGGAGCGTGCAGCTGGCGCGGGGGGCGTGGTTCGGGCCGTCGCACGGCCTCCCCCCGGGGGCCGGGGTGGCCCGCGGCCCTCTCTGCCGGCCCGCCGCGAGGGCGTGGACCCAGGCCCCCCCCGCCGTCAGCGGCGTAGGGCGGCAGGGGGAGCACTCCTCCTCGGTGCCAGGGACTGCAGCCCATGGGCTGTGGCCTCGGCGCGACCCTGGGGCGCGCCCCCGGTGCTGAGGAGTGATTGCGGGGCGGCCGCCGGCGGAGCGTCCCGGCGGCGCCGGTCCCGGCATTCCCTGCCGACCTGGCCCGGTTACCCTTGCTCAGGCGAAGACTGAGGCCGGCCCATTCCGGCCAGGGGCCGCGCCTGCCAGTGGAGCGAGTTTGCCCGCGGCCAGGCGTGCGGGAGGGATTCG-CGGCGCGGCCCCAGGCGGCCAAGCAGGCGCACCCGGACCGGGGCGGGCGGGTCGGGGTCCGCGGGGGTGGCTCGTGGCGGTGGTCACCGCCGCGGGGGCGCCGCGGTGGGGGCCCGTCGGGCCGGACCCGGGCCGTCCCTCGCCGGCAGCGGAGGCCCGGGGCCGTGGCGCGGCATAGCGACATGCCGGCCGCTGCCGGCGGCGGGCGGCGGCCCAGGTGTCCCCGCGGGGCCGGCGGGCGGGGGTCGCGCGCCGCGCCAAGGGGCCCGGCGGTGGTGCGCGAGCGGCGACCGGGCCAGGGGCAGACGGGGCCGCCGGCGGGCGCTGACGCGCCCTTTTCGCGCGCGCGGCCGCGCAGGGCGTCACTGACGCGGCAGGGCTGCGACGCGCGCGGGAGGCGGCGTTCCGGCCCGGGCAGGGCGGCAGCCGTTACCCCGCGGGCACCCCAGCGGGCGGCGCGATGACGGGTCCGCCGTCGCGCCCCGCCACCAGATGCGCGCGCGGACCCTCCGCCGAGTCCCCCGGGTCCACGGGGCGCCGCCCGGCTGGCGGGGCCTGCGCGCCGGTCCGGGGACCCTCAAGCGTTCCTCAGCCCCGGACCGGATCCCGGAATGCCGGCCGTGTGCAAGTGAGTTCGGCGGCCGGCAGCCGAGCGCGGGGCTGCAGCTGGGGTTGCCCCCCATGGGGCGGGCGGGCGAGGCGCGGCCGCTGCCCGCCGG-CCCCCGGCGCCTTCCCCTCTGCCGCCCGCGCGCGGCGGCCGCCGGACCGGAGGGCTCAGCCCCCCGCCGAGCGGCCGCAGCGCCGCTCGTGGCCGCGGGATGGTGGCCCCCGCCGCGGCCGGGCTCACCGGAAAACGAGGGCGCCGGGCTCACTCCCCCCCTCACCCCCCGACCCGGCGGAGCGCGGGCCACCGCCCGCGCGCTCGGGCGCGCGCCGTGGGCCCCGGGGGCTAGGGAGG-"/>
                        <sequence id="seq_Brw15-1E__2015__England" taxon="Brw15-1E__2015__England" totalcount="4" value="GGGAGCGGCCCGGGTGGCACCGCCGGACGCACCATGGGGCCCGCTCCTGATTGTCCGCGCAGGGGGGCGGCCAACGCCCGGGGGGGCGGTCGGGGGCGGGGGGTGCGGGCGGGGGGGAGGGGGGGGGTGCCCGAGGGCCCGGCCCCCAGGGGGGTCAAGCGGCCCCTGTGCTGGGACCGTACGCGACGGCCCCCCGGTCCGTCCCGGGTGCCGGCTGGCCTGCTGCCTCGCCCCCCCGCCCCCCACGAGCGAGCGCGCGCGGCGAGCCCGCGCGGCTCGCCCGCCACCCGTGGGGACAGGCCCAGCGGCGCCGGCGCTCCCCGATGACCCCCAAACGGCCCCGGGACCGGCGTCCGGGTCCTGCGCCGCACGAGGCCGCCTAGCGTGGCGCAACGGCCGCTACGGCGCTGGGGCGGCGCCGGCCCGGCTCGCCGCGACGCGACGCGCCGGCGCCGCCGACGTGCCGCGGTTGGGGCGCCGGCGCCGCAAGGGCGCCGACACAGTTGACCGC-GGCGGGCCGGTGGCGGGAAGGCGGCTAGTCGCCACCTGCGCTGCCCGGCGCGCCCGTCTCACCGGGGCGCGATGGGCCAATCCGCCCGGGACGCCCCGGGGCTACCCGCGTGGGAGCTGGCGCCGCCTCTCGTCCGGACTCCCGCTCCCGGCTGAGAACTGCCGGACCCTAAGGCCGACGGCTTCGCCGCTGCGGAGCCGCACAGGCCCCGGCGGGCCCCGCGCGGCGGGGGCCCGCGGAACCCGAAGGATGGGGTCGGCACGCCGCTCGGCACTTGGTGTCCAAGGACGCAGGCGGCCGACGCGCCGAGCCCGCCGGCGGCGACCCGCCCACCGCCGACGCACCCGGGCGGACTCGTGGCCAGAGGCGCACGCGCGCAGCCCCGGAGACACCAGGCCGCGGGACCCGCCCGCCCGCCGAGCACGGCGGCGCGAGGCTCCCACGGCCGACCGCCGAGCGGCGGCGCAGCGGCCCCCCCGAGCGCGGGAGGCCCCGAGCGCCCGTCCCGCCCCTCCTGCGGCCGCGCTGCTCGGGCGCGGGGCGCGGCACTGCAGTCCCCGGGCAGGCGCGGCCGGAAGCGGAGCACCACCCCTTCCCGCGCGCGCAGCGTGCGCCCCGTGCACGCCCCGGCCCCAGCCGGGGGCCGTCGGGGTCGGGCCGACGCCCGCCTGCTGGGCTCCGCGCAGGGCCACGAGCCCTTCCGGGCGGGGGGGCACGCGGTGCGGCACCGGGCGACACGGCCCCGCGCTCGCGGCGCGCGCGCCCCTGCGGACGCCATCCGGGACGCCGGCTGGGCCACCCGGAGGTACGCCCGGGCCGGCGGGGCTCCGGAACCAGTCCCGGACACCGTCGCGCGTGCCACACCGCGCGACACTCGCGACACAGGTGCATCCACTGGGGCACAGCAGAGGATCGAGACCTGGGGCTGCCCCGCGTGCGACGCGGCGCTCCGCGGCCGAAGCCCACGCGGCACAGCCGCCGCGCCGCCGTAGGCTGGGCGGTCCGGCGAGGCCCCGCCGCCGACTCACCCTGGCCGGCCCCGCGGCCGCCGGCGGTGCCGCAACGCACCCGGCACCGCGGGCGGCCACACCCGCCGCGCCCGGAACGCCCTGCTCGGGCGCCGGGATGTCGGGCCGGGGGCAGATTACGCGCCGCCGCTGTCCCCTACCGCGCCCTTGCC-CGCCTCGGCCGCCGCGGGGCGTTCCTCGGCACCGCGGGTGGTGCACGACGCAGGCCGGGGGGAGGGGGCAACCCAGGGGGCCCCCCGCCGGAACCGGGGGACCGGATCCGGCCGCGGGCGGTGCTCCCGCTTGTGGCCCGGGGCACGGTACGGGTGAGCCCCATGGCTCGCCGCCCCTCGGCCCGGGCCGGCCCAGGTAGCCGGCGCAGGGCGGCGGAACCAGGGGGGCGCGCCACCGATGGGCCGGCCCGGCGGCGTTGCCGCGAGGGTGCGACGAGTGCGGGTGGCCCGTGGCATCATCCTACCAACGGCGTGCCACGGGGGCGGGCCGGCCGCCCGGCCGGTCTCTCCCCCCTGCCCGCAGCGTCTCGCCCGCGGGCCTCCGAGGCAGGCCGCAGCGCCGGCATAGAGGGGCCTCGGGAGGGCGGTCCGAGGCCGGGCCGGCGCGCCCCCCGGCACCCTGGTGGGGCCCACCGCCGATTCCACTCGAGGCAGCGGCCTGATCGCGGTGGGCACGCGGCTGGCATGCCCGGCCCCACGCGGGCGGAGGCCTGCAGGCGAGGCCAGGTCGCGCTCCACACCCGGCGGGCTGGGGGGGGCCCGGGGCGCGCGCACGCGGTCGGCTGCCCCCGGCGCGTGACGGAGAGGCGGCGGGGGACATAGGACCCGACGGCGGGGTGGGCGCCGGCTGGCCCGGACCGCAGCCGTTGCGTGGGGGCGGATCCCTGAACACCGGGGCGAGCCGGGCGGCGGCGACGGGGCGGCGAGCGGGACCGCCCCGGGTGGCGGCTGGCTGGTTGGCCCGCGGCGGTCCGCGGGCTCGACGGGCGCCGGTTCGCCGTAGGGCCGTCGCGGCGCAACGCGCCTGCGCGCTGACGCTGTATACGGATGCTCCCCCGGCGCCGGGAGCGTGCAGCTGGCGCGGGGGGCGTGGTTCGGGCCGTCGCACGGCCTCCCCCCGGGGGCCGGGGTGGCCCGCGGCCCTCTCTGCCGGCCCGCCGCGAGGGCGTGGACCCAGGCCCCCCCCGCCGTCAGCGGCGTAGGGCGGCAGGGGGAGCACTCCTCCTCGGTGCCAGGGACTGCAGCCCATGGGCTGTGGCCTCGGCGCGACCCTGGGGCGCGCCCCCGGTGCTGAGGAGTGATTGCGGGGCGGCCGCCGGCGGAGCGTCCCGGCGGCGCCGGTCCCGGCATTCCCTGCCGACCTGGCCCGGTTACCCTTGCTCAGGCGAAGACTGAGGCCGGCCCATTCCGGCCAGGGGCCGCGCCTGCCAGTGGAGCGAGTTTGCCCGCGGCCAGGCGTGCGGGAGGGATTCGCCGGCGCGGCCCCAGGCGGCCAAGCAGGCGCACCCGGACCGGGGCGGGCGGGTCGGGGTCCGCGGGGGTGGCTCGTGGCGGTGGTCACCGCCGCGGGGGCGCCGCGGTGGGGGCCCGTCGGGCCGGACCCGGGCCGTCCCTCGCCGGCAGCGGAGGCCCGGGGCCGTGGCGCGGCATAGCGACATGCCGGCCGCTGCCGGCGGCGGGCGGCGGCCCAGGTGTCCCCGCGGGGCCGGCGGGCGGGGGTCGCGCGCCGCGCCAAGGGGCCCGGCGGTGGTGCGCGAGCGGCGACCGGGCCAGGGGCAGACGGGGCCGCCGGCGGGCGCTGACGCGCCCTTTTCGCGCGCGCGGCCGCGCAGGGCGTCACTGACGCGGCAGGGCTGCGACGCGCGCGGGAGGCGGCGTTCCGGCCCGGGCAGGGCGGCAGCCGTTACCCCGCGGGCACCCCAGCGGGCGGCGCGATGACGGGTCCGCCGTCGCGCCCCGCCACCAGATGCGCGCGCGGACCCTCCGCCGAGTCCCCCGGGTCCACGGGGCGCCGCCCGGCTGGCGGGGCCTGCGCGCCGGTCCGGGGACCCTCAAGCGTTCCTCAGCCCCGGACCGGATCCCGGAATGCCGGCCGTGTGCAAGTGAGTTCGGCGGCCGGCAGCCGAGCGCGGGGCTGCAGCTGGGGTTGCCCCCCATGGGGCGGGCGGGCGAGGCGCGGCCGCTGCCCGCCGGTCCCCCGGCGCCTTCCCCTCTGCCGCCCGCGCGCGGCGGCCGCCGGACCGGAGGGCTCAGCCCCCCGCCGAGCGGCCGCAGCGCCGCTCGTGGCCGCGGGATGGTGGCCCCCGCCGCGGCCGGGCTCACCGGAAAACGAGGGCGCCGGGCTCACTCCCCCCCTCACCCCCCGACCCGGCGGAGCGCGGGCCACCGCCCGCGCGCTCGGGCGCGCGCCGTGGGCCCCGGGGGCTAGGGAGGG"/>
                        <sequence id="seq_Brw15-20M2__2015__England" taxon="Brw15-20M2__2015__England" totalcount="4" value="GGGAGCGGCCCGGGTGGCACCGCCGGACGCACCATGGGGCCCGCTCCTGATTGTCCGCGCAGGGGGGCGGCCAACGCCCGGGGGGGCGGTCGGGGGCGGGGGGTGCGGGCGGGGGGGAGGGGGGGGGTGCCCGAGGGCCCGGCCCCCAGGGGGGTCAAGCGGCCCCTGTGCTGGGACCGTACGCGACGGCCCCCCGGTCCGTCCCGGGTGCCGGCTGGCCTGCTGCCTCGCCCCCCCGCCCCCCACGAGCGAGCGCGCGCGGCGAGCCCGCGCGGCTCGCCCGCCACCCGTGGGGACAGGCCCAGCGGCGCCGGCGCTCCCCGATGACCCCCAAACGGCCCCGGGACCGGCGTCCGGGTCCTGCGCCGCACGAGGCCGCCTAGCGTGGCGCAACGGCCGCTACGGCGCTGGGGCGGCGCCGGCCCGGCTCGCCGCGACGCGACGCGCCGGCGCCGCCGACGTGCCGCGGTTGGGGCGCCGGCGCCGCAAGGGCGCCGACACAGTTGACCGC-GGCGGGCCGGTGGCGGGAAGGCGGCTAGTCGCCACCTGCGCTGCCCGGCGCGCCCGTCTCACCGGGGCGCGATGGGCCAATCCGCCCGGGACGCCCCGGGGCTACCCGCGTGGGAGCTGGCGCCGCCTCTCGTCCGGACTCCCGCTCCCGGCTGAGAACTGCCGGACCCTAAGGCCGACGGCTTCGCCGCTGCGGAGCCGCACAGGCCCCGGCGGGCCCCGCGCGGCGGGGGCCCGCGGAACCCGAAGGATGGGGTCGGCACGCCGCTCGGCACTTGGTGTCCAAGGACGCAGGCGGCCGACGCGCCGAGCCCGCCGGCGGCGACCCGCCCACCGCCGACGCACCCGGGCGGACTCGTGGCCAGAGGCGCACGCGCGCAGCCCCGGAGACACCAGGCCGCGGGACCCGCCCGCCCGCCGAGCACGGCGGCGCGAGGCTCCCACGGCCGACCGCCGAGCGGCGGCGCAGCGGCCCCCCCGAGCGCGGGAGGCCCCGAGCGCCCGTCCCGCCCCTCCTGCGGCCGCGCTGCTCGGGCGCGGGGCGCGGCACTGCAGTCCCCGGGCAGGCGCGGCCGGAAGCGGAGCACCACCCCTTCCCGCGCGCGCAGCGTGCGCCCCGTGCACGCCCCGGCCCCAGCCGGGGGCCGTCGGGGTCGGGCCGACGCCCGCCTGCTGGGCTCCGCGCAGGGCCACGAGCCCTTCCGGGCGGGGGGGCACGCGGTGCGGCACCGGGCGACACGGCCCCGCGCTCGCGGCGCGCGCGCCCCTGCGGACGCCATCCGGGGCGCCGGCTGGGCCACCCGGAGGTACGCCCGGGCCGGCGGGGCTCCGGAACCAGTCCCGGACACCGTCGCGCGTGCCACACCGCGCGACACTCGCGACACAGGCGCATCCACTGGGGCACAGCAGAGGATCGAGACCTGGGGCTGCCCCGCGTGCGACGCGGCGCTCCGCGGCCGAAGCCCACGCGGCACAGCCGCCGCGCCGCCGTAGGCTGGGCGGTCCGGCGAGGCCCCGCCGCCGACTCACCCTGGCCGGCCCCGCGGCCGCCGGCGGTGCCGCAACGCACCCGGCACCGCGGGCGGCCACACCCGCCGCGCCCGGAACGCCCTGCTCGGGCGCCGGGATGTCGGGCCGGGGGCAGATTACGCGCCGCCGCTGTCCCCTACCGCGCCCTTGCCGCGCCTCGGCCGCCGCGGGGCGTTCCTCGGCACCGCGGGTGGTGCACGACGCAGGCCGGGGGGAGGGGGCAACCCAGGGGGCCCCCCGCCGGAACCGGGGGACCGGATCCGGCCGCGGGCGGTGCTCCCGCTTGTGGCCCGGGGCACGGTACGGGTGAGCCCCATGGCTCGCCGCCCCTCGGCCCGGGCCGGCCCAGGTAGCCGGCGCAGGGCGGCGGAACCAGGGGGGCGCGCCACCGATGGGCCGGCCCGGCGGCGTTGCCGCGAGGGTGCGACGAGTGCGGGTGGCCCGTGGCATCATCCTACCAACGGCGTGCCACGGGGGCGGGCCGGCCGCCCGGCCGGTCTCTCCCCCCTGCCCGCAGCGTCTCGCCCGCGGGCCTCCGAGGCAGGCCGCAGCGCCGGCATAGAGGGGCCTCGGGAGGGCGGTCCGAGGCCGGGCCGGCGCGCCCCCCGGCACCCTGGTGGGGCCCACCGCCGATTCCACTCGAGGCAGCGGCCTGATCGCGGTGGGCACGCGGCTGGCATGCCCGGCCCCACGCGGGCGGAGGCCTGCAGGCGAGGCCAGGTCGCGCTCCACACCCGGCGGGCTGGGGGGGGCCCGGGGCGCGCGCACGCGGTCGGCTGCCCCCGGCGCGTGACGGAGAGGCGGCGGGGGACATAGGACCCGACGGCGGGGTGGGCGCCGGCTGGCCCGGACCGCAGCCGTTGCGTGGGGGCGGATCCCTGAACACC-GGGCGAGCCGGGCGGCGGCGACGGGGCGGCGAGCGGGACCGCCCCGGGTGGCGGCTGGCTGGTTGGCCCGCGGCGGTCCGCGGGCTCGACGGGCGCCGGTTCGCCGTAGGGCCGTCGCGGCGCAACGCGCCTGCGCGCTGACGCTGTATACGGATGCTCCCCCGGCGCCGGGAGCGTGCAGCTGGCGCGGGGGGCGTGGTTCGGGCCGTCGCACGGCCTCCCCCCGGGGGCCGGGGTGGCCCGCGGCCCTCTCTGCCGGCCCGCCGCGAGGGCGTGGACCCAGGCCCCCCCCGCCGTCAGCGGCGTAGGGCGGCAGGGGGAGCACTCCTCCTCGGTGCCAGGGACTGCAGCCCATGGGCTGTGGCCTCGGCGCGACCCTGGGGCGCGCCCCCGGTGCTGAGGAGTGATTGCGGGGCGGCCGCCGGCGGAGCGTCCCGGCGGCGCCGGTCCCGGCATTCCCTGCCGACCTGGCCCGGTTACCCTTGCTCAGGCGAAGACTGAGGCCGGCCCATTCCGGCCAGGGGCCGCGCCTGCCAGTGGAGCGAGTTTGCCCGCGGCCAGGCGTGCGGGAGGGATTCGCCGGCGCGGCCCCAGGCGGCCAAGCAGGCGCACCCGGACCGGGGCGGGCGGGTCGGGGTCCGCGGGGGTGGCTCGTGGCGGTGGTCACCGCCGCGGGGGCGCCGCGGTGGGGGCCCGTCGGGCCGGACCCGGGCCGTCCCTCGCCGGCAGCGGAGGCCCGGGGCCGTGGCGCGGCATAGCGACATGCCGGCCGCTGCCGGCGGCGGGCGGCGGCCCAGGTGTCCCCGCGGGGCCGGCGGGCGGGGGTCGCGCGCCGCGCCAAGGGGCCCGGCGGTGGTGCGCGAGCGGCGACCGGGCCAGGGGCAGACGGGGCCGCCGGCGGGCGCTGACGCGCCCTTTTCGCGCGCGCGGCCGCGCAGGGCGTCACTGACGCGGCAGGGCTGCGACGCGCGCGGGAGGCGGCGTTCCGGCCCGGGCAGGGCGGCAGCCGTTACCCCGCGGGCACCCCAGCGGGCGGCGCGATGACGGGTCCGCCGTCGCGCCCCGCCACCAGATGCGCGCGCGGACCCTCCGCCGAGTCCCCCGGGTCCACGGGGCGCCGCCCGGCTGGCGGGGCCTGCGCGCCGGTCCGGGGACCCTCAAGCGTTCCTCAGCCCCGGACCGGATCCCGGAATGCCGGCCGTGTGCAAGTGAGTTCGGCGGCCGGCAGCCGAGCGCGGGGCTGCAGCTGGGGTTGCCCCCCATGGGGCGGGCGGGCGAGGCGCGGCCGCTGCCCGCCGGTCCCCCGGCGCCTTCCCCTCTGCCGCCCGCGCGCGGCGGCCGCCGGACCGGAGGGCTCAGCCCCCCGCCGAGCGGCCGCAGCGCCGCTCGTGGCCGCGGGATGGTGGCCCCCGCCGCGGCCGGGCTCACCGGAAAACGAGGGCGCCGGGCTCACTCCCCCCCTCACCCCCCGACCCGGCGGAGCGCGGGCCACCGCCCGCGCGCTCGGGCGCGCGCCGTGGGCCCCGGGGGCTAGGGAGGG"/>
                        <sequence id="seq_Brw15-25E__2015__England" taxon="Brw15-25E__2015__England" totalcount="4" value="GGGAGCGGCCCGGGTGGCACCGCCGGACGCACCATGGGGCCCGCTCCTGATTGTCCGCGCAGGGGGGCGGCCAACGCCCGGGGGGGCGGTCGGGGGCGGGGGGTGCGGGCGGGGGGGAGGGGGGGGGTGCCCGAGGGCCCGGCCCCCAGGGGGGTCAAGCGGCCCCTGTGCTGGGACCGTACGCGACGGCCCCCCGGTCCGTCCCGGGTGCCGGCTGGCCTGCTGCCTCGCCCCCCCGCCCCCCACGAGCGAGCGCGCGCGGCGAGCCCGCGCGGCTCGCCCGCCACCCGTGGGGACAGGCCCAGCGGCGCCGGCGCTCCCCGATGACCCCCAAACGGCCCCGGGACCGGCGTCCGGGTCCTGCGCCGCACGAGGCCGCCTAGCGTGGCGCAACGGCCGCTACGGCGCTGGGGCGGCGCCGGCCCGGCTCGCCGCGACGCGACGCGCCGGCGCCGCCGACGTGCCGCGGTTGGGGCGCCGGCGCCGCAAGGGCGCCGACACAGTTGACCGC-GGCGGGCCGGTGGCGGGAAGGCGGCTAGTCGCCACCTGCGCTGCCCGGCGCGCCCGTCTCACCGGGGCGCGATGGGCCAATCCGCCCGGGACGCCCCGGGGCTACCCGCGTGGGAGCTGGCGCCGCCTCTCGTCCGGACTCCCGCTCCCGGCTGAGAACTGCCGGACCCTAAGGCCGACGGCTTCGCCGCTGCGGAGCCGCACAGGCCCCGGCGGGCCCCGCGCGGCGGGGGCCCGCGGAACCCGAAGGATGGGGTCGGCACGCCGCTCGGCACTTGGTGTCCAAGGACGCAGGCGGCCGACGCGCCGAGCCCGCCGGCGGCGACCCGCCCACCGCCGACGCACCCGGGCGGACTCGTGGCCAGAGGCGCACGCGCGCAGCCCCGGAGACACCAGGCCGCGGGACCCGCCCGCCCGCCGAGCACGGCGGCGCGAGGCTCCCACGGCCGACCGCCGAGCGGCGGCGCAGCGGCCCCCCCGAGCGCGGGAGGCCCCGAGCGCCCGTCCCGCCCCTCCTGCGGCCGCGCTGCTCGGGCGCGGGGCGCGGCACTGCAGTCCCCGGGCAGGCGCGGCCGGAAGCGGAGCACCACCCCTTCCCGCGCGCGCAGCGTGCGCCCCGTGCACGCCCCGGCCCCAGCCGGGGGCCGTCGGGGTCGGGCCGACGCCCGCCTGCTGGGCTCCGCGCAGGGCCACGAGCCCTTCCGGGCGGGGGGGCACGCGGTGCGGCACCGGGCGACACGGCCCCGCGCTCGCGGCGCGCGCGCCCCTGCGGACGCCATCCGGGGCGCCGGCTGGGCCACCCGGAGGTACGCCCGGGCCGGCGGGGCTCCGGAACCAGTCCCGGACACCGTCGCGCGTGCCACACCGCGCGACACTCGCGACACAGGCGCATCCACTGGGGCACAGCAGAGGATCGAGACCTGGGGCTGCCCCGCGTGCGACGCGGCGCTCCGCGGCCGAAGCCCACGCGGCACAGCCGCCGCGCCGCCGTAGGCTGGGCGGTCCGGCGAGGCCCCGCCGCCGACTCACCCTGGCCGGCCCCGCGGCCGCCGGCGGTGCCGCAACGCACCCGGCACCGCGGGCGGCCACACCCGCCGCGCCCGGAACGCCCTGCTCGGGCGCCGGGATGTCGGGCCGGGGGCAGATTACGCGCCGCCGCTGTCCCCTACCGCGCCCTTGCCGCGCCTCGGCCGCCGCGGGGCGTTCCTCGGCACCGCGGGTGGTGCACGACGCAGGCCGGGGGGAGGGGGCAACCCAGGGGGCCCCCCGCCGGAACCGGGGGACCGGATCCGGCCGCGGGCGGTGCTCCCGCTTGTGGCCCGGGGCACGGTACGGGTGAGCCCCATGGCTCGCCGCCCCTCGGCCCGGGCCGGCCCAGGTAGCCGGCGCAGGGCGGCGGAACCAGGGGGGCGCGCCACCGATGGGCCGGCCCGGCGGCGTTGCCGCGAGGGTGCGACGAGTGCGGGTGGCCCGTGGCATCATCCTACCAACGGCGTGCCACGGGGGCGGGCCGGCCGCCCGGCCGGTCTCTCCCCCCTGCCCGCAGCGTCTCGCCCGCGGGCCTCCGAGGCAGGCCGCAGCGCCGGCATAGAGGGGCCTCGGGAGGGCGGTCCGAGGCCGGGCCGGCGCGCCCCCCGGCACCCTGGTGGGGCCCACCGCCGATTCCACTCGAGGCAGCGGCCTGATCGCGGTGGGCACGCGGCTGGCATGCCCGGCCCCACGCGGGCGGAGGCCTGCAGGCGAGGCCAGGTCGCGCTCCACACCCGGCGGGCTGGGGGGGGCCCGGGGCGCGCGCACGCGGTCGGCTGCCCCCGGCGCGTGACGGAGAGGCGGCGGGGGACATAGGACCCGACGGCGGGGTGGGCGCCGGCTGGCCCGGACCGCAGCCGTTGCGTGGGGGCGGATCCCTGAACACCGGGGCGAGCCGGGCGGCGGCGACGGGGCGGCGAGCGGGACCGCCCCGGGTGGCGGCTGGCTGGTTGGCCCGCGGCGGTCCGCGGGCTCGACGGGCGCCGGTTCGCCGTAGGGCCGTCGCGGCGCAACGCGCCTGCGCGCTGACGCTGTATACGGATGCTCCCCCGGCGCCGGGAGCGTGCAGCTGGCGCGGGGGGCGTGGTTCGGGCCGTCGCACGGCCTCCCCCCGGGGGCCGGGGTGGCCCGCGGCCCTCTCTGCCGGCCCGCCGCGAGGGCGTGGACCCAGGCCCCCCCCGCCGTCAGCGGCGTAGGGCGGCAGGGGGAGCACTCCTCCTCGGTGCCAGGGACTGCAGCCCATGGGCTGTGGCCTCGGCGCGACCCTGGGGCGCGCCCCCGGTGCTGAGGAGTGATTGCGGGGCGGCCGCCGGCGGAGCGTCCCGGCGGCGCCGGTCCCGGCATTCCCTGCCGACCTGGCCCGGTTACCCTTGCTCAGGCGAAGACTGAGGCCGGCCCATTCCGGCCAGGGGCCGCGCCTGCCAGTGGAGCGAGTTTGCCCGCGGCCAGGCGTGCGGGAGGGATTCGCCGGCGCGGCCCCAGGCGGCCAAGCAGGCGCACCCGGACCGGGGCGGGCGGGTCGGGGTCCGCGGGGGTGGCTCGTGGCGGTGGTCACCGCCGCGGGGGCGCCGCGGTGGGGGCCCGTCGGGCCGGACCCGGGCCGTCCCTCGCCGGCAGCGGAGGCCCGGGGCCGTGGCGCGGCATAGCGACATGCCGGCCGCTGCCGGCGGCGGGCGGCGGCCCAGGTGTCCCCGCGGGGCCGGCGGGCGGGGGTCGCGCGCCGCGCCAAGGGGCCCGGCGGTGGTGCGCGAGCGGCGACCGGGCCAGGGGCAGACGGGGCCGCCGGCGGGCGCTGACGCGCCCTTTTCGCGCGCGCGGCCGCGCAGGGCGTCACTGACGCGGCAGGGCTGCGACGCGCGCGGGAGGCGGCGTTCCGGCCCGGGCAGGGCGGCAGCCGTTACCCCGCGGGCACCCCAGCGGGCGGCGCGATGACGGGTCCGCCGTCGCGCCCCGCCACCAGATGCGCGCGCGGACCCTCCGCCGAGTCCCCCGGGTCCACGGGGCGCCGCCCGGCTGGCGGGGCCTGCGCGCCGGTCCGGGGACCCTCAAGCGTTCCTCAGCCCCGGACCGGATCCCGGAATGCCGGCCGTGTGCAAGTGAGTTCGGCGGCCGGCAGCCGAGCGCGGGGCTGCAGCTGGGGTTGCCCCCCATGGGGCGGGCGGGCGAGGCGCGGCCGCTGCCCGCCGGTCCCCCGGCGCCTTCCCCTCTGCCGCCCGCGCGCGGCGGCCGCCGGACCGGAGGGCTCAGCCCCCCGCCGAGCGGCCGCAGCGCCGCTCGTGGCCGCGGGATGGTGGCCCCCGCCGCGGCCGGGCTCACCGGAAAACGAGGGCGCCGGGCTCACTCCCCCCCTCACCCCCCGACCCGGCGGAGCGCGGGCCACCGCCCGCGCGCTCGGGCGCGCGCCGTGGGCCCCGGGGGCTAGGGAGGG"/>
                        <sequence id="seq_Brw15-5E__2015__England" taxon="Brw15-5E__2015__England" totalcount="4" value="GGGAGCGGCCCGGGTGGCACCGCCGGACGCACCATGGGGCCCGCTCCTGATTGTCCGCGCAGGGGGGCGGCCAACGCCCGGGGGGGCGGTCGGGGGCGGGGGGTGCGGGCGGGGGGGAGGGGGGGGGTGCCCGAGGGCCCGGCCCCCAGGGGGGTCAAGCGGCCCCTGTGCTGGGACCGTACGCGACGGCCCCCCGGTCCGTCCCGGGTGCCGGCTGGCCTGCTGCCTCGCCCCCCCGCCCCCCACGAGCGAGCGCGCGCGGCGAGCCCGCGCGGCTCGCCCGCCACCCGTGGGGACAGGCCCAGCGGCGCCGGCGCTCCCCGATGACCCCCAAACGGCCCCGGGACCGGCGTCCGGGTCCTGCGCCGCACGAGGCCGCCTAGCGTGGCGCAACGGCCGCTACGGCGCTGGGGCGGCGCCGGCCCGGCTCGCCGCGACGCGACGCGCCGGCGCCGCCGACGTGCCGCGGTTGGGGCGCCGGCGCCGCAAGGGCGCCGACACAGTTGACCGC-GGCGGGCCGGTGGCGGGAAGGCGGCTAGTCGCCACCTGCGCTG-CCGGCGCGCCCGTCTCACCGGGGCGCGATGGGCCAATCCGCCCGGGACGCCCCGGGGCTACCCGCGTGGGAGCTGGCGCCGCCTCTCGTCCGGACTCCCGCTCCCGGCTGAGAACTGCCGGACCCTAAGGCCGACGGCTTCGCCGCTGCGGAGCCGCACAGGCCCCGGCGGGCCCCGCGCGGCGGGGGCCCGCGGAACCCGAAGGATGGGGTCGGCACGCCGCTCGGCACTTGGTGTCCAAGGACGCAGGCGGCCGACGCGCCGAGCCCGCCGGCGGCGACCCGCCCACCGCCGACGCACCCGGGCGGACTCGTGGCCAGAGGCGCACGCGCGCAGCCCCGGAGACACCAGGCCGCGGGACCCGCCCGCCCGCCGAGCACGGCGGCGCGAGGCTCCCACGGCCGACCGCCGAGCGGCGGCGCAGCGGCCCCCCCGAGCGCGGGAGGCCCCGAGCGCCCGTCCCGCCCCTCCTGCGGCCGCGCTGCTCGGGCGCGGGGCGCGGCACTGCAGTCCCCGGGCAGGCGCGGCCGGAAGCGGAGCACCACCCCTTCCCGCGCGCGCAGCGTGCGCCCCGTGCACGCCCCGGCCCCAGCCGGGGGCCGTCGGGGTCGGGCCGACGCCCGCCTGCTGGGCTCCGCGCAGGGCCACGAGCCCTTCCGGGCGGGGGGGCACGCGGTGCGGCACCGGGCGACACGGCCCCGCGCTCGCGGCGCGCGCGCCCCTGCGGACGCCATCCGGGGCGCCGGCTGGGCCACCCGGAGGTACGCCCGGGCCGGCGGGGCTCCGGAACCAGTCCCGGACACCGTCGCGCGTGCCACACCGCGCGACACTCGCGACACAGGCGCATCCACTGGGGCACAGCAGAGGATCGAGACCTGGGGCTGCCCCGCGTGCGACGCGGCGCTCCGCGGCCGAAGCCCACGCGGCACAGCCGCCGCGCCGCCGTAGGCTGGGCGGTCCGGCGAGGCCCCGCCGCCGACTCACCCTGGCCGGCCCCGCGGCCGCCGGCGGTGCCGCAACGCACCCGGCACCGCGGGCGGCCACACCCGCCGCGCCCGGAACGCCCTGCTCGGGCGCCGGGATGTCGGGCCGGGGGCAGATTACGCGCCGCCGCTGTCCCCTACCGCGCCCTTGCC-CGCCTCGGCCGCCGCGGGGCGTTCCTCGGCACCGCGGGTGGTGCACGACGCAGGCCGGGGGGAGGGGGCAACCCAGGGGGCCCCCCGCCGGAACCGGGGGACCGGATCCGGCCGCGGGCGGTGCTCCCGCTTGTGGCCCGGGGCACGGTACGGGTGAGCCCCATGGCTCGCCGCCCCTCGGCCCGGGCCGGCCCAGGTAGCCGGCGCAGGGCGGCGGAACCAGGGGGGCGCGCCACCGATGGGCCGGCCCGGCGGCGTTGCCGCGAGGGTGCGACGAGTGCGGGTGGCCCGTGGCATCATCCTACCAACGGCGTGCCACGGGGGCGGGCCGGCCGCCCGGCCGGTCTCTCCCCCCTGCCCGCAGCGTCTCGCCCGCGGGCCTCCGAGGCAGGCCGCAGCGCCGGCATAGAGGGGCCTCGGGAGGGCGGTCCGAGGCCGGGCCGGCGCGCCCCCCGGCACCCTGGTGGGGCCCACCGCCGATTCCACTCGAGGCAGCGGCCTGATCGCGGTGGGCACGCGGCTGGCATGCCCGGCCCCACGCGGGCGGAGGCCTGCAGGCGAGGCCAGGTCGCGCTCCACACCCGGCGGGCTGGGGGGGGCCCGGGGCGCGCGCACGCGGTCGGCTGCCCCCGGCGCGTGACGGAGAGGCGGCGGGGGACATAGGACCCGACGGCGGGGTGGGCGCCGGCTGGCCCGGACCGCAGCCGTTGCGTGGGGGCGGATCCCTGAACACCGGGGCGAGCCGGGCGGCGGCGACGGGGCGGCGAGCGGGACCGCCCCGGGTGGCGGCTGGCTGGTTGGCCCGCGGCGGTCCGCGGGCTCGACGGGCGCCGGTTCGCCGTAGGGCCGTCGCGGCGCAACGCGCCTGCGCGCTGACGCTGTATACGGATGCTCCCCCGGCGCCGGGAGCGTGCAGCTGGCGCGGGGGGCGTGGTTCGGGCCGTCGCACGGCCTCCCCCCGGGGGCCGGGGTGGCCCGCGGCCCTCTCTGCCGGCCCGCCGCGAGGGCGTGGACCCAGGCCCCCCCCGCCGTCAGCGGCGTAGGGCGGCAGGGGGAGCACTCCTCCTCGGTGCCAGGGACTGCAGCCCATGGGCTGTGGCCTCGGCGCGACCCTGGGGCGCGCCCCCGGTGCTGAGGAGTGATTGCGGGGCGGCCGCCGGCGGAGCGTCCCGGCGGCGCCGGTCCCGGCATTCCCTGCCGACCTGGCCCGGTTACCCTTGCTCAGGCGAAGACTGAGGCCGGCCCATTCCGGCCAGGGGCCGCGCCTGCCAGTGGAGCGAGTTTGCCCGCGGCCAGGCGTGCGGGAGGGATTCGCCGGCGCGGCCCCAGGCGGCCAAGCAGGCGCACCCGGACCGGGGCGGGCGGGTCGGGGTCCGCGGGGGTGGCTCGTGGCGGTGGTCACCGCCGCGGGGGCGCCGCGGTGGGGGCCCGTCGGGCCGGACCCGGGCCGTCCCTCGCCGGCAGCGGAGGCCCGGGGCCGTGGCGCGGCATAGCGACATGCCGGCCGCTGCCGGCGGCGGGCGGCGGCCCAGGTGTCCCCGCGGGGCCGGCGGGCGGGGGTCGCGCGCCGCGCCAAGGGGCCCGGCGGTGGTGCGCGAGCGGCGACCGGGCCAGGGGCAGACGGGGCCGCCGGCGGGCGCTGACGCGCCCTTTTCGCGCGCGCGGCCGCGCAGGGCGTCACTGACGCGGCAGGGCTGCGACGCGCGCGGGAGGCGGCGTTCCGGCCCGGGCAGGGCGGCAGCCGTTACCCCGCGGGCACCCCAGCGGGCGGCGCGATGACGGGTCCGCCGTCGCGCCCCGCCACCAGATGCGCGCGCGGACCCTCCGCCGAGTCCCCCGGGTCCACGGGGCGCCGCCCGGCTGGCGGGGCCTGCGCGCCGGTCCGGGGACCCTCAAGCGTTCCTCAGCCCCGGACCGGATCCCGGAATGCCGGCCGTGTGCAAGTGAGTTCGGCGGCCGGCAGCCGAGCGCGGGGCTGCAGCTGGGGTTGCCCCCCATGGGGCGGGCGGGCGAGGCGCGGCCGCTGCCCGCCGGTCCCCCGGCGCCTTCCCCTCTGCCGCCCGCGCGCGGCGGCCGCCGGACCGGAGGGCTCAGCCCCCCGCCGAGCGGCCGCAGCGCCGCTCGTGGCCGCGGGATGGTGGCCCCCGCCGCGGCCGGGCTCACCGGAAAACGAGGGCGCCGGGCTCACTCCCCCCCTCACCCCCCGACCCGGCGGAGCGCGGGCCACCGCCCGCGCGCTCGGGCGCGCGCCGTGGGCCCCGGGGGCTAGGGAGGG"/>
                        <sequence id="seq_2188-2014__2016__Brazil" taxon="2188-2014__2016__Brazil" totalcount="4" value="GGGGGCGGCCCGGGTGGCACCGCCGGACGCACCATGGGGCCCGCTCCTGATTGTCCGTGCAGGGGGGCGGCCAACGCCCGGGGGGGCGGTCGGGGGCGGGGGGTGCGGGCGAGGGGGGGGGAGGGGGTGCCCGAGGGCCCGGCCCCCAGGGGGGTCAAGCGGCCCCTGTGCTGGGACCGTATGTGGCGGCCCCCCGGTCCGTCCCGGGTGCCGGCTGGCCTGCTGCCTCGCCCCCCCGCCCCCCACGAGCGAGCGCGCGCGGCGAGCCCGCGCGGCCCGCCCGCCACCCGTGGGGACAGGCCCAGCGGCGCCGGCGCTCCCCGACGACCCCCAAACGGCCCCGGGACCGGCGTCCGGGTCCCGCGCCGCACGAGGCCGCCTAGCGTGGCGCAACGGTCGCTACGGCGCTGGGGCGGCGCCGGCCCGGCTCGCCGCGACGCGACGCGCCGGCGCCGCCGACGTGCCGCGGTTGGGGCGCCGGCGCCGCAAGGGCGCCGACACAGTTGACCGCCGGCGGGCCGGTGGCGGGAAGGCGGCTAGTCGCCACCTGCGCCGAGCGGCGCGCCCGTCTCACCGGGGCGCGACAGGCCAATCCACTCGGGACGCCCCGGGGCTACCCGCGTGGGAGCTGGCGCCACCTCTTGTCCGGACTCCCGTTCCCGACTGAGAACTGCCGGACCCTAAGGCCGACGGCTTCGCTGCTGCGGAGCCGCACAGGCCCCGGCGGGCCCCGCGCGGCGGGGGCCCGCGGAACCCGAAGGATGGGGTCGGCACGCCACTCGGCACTTGGTGTCCAAGGACGCAGGCGGCCGGCGCGCCGAGCCTGCCGGCAGCGACCCGCCCACCGCCGACGCACCCGGGCGAGTCCGTGGCCAGAGGCGGACGCGCGCAGCCCCGGAGATACCAGGCCGCGGGACCCGCCCGCCCGCCGAGCACGGCGGCGCGAGGCTCCTACGGCCGACCGCTGAGCGGCGGCGCAGCGGCCCCCCGGAGCGCGGGAGGCCCCGAGCGCCCGTCCCGCCCCTCCTGCGGCCGCGCTGCTAGGGCGCGGGGTGCGGCACTGCAGTCCCCGGGCAGGCGCGGCCGGAAGCGGAGCACCACCCCCTCCCGCGCGCGCAGCGTGCGCCCTGTACACGCCCCGGCCCCAGCCGGGGGCCGTCGGGGTCGGGCCGACGCCCGCCTGCTGGGCTCCGCGCAGGGCCACGAGCCCTTCCGGGCGGGGGGGCACGCGGTGCGGCACCGGGCGACACGGCCCCGCGCTCGCGGCGCGCGCGCCCCTGCGGACGCCATCCGGGGCGCCGGCTGGGCCACCCGGAGGTACGCCCGGGCCGGCGGGGCTCCGGGACCAGCCCCGGACACCGTCGCGCGTGCCACACCGCGCGACACTCGCGACGCAGGCGCATCTACTGGGGCACAGCAGAGGATCGAGACCTGGGGCGACCCCGCGTGCGACGCGGCGCTCCGCGGCCGAACCCCACGCGGCACAGCCGCCGCGCCGCCGTAGGCCGGGCGGTCCGGCGAGGCCCCGCCGCCGACTCACCCTGGCCGGCCCCGCGGCCGTCGGCGGGGCCGCAACGCACCCGGCACCGTGGGCGGCCACACCCGCCGCGCCCGGAACGCCCTGCTCGGGCGCCGGGATGTCGGGCCGGGGGCGGATTGCGCGCCGCCGCTGTCTCCTACTGCGCCCTCGCCGCGCCTCGGTCGCCGCGGGGCGTTCCTCGGCACCGCGGGTGGTGCACGACGCAGGCCGGGGGGAGGGGGCAACCCAGGGGGCCCCCCGCCGGAACCGGGGGACCGAATCCGGCCGCGAGCGGTGCTCCCGCTTGTGGCCCGGGGCACGGTGCGGGTGAGCCCCATGGCTCGCCGCCCCTCGGCCCGGGCCGGCCTAGGTAGCCGGCGCAGGGCGGCGGAACCAGGGGGGCGCGCCACCGATGGGCCGGCCCGGCGGCGTTGCCGTGAGGGTGCGACGAGTGCAGGTGGCCCGTGGTATCATCCTACCAACGGCGTGCCACGGGGGCGGGCCGGCCGTCCGGCCGGTCTCTCCCCCCTGCCCGCGGCGTCTCGCCCGCGGGCCTCCGAGGCAGGCCGCAGCGCCGGCATAGAGGGGCCTCGGGAGGGCGGTCCGAGGCCGGGCCGGCGCGCCCCCCGGCACCCTGGTGGGGCCCACCGCCGATTCCGCTCGAGGCAGCGGCCTGATCGCGGCGGGCACGCGGCTGGCATGCCCGGCCCCAAGCGGGCGGAGGCCTGCAGGCGAGGCCAGGTCGCGCTCCACACCCGGCGGGCTGGGGGGGGCCCGGGGCGCGCGCACGCGGTCGGCTGCCCCCGGCGCGTGGCGGAGAGGCGGCGGGGGACATGGGACCCGACGGCGGGGTGGGCGCCGGCTGGCCCGGACCACAGCCGTCGCGTGGGGGCGGATCCCTGAACACCCGGGCGAGCCGGGCGGCGGCGACGGGGCGACGAGCGGGACCGCCCCGGGTGGCGGCTGGCTGGTTGGCCCGCGGCGGTCCGCGGGCTCGACGGGCGCCGGTTCGACGTAGGGCCGTCGCGGCGCAACGCGCCTGCGCGCTGACGCTGTATACGGATGCTCCCCCGGCGCCGGGAGCGTGCAGCTTACGCGGGGGGCGTGGTTCGGGCCGTCGCACGGCCTCCCCCCGGGGGCCGGGGTGGCCCGCGGCCCTCTCTGCCGGCCCGCCGCGAGGGCGTGGACCCAGGCCCCTCCCGCCGTGAGCGGCGTAGGGCGGCAGGGGGAGAACTCCTCCTCGGTGCCAGGGGCTGCAGCCCATGGGGTGTGGCCTCGGCGCGACCCTGGGGCGCGCCCCCGGTGCTCAGGAGTGATTGCGGGGCGGCCGCCGGCGGGGCGTCCCGGCGGCGCCGGTCCCGGCATCCCCTGTCGACCTGGCCCAGTTACCCTTGCTCAGGCGAAGACTGAGGCCGGCCCATTCCGGCCGGGGGCCGCGCCTGCCAGCGGAGCGGGTGTGCCCGCGGCCAGGCGTGCGGGAGGGATTCGCCGGCGCGGCCCCAGGCAGCCAGGCAGGCGCACCCGGACCGGGGCGGGCGGGTCGGGGTCCGCGGGGGTGGCTCGTGGCGGTGGTCACCGCCGCGGGGGCGCCGCGGTGGGGGCCCGTCGGGCCGGACCCGGGCCGTCCCTCGCCGGCAGCGGAGGCCCGGGGCCGTGGCGCGGCATAGCGACATGCCGGCCGCTGCCGGCGGCGGGCGGCGGCCTAGGTGTCCCCGCGGGGCCGGCGGGCGGGGGTCGCGCGCCGCGCCAAGGGGCCCGGCGGTGGTGCGCGAGCGGCGACCGGGCCAGGGGCAGACGGGGCCGCCGGGGGGCGCTGACGCGCCCTTTTCGCGCGCGCGGCCGCGCAGGGCGTCACTGACGCGGCAGGGCTGCAACGCGCGCGGGAGGCGGCGTTCCGGCCCGGGCAGGGCGGCAGCCGTTACCCCGCGGGCACCCCAGCGGGCGGCGCGATGACGGGTCCGCCGTCGCGCCCCACCACCCGGTGCGCGCGCGGGCCCTCCGCCGAGCCCCCCGGGTCCACGGGGCGCCGCCCGGCTGGCGGGGCCTGCGCGCCGGTCCGGGGACCCTCAAGCGTTCCTCAGCCCCGGACCGGATCCCGGAATGCCGGCCGTGTGCCGGTGAGTTCGGCGGCCGGCGGCCGAGCGCGGGGCTGCAGCTGGGGTTGCCCCCCCTGGGGCGGGCGGGCGAGGCGCGGCCGCTGCCCGCCGGTCCCCCGGCGCCTTCCCCTCTGCCGCCTGCGCGCGGCGGCCGCCGGACCGGAGGGCTCAGCCCCCCGCCGAGCGGCCGCAGCGCCGCTCGTGGCCGCGGGATGGTGGCCCCCGCCGCGGCCGGGCTCACCGGAAAACGAGGGCGCCGGGCTCACTCCCCCCCTCACCCCCCGACCCAGCGGAGCGCGGGCCACCGCCCGCGCGCCCGGGCGCGCGCCGTGGGCCCCGGGGGCTAGGAAGGG"/>
                        <sequence id="seq_EGG__2016__Mexico" taxon="EGG__2016__Mexico" totalcount="4" value="GGGAACGGCCCGGGTGGCACTGCCGGACGCACCATGGGGCCCGCTCCTGATTGCCCGCGCAGGGGGGCGACCAACGCCCGGGGGGGCGGTCGGGGGCGGGGGGTGCGGGCGGGGGGGGGGAGGGGGGTGCCCGAGGGCCCGGCCCTCAGGGGGGTCAAGTGGCCCCTGTGCTGGGACCGCACGCGACGGCCCCCCGTTCCGTCCCGGGTGCCGGCTGGCCTGCTGCCTCGCCCCCCCGCCCCCCACGAGCGAGCGCGCGCGGCGAGCCCGCGCGGCTCGCCCGCCACCCGTGGGGACAGGCCCAGCGGCGCCGGCGCTCCCCGATGACCCCCAAACGGCCCCGGGACCGGCGTCCGGGTCCTGCGCCGCACGAGGCCGCCTAGCGTGGCGCAACGGCCGCTACGGCGCTGGGGCGGCGCCGGCCCGGCTCGCCGCGACGCGACGCGCCGGCGCCGCCGACGTGCCGCGGTTGGGGCGCCGGCGCCGCAAGGGCGCCGACACAGTTGACCGCCGGCGGGCCGGTGGCGGGAAGGCGGCTAGTCGCCACCTGCGCCGAGCGGCGCGCCCGTCTCACCGGGGCGCGATGGGCCAATCCACCCGGGACGCCCCGGGGCTACCCGCGTGGGAGCTGGCGCCGCCTCTCGTCCGGACTCCCGCTCCCGACTGAGAACTGCCGGACCCTGAGGCCGACGGCTTCGCCGCTGCGGAGCCGCACAGGCCCCGGCGGGCCCCGCGCGGCGGGGGCCCGCGGAACCCGAAGGATGGGGTCGGCACGCCGCTCGGCACTTGGTGTCCAAGGACGCAGGCGGCCGACGCGCCGAGCCCGCCGGCGGCGACCCGCCCACCGCCGACGCACCCGGGCAGACTCGTGGCCAGAGGCGCACGCGCGCAGCCCCGGAGACACCAGGCCGCGGGACCTGCCCGCCCGCCGAGCACGGCGGCGCGAGGCTCCCACGGCCGACCGCCGAGCGGCGGCGCAGCGGCCCCCCCGAGCGCGGGAGGCCCCGAGCGCCCGTCCCGCCCCTCCTGCGGCCGCGCTGCTCGGGCGCGGGGTGCGGCACTGCAGTCCCCGGGCAGGCGCGGCCGGAAGCAGAGCACCACCCCCTCCCGCGCGCGCAGCGTGCGCCCCGTGCACGCCCCGGCCTCAGCCGGGGGCCGTCGGGGTCGGGCCGACGCCCGCCTGCTGGGCTCCGCGCAGGGCCACGGGCCCTTCCGGGCGGGGGGGCACGCGGTGCGGCACCGGGCGACACGGCCCCGCGCTCGCGGCGCGCGCGCCCCCGCGGACGCCATCCGGGGCGCCGGCTGGGCCACCCGGAGGTACGCCCGGGCCGGCGGGGCTCCGGAACCAGCCCCGGACACTGTCGCGCGTGCCACACCGCGCGACACTCGCGACACAGGCGCATCCACTGGGGCACAGCGGAGGATCGAGACCTGGGGCTACCCCGCGTGCGACGCGGTGCTCCGCGGCCGAAGCCCACGCGGTACAGCCGCCGCGCCGCCGTAGGCCGGGCGGTCCGGCGAGGCCCCGCCGCCGACTCACCCTGGCCGGCCCCGTGGCCGCCGGCGAGGCCGCAACGCACCCGGCACCGCGGGCGGCCACACCCGCCGCGCCCGGAACGCCCTGCTCGGGCGCCGGGATGTCGGGCCGGGGGCAGATTACGCGCCGCCGCTGTCCCCTACCGCGCCCTTGCCGCGCCTCGGTCGCCGCGGGGCGTTCCTCGGCACCGCGGGTGGTGCACGACGCAGGCCGGGGGGAGGGGGCAACCCAGGGGGCCCCCCGCCGGAACCGGGGGACCGGATCCGGCCGCGGACGGTGCTCACGCTTGTGGCCCGGGGCACGGTGCGGGTGAGCCCCATGGCTCGCCGCCCCTCGGCCCGGGCCGGCCCAGGTACCCGGCGCAGGGCGGCGGAACCAGGGGGGCGCGCCACCGATGGGCCGGCCCGGCGGCGTTGCCGCGAGGGTGCGACGAGTGCGGGTCGCCCGTGGCATCATCCTACCAACGGCGTGCCACGGGGGCGGGCCGGCCGTCCGGCCGGTCTCTCCCCCCTGCCCGCGGCGTCTCTCCCGCGGGCCTCCGAGGCAGGCCGCAGCGCCGGCATAGAGGGGCCTCGGGAGGGCGGTCCGAGGCCGGGCCGGCGCGCCCCCCGACACCCTGGTGGGGCCCACCGCCGATTCCACTCGAGGCAGCGGCCTGATCGCGGTGGGCACGCGGCTGGCATGCCCGGCCCCAAGCGGGCGGAGGCCTGCAGGCGAGGCCAGGTCGCGCTCCACACCCGGCGGGCTGGGGGGGGCCCGGGGCGCGCGCACGCGGTCGGCTGCCCCCGGCGAGTGACGGAGAGGCGGCGGGGGACATGGGACCCGCCGGCGGGGTGGGCGCCGGCTGGCCCGGACCGCAGCCGTTGCGTGGGGGCGGATCCCTGAACACC-GGGCGAGCCGGGCGGCGGCGACGGGGCGACGAGCGGGACCGCCCCGGGTGGCGGCTGGCTGGTTGGCCCGCGGCGGTCCGCGGGCTCGACGGGCGCCGGTTCGCCGTAGGGCCGTCGCGGCGCAACGCGCCTGCGCGCTGACGCTGTATACGGATGCTCCCCCGGCGCCGGGAGCGTGCAGCTGGCGCGGGGGGCGTGGTTCGGGCCGTCACACGGCCTCCCCCCGGGGGCCGGGGTGGCCCGCGGCTCTCTCTGCCGGCCCGCCGCGAGGGCGTGGACCCAGGCCCCCCCCGCCGTCAGCGGCGTAGGGCGGCAGGGGGAGAACTCCTCCTCGGTGCCAGGGGCTGCAGCCCATGGGCTGTGGCCTCGGCGCGACCCTGGGGCGCGCCCCCGGTGCTGAGGAGTGATTGCGGGGCGGCCGCCGGCGGGGCGTCCCGGCGGCGCCGGTCCCGGCATCCCCTGCCGACCTGGCCCGGTTACCCTTGCTCAGGCGAAGACTGAGGCCGGCCCATTCCGGCCGGGGGCCGCGCCTGCCAGCGGAGCGGGTGTGCCCGCGGCCAGGCGTGCGGGAGGGATTCGCCGGCGCGGCCCCAGGCGGCCAAGCAGGCGCACCCGGACCGGGGCGGGCGGGTCGGGGTCCGCGGGGGTGGCTCGTGGCGGTGGTCACCGCCGCGGGGGCGCCGCGGTGGGGGCCCGTCGGGCCGGACCCGGGCCGTCCCTCGCCGGCAGCGGAGGCCCGGGGCCGTGGCGCGGCATAGCGACATGCCGGCCGCTGCCGGCGGCGGGCGGCGGCCTAGGTGACCCCGCGGGGCCGGCGGGCGGGGGTCGCGCGCCGCGCCAAGGGGCCCGGCGGTGGTGCGCGAGCGGCGGCCGGGCCAGGGGCAGACGGGGCCGCCGGCGGGCGCTGACGCGCCCTTTTCGCGCGCGCGGCCGCGCAGGGCGTCACTGACGCGGCAGGGCTGCGACGCGCGCGGGAGGCGGCGTTCCGGCCCGGGCAGGGCGGCAGCCGTTACCCCGCGGGCACCCCAGCGGGCGGCGCGATGACGGGTCCGCCGTCGCGCCCCGCCACCAGGTGCGCGCGCGGGCCCTCCGCCGAGTCCCCCGGGTCCACGGTGCGCCGCCCGGCTGGCGGGGCCTGCGCGCCGGTCCGGGGACCCTCAAGCGTTCCTCAGCCCCGGACCGGATCCCGGAATGCCGGCCGTGTGCCAGTGAGTTCGGCGGCCGGCGGCCGAGCGCGGGGCTGCAGCCGGGGTTGCCCCCCCTGGGGCGGGCGGGCGAGGCGCGGCCGCTGCCCGCCGGTCCCCCGGCGCCTTCCCCTCTGCCGCCCGCGCGCGGCGGCCGCCGGACCGGAGGGCTCAGCCCCCCGCCGAGCGGCCGCAGCGCCGCTCGTGGCCGCGGGATGGTGGCCCCCGCCGCGGCCGGGCTCACCGGAAAACGAGGGCGCCGGGCTCACTCCCCCCCTCACCCCCCGACCCAGCGGAGCGCGGGCCACCGCCCGCGCGTCCGGGCGCGCGCCGTGGGCCCCGGGGGCTAGGGAGGG"/>
                        <sequence id="seq_Fio3__2012__Brazil" taxon="Fio3__2012__Brazil" totalcount="4" value="GGGGGCGGCCCGGGTGGCACCGCCGGACGCACCATGGGGCCCGCTCCTGATTGTCCGTGCGGGGGGGCGGCCAACGCCCGGGGGGGCGGTCGGG-GCGG-GGGTGC-GGCGAGG--GG--GAGGGGG---CCGAGGGCCCGGCCCCCAGGGGGGTCAAGCGGCCCCTGTGCTGGGACCGTACGCGGCGGCCCCCC-GTCCGTCCCGGGTGCCGGCTGGCCTGCTGCCTCGCCCCCCCG-CC-CCACGAGCGA-CGCGCGCGGCGAGCCCGCGCGGCCCGCCCG-CA-CCGTGGGGACAGGC-C--CGGCGC-GGCGCTCCCCGACGACCC-CAAACGGCCCCGGGAC-GGC-TCCGGGTCCCGCGCCGCACGACGCCGCCTAGCGTGGCGCAACGGCC-CTACGGCGCT---GCGGCGCCGGCCCGGCT-GCCGCGATGCGACGCGCCGGCGCCGCCGA-GTGCCGCGGTTGGGGCGCCGGC-CCG-AAG----CCGACACAGTTGACCGCCGGCGGGCCGGTGGCGGGA-GGCGGCTAGTCGCCACCTGCGCCGAGCG-CGCGCCCGTCTCACCGGGGCGCGACA-GCCAATCCACTCGG-ACGCCCCGGGGCTACCCGCGTG-G-GCT-GCGC-ACCTCTCGT-CGGACTCCCGCTC-CGACTGAGAACTGCCGGACCCTAAGGCCGACGGCTTCGCTGCTGCGGAGCCG-ACAGGCCCCGGCGGGCCCCGCGCGGCGGGGGCCCGCGGAACCCGAAGGATAGGGTCGGCACGCCGCTCGGCACTTGGTGTCCAAGGACGCAGGCGGCCGGCGCGCCGAGCCCGCCGGCAG-CACCCGC--A-CGCCGACGCACCCGGGCGGACTCGTGGCCAGAGGCGGACG-GCGCAGCCCCGGAGATACCAGGCCGCGGGACC-GCCCGCCCGC-GAGCAC-GCGGCGCGAGGCTCCTACGGCCGAC-GCCGAGCGGCGGCGCAGCG-C-CCCCCGAGCGCGGGAGG-CCCGAGCGCCCG-CCCGCCCCTCCTGCGGCCGCGCTGCTAGGGCGCG-GGTGCGGCACTGCAGTCCCC-GGCAGGCGCGGCCG-AAGC-GAGC-CCACCCCCTCCC-CGCGCGCAG-GTGCGCCCTGTGCACGCCCCGGCCCCAGCCGGGGGCCGTCGGGGTCG-G-CG--GCCCGCCTG-TGGGCTCCGCGCAGG-CCACGAGCCCTTCCG--CGGGGGGGCACGCGGT-CGGCACCGGGCGACACGGCCCCGCGCTCGCGGCGCGCGCGCCCCTGCGGACGCCATC-GGGGCGCC--CTGGGCCACCCGGAGGTACGCCCGGGC-GGCGGGGCTCCGGGACCAGCCC-GGACACCGTCGCGCGTGCCACACCGCGCGACACTCGCG-CGCAG-CGC-TCCACTGGGGCACAGCAGAGGATCGAGACCTGGGGCGACCCCGCGTGCGACGCGGCGCTCCGCGGCCGAAC-CCAC-CGGCACAGCCGCCGCGCCGCCGTAGGCCGAGCGGTCC-GCGAGGCCCCGCCGCCGACTCACCCTGGCCGGCCCCGCGGCCGTCGGCGGGGCCGC-ACGCACCCGGCACCGCGGGCGGCCACACCCGCCGCGCCCGGAACGC-CTGCTCGGGCGC--GGATGTCGGG-CGGGGGCGGATTGCGCGC-GCCGCTGTCTCCTACC-CGCC-TCGCC-CG-CTCAGTCGCCGCGGGGCGTT-C--G--ACCGCGGGTGGTG--CGACGCAGGCCGGGGGGATGGGG-AACCCAGGGGGCCCCCCGTCGGAACCGGGGGACC-G-TCCGGCCG-GGGC-GTGCTCCCGCTTGTGGCCCGGGGCACGGTGCGGGTGAGC-CCATGACTCGCCGCCCCTCGGC-CGG-CCGGCCTAGGTAGCTGGCGCAGGGCGGCGGA-CCAG--GGGCGC-CC-CCGATGGGCCGGCCCGGCGGCGTTGCCGTGAGGG-GCGACGAGTGC-GGTGGCC-GTG-CATCATCCTACCAACGGCGTG-CACGGGTGCGGGCCGG-CGTCCGGCCGGTCTCT-CCCCCTGCCCGCGG-GTCTCGC-CGCGGGCC-CCGAGGCAGGCCGCAGCGCCGGCATAGAGG-GCCTCGGGAGGGCGGTCCGAGGCGGGGCCGGCGCGCCCCCCGGC-CCCTGGTGGGGCCCACCGCCGATTCCGCTCGAGGCAGC-GCCTGAT-GCGGCGGGC-CGCGG-TGGCATGCCCGGCCCCAAGCGGGCGGAGGCCCGCAGGCGAGGCCAGGTCGCGCTCCACACCCGGCGGGCTGGGGGGGGCCCGG-GCGCGCGCACGCG-T-GGCTGCCCCCGGCGCGTGG-GGAGA-GCGGCGGGGGACATGG-ACCCGACGGCGGGGTGGTCGCCG-CTGGC-C--ACCACAGCCGTCGCGTG-GGGCGG-TCCCTGAACACC-GGGCGAGC-GGGCGGCGGCGACGGGGCGACGAGCGGGAC-GCCCCGGGTGGCGGCT--CT-GTTGGCCCGCGGCGGTC-GCGG-CTCGACGGGCGCCGGTTCGACG-AGGG-CGTCGCGGCGCAACGCGCCTGCGCGCTGACGCTGTATAC-GATGCTCCCCCGGCGCCGGGAGCGTGCAGCTTACGCGGGGGGCGTGGTTCGGGCCGTCGCACGGCC-CCCCCCGGG-GCCGGGG--GCCCGCGGCCCTCTCTGCCGGCCCGCCGCGAGGGCGTGGACCCA-GCCCCTCCCGCAGTGAGCGGCG-AGGG-GGCAGG-GGAGAA-TCCTC-TCGGTGCCAGGGGCTGCAGCCCATGGGGTG-G-CCTCGGCGCGACCCTGGG-CGCGCCCC-GGTGCTCAGGAGTGATTGCGGGGCGGCCGCCGGCGGGGCGTCCCGGCG-CG-CGGTCCCGGCATCCCCTGTCGACCTGGCCTAG--ACCCTTGC--AG-CGAAGACTGAGGCCGGCCCATTCCGGC-GGGGGCCGCGCCTGCCAGCGGAGCGGGTGTGCCCGCGGCCAGGCGTGCTGGAGGGATTC-C-GGCGCGGCTCCAGGCGGCCA-GCAGGCGCACCCGGACCGGGGCGGGCGGG-CGGGGTCCG---G-GTGGCTCGTG-CGGTGGTCACCGCCGCGGGGGCGCCG--GTGGGGGCCCGTC---CCGGACCCGGGCCGTCCCTCGCCGGCA-CGGAGGCCCGGG-CC--GGCGCGGCATAGCGACAT-CCGGCCGCTGCCGGCGGC-GGT-GCGGCCTAGGT-TCCCCGCGGGGCCGGCG-GCGGGGGTCGCGCGCCGCGCCAAGGGG--CGGCGGTGGTGCGCGAGCGGCGACCGGGCCAGG-GCA-ACGGGGCCGC-GGGGGGCGCTGACGCGCCCTTTTCGCGCGCGCGGCCGCGCA-GGCGTCACTGACGCGGCA-GGCTGCGACGCGCGCGGGAGGCAGCGTTCCGGCCCGGGCAGGGCGGCAGCC-TTA-CCC-CGGGCACCCCAGCGG-CGGCGCGATGACGGGTCCGCCGTCGCGC-CCGCCACCCGGTGCGCGCGCGGGCCCTCCGCCGAGCCCCCCGGGTCCACG--GCGCCGC-C-T-T-GCGGGGCCTGCG-GCCGGTC--GGGACC-TCAAGCGTT-CTCAGCCCCGGACCGGATCCCGGAATGCCG-CCGTGTGCCGGT-AGTT--GCGGCCGGCGGCCGA-GGCGGGGCTGCAGCTGGGGTTG--CCCCCTG-GGCGGGCGGGCGAG--GCGGCCGCTGC-C-CCGGTCCCCCGGCGCCTTCCCCTCTGCCGCCCGCGCGCGGCGGCCGCCGGACCGGAGGGCTCAGCCCCCCGCCGAGCGGCCGCAGCGCCGCTC-TGGCCGCGGG-TGGTGGCCCCCG-C-CGGCCGGGCTCACCGGAAAACGAGGG-GCCGG-CTCACTCCCCC-CTCACCCCCCGACCCAGCGGAGCGCGGGC-ACCGCCCGCGCGCCCGGGCGCG-GCCGTGGGCCCCGGGGGCTAGGAAGGG"/>
                        <sequence id="seq_Gu4-17__2014__Guinea" taxon="Gu4-17__2014__Guinea" totalcount="4" value="GGGGGCGGCCCGGGTGGCACCGCCGGACGCACCATGGGGCCCGCTCCTGATTGTCCGTGCAGGGGGGCGGCCAACGCCCGGGGGGGCGGTCGGGGGCGGGGGGTGCGGGCGAGGGGGGGGGAGGGGGTGCCCGAGG-CCCGGCCCCCAGGGGGGTCAAGCGGCCCCTGTGCTGGGACCGTACGCGGCGGCCCCCCGGTCCGTCCCGGGTGCCGGCTGGCCTGCTGCCTCGCCCCCCCGCCCCCCACGAGCGAGCGCGCGCGGCGAGCCGGCGCGGCCCGCCCGCCACCCGTGGGGACAGGCCCAGCGGCGCCGGCGCTCCCCGACGACCCCCAAACGGCCCCGGGACCGGCGTCCGGGTCCCGCGCCGCACGAGGCCGCCTAGCGTGGCGCAACGGCCGCTACGGCGCT---GCGGCGCCGGCCCGGCTCGCCGCGACGCGGCGCGCCGGCGCCACCGACGTGCCGCGGTT-GGGCGCCGGCGCCGCAAGGGCCCCGACACAGTTGACCGC-GGCGGGCCGGTGGCGGGAAGGCGGCTAGTCGCCACCTGCGCCGAGCGGCGCGCCCGTCTCACCGGGGCGCGACAGGCCAATCCACTCGGGACGCCCCGGGGCTACCCGCGTGGGAGCTGGCGCCACCTCTCGTCC-GACTCCCGCTCCCGACTGAGAACTGCCGGACCCTAAGGCCGACGGCTTCGCTGCTGCGGA-CCGCACAGGCCCCGGCGGGCCCCGCGCGGCGGGGGCCCGCGGAACCCGAAGGATAGGGTCGGCACGCCGCTCGGCACTTGGTGTCCACGGACGCAGGCGGCCGGCGCGCCGAGCCCGCCGGCAGCGACCCGCCCACCGCCGACGCACCCGGGCGGACTCGTGGCCAGAGGCGGACGCGCGTAGCCCCGGAGATACCAGGCCGCGGGACCCGCCCGCCCGCCGAGCACGGCGGCGCGAGGCTCCTACGGCCGACCGCCGAGCGGCGGCGCAGCGGCCCCCCCGAGCGCGGGAGGCCCCGAGCGCCCGTCCCGCCCCTCCTGCGGCCGGGCTGCTAGGGCGCGGGGTGCGGCACTGCAGTCCCCGG--AGGCGCGGCCGGAAGCGGAGCACCACCCCCTCCCGCGCGC-CAGCGTGCGCCCTGTGCACGCCCCGGCCCCAGCCGGGGGCCGTCGGGGTCGGGCCGACGCCCGCCTGCTGGGCTCCGCGCAGGGCCACGAGCCCTTCCGGGCGGGGGGGCACGCGGTGCGGCACCGGGCGACACGGCCCCGCGCTCGCGGCGCGCGCGCCCCTGCGGACGCCATCCGGGGCGCCGGCTGGGCCACCCGGAGGTACGCCCGGGCCGGCGGGGCTCCGGGACCAGCCCCGGACATCGTCGCGCGTGCCACACCGCGCGACACTCGCGACGCAGGCGCATCCACTGGGGCACAGCAGAGGATCGGGACCTGGGGCGACCCCGCGTGCGACGCGGCGCTCCGCGGCCGAACCCCATGCGGCACAGCCACCGCGCCGCCGTAGGCCGGGCGGTCCGGCGAGGCCCCGCCGCCGACTCACCCTGGCCGGCCCCGCGGCCGTCGGCGGGGCCGCAACGCACCCGGCACCGCGGGCGGTCACACCCGCCGCGCC-GGAACGCCCTGCTCGGGCGCCGGTATGTCGGGCCGGGGGCGGATTGCGCGCCGCCGCTGTCTCCTACCGCGCCCTCGCCGCGCCTCGGTCGCCGCGGGGCGTTCCTCGGCACCGCGGGTGGTGCACGACGCAGGCCGGGGGGAGGGGGCAACCCAGGGGGCCCCCCGCCGGACCCGGGGGACCGGATCCGGCCGCGGGCGGTGCTCCCGCTTGTGGCCCGGGGCACGGTGCGGGTGAGCCCCATGGCTCGCCGCCCCTCGGCCCGGGCCGGCCTAGGTAGCCGGCGCAGGGCGGCGGAACCAGGGGGGCGCGCCACCGATGGGCCGGCCCGGCGGCGTTGCCGTGAGGGTGCGACGAGTGCAGGTGGCCCGTGGCATCATCCTACCAACGGCGTGCCACGGGGGCGGGCCGGCCGTCCGGCCGGTCTCTCCCCCCTGCCCGCGGCGTCTCGCCCGCGGGCCTCCGAGGCAGGCCGCAGCGCCGGCAT-GAGGGGCCTCGGGGGGGCGGTCCGAGGCCGGGCCGGCGCGCCTCCCGGCACCCTGGTGGGGCCCACCGCCGATTCCGCTCGAGGCAGCGGCCTGATCGCGGCGGGCACGCGGCTGGCATGCCCGGCCCCAAGCGGGCGGAGGCCTGCAGGCGAGGCCAGGTCGCGCTCCACACCCGGCGGGCTGGGGGGGGCCCGGGGCGCGCGCACGCGGTCGGCTGCCCCCGGCGCGTGGCGGAGAGGCGGCGGGGGACATGGGACCCGACGGCGGGGTGGGCGCCGGCTGGCCCGGACCACAGCCGTCGCGTGGGGGCGGATCCCTGAACACCCGGGCG-GCCGGGCGGCGGCGACGGGGCGA-GAGCGGGACCGCCCCGGGTGGCGGCTGGCTGGTTGGCCCGCGGCGGTCCGCGGGCTCGACGGGCGCCGGTTCGACGTAGGGCCGTCGAGGCGCAACGCGCCTGCGCGCTGACGCTGTATACGGATGCTCCCCCGGCGCCGGGAGCGTGCAGCTTACGCGGGGGGCGTGGTTCGGGCCGTCGCACGGCCTCCCCCCGGGGGCCGGGGTGGCCCGCGGCCCTCTCTGCCGGCCCGCCG-GAGGGCGTGGACCTAGGCCCCTCCCGCCGTGAGCGGCGTAGGGCGGCAGGGGGAGAACTCCTCCTCGGTGCCAGGGGCTGCAGCCCATGGGGTGTGGCCTCGGCGCGACCCTGGGGCGCGCCCCCGGTGCTCAGGAGTTATTGCGGGGCGGCCGCCGGCGGGGCGTCCCGGCGGCGCCGGTCCCGGCATCCCCTGTCGACCTGGCCCAGTTACCCTTGCTCAGGCGAAGACTGAGGCCGGCCCATTCCGGCCGGGGGCCGCGCCTGCCAGCGGAGCGGGTGTGCCCGCGGCCAGGCGTGCGGGAGGGATTCGCCGGCGCGGCCCCAGGCGGCCAGGCAGGCGCACCCGGACCGGGGCGGGCGGGTCGGGGTCCGCGGGGGTGGCTCGTGGCGGTGGTCACCGCCGCGGGGGCGCCGCGGTGGGGGCCCGTCGGGCCGGACCCGGGCCGTCCCTCGCCGGCAGCGGAGGC-CGGGGCCGTGGCGCGGCATAGCGACATGCCGGCCGCTGCCGGCGGCGGGCGGCGGCCTAGGTGTCCCCGCGGGGCCGGCGGGCGGAGGTCGCGCGCCGCGCCAAGGGGCCCGGCGGTGGTGCGCGAGCGGCGACCGGACCAGGGGCAGACGGGGCCGCCGGGGGGCGCTGACGCGCCCTTTTCGCGCGCGCGGCCGCGCAGGGCGTCACTGACGCGGCAGGGCTGCGACGCGCGCGGGAGGCGGCGTTCCGGCCCGGGCAGGGCGGCAGCCGTTACCCCGCGGGCACCCCAGCGGGCGGCGCGATGACGGGTCCGCCGTCGCGCCCCGCCACCCGGTGCGCGCGCGGGCCCTCCGCCGAGCCCCCCGGGTCCACGGGGCGCCGCCCGGCTGGCGGGGCCTGCGCGCCGGTCCGGGGACCCTCAAGCGTTCCTCAGCCCCGGACCGGATCCCGGAATGCCGGCCGTGTGCCGGTGAGTTCGGCGGCCGGCGGCCGAGCGCGGGGCTGCAGCTGGGGTTGCCCCTCCTGGGGCGGGCGGGCGAGGCGCGGCCGCTGCCCGCCGGTCCCCCGGCGCCTTCCCCTCTGCCGCCCGCGCGCGGCGGCCGCCGGACCGGAGGGCTCAGCCCCCCGCCGAGCGGCCGCAGCGCCGCTCGTGGCCGCGGGATGGTGGCCCCCGC-GCGGCCGGGCTCACCGGAAAACGAGGGCGCCGGGCTCACTCCCCCCCTCACCCCCCGACCCAGCGGAGCGCGGGCCACCGCCCGCGCGCCCGGGCGCGCGCCGTGGGCCCCGGGGGCTAGGAAGG-"/>
                        <sequence id="seq_Gu4-19L__2014__Guinea" taxon="Gu4-19L__2014__Guinea" totalcount="4" value="GGGGGCGGCCCGGGTGGCACCGCCGGACGCACCATGGGGCCCGCTCCTGATTGTCCGTGCAGGGGGGCGGCCAACGCCCGGGGGGGCGGTCGGGGGCGGGGGGTGCGGGCGAGGGGGGGGGAGGGGGTGCCCGAGGGCCCGGCCCCCAGGGGGGTCAAGCGGCCCCTGTGCTGGGACCGTACGCGGCGGCCCCCCGGTCCGTCCCGGGTGCCGGCTGGCCTGCTGCCTCGCCCCCCCGCCCCCCACGAGCGAGCGCGCGCGGCGAGCCCGCGCGGCCCGCCCGCCACCCGTGGGGACAGGCCCAGCGGCGCCGGCGCTCCCCGACGACCCCCAAACGGCCCCGGGACCGGCGTCCGGGTCCCGCGCCGCACGAGGCCGCCTAGCGTGGCGCAACGGCCGCTACGGCGCTACCGCGGCGCCAGCCCGGCTCGCCGCGACGCGACGCGCCGGCGCCGCCGACGTGCCGCGGTTGGGGCGCCGGCGCCGCAAGAGCGCCGACACAGTTGACCGC-GGCGGGCCGGTGGCGGGAAGGCGGCTAGTCGCCACCTGCGCCGAGCGGCGCGCCCGTCTCACCGGGGCGCGACAGGCCAATCCACTCGGGACGCCCCGGGGCTACCCGCGTGGGAGCTGGCGCCACCTCTCGTCCGGACTC-CGCTCCCGACTGAGAACTGCCGGACCCTAAGGCCGACGGCTTCGCTGCTGCGGAGCCGCACAGGCCCCGGCGGGCCCCGCGCGGCGGGGGCCCGCGGAACCCGAAGGATAGGGTCAGCACGCCGCTCGGCACTTGGTGTCCAAGGACGCAGGCGGCCGGCGCGCCGAGCCCGCCGGCAGCCACCCGCCCACCGCCGACGCACCCGGGCGGACTCGTGGCCAGAGGCGGACGCGCGCAGCCCCGGAGATACCAGGCCGCGGGACCCGCCCGCCCGCCGAGCACGGCGGCGCGAGGCTCCTACGGCCGAC-GCCGAGCGGCGGCGCAGCGGCCCCCCCGAGCGCGGGAGGCCCCGAGCGCCCGTCCCGCCCCTCCTGCGGCCGCGCTGCTAGGGCGCGGGGTGCGGCACTGCAGTCCCCGGGCAGGCGCGGCCGGAAGCGGAGCACCACCCCCTCCCGCGCGCGCAGCGTGCGCCCTGTGCACGCCCCGGCCCCAGCCGGGGGCCGTCGGGGTCGGGCCGACGCCCGCCTGCTGGGCTCCGCGCAGGGCCACGAGCCCGTCCGGGCGGGGGGGCACGCGGTGCGGCACCGGGCGACACGGCCCCGCGCTCGCGGCGCGTGCGCCCCTGCGGACGCCATCCGGGGCGCCGGCTGGGCCACCCGGAGGTACGCCCGGGCCGGCGGGGCTCCGGGACCAGCCCCGGACACCGTCGCGCGTGCCACACCGCGCGACACTCGCGACGCAGGCGCATCCACTGGGGCACAGCAGAGGATCGAGACCTGGGGCGACCCCGCGTGCGACGCGGCGCTCCGCGGCCGAACCCCACGCGGCACAGCCGCCGCGCCGCCGTAGGCCGGGCGGTCCGGCGAGGCCCCGCCGCCGACTCACCCTGGCCGGCCCCGCGGCCGTCGGCGGGGCCGCAACGCACCCGGCACCGCGGGCGGCCACACCCGCCGCGCCCGGAACGCCCTGCTCGGGCGCCGGGATGTCGGGCCGGGGGCGGATTGCGCGCCGCCGCTGTCTCCTACCGCGCCCTCGCCGCGCCTCGGTCGCCGCGGGGCGTTCCTCGGCACCGCGGGTGGTGCACGACGCAGGCCGGGGGGAGGGGGCAACCCAGGGGGCCCCCCGCCGGAACCGGGGGACCGGATCCGGCCGCGGGCGGTGCTCCCGCTTGTGGCCCGGGGCACGGTGCGGGTGAGCCCCATGGCTCGCCGCCCCTCGGCCCGGGCCGGCCTAGGTAGCCGGCGCAGGGCGGCGGAACCAGGGGGGCGCGCCACCGATGGGCCGGCCCGGCGGCGTTGCCGTGAGGGTGCGACGAGTGCAGGTGGCCCGTGGCATCATCCTACCAACGGCGTGCCACGGGGGCGGGCCGGCCGTCCGGCCGGTCTCTCCCCCCTGCCCGCGGCGTCTCGCCCGCGGGCCTCCGAGGCAGGCCGCAGCGCCGGCATAGAGGGGCCTCGGGAGGGCGGTCCGAGGCCGGGCCGGCGCGCCCCCCGGCACCCTGGTGGGGCCCACCGCCGATTCCGCTCGAGGCAGTGGCCTGATCGCGGCGGGCACGCGGCTGGCATGCCCGGCCCCAAGCGGGCGGAGGCCTGCAGGCGAGGCCAGGTCGCGCTCCACACCCGGCGGGCTGGGGGGGGCCCGGGGCGCGCGCACGCGGTCGGCTGCCCCCGGCGCGTGGCGGAGAGGCGGCGGGGGACATGGGACCCGACGGCGGGGTGGTCGCCGGCTGGCCCGGACCACAGCCGTCGCGTGGGGGCGGATCCCTGAACACCCGGGCGAGCCGGGCGGCGGCGACGGGGCGACGAGCGGGACCGCCCCGGGTGGCGGCTGGCTGGTTGGCCCGCGGCGGTCCGCGGGCTCGACGGGCGCCGGTTCGACGTAGGGCCGCTGCGGCGCAACGCGCCTGCGCGCTGACGCTGTATACGGATGCTCCCCCGGCGCCGGGAGCGTGCAGCTTACGCGGGGGGCGTGGTTCGGGCCGTCGCACGGCCTCCCCCCGGGGGCCGGGGTGGCCCGCGGCCCTCTCTGCCGGCCCGCCGCGAGGGCGTGGACCCAGGCCCCTCCCGCCGTGAGCGGCGTAGGGCGGCAGGGAGAGAACTCCTCCTCGGTGCCAGGGGCTGCAGCCCATTGGGTGTGGCCTCAGCGCGACCCTGGGGCGCGCCCCCGGTGCTCAGGAGTGATTGCGGGGCGGCCGCCGGCGGGGCGTCCCGGCGGCGCCGGTCCCGGCATCCCCTGTCGACCTGGCCCAGTTACCCTTGCTCAGGCGAAGACTGAGGCCGGCCCATTCCGGCCGGGGGCCGCGCCTGCCAGCGGAGCGGGTGCGCCCGCGGCTAGGCGTGCGGGAGGGATTCGCCGGCGCGGCCCCAGGCGGCCAGGCAGGCGCACCCGGACCGGGGCGGGCGGGTCGGGGTCCGCGGGGGTGGCTCGTGGCGGTGGTCACCGCCGCGGGGGCGCCGCGGTGGGGGCCCGTCGGGCCGGACCCGGGCCGTCCCTCGCCGGCAGCGGAGGCCCGGGGCCGTGGCGCGGCATAGCGACATGCCGGCCGCTGCCGGCGGCGGGCGGCGGCCTAGGTGTCCCCGCGGGGCCGGCGGGCGGGGGTCGCGCGCCGCGCCAAGGGGCCCGGCGGTGGTGCGCGAGCGGCGACCGGGCCAGGGGCAGACGGGGCCGCCGGGGGGCGCTGACGCGCCCTTTTCGCGCGCGCGGCCGCGCAGGGCGTCACTGACGCGGCAGGGCTGCGACGCGTGCGGGAGGCGGCGTTCCGGCCCGGGCAGGGCGGCAGCCGTTACCCCGCGGGCACCCCAGCGGGCGGCGCGATGACGGGTCCGCCGTCGCGCCCCGCCACCCGGTGCGCGCGCGGGCCCTCCGCCGAGCCCCCCGGGTCCACGGGGCGCCGCCCGGCTGGCGGGGCCTGCGCGCCGGTCCGGGGACCCTCAAGCGTTCCTCAGCCCCGGACCGGATCCCGGAATGCCGGCCGTGTGCCGGTGAGTTCGGCGGCCGGCGGCCGAGCGCGGGGCTGCAGCTGGGGTTGCCCCCCCTGGGGCGGGCGGGCGAGGCGCGGCCGCTGCCCGCCGGTCCCCCGGCGCCTTCCCCTCTGCCGCCCGCGCGCGGCGGCCGCCGGACCGGAGGGCTCAGCCCCCCGCCGAGCGGCCGCAGCGCCGCTCGTGGCCGCGGGATGGTGGCCCCCGCCGCGGCCGGGCTCACCGGAAAACGAGGGCGCCGGGCTCACTCCCCCCCTCACCCCCCGACCCAGCGGAGCGCGGGCCACCGCCCGCGCGCCCGGGCGCGCGCCGTGGGCCCCGGGGGCTAGGAAGGG"/>
                        <sequence id="seq_Gu5-23__2014__Guinea" taxon="Gu5-23__2014__Guinea" totalcount="4" value="GGGGGCGGCCCGGGTGGCACCGCCGGACGCACCATGGGGCCCGCTCCTGATTGTCCGTGCAGGGGGGCGGCCAACGCCCGGGGGGGCGGTCGGGGGCGGGGGGTGCGGGCGAGGGGGGGGGAGGGGGTGCCCGAGGGCCCGGCCCCCAGGGGGGTCAAGCGGCCCCTGTGCTGGGACCGTACGCGGCGGCCCCCCGGTCCGTCCCGGGTGCCGGCTGGCCTGCTGCCTCGCCCCCCCGCCCCCCACGAGCGAGCGCGCGCGGCGAGCCCGCGCGGCCCGCCCGCCACCCGTGGGGACAGGCCCAGCGGCGCCGGCGCTTCCCGACGACCCCCAAACGGCCCCGGGACCGGCGTCCGGGTCCCGCGCCGCACGAGGCCGCCTAGCGTGGCGCAACGGCCGCTACGGCGCTGGGGCGGCGCCGGCCCGGCTCGCCGCGACGCGACGCGCCGGCGCCGCCGACGTGCCGCGGTTGGGGCGCCGGCGCCGCAAGAGCGCCGACACAGTTGACCGCCGGCGGGCCGGTGGCGGGAAGGCGGCTAGTCGCCACCTGCGCCGAGCGGCGCGCCCGTCTCACCGGGGCGCGACAGGCCAATCCACTCGGGACGCCCCGGGGCTACCCGCGTGGGAGCTGGCGCCACCTCTCGTCCGGACTCCCGCTCCCGACTGAGAACTGCCGGACCCTAAGGCCGACGGCTTCGCTGCTGCGGAGCCGCACAGGCCACGGCGGGCCCCGCGCGGCGGGGGCCCGCGGAACCCGAAGGATAGGGTCGGCACGCCGCTCGGCACTTGGTGTCCAAGGACGCAGGCGGCCGGCGCGCCGAGCCCGCCGGCAGCCACCCGCCCACCGCCGACGCATCCGGGCGGACTCGTGGCCAGAGGCGGACGCGCGCAGCCCCGGAGATACCAGGCCGCGGGACCCGCCCGCCCGCCGAGCACGGCGGCGCGAGGCTCCTACGGCCGACCGCCGAGCGGCGGCGCAGCGGCCCCCCCGAGCGCGGGAGGCCCCGAGCGCCCGTTCCGCCCCTCCTGCGGCCGCGCTGCTAGGGCGCGGGGTGCGGCACTGCAGTCCCCGGGCAGGCGCGGCCGGAAGCGGAGCACCACCCCCTCCCGCGCGCGCAGCGTGCGCCCTGTGCACGCCCCGGCCCCAGCCGGGGGCCGTCGGGGTCGGGCCGACGCCCGCCTGCTGGGCTCCGCGCAGGGCCACGAGCCCGTCCGGGCGGGGGGGCACGCGGTGCGGCACCGGGCGACACGGCCCCGCGCTCGCGGCGCGCGCGCCCCTGCGGACGCCATCCGGGGCGCCGGCTGGGCCACCCGGAGGTACGCCCGGGCCGGCGGGGCTCCGGGACCAGCCCCGGACACCGTCGCGCGTGCCACACCGCGCGACACTCGCGACGCAGGCGCATCCACTGGGGCACGGCAGAGGATCGAGACCTGGGGCGACCCCGCGTGCGACGCGGCGATCCGCGGCCGAACCCCACGCGGCACAGCCGCCGCGCCGCCGTAGGCCGGGCGGTCCGGCGAGGCCCCGCCGCCGACTCACCCTGGCCGGCCCCGCGGCCGTCGGCGGGGCCGCAACGCACCCGGTACCGCGGGCGGCCACACCCGCCGCGCCCGGAACGCCCTGCTCGGGCGCCGGGATGTCGGGCCGGGGGCGGATTGCGCGCCGCCGCTGTCTCCTACCGCGCCCTCGCCGCGCCTCGGTCGCCGCGGGGCGTTCCTCGGCACCGCGGGTGGTGCACGACGCAGGCCGGGGGGAGGGGGCAACCCAGGGGGCCCCCCGCCTGAACCGGGGGACCGGATCCGGCCGCGGGCGGTGCTCCCGCTTGTGGCCCGGGGCACGGTGTGGGTGAGCCCCATGGCTCGCCGCCCCTCGGCCCGGGCCGGCCTAGGTAGCCGGCGCAGGGCGGCGGAACCAGGGGGGCGCGCCACCGATGGGCCGGCCCGGCGGCGTTGCCGTGAGGGTGCGACGAGTGCAGGTGGCCCGTGGCATCATCCTACCAACGGCGTGCCACGGGGGCGGGCCGGCCGTCCGGCCGGTCTCTCCCCCCTGCACGCGGCGGCTCGCCCGCGGGCCTCCGAGGCAGGCCGCAGCGCCAGCATAGAGGGGCCTCGGGAGGGCGGTCCGAGGCCGGGCCGGCGCGCCCCCCGGCACCCTGGTGGGGCCCACCGCCGATTCCGCTCGAGGCAGCGGCCTGATCGCGGCGAGCACGCGGCTGGCATGCCCGGCCCCAAGCGGGCGGAGGCCTGCAGGCGAGGCCAGGTCGCGCTCCACACCCGGCGGGCTGGGGGGGGCCCGGGGCGCGCGCACGCGGTCGGCTGCCCCCGGCGCGTGGCGGAGAGGCGGCGGGGGACATGGGACCCGACGGCGGGGTGGTCGCCGGCTGGCCCGGACCACAGCCGTCGCGTGGGGGCGGATCCCTGAACACCCGGGCGAGCCGGGCGGCGGCGACGGGGCGACGAGCGGGACCGCCCCGGGTGGCGGCTGGCTGGTTGGCCCGCGGCGGTCCGCGGGCTCGACGGGCGCCGGTTCGACGTAGGGCCGCTGCGGCGCAACGCGCCTGCGCGCTGACGCTGTATACGGATGCTCCCCCGGCGCCGGGAGCGTGCAGCTTACGCGGGGGGCGTGGTTCGGGCCGTCGCACGGCCTCCCCCCGGGGGCCGGGGTGGCCCGCGGCCCTCTCTGCCGGCCCGCCGCGAGGGCGTGGACCCAGGCCCCTCCCGCCGTGAGCGGCGTAGGGCGGCAGGGGGAGAACTCCTCCTCGGTGCCAGGGGCTGCAGCCCATTGGGTGTGGCCTCGGCGCGACCCTGGGGCGCGCCCCCGGTGCTCAGGAGTGATTGCGGGGCGGCCGCCGGCGGGGCGTCCCGGCGGCGCCGGTCCCGGCATCCCCTGTCGACCTGGCCCAGTTACCCTTGCTCAGGCGAAGACTGAGGCCGGCCCATTCCGGCCGGGGGCCGCGCCTGCCAGCGGAGCGGGTGTGCCCGCGGCTAGGCGTGCGGGAGGGATTCGCTGGCGCGGCCCCAGGCGGCCAGGCAGGCGCACCCGGACCGGGACGGGCGGGTCGGGGTCCGCGGGGGTGGCTCGTGGCGGTGGTCACCGCCGCGGGGGCGCCGCGGTGGGGGCCCGTCGGGCCGGACCCGGGCCGTCCCTCGCCGGCAGCGGAGGCCCGGGGCCGTGGCGCGGCATAGCGACATGCCGGCCGCTGCCGGCAGCGGGCGGCGGCCTAGGTGTCCCCACGGGGCCGGCGGGCGGGGGTCGCGCGCCGCGCCAAGGGGCCCGGCGGTGGTGCGCGAGCGGCGACCGGGCCAGGGGCAGACGGGGCCGCCGGGGGGCGCTGACGCGCCCTTTTCGCGCGCGCGGCCGCGCAGGGCGTCACTGACGCGGCAGGGCTGCGACGCGCGCGGGAGGCGGCGTTCCGGCCCGGGCAGGGCGGCAGCCGTTACCCCGCGGGCACCCCAGCGGGCGGCGCGATGACGGGTCCGCCGTCGCGCCCCGCCACCCGGTGCGCGCGCGGGCCCTCCGCCGAGCCCCCCGGGTCCACGGGGCGCCGCCCGGCTGGCGGGGCCTGCGCGCCGGTCCGGGGACCCTCAAGCGTTCCTCAGCCCCGGACCGGATCCCGGAATGCCGGCCGTGTGCCGGTGAGTTCGGCGGCCGGCGGCCGAGCGCGGGGCTGCAGCTGGGGTTGCCCCCCCTGGGGCGGGCGGGCGAGGCGCGGCCGCTGCCCGCCGGTCCCCCGGCGCCTTCCCCTCTGCCGCCCGCGCGCGGCGGCCGCCGGACCGGAGGGCTCAGCCCCCCGCCGAGCGACCGCAGCGCCGCTCGTGGCCGCGGGATGGTGGCCCCCGCCGCGGCCGGGCTCACCGGAAAACGAGGGCGCCGGGCTCACTCCCCCCCTTACCCCCCGACCCAGCGGAGCGCGGGCCACCGCCCGCGCGCCCGGGCGCGCGCCGTGGGCCCCGGGGGCTAGGAAGGG"/>
                        <sequence id="seq_I30_W09__2005__USA" taxon="I30_W09__2005__USA" totalcount="4" value="GGGAACGGCCCGGGTGGCACCGCCGGACGCACCATGGGGCCCGCTCC--ATTGTCCGCGCAGGGGGGCGACCAACGCCCGGGGGGGCGGTCGGGGGCGGGGGGTGCGGGCGGGGGGGGGGAGGGGGGTGCCCGAGGGCCCGGCCCTCAGGGGGGTCAAGTGGCCCCTGTGCTGGGACCGCACGCGACGGCCCCCCGGTCCGTCCCGGGTGCCGGCTGGCCTGCTGCCTCGCCCCCCCGCCCCCCACGAGCGAGCGCGCGCGGCGAGCCCGCGCGGCTCGCCCGCCACCCGTGGGGACAGGCCCAGCGGCGCCGGCGCTCCCCGATGACCCCCAAACGGCCCCG-GACCGGCGTCCGGGTCCTGCGCCGCACGAGGCCGCCTAGCGTGGCGCAACGGCCGCTACGGCGCT---GCGGCGCCGGCCCGGCTCGCCGCGACGCGACGCGC-GGCGCCGCCGACGTGCCGCGGTTGGGGCGCCGGCGCCGCAAAGGCGCCGACACAGTTGACCGC-GGCGGGCCGGTGGCGGGAAGGCGGCTAGTCGCCACCTGCGCCG-GCGGCGCGCCCGTCTCACCGGGGCGCGATGGGCCAATCCACCCGGGACGCCCCGGGGCTACCCGCGTGGGAGCTGGCGCCGCCTCTCGTCCGGACTCCCGCTCCCGACTGAGAACTGCCGGACCCTAAGGCCGACGGCTTCGCCGCTGCGGAGCCGCACAGGCCCCGGCGGGCCCCGCGCGGCGGGGGCCCGCGGAACCCGAAGGATGGGGCCGGCACGCCGCTCGGCACTTGGTGTCCAAGGACGCAGGCGGCCGACGCGCCGAGCCCGCCGGCGGCGACCCGCCCACCGCCGACGCACCCGGGCAGACTCGTGGCCAGAGGCGCACGCGCGCAGCCCCGGAGACACCAGGCCGCGGGACCTGCCCGCCCGCCGAGCACGGCGGCGCGAGGCTCCCACGGCCGACCGCCGAGCGGCGGCGCAGCGGCCCCCCCGAGCGCGGGAGGCCCCGAGCGCCCGTCCCGCCCCTCCTGCGGCCGCGCTGCTCGGGCGCGGGGTGCGGCACTGCAGTCCCCGGGCAGGCGCGGCCGGAAGCAGAGCACCACCCCCTCCCGCGCGCGCAGCGTGCGCCCCGTGCACGCCCCGGCCCCAGCCGGGGGCCG-CGGGGTCGGGCCGACGCCCGCCTGCTGGGCTCCGCGCAGGGCCACGAGCCCTTCCGGGCGGGGGGGCACGCGGTGCGGCACCGGGCGACACGGCCCCGCGCTCGCGGCGCGCGCGCCCCCGCGGACGCCATCCGGGGCGCCGGCTGGGCCACCCGGAGGTACGCCCGGGCCGGCGGGGCTCCGGAACCAGCCCCGGACACTGTCGCGCGTGCCACACCGCGCGACACTCGCGACACAGGCGCATCCACTGGGGCACAGCGGAGGATCGAGACCTGGGGCTACCCCGCGTGCGACGCGGCGCTCCGCGGCCGAAGCCCACGCGGTACAGCCGCCGCGCCGCCGTAGGCCGGGCGGTCCGGCGAGGCCCCGCCGCCGACTCACCCTGGCCGGCCCCGCGGCCGCCGGCGAGGCCGCAACGCATCCGGCACCGCGGGCGGCCACACCCGCCGCGCCCGGAACGCCCTGCTCGGGCGCCGGGATGTCGGGCCGGGGGCAGATTACGCGCCGCCGCTGTCCCCTACCGCGCCCTTGCCGCGCCTCGGTCGCCGCGGGGCGTTCCTCGGCACCGCGGGTGGTGCACGACGCAGGCCGGGGGGAGGGGGCAACCCAGGGGGCCCCCCGCCGGAACCGGGGGACCGGATCCGGCCGCGGACGGTGCTCACGCTTGTGGCCCGGGGCACGGTGCGGGTGAGCCCCATGGCTCGCCGCCCCTCGGCCCGGGCCGGCCCAGGTACCCGGCGCAGGGCGGCGGAACCAGGGGGGCGCGCCACCGATGGGCCGGCCCGGCGGCGTTGCCGCGAGGGTGCGACGAGTGCGGGTCGCCCGTGGCAGCATCCTACCAACGGCGTGCCACGGGGGCGGGCCGGCCGTCCGGCCGGTCTCTCCCCCCTGCCCGCGGCGTCTCTCCCGCGGGCCTCCGAGGCAGGCCGCAGCGCCGGCATAGAGGGGCCTCGGGAGGGCGGTCCGAGGCCGGGCCGGCGCGCCCCCCGACACCCTGGTGGGGCCCACCGCCGATTCCACTCGAGGCAGCGGCCTGATCGCGGTGGGCACGCGGTTGGCATGCCCGGCCCCAAGCGGGCGGAGGCCTGCAGGCGAGGCCAGGTCGCGCTCCACACC-GGCGGGCTGGGGGGGGCCCGGGGCGCGCGCACGCGGTCGGCTGCCCCCGGCGAGTGACGGAGAGGCGGCGGGGGACATGGGACCCGCCGGCGGGGTGGGCGCCGGCTGGCCCGGACCGCAGCCGTTGCGTGGGGGCGGATCCCTGAACATC-GGGCGAGCCGGGCGGCGGCGACGGGGCGACGAGCGGGACCGCCCCGGGTGGCGGCTGGCTGGTTGGCCCGCGGCGGTCCGCGGGCTCGACGGGCGCCGGTTCGCCGTAGGGCCGTCGCGGCGCAACGCGCCTGCGCGCTGACGTTGTATACGGATGCTCCCCCGGCGCCGGGAGCGTGCAGCTGGCGCGGGGGGCGTGGTTCGGGCCGTCGCACGGCCTCCCCCCGGGGGCCGGGGTGGCCCGCGGCTCTCTCTGCCGGCCCGCCGCGAGGGCGTGGACCCAGGCCCCCCCCGCCGTCAGCGGCGTAGGGCGGCAGGGGGAGAACTCCTCCTCGGTGCCAGGGGCTGCAGCCCATGGGCTGTGGCCTCGGCGCGACCCTGGGGCGCGCCCCCGGTGCTGAGGAGTGATTGCGGGGCGGCCGCCGGCGGGGCGTCCCGGCGGCGCCGGTCCCGGCATCCCCTGCCGACCTGGCCCGGTTACCCTTGCTCAGGCG----CTGAGGCCGGCCCATTCCGGCCGGGGGCCGCGCCTGCCAGCGGAGCGGGTGTGCCCGCGGCCAGGCGTGCGGGAGGGATTCGCCGGCGCGGCCCCAGGCGGCCAAGCAGGCGCACCCGGACCGGGGCGGGCGGGTCGGGGTCCGCGGGGGTGGCTCGTGGCGGTGGTCACCGCCGCGGGGGCGCCGCGGTGGGGGCCCGTCGGGCCGGACCCGGGCCGTCCCTCGCCGGCAGCGGAGGCCCGGGGCCGTGGCGCGGCATAGCGACATGCCGGCCGCTGCCGGCGGCGGGCGGCGGCCTAGGTGACCCCGCGGGGCCGGCGGGCGGGGGTCGCGCGCCGCGCCAAGGGGCCCGGCGGTGGTGCGCGAGCGGCGGCCGGGCCAGGGGCAGACGGGGCCGCCGGCGGGCGCTGACGCGCCCTT--CGCGCGCGCGGCCGCGCAGGGCGTCACTGACGCGGCAGGGCTGCGACGCGCGCGGGAGGCGGCGTTCCGGCCCGGGCAGGGCGGCAGCCGTTACCCCGCGGGCACCCCAGCGGGCGGCGCGATGACGGGTCCGCCGTCGCGCCCCGCCACCAGGTGCGCGCGCGGGCCCTCCGCCGAGTCCCCCGGGTCCACGGGGCGCCGCCCGGCTGGCGGGGCCTGCGCGCCGGTCCGGGGACCCTCAAGCGTTCCTCAGCCCCGGACCGGATCCCGGAATGCCGGCCGTGTGCCAGTGAGTTCGGCGGCCGGCGGCCGAGCGCGGGGCTGCAGCCGGGGTTGCCCCCCCTGGGGCGGGCGGGCGAGGCGCGGCCGCTGCCCGCCGGTCCCCCGGCGCCTTCCCCTCTGCCGCCCGCGCGCGGCGGCCGCCGGACCGGAGGGCTCAGCCCCCCGCCGAGCGGCCGCAGCGCCGCTCGTGGCCGCGGGATGGTGGCCCCCGCCGCGGCCGGGCTCACCGGAAAACGAGGGCGCCGGGCTCACTCCCCCCCTCACCCCCCGACCCAGCGGAGCGCGGGCCACCGCCCGCGCGCCCGGGCGCGCGCCGTGGGCCCCGGGGGCTAGGGAGGG"/>
                        <sequence id="seq_Indonesia-1__2000__Indonesia" taxon="Indonesia-1__2000__Indonesia" totalcount="4" value="AGGGGCGGCCCGGGTGGCACCGCCGGACGCACCATGGGGCCCGCTCCTGATTGTCCGCGCAGGGGGGCGGCCAACGCCCGGGGGGGCGGTCGGGGGCGGGGGGTGCGGGCGGGGGGGGGGGGGGGGGTGCCCGAGGGCCCGGCCCCCAGGGGGGTCAAGCGGCCCCTGTGCTGGGACCGTACGCGGCGGCCTCCCGGTCCGTCCCGGGTGCCGACTGGCCTGCTGCCTCGCCCCCCCGCCCCCCACGAGCGAGCGCACGCGGCGAGCCCGCGCGGCCCGCCCGCCACCTGTGGGGACAGGCCCAGCGGCGCCGGCGCTCCCCGACGACCCCCAAACGGCCCCGGGACCGGCGTCCGGGTCCCGCGCCGCACGAGGCCGCCTAGCGTGGCGCAACGGCCGCTACGGCGCT---GCGGCGCCGGCCCGGCTCGCCGCGACGCGACGCGCCGGCGCCGCCGACGTGCCGCGGTTGGGGCGCCGGCGCCACAAGGGCGCCGACACAGTTGACCGCCAGCGGGCCGGTGGCGGGGAGGCGGCTAGTCGCCACCTGCGCCGAGTGGCGCGCCCGTCTCACCGGGGCGCGATAGGCCAATCCACCCGGCACGCCCCGGGGCTACCCGCGTGGGAGCTGGCGCCGCCTCTCGTCCGGACTCCCGCTCCCGACTGAGAACTGCCGGACCCTAAGGCCGACGGCTTCGCCGCTGCGGAGCCACATAGGCCCCGGCTGGCCCCGCGCGGCGGGGGCCCGCGGAATCCGAAGGATGGGGTCGGCACGCCGCTCGGCACTTGGTGTCGAAGGACGCAGGCGGCCGACGCGCCGAGCCCGCCGGCGGCGACCCGCCCACCGCCGACGCACCCGGGCGGACTCGTGGCCAGAGGCGCACGCGCGCAGCCCCGGAGATACCAGGCCGCGGGACCCGCCCGCCCGCCGAGCACGGCGGCGCGAGGCTCCCACGCCCGACCGCCGAACGGCGGCGCAGCGGCCCCCCCGAGCGCGGGAGGCCCTGAGCGCCCGTCCCGCCCCTCCTGCGGCCGCGCTGCTCGGGCGCGGGGTGCGGCACTGCAGTCCCCGGGCAGGCGCGGCCGGAAGCGGAGCACCACCCCCTCCCGCGCGCGCAGCGTGCGCCCCGTGCACGCCCCGGCCCCAGCCGGGGGTCGTCGGGGTCGAGCCGGCGCCCGCCTGCTGGGCACCGCGCAGGGCCACGAGCCCTTCCGGGCAGGGGGGCACGGGGTGCGGCACCGGGCGACACGGCCCCGCGCTCGCGGCGCGCGCGCCCCTGCGGACGCCATCCGGGGCTCCGGCTGGGCCACCCGGAGGTACGCCCGGGCCGGCGGGGCTCCGGGACCAGCCCCGGACACCGTCGCGCGTGCCACACCGCGCGACACTCGCGACACAGGCGTATCCACTGGCGCACAGCAGAGGATCGAGACCTGGGGCTACCCCGCGTGCGATGCGGCGCTCCGCGTCCGAACCCCACGCGGCACAGCCGCCGCGCCGCCGTAGGCCGGGCGGTCCGGCGAGGCCCCGCCGCCGACTCACCCTGGCCGGCCCCGCGGCCGCCGGCGGGGCCGCAACGCACCCGGCACCGCGGGCGGCCACACCCGCCGTGCCCGGAATGCCCTGCTCGGGCGCCGGGATGTCGGGCCGGGGGCGGATTACGCGCCGCCGCTGTCCCCTACCGCCCCCTCGCCGCGCTTCGGTTGCCGCGGGGCGTTCCTCGGCACCGCGGGTGGTGCACCACGCAGGCCGGGGGGAGGGGGCAACCCAGGGGGCCCCCCGCCGGAACCGGGGGACCGGATCCGGCCGCGGGCGGTGCTCCCGCTTGTGGCCCGGGGCACGGTGCGGGTGAGCCCCATGGCTCGCCGCCCCTCGGCCCGGGCCGGCCCAGGTAGCCGGCGCAGGGCGGCGGAACCAGGGGGGCGCGCCACCGATGGGCCGGCCCGGCGGCGTTGCCGCGAGGGTTCGACGAGTGCAGGTGGCCCGTGGCATCATCCTACCAGCGGCGTGTCACGGGGGCGGGCCGGCCGTCCGGCCGGTCTCTCCCCCCGGTCCGCGGCGTCTCGCCCGCGGGCCTCCGAGGCAGGCCGCAGCGCCGGCATAGAGGGGCCTCGGGAGGGCGGTCCGAGGCCGGGCCGGCGCGCCCCCCGGCACCCTGGTGGGGCCCACCGCCGATTCCGCTCGAGGCAGCGGCCTGATCGCGGCGGGCACGCGGCTGGCATGCCCGGCCCCAAGCGGGCGGAGGCCTGCAGGCGAGGCCAGGTCGCGCTCCACACCCGGCGGGCTGGGGGGGGCCCGGGGCGCGCGCACGCGGTCGGCTGCCCCCGGCGCGTGGCGGAGAGGCGGCGGGGGACATGGGATCCGACGGCGGGGTGGGCGCCGGCTGGCCCGGACCGCAGCCGTCGCGTGGGGGCGGATCCCTGAACACACGGGCGAGCCGGGCGGCGGCGACGGGTCGAGGAGCGGGACCGCCCCGGGTGGCGGCTGGCTGGTTGGCCCGCGGCGGTCCGCGGGCTCGACGGGCGCCGGTTCGCCGTAGGGCCGTCGCGGCGCAACGCGCCTGCGCGCTGACGCTGTATACGGATGCTCCCCCGGCGCCGGGAGCGTGCAGCTGGCGCGGGGGGCGTGGTTCGGGCCGTCGCACGGCCTCCGCCCGGGGGCCGGGGTGGCCCGCGGCCCTCTCTGCCGGCCCGCCGCGAGGGCGTGGGCCCAGGCCCCCCCCGCCGTCAGCGGCGTAGGGCAGCAGGGGGAGAACTCCTCCTCGGTGCCAGGGGCTGCAGCCCATGGGCTGTGGCCTCGGCGCGACCCTGGGGCGCGCCCCCGGTGCTGAGGAGTGATTGCGGGGCGGCCGCCGGCGGGGCGTCCCGGCGGCGCCGGTCCCGGCATCCCCTGCCGACCTGGCCCGGTTACCCTTGCTCAGGCGAAGACTGAGGCCGGCCCATTCCGGCCGAGGGCCGCGCCTGCCAGCGGAGCGGGTGTGCCCGCGGCCAGGCGTGCGGGAGGGATTCGCCGGCGCGGCCCCAGGCGTCCAGGCAGGCGCACCCGGACCTGGGCGGGCGGGTCGGGGTCCGCGGGGGTGGCTCGTGGCGGTGGTCACCGCCGCGGGGGCGCCGCGGTGGGGGCCCGTCGGGCCGGACCCGGGCCGTCCCTCGCCGGCAGCGGAGGCCCGGGGCCGTGGCGCGGCATAGCGACATGCCGGCCGCTGCCGGCGGCGGGCGGCTGCCTAGGTGTCCCCGCGGGGCCGGCGGGCGGGGGTCGCGCGCCGCGCCAAGGGACCCGGCGGTGGTGCGCGAGCGGCGACCGGGCCAGGGGCAGACGGGGCCGCCGGCGGGTGCTGACGCGCCCTTTTCGCGCGCGCGGCCGCGCAGGGCGTCACTGACGCGGCAGGGCTGCGACGCGCGCGGGAGGCGGCGTTCCGGCCCGGGCAGGGCGGCAGCCGTTACCCCGCGGGCACCCCAGAGGGCGGCGCGATGACGGGTCCGCCGTCGCGCCCCGCCACCCGGTGCGCGCGCGGGCCCTCCGCCGAGCCCCCCGGGTCCACGGGGCGCCGCTCGGCTGGCGGGGCCTGCGCGCCGGTCCGGGGACCCTCAAGCGTTCCTCAGCCCCGGACCGGATCCCGGAATGCCGGCCGTGTGCCAGTGAGTTCGGCGGCCGGCGGCAGAGCGCGGGGCTGCAGCTGGGGTTGCCCCCCCTGGGGCGGGCGGGCGAGGCGCGGCCGCTGCCCGCCGGTCCCCCGGCGCCTTCCCCTCTGCCGCCCGCGCGCGGCGGCCGCCGGACCGGAGGGCTCAGCCCCCCGCCGAGCGGCCGCAGCGCCGCACGTGGCCGCGGGATGGTGGCCCCCGCCGCGGCCGGGCTCACCGGAAAACAAGGGCGCCGGGCTCACTCCCCCCCTCACCCCCCGACCCAGCGGAGCGCGGGCCACCGCCCGCGCGCCCGGGCGCGCGCCGTGGGCCCCGGGGGCCAGGGAGGG"/>
                        <sequence id="seq_Izumi__2000__Japan" taxon="Izumi__2000__Japan" totalcount="4" value="GGGGGCGGCCCGGGTGGCACCGCCGGACGCACCATGGGGCCCGCTCC--ATTGTCCGCGCAGGGGGGCGGCTAACGCCCGGGGGGGCGGTCGGGGGCGGGGGGTGCGGGCGGGGGGGGGGGGGGGGGTGCCCGAGGGCCCGGCCCCCAGGGGGGTCAAGCGACCCCTGTGCTGGGACCGTACGCGGTGGCCCCCCGGTCCGTCCCGGGTGCCGGCTGGCCTGCTGTCTCGCCCCCCCGCCCCCCACGGGCGAGCGCGCGCGGCGAGCCCGCGCGGCCCGCCCGCCACCCGTGGGGACAGGCCCAGCGGCGCCGGCGCTCCCCGACGACCCCCAAACGGCCCCGGGACCGACGTCCGGGTCCCGCGCCGCACGAGGCCGCCTAGCGTGGCGCAACGGCCGCTACGGCGCTGGGGCGGCGCCGGCTCGGCTCGCCGCGACGCCACGCGCCGGCGCCGCCGACGTGCCGCGATTGGAGCGCCGGCGCCGCAAGGGCGCCGACACAGTTGCCCACCGGCGGGCCGGTGGTGGGAAGGCGGCCAGTCGCCACCTGCGCCGAGCGGCGCGCCCGTCTCACCGGGGCGCGATAGGCTAACCCACCCGGGACGCCCCAGGGCTACCCGCGTGGGAGCTGGCGCCGCCTCTCGTCCGGACTCCCGCTCCCGACTGAGAACCGCCGGACCCTAAGGCCGACGGCTTCTCCGCTGCGGAGCCGCACAGGCCCCGGCGGGCCCCGCGCGGCGGGGGCCCGCGGAACCCTAAGGATGGGGTAGACACGCCGCTTGGCACTTGGTTTCCAAGGACGCAGGCGGCCGACGCGCTGAGCCCGCCGGCGGCGACCCGCCCACCCCCGACGCGCCCGGGCGGACTCGTGGCCAGAGGCGCACGCGCGCAGCCCCGGAGATACCAGGCCGCGGGACCCGCCCGCCCGCCGAGCACGGCGGTGCGAGGCTCCCACGGCCGACCGCCGAGCGGCGGCGCAGCGGCCCCCCCGAGCGCGGGAGGCCCCGAGCGCCCGCCCTGCCCTTCCTGCGGCCGCGCTGCTCGGGCGCGGGGTGCGGCACTGCAGGCCCCGGGCAGGCGCGGCCGGAAGCGGAGCACCACCCCCTCCCGCGCGCGCAGCGTGCGCCCCGTGCACGCCCCGGCCCCAGCCGGGGGCCGTCGGGGTCGGGCCGACGCCCGCCTGCTGGGCTCCGCGCAGGGCCACGAGCCCTTCCGGGCGGGGGGGCACGCGGTGCGGCACCGGGCGACACGGCCCCGCGCTCGCGGCGCGCGCGCTCCTGCGGACGCCATTCCGGGCGTCGGCTGGGCCACCCGGAGGTACGCCCGGGCCGGCGGGGCTCCGGGACCAGCCCCGGACACCGTCGCGCGTGCCACACCGCGCGACACCCGTGACACAGGCGCACCCACTGGGGCACAGCAGAGGATCGAGACCTGGGGCGACCCCGCGTGCGACGCGGCGCTCCGCGGCCGAACCCCGCGCGGCACAGCCGCCGCGCCGCCGTAGGCCGGGCGGTCCGGCGAGGCCCCGCCGCCGACTCACCCTGGCCGGCCCCGCGGCCGCCGGCGGGGCCGCAACGCACCCGGCACCGCGGGCGGCCACACCCGCCGCGCCCGGAACGCCCCGCTCGGGCGCCGGGATGTCGGGCCGGGGGCGGATTGCGCGCCGCCGCTGTCCCCTACCGCGCCCTCGCCGCGCCTCGGTCGCTGCGGGGCGTTCCCCGGCACCGCGGGTGGTGCACGACGCGGGCCGGGGGGAGGGGGCAGCCTAGGGGGCCCCCCGCCGGAACCGGGGGACGGGATCCGCCCGCGGGCGGTGCTCCCGCTTGTGGCCCGGGGCACGGTGCGGGTGAGCCCCATGGCTCGCCGCCCCTCGGCCCGGGCCGGCCCAGGTAGCCGGCGCGGGGCGGCGGAACCAGGGGGGCGCGCCACCGATGGGCCGGCCCGTCGGCGTTGCCGCGAGGGTGCGACGAGTGCAGGTGGCCCGTGGCATAATCCTACCAACAGCGTGCCACGGGGGCGGGCCGGCCGTCCGGCCGGTCTCTCTCCCCTGCCCGCGGCGTCTCGCCCGCCGGCCTCCGAGGCAGGCCGCGGCGCCGGCATAGAGGGGCCTCGGGAGGGCGGTCCGAGGCCGGGCCGGCGCGCCCCCAGGCACCCTGGTGGGGCCCATCGCCGATTCCGCCCTAGGCAGCGGCCTGATCGCGGCGGGCACGCGGCTGGCATGCCCGGCCCCAAGCGGGCGGAGGCCTGCAGGCGAGGCCGGGTCGCGCTCCACACCCGGCGGGCTGGGGGGGGCCCGGGGCGCGCGCAAGCGGTCGGCTGCCCCCGGCGCGTGGCGGAGAGGCGGCGGGGGACATGGGACCCGACGGCGGGGTGGGCACCGGCTGGCCCGGACCGCAGCCGTCGCGTGGGGGCGGATCCCTGAACACC--GGCGAGCCGGGCGGAGGCGACGGGGCGACGGGCGGGCCCGCCCCGGGTGGCGGCTGGCCGATCGGCCCGCGGCGGTCCGCGGGCTCGACGGGCGCCGGTTCGCCGTAGGGCCGTCGCGGCGCAACGCGCCTGCGCGCTGACGCTGTATACGGACGCTCCCCCGGTGCCGGGAGCGTGCAGCTGGCGCGGGGGGCGTGGTTTGGGCCGTCGCACGGCCTCCCGCCGGGGGCCGGGGTGGCCCGCGGCCCTCTCTGCCGGCCCGCCGCGAGGGCGTGGACCCAGGCCCCTCCCGCCGTCAGCGGCGTAGGGCGGCAGGGGGCGAACTCCTCCTCGGTGCCAGGGGCTGCAGCCCATGGGGTGTGGCCTCGGCGCGACCCTGGGGCGCGCCCCCGGTGCTGAGGAGTGATTGCGGGGCGGCCGCCGGCGGGGCGTCCCACCGGCGCCGGTCCCGGCATCCCCTGCCGACCTGGCCCGGTTACCCTTGCTCAGGCGAAGACTGAGGCCGGCCCATTCCGGCCGGGGGCCGCGCCTGCCAGCGGAGCGGGCGTGCCCGCGGCCAGGCGTGCGGGAGGGATTCCCCGGCGCGGCCCCAGGCGGCCAGGCAGGCGCACCCGGACCGGGGCGGGCGGGTAGGGGTCCGCGGGGGTGGCTCATGGCGGTGGTCACCGCCGCGGGG-CGCCGCGGTGGGGGCCCGTCGGGCCGGACCCGGGCCGTCCCTCGCCTGCAGCGGGGGCCCGGGGCTGTGGCGCGGCATAGCGACATGCCGGCCGCTGCCGGCGGCGGGCGGCGGCCTGGGTGTCCCCGCGGGGCCGGCGGGCGGGGGTCGCGCGCCGCGCCACGGGGCCCGGCGGTGATGCGCGAGCGGCGACCGGGCCAGGGGCAGACGGGGCCGGCGGCGGGCGCTGGCGCGCCCTTTTCGCGCGC-CGGCCGCGCAGGGCGTCACTGACGCGGTAGGGCTGCGACGCGCGCGGGAGGCGGCGTGGCGGCGCGGGCAGGGCGGCAGCCGTTACCCCGCGGGCACCCCAGCGAGCGGCGCGATGACGGGTCCGCCGTCGCGCCCCGCCACCCGGTGCGCGCGCGGGCCCCCCGCCGAGCCCCCCGGGTCCACGGGGCGCCGCCCGGCTGGCAGGGCCTGCGCGCCGGTCCGGGGACCCTCAAGCGTTCCTCGGCCCCGGGCCGGATCCCGGAGTGCCGGCCGTGTGCCAGTGAGTTCGGCGGCCGGCGGCCGAGCGCGGGGCTGCAGCTGGGGTTGCCCCCCCTGGGGCGGGCGGGCGAGTCGCGGCCGCTGCCCGCCGGTCCCCCGGCGCCTGCCCCTCTGCCGCCCGCGCGCGGCGGCCGCCGGACCGGAGGGCTCAGCCCCCCGCCGAG-AGCCGCAGCGCCGCTCGTGGCCGAGGGATGGTGGCCCCCGCCGCGGCCGGGCTCACCGGAAAACGAGGGCGCCGGGCTCACTCCCCCCCTCACCCCCCGACCCAGCGAAGCGCGGGCCACCGCCCGCGCGCCCGGGCGCGCGCCGTGAGCCCCGGAGGCTAGGGAGGG"/>
                        <sequence id="seq_Jorgen_625__1293-1386__Danemark" taxon="Jorgen_625__1293-1386__Danemark" totalcount="4" value="GGGAGCGGCCCGGGTGGCACCGCCGGACGCACCATGGGGCCCGCTCCTGATTGTCCGCGCAGGGGGGCGGCCAACGCCCGGGGGGGCGGTCGGGGGCGGGGGGTGCGGGCGGGGGGGGGGGGGGGGGTGCCCGAGGGCCCGGCCCCCAGGGGGGTCAAGCGGCCCCTGTGCTGGGACCGTACGCGGCGGCCCCCCGGTCCGTCCCGGGTGCCGGCTGGCCTGCTGCCTCGCACCCCCGCCTCCCACGAGCGAGCGCGCGCGGCGAGCCCGCGCGGCTCGCCCGCCACCCGTGGGGACAGGCCCAGCGGCGCCGGCGCTCCCCGATGACCCCCAAACGGCCCCGGGACCGGCGTCCGGGTCCTGCGCCGCACGAGGCCGCCTAGCGTGGCGCAACGGCCGCTACGGCGCTGGGGCGGCGCCGGCCCGGCTCGCCGCGACGCGACGCGCCGGCGCCGCCGACGTGCCGCGGTTGGGGCGCCGGCGCCGCAAGAACGCCGACACAGTTGACCGCCGGCGGGCCGGTGGCGGGAAGGCGGCTAGTTGCCACCTGCGCCGA-CGGCGCGCCCGTCTCACCGGGGCGCGATGGGCCAATCCACCCGGGACGCCCCGGGGCTACCCGCGTGGGAGCTGGCGCCGCCTCTCGTCCGGACTCCCGCTCCCGACTGAGAACTGCCGGACCCTAAGGCCGACGGCTTCGCCGCTGCGGAGCCGCACAGGCCCCGGCGGGCCCCGCGCGGCGGGGGCCCGCGGAACCCGAAGGATGGGGTCGGCACGCCGCTCGGCACTTGGTGTCCAAGGACGCAGGCGGCCGACGCGCCGAGCCCGCCGGCGGCGACCCGCCCAACGCCGACGCACCCGGGCGGACTCGTGGCCAGAGGCGCACGCGCGCAGCCCCGGAGACACCAGGCCGCGGGACCCGCCCGCCCGCCGAGCACGGCGGCGCGAGGCTCCCACGGCCGACCGCCGAGCGGCGGCGCAGCGGCCCCCCCGAGCGCGGGAGGCCCCGAGCGCCCGTCCCGCCCCTCCTGCGGCCGCGCTGCTCGGGCGCGGGGTGCGGCACTACAGTCCCCGGGCAGGCGCGGCCGGAAGCGGAGCACCACCCCCTCCCGCGCGCGCAGCGTGCGCCCCGTGCACGCCCCGGCCCCAGCCGGGGGCCGTCGGGGTCGGGCCGACGCCCGCCTGCTGGGCTCCGCGCAGGGCCACGAGCCCTTCCGGGCGGGGGGGCACGCGGTGCGGCACCGGGCGACACGGCCCCGCGCGCGCGGCGCGCGCGCCCCTGCGGACGCCATCCGGGGCGCCGGCTGGGCCACCCGGAGGTACGCCCGGGCCGGCGGGGCTCCGGAACCAGCCCCGGACACCGTCGCGCGTGCCACACCGCGCGACACTCGCGACACGGGCGCATCCACTGGGGCACAGCAGAGGATCGAGACCTGGGGCTACCCCGCGTGCGACGCGGCGCTCCGCGGCCGAACCCCACGCGGCACAGCCGCCGCGCCGCCGTAGGCCGGGCGGTCCGGCGAGGCCCCGCCGCCGACTCACCCTGGCCGGCCCCGCGGCCGCCGGCGGGGCCGCAACGCACCCGGCACCGCGGGCGGCCACACCCGCCGCGCCCGGAACGCCCTGCTCGGGCGCCGGGATGTCGGGCCGGGGGCAGATTACGCGCCGCCGCTGTCCCCTACCGCGCCCTTGCCGCGCCTCGGTCGCCGCGGGGCGTTCCTCGGCACCGCGGGTGGTGCACGACGCAGGCCGGGGGGAGGGGGCAACCCAGGGGGCCCCCCGCCGGAACCGGGGGACCGGATCCGGCCGCGGGCGGTGCTCCCGCTTGTGGCCCGGGGCACGGTGCGGGTGAGCCCCATGGCTCGCCGCCCCTCGGCCCGGGCCGGCCCAGGTAGCCGGCGCAGGGCGGCGGAACCAGGGGGGCGCGCCACCGATGGGCCGGCCCGGCGGCGTTGCCGCGAGGGTGCGACGAGTGCAGGTGGCCCGTGGCATCATCCTACCAACGGCGTGCCACGGGGGCGGGCCGGCCGTCCGGCCCTTCTCTCCCCCCTGCCCGCGGCGTCTCGCCCGCGGGCCTCCGAGGCAGGCCGCAGCGCCGGCACAGAGGGGCCTCGGGAGGGCGGTCCGAGGCCGGGCCGGCGCGCCCCCCGGCACCCTGGTGGGGCCCACCGCCGACTCCACTCGAGGCAGCGGCCTGATCGCGGTGGGCACGCGGCTGGCATGCCCGGCCCCAAGCGGGCGGAGGCCTGCTGGCGAGGCCAGGTCGCGCTCCACACCCGGCGGGCTGGGGGGGGCCCGGGGCGCGCGCACGCGGTCGGCTGCCCCCGGCGCGTGACGGAGAGGCGGCGGGGGACATGGGACCCGACGGCGGGGTGGGCGCCGGCTGGCTCGGACCGCAGCCGTTGCGTGGGGGCGGATCCCTGAACACCCGGGCGAGCCGGACGGCGGCGACGGGGCGACGAGCGGGACCGCCCCGGGTGGCGGCTGGCTGGTTGGCCCGCGGGGGTCCGCGGGCTCGACGGGCGCCGGTTCGCCGTAGGGCCGTCGCGGCGCAACGCGCCGGCGCGCTGACGCTGTATACGGATGCTCCCCCGGCGCCGGGAGCGTGCAGCTGGCGCGGGGGGCGTGGTCCGGGCCGTCGCACGGCCTCCCCCCGGGGGCCGGGGTAGCCCGCGGCCCTCTCTGCCGGCCCGCCGCGAGGGCGTGGACCCAGGCCCCCCCCGCCGTCAGCGGCGTAGGGCGGCAGGGGGAGAACTCCTCCTCGGTGCCAGGGGCTGCAGCCCATGGGCTGTGGCCTCGGCGCGACCCTGGGGCGCGCCCCCGGTGCTGAGGAGTGATTGCGGGGCGGCCGCCGGCGGGGCGTCCCGGCGGCGTCGGTCCCGGCATCCCCTGCCGACCTGGCCCGGTTACCCTTGCTCAGACGAAGACTGTGGCCGGCCCATTCCGGCCGGGGGCCGCGCCTGCCAGCGGAGCGGGTGTGCCCGCGGCCGGGCGTGCGGGAGGGGTTCGCCGGCGCGGCCCCAGGCGGCCAAGCAGGCGCACCCGGACCGGGGCGGACGGGTCGGGGTCCGCGGGGGTGGCTCGTGGCGGTGGTCACCGCCGCGGGGGCGCCGCGGTGGGGGCCCGTCGGGCCGGACCCGGGCCGTCCCTCGCCGGCAGCGGAGGCCCGGGGCCGTGGCGCGGCATAGCGACATGCCGGCCGCTGCCGGCGGCGGGCGGCGGCCTAGGTGTCCCCGCGGGGCCGGCGGGCGGGGGTCGCGCGCCGCGCCAAGGGGCCCGGCGGTGGTGCGCGAGCGGCGACCGGGCCAGGGGCAGACGGGGCCGCCGGCGGGCGCTGACGCGCCCTTTTCGCGCGCGCGGCCGCGCAGGGCGTCACTGACGCGGCAGGGCTGCGACGCGCGCGGGAGGCGGCGTTCCGGCCCGGGCAGGGCGGCAGCCGTTACCCCGCGGGCACCCCAGCGGGCGGCGCGATGACGGGTCCGCCGTCGCGCCCCGCCACCAGGTGCGCGCGCGGGCCCTCCGCCGAGTCCCCCGGGTCCACGGGGCGCCGCCCGGCTGGCGGGGCCTGCGCGCCGGTCCGGGGACCCTCAAGCGTTCCTCAGCCCCGGACCGGATCCCGGAATGCCGGCCGTGTGCCAGTGAGTTCGGCGGCCGGCGGCCGAGCGCGGGGCTGCAGCTGGGGTTGCCCCCCCTGGGGCGGGCGGGCGAGGCGCGGCCGCTGCCCGCCGGTCCCCCGGCGCCTTCCCCTCTGCCGCCCGCGCGCGGCGGCCGCCGGACCGGAGGGCTCAGCCCCCCTCCGAGCGGCCGCAGCGCCGCTCGTGGCCGCGGGATGGTGGCCCCCGCCGCGGCCGGGCTCACCGGAAAACGAGGGCGCCGGGCTCACTCCCCCCCTCACCCCCCGACCCAGCGGAGCGCGGGCCACCGCCCGCGCGCCCGGGCGCGCGCCGTGGGCCCCGGGGGCTAGGGAGGG"/>
                        <sequence id="seq_Kanazawa__2000__Japan" taxon="Kanazawa__2000__Japan" totalcount="4" value="GGGGGCGGCCCGGGTGGCACCGCCGGACGCACCATGGGGCCCGCTCCTGATTGTCCGCGCAGGGGGGCGGCTAACGCCCGGGGGGGCGGTCGGGGGCGGGGGGTGCGGGCGGGGGGGGGGGGGGGGGTGCCCGAGGGCCCGGCCCCCAGGGGGGTCAAGCGGCCCCTGTGCTGGGACCGTACGCGGTGGCCCCCCGGTCCGTCCCGGGTGCCGGCTGGCCTGCTGTCTCGCCCCCCCGCCCCCCACGGGCGAGCGCGCGCGGCGAGCCCGCGCGGCCCGCCCGCCACCCGTGGGGACAGGCCCAGCGGCGCCGGCGCTCCCCGACGACCCCCAAACGGCCGCGGGACCGACGTCCGGGTCCCGCGCCGCACGAGGCCGCCTAGCGTGGCGCAACGGCCGCTACGGCGCTGGGGCGGCGCCGGCTCGGCTCGCCGCGACGCCACGCGCCGGCGCCGCCGACGTGCCGCGATTGGAGCGCCGGCGCCGCAAGGGCGCCGACACAGTTGCCCGCCGGCGGGCCGGTGGTGGGAAGGCGGCCAGTCGCCACCTGCGCCGAGCGGCGCGCCCGTCTCACCGGGGCGCGATAGGCCAACCCACCCGGGACGCCCCAGGGCTACCCGCGTGGGAGCTGGCGCCGCCTCTCGTCCGGACTCCCGCTCCCGACTGAGAACCGCCGGACCCTAAGGCCGACGGCTTCTCCGCTGCGGAGCCGCACAGGCCCCGGCGGGCCCCGCGCGGCGGGGGCCCGCGGAACCCTAAGGATGGGGTAGACACGCCGCTTGGCACTTGGTTTCCAAGGACGCAGGCGGCCGACGCGCTGAGCCCGCCGGCGGCGACCCGCCCACCCCCGACGCGCCCGGGCGGACTCGTGGCCAGAGGCGCACGCGCGCAGCCCCTGAGATACCAGGCCGCGGGACCCGCCCGCCCGCCGAGCACGGCGGTGCGAGGCTCCCACGGCCGACCGCCGAGCGGCGGCGCAGCGGCCCCCCCGAGCGCGGGAGGCCCCGAGCGCCCGCCCCGCCCTTCCTGCGGCCGCGCTGCTCGGGCGCGGGGTGCGGCACTGCAGGCCCCGGGCAGGCGCGGCCGGAAGCGGAGCACCACCCCCTCCCGCGCGCGCAGCGTGCGCCCCGTGCACGCCCCGGCCCCAGCCGGGGGCCGTCGGGGTCGGGCCGACGCCCGCCTGCTGGGCTCCGCGCAGGGCCACGAGCCCTTCCGGGCGGGGGGGCACGCGGTGCGGCACCGGGCGACACGGCCCCGCGCTCGCGGCGCGCGCGCTCCTGCGGACGCCATTCCGGGCGTCGGCTGGGCCACCCGGAGGTACGCCCGGGCCGGCGGGGCTCCGGGACCAGCCCCGGACACCGTCGCGCGTGCCACACCGCGCGACACCCGTGACACAGGCGCACCCACTGGGGCACAGCAGAGGATCGAGACCTGGGGCGACCCCGCGTGCGACGCGGCGCTCCGCGGCCGAACCCCGCGCGGCACAGCCGCCGCGCCGCCGTAGGCCGGGCGGTCCGGCGAGGCCCCGCCGCCGACTCACCCTGGCCGGCCCCGCGGCCGCCGGCGGGGCCGCAACGCACCCGGCACCGCGGTCGGCCACACCCGCCGCGCTCGGAACGCCCCGCTCGGGCGCCGGGATGTCGGGCCGGGGGCGGATTGCGCGCCGCCGCTGTCCCCTACCGCGCCCTCGCCGCGCCTCGGTCGCTGCGGGGCGTTCCCCGGCACCGCGGGTGGTGCACGACGCGGGCCGGGGGGAGGGGGCAGCCCAGGGGGCCCCCCGCCGGAACCGGGGGACCGGATCCGCCCGCGGGCGGTGCTCCCGCTTGTGGCCCGGGGCACGGTGCGGGTGAGCCCCATGGCTCGCCGCCCCTCGGCCCGGGCCGGCCCAGGTAGCCGGCGCGGGGCGGCGGAACCAGGGGGGCGCGCCACCGATGGGCCGGCCCGGCGGCGTTGCCGCGAGTGTGCGACGAGTGCAGGTGGCCCGTGGCATAATCCTACCAACAGCGTGCCACGGGGGCGGGCCGGCCGTCCGGCCGGTCTCTCTCCCCTGCCCGCGGCGTCTCGCCCGCCGGCCTCCGAGGCAGGCCGCGGCGCCGGCATAGAGGGGCCTCGGGAGGGCGGTCCGAGGCCGGGCCGGCGCGCCCCCAGGCACCCTGGTGGGGCCCATCGCCGATTCCGCCCTAGGCAGCGGCCTGATCGCGGCGGGCACGCGGCTGGCATGCCCGGCCCCAAGCGGGCGGAGGCCTGCAGGCGAGGCCGGGTCGCGCTCCACACCCGGCGGGCTGGGGGGGGCCCGGGGCGCGCGCACGCGGTCGGCTGCCCCCGGCGCGTGGCGGAGAGGCGGCGGGGGACATGGGACCCGACGGCGGGGTGGGCACCGGCTGGCCCGGACCGCAGCCGTCGCGTGGGGGCGGATCCCTGAACACCCGGGCGAGCCGGGCGGCGGCGACGGGGCGACGGGCGGGCCCGCCCCGGGTGGCGGCTGGCCGATCGGCCCGCGGCGGTCCGCGGGCTCGACGGGCGCCGGTTCGCCGTAGGGCCGTCGCGGCGCAACGCGCCTGCGCGCTGACGCTGTATACGGACGCTCCCCCGGTGCCGGGAGCGTGCAGCTGGCGCGGGGGGCGTGGTTTGGGCCGTCGCACGGCCTCCCGCCGGGGGCCGGGGTGGCTCGCGGCCCTCTCTGCCGGCCCGCCGCGAGGGCGTGGACCCAGGCCCCTCCCGCCGTCAGCGGCGTAGGGCGGCAGGGGGCGAACTCCTCCTCGGTGCCAGGGGCTGCAGCCCATGGGGTGTGGCCTCGGCGCGACCCTGGGGCGCGCCCCCGGTGCTGAGGAGTGATTGCGGGGCGGCCGCCGGCGGGGCGTCCCGCCGGCGCCGGTCCCGGCATCCCCTGCCGACCTAGCCCGGTTACCCTTGCTCAGGCGAAGACTGAGGCCGGCCCATTCCGGCCGGGGGCCGCGCCTGCCAGCGGAGCGGGCGTGCCCGCGGCCAGGCGTGCGGGAGGGATTCCCCGGCGCGGCCCCAGGCGGCCAGGCAGGCGCACCCGGACCGGGGCGGGCGGGTAGGGGTCCGCGGGGGTGGCTCATGGCGGTGGTCACCGCCGCGGGGGCGCCGCGGTGGGGGCCCGTCGGGCCGGACCCGGGCCGTCCCTCGCCGGCAGCGGGGGCCCGGGGCTGTGGCGCGGCATAGCGACATGCCGGCCGCTGCCGGCGGCGGGCGGCGGCCTGGGTGTCCCCGCGGGGCCGGCGGGCGGGGGTCGCGCGCCGCGCCAAGGGGCCCGGCGGTGATGCGCGAGCGGCGACCGGGCCAGGGGCAGACGGGGCCGCCGGCGGGCGCTGGCGCGCCCTTTTCGCGCGCGCGGCCGCGCAGGGCGTCACTGACGCGGTAGGGCTGCGACGCGCGCGGGAGGCGGCGTGGCGGCGCGGGCAGGGCGGCAGCAGTTACCCCGCGGGCACCCCAGCGAGCGGCGCGATGACGGGTCCGCCGTCGCGCCCCGCCACCCGGTGCGCGCGCGGGCCCCCCGCCGAGCCCCCCGGGTCCACGGGGCGCCGCCCGGCTGGCAGGGCCTGCGCGCCGGTCCGGGGACCCTCAAGCGTTCCTCGGCCCCGGGCCGGATCCCGGAGTGCCGGCCGTGTGCCAGTGAGTTCGGCGGCCGGCGGCCGAGCGCGGGGCTGCAGCTGGGGTTGCCCCCCCTGGGGCGGGCGGGCGAGTCGCGGCCGCTGCCCGCCGGTCCCCCGGCGCCTGCCCCTCTGCCGCCCGCGCGCGGCGGCCGCCGGACCGGAGGGCTCAGCCCCCCGCCGAGCAGCCGCAGCGCCGCTCGTGGCCGAGGGATGGTGGCCCCCGCCGCGGCCGGGCTCACCGGAAAACGAGGGCGCCGGGCTCACTCCCCCCCTCACCCCCCGACCCAGCGGAGCGCGGGCCACCGCCCGCGCGCCCGGGCGCGCGCCGTGAGCCCCGGAGGCTAGGGAGGG"/>
                        <sequence id="seq_Kitasato__2000__Japan" taxon="Kitasato__2000__Japan" totalcount="4" value="GGGGGCGGCCCGGGTGGCACCGCCGGACGCACCATGGGGCCCGCTCCTGATTGTCCGCGCAGGGGGGCGGCTAACGCCCGGGGGGG-GGTCGGGGGCGGGGGGTGCGGGCGGGGGG-GGGGGGGGGGTGC-CGAGGGCCCGGCCCCCAGGGGGGTCA-GCGACCCCTGTGCTGGGACCGTACGCGGTGGCCCCCCGGTCCGTCCCGGGTGCCGGCTGGCCTG-TGTCTCGCCCCCCCGCCCCCCACGG-CGAG-GCGCGCGGCGAGCCCGCGCGGCCCGCCCGC-ACCCGTGGGGACAGGCCC--CGGCGCCGGCGCTCCCC-A-G-CCCCCAAACGGCCCCGGGACCGACGTCCGGGTCCCGC-CCGCACGAGGCCGCCTAGCGTGGCGCAACG-CC-CTACGGCGCT---GCGGCGCCGGCTCG-CTCGCCGCGAC-CCACGCGCCGGCGCCGCCGACGT-CCGCGAT--GAGCGCCGGCGC-GCAAG---GCCGACACAGTTGCCCGC-GGCGGGCCGGTG--GGGAAGGCGGCC--TCGCCACCT-CGCCGAGCGGCGCGCCCGTCTCACCGGGGCGCGATAGGCCAACCCAC-CGGGACGCCCCAGGG-TACCCGCGTGGGAGCTGGCGC-GCCTCTCGTCCGGACTC-CGCTCCCGA-TGAGAACCGCCGGACCCTA-GGCCGAC-G-TT-TCCGC-GCGGA-CC-CA-AGGCC-CGGCGGGCCCCGCGCGGCGGGGGC-CGCGGAACCCTAAGGATGGGGTAGACACGCCGCTTGGCACTTGGT-TCCAAGGACGCAGGCGGCCGACGCGCTGAGCCCGCCGGCGGCGACCC-CCCACCCCCAACGCGCCCGGGCGGACTCGTGGCCAGAGGC-CA-G-GCGCAGCCCCGGAGATAC-AGGCCGCGGGACCCGCCCGC-CG-C--GCA-G-CGGTGCGAGGCTC-CACG-CCGAC---CGAGCGGCGGCGCAGCGGCCCCC-CGAGC-CGGGAGGCCCCGAGCGCCCGCCCCGCCC-TCCTGCGGCCGCGCTGCTCGGGCG-GGGGTGCGGCACTGCAGGCCCCG---AGGCGC-GCCGGAAGCGGAGC--CACCCCCTCCCGCGCGC-CA-CGTGCGCCCCGTGCACGCCCCGGCCCCAGCCGGGGGCCGT-GGGGTCGGGC-GACGCCCGCCTGCTGGGCTC-GCGCAGGGCTACGAGCCCTTCCGGGCGGGGGGGCACGCG--GCGGCACCGGGCGACA--GCCCCGCGCTCGCGGCGCGCGCGCTCCTGCGGACGCC--TCCGGGCGTCGGCTGGGCCACCCGGAG-T-CGCCCGGGCCG-CGGGGCTCC-GGACCA-CCCCG--CACCGTCGCGC--GCCACACC-CG-GACACCC--GACA-AG-CGCACCCACT-GGGCACAGCAGAGGATCGAGACCTGGGGCGACCCCGCGTGCGACGCGGCGCT-CGCGGCCGAACCCCGC-CGGCACAGCCGCCGCGCCGCCGTAGGCCGGGCGGTCCGGCG-GGCCCCGCCGCCGA------CTGGCCGGCCC---G-CCGCCGGCG-GGCCGCAACGCACCCGGCACCGCGGGCGGCCACACCCGCCGCGCCCGGAACGCCCCG-TCGGGCGCCGGGATGTC-GGCCGGGGGCGGATT-CGCGCCGCCGCTGTCCCCTA-CGCGCCCTCGCCGCGCCTCGGTCGCTGCGGGGCGTT-CCCGG-A-CGCGGGTGGTGCACGACGCGGGCCGGGGGGAGGG-GCAGC-CAGGGGGCC-CCCGCCGGAACCGGGGGACCGG---CGCCCGCGGGCGGTGCTCCCGCTTGTGGCCCGGGGCACGGTGCGGGTGA-CC--ATGGCTCGCCG-CCC-CGG--CGGGCCGGCCCAGGTAGCCGGCGCGGGGCGGCGGAACCAGGGGGGCGCGCCAC-GATGGGCCGGCCCGTCGGCGTTGCCGCGAGGGTGCGACGAGTGCAGGTGGCCCGTGGCATAATCCTACCAACAGCGTGCCACGGGGGC--GCCGGCCGTCCGGCCGGTCTCTCTCCCCTGCCCGCGG-GTCTCGCCC-CCGGCCTCCGAGGCAGGCCGCGGCGC-GGCAT-GAGGGGCCTCGG-AGGGCGGTCCGAGGCCGGGCCGGCGCGCCCCCAGG-ACCCTGGTGGGGCC-ATCGCCGATTCCGCC-TA-GCAGCGGCCTGATCG-GGC-GGCACGCG-CTGGCATGCCCGGCCCCAA--GGGCGGAGGCCTGCAGGC-AGGCCGGGTCGCGCTCCACACCCGGCGGG-TGG-GGGGGCC-GGGGCGCGCGCAA-CG-TCGGCTGCCCCCGGCGCGTGGCGGAGAGGCGGCGGG-GACATGGGACCCGACGGCGGGGTGGGCACCGGCTGGCCCG-ACCGCAGCCGT-GCGT-GGGGCGGATCCCTGAACACC--GGCGAGC-GGG-GGCGGCG-CGGGGCGACGGGCG-GCCCGCCCCGGGTGG-GGCTG-C---TCGGCC-GCGGC-GTCCGCGGG-TCGACG-GCGCCGGTTCGCCGTAGGGCCGTC-CGGCGCAACGCGCCTGCGCGCTGACGCTGTAT-CGGACGCTCCCCCGGTGCCGGGAACGTGCAGCTGGCGCGGGGGGCGTGGTTTGGGC-GTCGCACGGCCTCCCGCCGGG-GCCGGG-TGGCCCGCGGCCCTCTCTGCCGGCCCGCCG-GAGGGCGTGGA---AGGCCCCT-CCGCCGTCAGCGGC-TAGGGCGGCAGGGGGCGAACTCCTCCTCGGTGCCAGGGGCTGCAGCCCATGGGGTGT-GCCTCGGCGC-ACCC-GGGGCGCGCCCCC-GTGCTGAGGAGTGATTGCGGGGCGGCCGCCGGCGGGGCGTCCCGCCGGCGCCGG-CCCGG--TCCCCTGCCGACCT-GCCCGGTTACCCTTGCTCAGGCGAAGACTGAGGCCGGCCCATT-CGGCCGGGGGCCGCG-CTGCCAGCGGAGCGGGCGTGCCCGCGGCCA-GCGTGCGGGAGGGATTCCC-GGCG-GGCCCCAG-CGGCCAGGCAGGCGCACCCGGACCGGG-CGGGCGGGTAGGGGTCCG-G-G-GTGGCTCATGGCGGTGGTCACCGCCG-GGGGGCGCCGCGGTGGGGGC-CGTCGGGCCGGACCCGGGCCGTCCCTCGCCTGCAGCGGG-GCCCGGGGCTGTGGCGCGGCATAGCGACATGCCGG-CGCTGCCGGCGGCGGGCGGCGGCCTGGGTGTCCCCGCGGGGCCGGCGGGCGG-GGTCGCGCGCCGCGCCAAGGG-CC-GGCGGTGATGCGCGAGCGGCGACCGGGCCAGAGGCAGGCGGGGCCGCCGGCGGGC----GCGCGCCCTTTTCGCGCGCGCGGCCGCGCAGG--GTCACT-ACGCGGTAGGGCTGCGA--C-CGCGGGAGGC-GCGTGG-GGCGCG-GCAG-GCGGCAGCCGTTA--CC--GGGCACCCCAGCGAGCGGCGCGATGACGGGTCCGCCGTCGCGCCCCGCCACCCGGTGCGCGCGCGGGTCCCCCGCCGAGCCCCCCGGGTCCACG--GCGC-GCCCGG--GGCAGG--CTGCGCGCCGGTCCGGGGAC-CTCAAGCGTTCCTCGGCCCCGGGCCG-AT-CCG-AGTGCCGGCCGTGTGCCAGTGAGTT-GGCGGCCGGCGGCCG-GCGCGGGGCTGCAGCTGGGGTTGCCC-CCCTGGGGCGGGCGGGCGAGTCGCGGCCGCTGCCCGCCGGTCCCCCGGCGCCTGCCCCTCTGCCGCCCGCGCGCGGCGGCCGCCGGACCGGAGGGC-CA-CCCCCCGCCGAGCAGCCGCAGCGCCGCT-GTGGCCGAGGGATGGTGGCCCCCG---CGGCCGGGCTCACCGGAAAACGAGGGCGCCGGGCTCACTCCCCCCCTCACCCCCCGACCCAGCGGAGCGCGGGCCACCGCCCGCGCGCCCGGGCGCGCGCCGTGAGCCCCGGAGGCTAGGGAGGG"/>
                        <sequence id="seq_Korea-3-2__2000__Korea" taxon="Korea-3-2__2000__Korea" totalcount="4" value="GGGGGCGGCCCGGGTGGCACCGCCGGACGCACCATGGGGCCCGCTCCTGATTGTCCGCGCAGGGGGGCGGCTAACGCCCGGGGGGGCGGTCGGGGGCGGGGGGTGCGGGCGGGGGGGGGGGGGGGGGTGCCCGAGGGCCCGGCCCCCAGGGGGGTCAAGCGGCCCCTGTGCTGGGACCGTACGCGGTGTCCCCCCGGTCCGTCCCGGGTGCCGGCTGGCCTGCTGTCTCGCCCCCCCGCCCCCCACGGGCGAGCGCGCGCAGCGAGCCCGCGCGGCCCGCCCGCCACCCGTGGGGACAGGCCCAGCGGCGCCGGCGCTCCCCGACGACCCCCAAACGGCCCCGGGACCGACGTCCGGGTCCCGCGCCGCACGAGGCCGCCTAGCGTGGCGCAACGGCCGCTACGGCGCTGGGGCGGCGCCGGCTCGGCTCGCCGCGACGCCACGCGCCGGCGCCGCCGACGTGCCGCGATTGGGGCGCCGGCGCCGCAAGGGCGCCGACACAGTTGCCCGC-GGCGGGCCGGTGGTGGGAAGGCGGCCAGTCGCCACCTGCGCCGAGCGGCGCGCCCGTCTCACCGGGGCGCGATAGGCCAACCCACCCGGGACGCCCCAGGGCTACCCGCGTGGGAGCTGGCGCCGCCTCTCGTCCGGACTCCCGCTCCCGACTAAGAACCGCCGGACCCTAAGGCCGACGGCTTTTCCGCTGCGGAGCCGCACAGGCCCCGGCGGGCCCCGTGCGGCGGGGGCCCGCGGAACCCTAAGGATGGGGTAGACACGCCGCTTGGTACTTGGTTTCCAAGGACGCAGGCGGCCGACGCGCTGAGCCCGCCGGCGGCGACCCGCCCACCCCCGACGCGCCCGGGCGGACTCGTGGCCAGAGGCGCACGCGCGCAGCCCCGGAGATACCAGGCCGCGGGACCCGCCCGCCCGCCGAGCACGGCGGTGCGAGGCTCCCACGGCCGACCGCCGAGCGGCGGCGCAGCGGCCCCCCCGAGCGCGGGAGGCCCCGAGCGCCCGCCCCGCCCTTCCTGCGGCCGCGCTGCTCGGGCGCGGGGTGCGGCACTGCAGGCCCCGGGCAGGCGCGGCCGGAAGCGGAGCACCACCCCCTCCCGCGCGCGCAGCGTGCGCCCCGTGCACGCCCCGGCCCCAGCCGGGGGCCGTCGGGGTCGGGCCGACGCCCGCCTGCTGGGCTCCGCGCAGGGCCACGAGCCCTTCCGGGCGGGGGGGCACGCGGTGCGGCACCGGGCGACACGGCCCCGCGCTCGCGGCGCGCGCGCTCCTGCGGACGCCATTCCGGGCGCCGGCTGGGCCACCCGGAGGTACGCCCGGGCCGGCGGGGCTCCGGGACCAGCCCCGGACACCGTCGCGCGTGCCACACCGCGCGACACCCGTGACACAGGCGCACCCACTGGGGCACAGCAGAGGATCGAGACCTGGGGCGACCCCGCGTGCGACGCGGCGCTCCGCGGCCGAACCCCGCGCGGCACAGCCGCCGCGCCGCCGTAGGCCGGGCGGTCCGGCGAGGCCCCGCCGCCGACTCACCCTGGCCGGCCCCGCGGCCGCCGGCGGGGCCGCAACGCACCCGGCACCGCGGGCGGCCACACCCGCCGCGCCCGGAACGCCCCGCTCGGGCGCCGGGATGTCGGGCCGGGGGCGGATTGCGCGCCGCCGCTGTCCCCTACCGCGCCCTCGCCGCGCCTCGGTCGCTGCGGGGCGTTCCCCGGCACCGCGGGTGGTGCACGACGCGGGCCGGGGGGAGGGGGCAGCCCAGGGGGCCCCCCGCCGGAACCGGGGGACCGGATCCGCCCGCGGGCGGTGCTCCCGCTTGTGGCCCGGGGCACGGTGCGGGTGAGCCCCATGGCTCGCCGCCCCTCGGCCCGGGCCGGCCCAGGTAGCCGGCGCGGGGCGGCGGAACCAGGGGGGCGCGCCACCGATGGGCCGGCCCGGCGGCGTTGCCGCGAGGGTGCGACGAGTGCAGGTGGCCCGTGGCATAATCCTACCAACAGCGTGCCACGGGGGCGGGCCGGCCGTCCGGCCGGTCTCTCTCCCCTGCCCGCGGCGTCTCGCCCGCCGGCCTCCGAGGCAGGCCGCGGCGCCGGCATAGAGGGGCCTCGGGAGGGCGGTCCGAGGCCGGGCCGGCGCGCCCCCAGGCACCCTGGTGGGGCCCATCGCCGATTCCGCCCTAGGCAGCGGCCTGATCGCGGCGGGCACGCGGCTGGCATGCCCGGCCCCAAGCGGGCGGAGGCCTGCAGGCGAGGCCGGGTCGCGCTCCACACCCGGCGGGCTGGGGGGGGCCCGGGGCGCGCGCACGCGGTCGGCTGCCCCCGGCGCGTGGCGGAGAGGCGGCGGGGGACATGGGACCCGACGGCGGGGTGGGCACCGGCTGGCCCGGACCGCAGCCGTCGCGTGTGGGCGGATCCCTGAACACC--GGCGAGCCGGGCGGCGGCGGCGGGGCGACGGGCGGGCCCGCCCCGGGTGGCGGCTGGCCGATCGGCCCGCGGCGGTCCGCGGGCTCGACGGGCGCCGGTTCGCCGTAGGGCCGTCGCGGCGCAACGCGCCTGCGCGCTGACGCTGTATACGGACGCTCCCCCGGCGCCGGGAGCATGCAGCTGGCGCGGGGGGCGTGGTTTGGGCCGTCGCACGGCCTCCCGCCGGGGGCCGGGGTGGCCCGCGGCCCTCTCTGCCGGCCCGCCGCGAGGGCGTGGACCCAGGCCCCTCCCGCCGTCAGCGGCGTAGGGCGGCAGGGGGCGAACTCCTCCTCGGTGCCAGGGGCTGCAGCCCATGGGGTGTGGCCTCGGCGCGACCCTGGGACGCGCCCCCGGTGCTGAGGAGTGATTGCGGGGCGGCCGCCGGCGGGGCGTCCCGCCGGCGCCGGTCCCGGCATCCCCTGCCGGCCTGGCCCGGTTACCCTTGCTCAGGCGAAGACTGAGGCCGGCCCATTCCGGCCGGGGGCCGCGCCTGCCAGCGGAGCGGGCGTGCCCGCGGCCAGGCGTGCGGGAGGGATTCCCCGGCGCGGCCCCAGGCGGCCAGGCAGGCGCACCCGGACCGGGGCGGGCGGGTAGGGGTCCGCGGGGGTGGCCCATGGCGGTGGTCACCGCCGCGGGGGCGCCGCGGTGGGGGCCCGTCGGGCCGGACCCGGGCCGTCCCTCGCCGGCAGCGGGGGCCCGGGGCTGTGGCGCGGCATAGCGACATGCCGGCCGCTGCCGGCGGCGGGCGGCGGCCTGGGTGTCCCCGCGGGGCCGGCGGGCGGGGGTCGCGCGCCGCGCCAAGGGGCCCGGCGGTGATGCGCGAGCGGCGACCGGGCCAGGGGCAGACGGGGCCGCCGGCGGGCGCTGGCGCGCCCTTTTCGCGCGCGCGGCCGCGCAGGGCGTCACTGACGCGGTAGGGCTGCGACGCGCGCGGGAGGCGGCGTGGCGGCGCGGGCAGGGCGGCAGCCGTTACCCCGCGGGCACCCCAGCGAGCGGCGCGATGACGGGTCCGCCGTCGCGCCCCGCCACCCGGTGCGCGCGCGGGCCCCCCGCCGAGCCCCCCGGGTCCACGGGGCGCCGCCCGGCTGGCAGGGCCTGCGCGCCGGTCCGGGGACCCTCAAGCGTTCCTCGGCCCCGGGCCGGATCCCGGAGTGCCGGCCGTGTGCCAGTGAGTTCGGCGGCCGGCGGCCGAGCGCGGGGCTGCAGCTGGGGTTGCCCCCCCTGGGGCGGGCGGGCGAGTCGCGGCCGCTGCCCGCCGGTCCCCCGGCGCCTGCCCCTCTGCCGCCCGCGCGCGGCGGCCGCCGGACCGGAGGGCTCAGCCCCCCGCCGAGCAGCCGCAGCGCCGCTCGTGGCCGAGGGATGGTGGCCCCCGCCGCGGCCGGGCTCACCGGAAAACGAGGGCGCCGGGCTCACTCCCCCCCTCACCCCCCGACCCAGCGGAGCGCGGGCCACCGCCCGCGCGCCCGGGCGCGCGCCGTGAGCCCCGGAGGCTAGGGAGGG"/>
                        <sequence id="seq_Kusatsu-6__2000__Japan" taxon="Kusatsu-6__2000__Japan" totalcount="4" value="GGGGGCGGCCCGGGTGGCACCGCCGGACGCACCATGGGGCCCGCTCCTGATTGTCCGCGCAGGGGGGCGGCTAACGCCCGGGGGGG--GTCGG--GCGGGG-GTGC---CGGGG-----GG--G--GTGC-C-AG--CCCGGCCCCCAGGGGGGTCA-GCGACCCCTGTGCTGGGACCGTACGCGGTGGCCCC-CGGTCCGTCC-G--TG-CGGCTGGCCTG-TG-C-CGCCCCCC--CCC--CACGG-CGA--GCGCGCGGCGAGCC-GCGCG--CCG----C-A-CC--GGGGACAGG--------CGC--GC-CTCCCC---G-CCCCCAAACGGCCCCGGGACCGAC-T--G-GTCCC-C---GCACGAG-CCGCCCAGCGTGG--CAAC--CC--TAC-GCGCT---GCGGCGCCGGCT-GGCTCG-CG-GAC-CCACG--CC-GC-CCG--GA-G--CC--GAT--GAGCGCCGG--C--CAAG-----CAACACAGTTGC-CGC-GGCG----GGTG-----A-GG--GC---TCGCCACCT-CGCCGAGCG-CGCGCCC-TCTCAC-GGG--GCGA----CCAACCCAC-C-GGA-G-CCC-----TA--CGCG-GG--G-TGGCGC--CCTCTCGT-CGGACTC-------CGA-TGAGAACCGCCG-ACCCTA-GG-CGA----T--TCCGC-GC--A-C---A-AGGCC-CGGCGGGCCCCG--CGGCGGG-GC-CGCGGAACCCTAAGGAT-------ACACGCCGCTTGGCACTTGGT-TCCAAGGACG-AGG-GGCCGAC-C-----GCCCACCGGC--CGACCC---CACCCC-GACGCGCCCGGGCGGACTCGTGGCCAGAGG---A-G-GC--AGCC--GGA-ATA--AGGCCGCGG-ACC-GC-C---------GC----C--TG-GAGGCTC--AC---CGAC---C-AGCGGCGG-G---CGGC-----C-A---CGGGAGGCCCC----GCCCGCCCC-CC---CCT-CGGCCG-GCTGCT-G--CG-G-GGT-CGGCACTGCAGGCC-CG----GGCG-GGCC-GAAG--GAGC--CAC-C-CTCCCGCGCGCACA-----CGCCCC-TG-AC-CCCCGGCCCCAGCCGGGGGCCG----G-TCG-G----C---CGCC-G-TGGG-TC-G-GCAGGACCACG-GCCCTT----GC---GGGG-A--CG--GCGG-ACCG-GCGACA--GCCCCGC-CTCGCGGCG-G-GCGC--CTG-GGACGCC--T-C-GGCG-C--CTGGGCCA-CCGGAG-T--GCCC-GG--G-CGGGGCT---GG------CCCG--CAC-GGCG-GC---C-ACAC--CG-G-CACCCG----A-----GCACCCACT-GGGCACAGCAGAGG--CGA--CC-GGGGCGA-CCC-CGTGCGACG--GCG--CC-CG-C-G-ACCCCGC-C--C-CAGCCG--GCGCCGCCGTAG-C-GGGCG---C--CG--GCCCC-CCGC-----------------CC----G---GCCGGCG-G-TCGC---GCA-CC-GCAC-GCGGGC--C----CCCGCCGC-CC---AACGC--CG-TCGGGCGC-GGG------GGC-G---GCGGAT---GC-CC-CCGCTGTCCCCTA-CGC-CC-TCGCC-CGCCT-GGTCGCTG-GGGGCG-T--CCGG-A--GCGGGT-GTGCACG-CGC-GGCCGGGGGGAGGG--C--C--AGGGGGC--CC-GC-GGAACCGGG-GACCG----CG-CCGCGGGCG-TGCT-CCGCTTGTGGCC-GG-GCACGGTGCGGG-G--CC--ATGGCTCGCC--C-C--GG---GGGCCGGCCCA---AGCCGGCGCGG-GCGGCGGAACCAGG--G--GCGCCAC-GATGGGCCGGCCCGT--G-GTTGC-GCGAGGG--CGA-G-GTGC-GGTG--CCGTGG-ATAAT-CTACCAA-AG-G--CCACG-GGGC--GC-GGCCG--CGG--GGTCTCTCTCCCCTGCCCGCGG-GTCTCGCC--C--GC-T-C-AGGCAGG-CGC-GC---GGCA--GAGGGGCCTCGG--GGGCGGT-CGAGGCCGGGCCGGC-CGC-CCCAGG---CC--GTGGGGCC---CGCCGA-TCCG---TA-GCAGCGGCCT------GG----CA-GCG-CTGG----CCCGGCCCCA---G------GGC-T-CAGGC--GGCCGGGTCGC--TCCAC-C--G-C-GG-TGG--GGGGCC-GGG-CGCGCG-AA-CG-T-GGCTGC--CCGGCGCGTG-CGGA----C-G-GGG---CATGG--CCC--CGGCGGGGTGGGCACCGGCTG-CCC--ACCGCAGC--T-G-GT--GGG-GGATC--TGAACACC---G-G-GC-GGG-GGCGG-G-CGGG---AC-GGC------GCCCCGGGTGG-GGCT---C--TC-G-C--CGG--G---G-GGG-TC-ACG--CGC----TCGCCG-AGGGCCG-C-CGGCGCAACGCGCCTG------GACGCTG-----G---GCTCCCCCGGTGCCG-GA-CGTGCAGCT-GCGCGGGG-GCGTGGT--GGGC-GTCGCACGGC-TC-CGCCGGG-GCC--G---G---GCGG-CCTCTCTGCCGGCCC-CCG-G-GGGCGTGGA--CAGGC--CT-CCGCCGT-AGCGGC-TAGGGCGGCAGGGG--GAACTCCTCCTCGGT-CCAGG-GCT-CAGCCC-T--GGTGT-GCCTCGGCGC-ACCC-GGGG-GC-----C--TGCTGAGGAGTG-TTGCGGGG-G-CCGC-GG-GGGGCGTC-CG-C-GCGCCGG-CCC----T--CCTGCCGACCT-GCCCGG--ACCCTTGCTCAGGC-----CTGAGGC--GCCCATT---G-CGGG-G-CG---CTGCC-GCGGAGCG-GCGTGCCCGCG-C---GCGTGCGGGAGGGATTCCC--G---GGCCCCAG--GGC-A-GCAG-CGCACCCGGACC-GG--GGGC-GGTAGGGGTCCG-GG--GTGGCTCATG-CG-TGGTCACCGCCG-GGGGGCGCCGCGGTGGGGGC-CG-C--GCCG-ACC-GGGCC-TCCCTCGCCT-CAGCGGG-GCCC-GGGCTGTGGCCCGGCATAGCGACA--CCGG-CGCTGCCGGCGGCGGG--GCGGCC-G-GT-TCCCCG-GG-GCCG-C--GCG-GGGTCGCGCGCCGCGCCAAG---C-CGG-GGTGATGCG-GA--GGCGACCGGGCCAGG-GC-G-CG--G-CG----CGGGC----GCGCGCCCTTTTC-CGCGCGCGGCCGCGCAGG--GTC--T--CGCGGTAGGGCTGCGA---GCGCGG--GG--GCGT-G-GGCG----C-G-GC---AGCCGTT--------GGCACCCCAGCGAGCGG-GCGATGACGGGTCCG--G-CGCGC---G---CC--GTGCGCGCGCGGGCCCCCCGCCGAG-CCCCCGGGTCCACG---CGC-G--CGG----CAGG----GCGC-CCGGTCCGGGGAC--T-AAGCGTTCCTCGGCCCCGGGC-G-ATC-C--AGTGCCGGCCG--TGCCAGTGAGTT-GGCGGCC--CGGCCG-GCGCGGG-CT-CAGC--GGG-TG--C--CCTGG-GCGGGCGGGCGA---GCGGCCGCTG--CGCCGGTCCCCCGGCGCCTGCCCCTCTGCCGCCC-CGC-CGGCGGCCGCCGGACCG-AG-GC-C---CCCCCGCCGAGCAGCCGCAGCGC--CT--TGGCCGAG----GGTGG----CG---CGGCCG--CTCACCGGAAAACGAGGGCGCCGGG-TC-C-C-CCCCCT-ACCCCCCGACCCAGCGGAGC-CGGGCCACCG-CC---CGCCCGGGCGCGCGCCGTGAGCCCCGGAGGCT--GGAGGG"/>
                        <sequence id="seq_Kyoto-1__2000__Japan" taxon="Kyoto-1__2000__Japan" totalcount="4" value="GGGGGCGGCCCGGGTGGCACCGCCGGACGCACCATGGGGCCCGCTCCTGATTGTCCGCGCAGGGGGGCGGCTAACGCCCGGGGGGGCGGTCGGGGGCGGGGGGTGCGGGCGGGGGGGGGGGGGGGGGTGCCCGAGGGCCCGGCCCCCAGGGGGGTCAAGCGGCCCCTGTGCTGGGACCGTACGCGGTGTCCCCCCGGTCCGTCCCGGGTGCCGGCTGGCCTGCTGTCTCGCCCCCCCGCCCCCCACGGGCGAGCGCGCGCGGCGAGCCCGCGCGGCCCGCCCGCCACCCGTGGGGACAGGCCCAGCGGCGCCGGCGCTCCCCGACGACCCCCAAACGGCCCCGGGACCGACGTCCGGGTCCCGCGCCGCACGAGGCCGCCTAGCGTGGCGCAACGGCCGCTACGGCGCTGGGGCGGCGCCGGCTCGGCTCGCCGCGACGCCACGCGCCGGCGCCGCCGACGTGCCGCGATTGGGGCGCCGGCGCCGCAAGGGCGCCGACACAGTTGCCCGCCGGCGGGCCGGTGGTGGGAAGGCGGCCAGTCGCCACCTGCGCCGAGCGGCGCGCCCGTCTCACCGGGGCGCGATAGGCCAACCCACCCGGGACGCCCCAGGGCTACCCGCGTGGGAGCTGGCGCCGCCTCTCGTCCGGACTCCCGCTCCCGACTAAGAACCGCCGGACCCTAAGGCCGACGGCTTTTCCGCTGCGGAGCCGCACAGGCCCCGGCGGGCCCCGTGCGGCGGGGGCCCGCGGAACCCTAAGGATGGGGTAGACACGCCGCTTGGCACTTGGTTTCCAAGGACGCAGGCGGCCGACGCGCTGAGCCCGCCGGCGGCGACCCGCCCACCCCCGACGCGCCCGGGCGGACTCGTGGCCAGAGGCGCACGCGCGCAGCCCCGGAGATACCAGGCCGCGGGAACCGCCCGCCCGCCGAGCACGGCGGTGCGAGGCTCCCACGGCCGAC-GCCGAGCGGCGGCGCAGCGGCCCTCCCGAGCGCGGGAGGCCCCGAGCTCCCGCCCCGCCCTTCCTGCGGCCGCGCTGCTCGGGCGCGGGGTGCGGCACTGCAGGCCCCGGGCAGGCGCGGCCGGAAGCGGAGCACCACCCCCTCCCGCGCGCGCAGCGTGCGCCCCGTGCACGCCCCGGCCCCAGCCGGGGGCCGTCGGGGTCGGGCCGACGCCCGCCTGCTGGGCTCCGCGCAGGGCCACGAGCCCTTCCGGGCGGGGGGGCACGCG-TGCGGCACCGGGCGACACGGCCCCGCGCTCGCGGCGCGCGCGCTCCTGCGGACGCCATTCCGGGCGCCGGCTGGGCCACCCGGAGGTACGCCCGGGCCGGCGGGGCTCCGGGACCAGCCCCGGACACCGTCGCGCGTGCCACACCGCGCGACACCCGTGACACAGGCGCACCCACTGGGGCACAGCAGAGGATCGAGACCTGGGGCGACCCCGCGTGCGACGCGGCGCTCCGCGGCCGAACCCCGCGCGGCACAGCCGCCGCGCCGCCGTAGGCCGGGCGGTCCGGCGAGGCCCCGCCGCCGACTCACCCTGGCCGGCCCCGCGGCCGCCGGCGGGGCCGCAACGCACCCGGCACCGCGGGCGGCCACACCCGCCGCGCCCGGAACGCCCCGCTCGGGCGCCGGGATGTCGGGCCGGGGGCGGATTGCGCGCCGCCCCTGTCCCCTACCGCGCCCTCGCCGCGCCTCGGTCGCTGCGGGGCGTTCCCCGGCACCGCGGGTGGTGCACGACGCGGGCCGGGGGGAGGGGGCAGCCCAGGGGGCCCCCCGCCGGAACCGGGGGACCGGATCCGCCCGCGGGCGGTGCTCCCGCTTGTGGCCCGGGGCACGGTGCGGGTGAGCCCCATGGCTCGCCGCCCCTCGGCCCGGGCCGGCCCAGGTAGCCGGCGCGGGGCGGCGGAACCAGGGGGGCGCGCCACCGATGGGCCGGCCCGGCGGCGTTGCCGCGAGGGTGCGACGAGTGCAGGTGGCCCGTGGCATAATCCTACCAACAGCGTGCCACGTGGGCGGGCCGGCCGTCCGGCCGGTCTCTCTCCCCTGCCCGCGGCGTCTCGCCCGCCGGCCTCCGAGGCAGGCCGCGGCGCCGGCATAGAGGGGCCTCGGGAGGGCGGTCCGAGGCCGGGCCGGCGCGCCCCCAGGCACCCTGGTGGGGCCCATCGCCGATTCCGCCCTAGGCAGCGGCCTGATCGCGGCGGGCACGCGGCTGGCATGCCCGGCCCCAAGCGGGCGAAGGCCTGCAGGCGAGGCCGGGTCGCGCTCCACACCCGGCGGGCTGGGGGGGGCCCGGGGCGCGCGCACGCGGTCGGCTGCCCCCGGCGCGTGGCGGAGAGGCGGCGGGGGACATGGGACCCGACGGCGGGGTGGGCACCGGCTGGCCCGGACCGCAGCCGTCGCGTGTGGGCGGATCCCTGAACACCC-GGCGAGCCGGGCGGCGGCGGCGGGGCGACGGGCGGGCCCGCCCCGGGTGGCGGCTGGCCGATCGGCCCGCGGCGGTCCGCGGGCTCGACGGGCGCCGGTTCGCCGTAGGGCCGTCGCGGCGCAACGCGCTTGCGCGCTGACGCTGTATACGGACGCTCCCCCGGCGCCGGGAGCGTGCAGCTGGCGCGGGGGGCGTGGTTTGGGCCGTCGCACAGCCTCCCGCCGGGGGCCGGGGTGGCCCGCGGCCCTCTCTGCCGGCCCGCCGCGAGGGCGTGGACCCAGGCCCCTCCCGCCGTCAGCGGCGTAGGGCGGCAGGGGGCGAACTCCTCCTCGGTGCCAGGGGCTGCAGCCCATGGGGTGTGGCCTCGGCGCGACCCTGGGGCGCGCCCCCGGTGCTGAGGAGTGATTGCGGGGCGGCCGCCGGCGGGGCGTCCCGCCGGCGCCGGTCCCGGCATCCCCTGCCGACCTGGCCCGGTTACCCTTGCTCAGGCGAAGACTGAGGCCGGCCCATTCCGGCCGGGGGCCGCGCCTGCCAGCGGAGCGGGCGTGCCCGCGGCCAGGCGTGCGGGAGGGATTCCCCGGCGCGGCCCCAGGCGGCCAGGCAGGCGCATCCGGACCGGGGCGGGCGGGTAGGGGTCCGCGGGGGTGGCCCATGGCGGTGGTCACCGCCGCGGGGGCGCCGCGGTGGGGGCCCGTCGGGCCGGACCCGGGCCGTCCCTCGCCGGCAGCGGGGGCCCGGGGCTGTGGCGCGGCATAGCGACATGCCGGCCGCTGCCGGCGGCGGGCGGCGGCCTGGGTGTCCCCGCGGGGCCGGCGGGCGGGGGTCGCGCGCCGCGCCAAGGGGCCCGGCGGTGATGCGCGAGCGGCGACCGGGCCAGGGGCAGACGGGGCCGCCGGCGGGCGCTGGCGCGCCCTTTTCGCGCGCGCGGCCGCGCAGGGCGTCACTGACGCGGTAGGGCTGCGACGCGCGCGGGAGGCGGCGTGGCGGCGCGGGCAGGGCGGCAGCCGTTACCCCGCGGGCACCCCAGCGAGCGGCGCGATGACGGGTCCGCCGTCGCGCCCCGCCACCCGGTGCGCGCGCGGGCCCCCCGCCGAGCCCCCCGGGTCCACGGGGCGCCGCCCGGCTGGCAGGGCCTGCGCGCCGGTCCGGGGACCCTCAAGCGTTCCTCGGCCCCGGGCCGGATCCCGGAGTGCCGGCCGTGTGCCAGTGAGTTCGGCGGCCGGCGGCCGAGCGCGGGGCTGCAGCTGGGGTTGCCCCCCCTGGGGCGGGCGGGCGAGTCGCGGCCGCTGCCCGCCGGTCCCCCGGCGCCTGCCCCTCTGCCGCCCGCGCGCGGCGGCCGCCGGACCGGAGGGCTCAGCCCCCCGCCGAGCAGCCGCAGCGCCGCTCGTGGCCGAGGGATGGCGGCCCCCGCCGCGGCCGGGCTCACCGGAAAACGAGGGCGCCGGGCTCACTCCCCCCCTCACCCCCCGACCCAGCGGAGCGCGGGCCGCCGCCCACGCGCCCGGGCGCGCGCCGTGAGCCCCGGAGGCTAGGGAGGG"/>
                        <sequence id="seq_Thai-53__2005__Thailand" taxon="Thai-53__2005__Thailand" totalcount="4" value="AGGGGCGGCCCGGGTGGCACCGCCGGACGCACCATGGGGCCCGCTCCTGATTGTCCGCGCAGGGGGGCGGCCAACGCCCGGGGGGGCGGTCGGGGGCGGGGGGAGCGGGCGGGGGGGGGGGGGGGGGTGCCCGAGGGCCCGGCCCCCAGGGGGGTCAAGCGGCCCCTGTGCTGGGACCGTACGCGGCGGCCCCCCGGTCCGTCCCGGGTGCCGACTGGCCTGCTGCCTCGCCCCCCCGCCCCCCACGAGCGAGCGCACGCGGCGAGCCCGCGCGGCCCGCCCGCCACCCGTGGGGACAGGCCCAGCGGCGCCGGCGCTCCCCGACGACCCCCAAACGGCCCCGGGACCGGCGTCCGGGTCCCGCGCCGCACGAGGCCGCCTAGCGTGGCGCCAAGGCCGCTACGGCGCTGGGGCGGCGCCGGCCCGGCTCGCCGCGACGCGACCCGCCGGCGCCGCCGACGTGCCGCGGTTGGGGCGCCGGCGCCACAAGGGCGCCGACACAGTTGACCGCCAGCGGGCCGGTGGCGGGGAGGCGGCTAGTCGCCACCTGCGCCGAGTGGCGCGCCCGTCTCACCGGGGCGCGATAGGCCAATCCACCCGGCACGCCCCGGGGCTACCCGCGTGGGAGCTGGCGCCGCCTCTCGTCCGGACTCCCGCTCCCGACTGAGAACTGCCGGACCCTAAGGCCGACGGCTTCGCCGCTGCGGAGCCACATAGGCCCCGGCTGGCCCCGCGCGGCGGGGGCCCGCGGAATCCGAAGGATGGGGTCGGCACGCCGCTCGGCACTTGGTGTCCAAGGACGCAGGCGGCCGACGCGCCGAGCCCGCCGGCGGCGACCCGCCCACCGCCGACGCACCCGGGTGGACTCGTGGCCAGAGGCGCACGCGCGCAGCCCCGGAGATACCAGGCCGCGGGACCCGCCCGCCCGCCGAGCACGGCGGCGCGAGGCTCCCACGGCCGACCGCCGAGCAGCGGCGCAGCGGCCCCCCCGAGCGCGGGAGGGCCTGAGCGCCCGTCCCGCCCCTCCTGCGGCCGCGCTGCTCGGGCGCGGGGTGCGGCACTGCAGTCCCCGGGCAGGCGCGGCCGGAAGTGGAGCACCACCCCCTCCCGCGCGCGCAGCGTGCGCCCCGTGCACGCCCCGGCCCCAGCCGGGGGTCGTCGGGGTCGAGCCGACGCCCGCCTGCTGGGCTCCGCGCAGGGCCACGAGCCCTTCCGGGCAGGGGGGCACGGGGTGCGGCACCGGGCGACACGGCCCCGCGCTCGCGGCGCGCGCGCCCCTGCGGACGCCATCCGGGGCTCCGGCTGGGCCACCCGGAGGTACGCCCGGGCCGGCGGGGCTCCGGGGCCAGCCCCGGACACCGTCGCGCGTGCCACACCGCGCGACACTCGCGACACAGGCGTATCCACTGGCGCACAGCAGAGGATCGAGACCTGGGGCTACCCCGCGTGCGGTGCGGCGCTCCGCGTCCGAACCCCACGCGGCACAGCCGCCGCGCCGCCGTAGGCCGGGCGGTCCGGCGAGGCCCCGCCGCCGACTCACCCTGGCCGGCCCCGCGGCCGCCGGCGGGGCCGCAACGCACCCGGCACCGCGGGTGGCCACACCCGCCGCGCCCGGAATGCCCTGCTCGGGCGCCGGGATGTCGGGCCGGGGGCGGATTACGCGCCGCCGCTGTCCCCTACCGCCCCCTCGCCGCGCTTCGGTTGCCGCGGGGCGTTCCTCGGCACCGCGGGTGGTGCACGACGCAGGCCGGGGGGAGGGGGCAACCCAGGGGGCCCCCCGCCGGAACCGGGGGACCGGATCCGGCCGCGGGCGGTGCTCCCGCTTGTGGCCCGGGGCACGGTGCGGGTGAGCCCCATGGCTCGCCGCCCCTTGGCCCGGGCCGGCCCAGGTAGCCGGCGCAGGGCGGCGGAACCAGGGGGGCGCGCCACCGATGGGCCGGCCCGGCGGCGTTGCCGCGAGGGTTCGACGAGTGCAGGTGGCCCGTGGCATCATCCTACCAGCGGCGTGTCACGGGGGCGGGCCGGCCGTCCGGCCGGTCACTCCCCCCGGTCCGCGGCGTCTCGCCCGCGGGCCTCCGAGGCAGGCCGCAGCGCCGGCATAGAGGGGCCTCGGGAGGGCGGTCCGAGGCCGGGCCGGCGCGCCCCCCGGCACCCTGGTGGGGCCCACCGCCGATTCCGCTCGAGGCAGCGGCCTGATCGCGGCGGGCACGCGGCTGGCATGCCCGGCCCCAAGCGGGCGGAAGCCTGCAGGCGAGGCCAGGTCGCGCTCCACACCCGGCGGGCTGGGGGGGGTCCGTGGCGCGCGCACGCGGTCGGCTGCCCCCGGCGCGTGGCGGAGAGGCGGCGGGGGACATGGGATCCGACGGCGGGGTGGGCGCCGGCTGGCCCGGACCGCAGCCGTCGCGTGGGGGCGGATCCCTGAACACCCGGGCGAGCCGGGCGGCGGCGACGGGTCGAGGAGCGGGACCGCCCCGGGTGGCGGCTGGCTGGTTGGCCCGCGGCGGTCCGCGGGCTCGACGGGCGCCGGTTCGCCGTAGGGCCGTCGCGGCGCGACGCGCCTGCGCGCTGACGCTGTATACGGATGCTCCCCCGGCGCCGGGAGCGTGCAGCTGGCGCGGGGGGCGTGGTTCGGGCCGTCGCACGGCCTCCGCCCGGGGGCCGGGGTGGCCCGCGGCCCTCTCTGCCGGCCCGCCGCGAGGGCGTGGACCCAGGCCCCCCCCGCCGTCAGCGGCGTAGGGCGGCAGGGGGAGAACTCCTCCTCGGTGCCAGGGGCTGCAGCCCATGGGCTGTGGCCTCGGCGCGACCTTGGGGCGCGCCCCCGGTGCTGAGGAGTGATTGCGGGGCGGCCGCCGGCGGGGCGTCCCGGCGGCGCCGGTCCCGGCATCCCCTGCCGACCTGGCCCGGTTACCCTTGCTCAGGCGAAGACTGAGGCCGGCCCATTCAGGCCGAGGGCCGCGCCTGCCAGCGGAGCGGGTGTGCCCGCGGCCAGGCGTGCGGGAGGGATTCGCCGGCGCGGCCCCAGGCGGCCAGGCAGGCGCACCCGGACCTGGGCGGGCGGGTCGGGGTCCGCGGGGGTGGCTCGTGGCGGTGGTCACCGCCGCGGGGGCGCCGCGGTGGGGGCCCGTCGGGCCGGACCCGGGCCGTCCCTCGCCGGCAGCGGAGGCCCGGGGCCGTGGCGCGGCATAGCGACATGCCGGCCGCTGCCGGCGGCGGGCGGCTGCCTAGGTGTCCCCGCGGGGCCGGCGGGCGGGGGTCGCGCGCCGCGCCAAGGGACCCGGCGGTGGTGCGCGAGCGGCGACCGGGCCAGGGGCAGACGGGGCCGCCGGCGGGTGCTGACGCGCCCTTTTCGCGCGCGCGGCCGTGCAGGGCGTCACTGACGCGGCAGGGCTGCGACGCGCGCGGGAGGCGGCGTTCCGGCCCGGGCAGGGCGGCAGCCGTTACCCCGCGGGCACCCCAGAGGGCGGCGCGATGACGGGTCCGCCGTCGCGCCCCGCCACCCGGTGCGCGCGCGGGCCCTCCGCCGAGCCCCCCGGGTCCACGGGGCGCCGCTCGGCTGGCGGGGCCTGCGCGCCGGTCCGGGGACCCTCAAGCGTTCCTCAGCCCCGGACCGGATCCCGGAATGCCGGCCGTGTGCCAGTGAGTTCGGCGGCCGGCGGCAGAGCGCGGGGCTGCAGCTGGGGTTGCCCCCCCTGGGGCGGGCGGGCGAGGCGCGGCCGCTGCCCGCCGGTCCCCCGGCGCCTTCCCCTCTGCCGCCCGCGCGCGGCGGCCGCCGGACCGGAGGGCTCAGCCCCCCGCCGAGCGGCCGCAGCGCCGCTCGTGGCCGCGGAATGGTGGCCCCCGCCGCGGCCGGGCTCACCGGAAAACAAGGGCGCCGGGCTCACTCCCCCCCTCACCCCCCGACCCAGCGGAGCGCGGGCCACCGCCCGCGCGCCCGGGCGCGCGCCGTGGGCCCCGGGGGCTAGGGAGGG"/>
                        <sequence id="seq_Ml10-91__2016__Mali" taxon="Ml10-91__2016__Mali" totalcount="4" value="GGGGGCGGCCCGGGTGGCACCGCCGGACGCACCATGGGGCCCGCTCCTGATTGTCCGTGCAGGGGGGCGGCCAACGCCCGGGGGGGCGGTCGGGGGCGGGGGGTGCGGGCGAGGGGGGGGGAGGGGGTGCCCGAGGGCCCGGCCCCCAGGGGGGTCAAGCGGCCCCTGTGCTGGGACCGTACGCGGCGGCCCCCCGGTCCGTCCCGGGTGCCGGCTGGCCTGCTGCCTCGCCTCCCCGCCCCCCACGAGCGAGCGCGCGCGGCGAGCCGGCGCGGCCCGCCCGCCACCCGTGGGGACAGGCCCAGCGGCGCCGGCGCTCCCCGACGACCCCCAAACGGCCCCGGGACCGGCGTCCGGGTCCCGCGCCGCACGAGGCCGCCTAGCGTGGCGCAACGGCCGCTACGGCGCT--CGCGGCGCCGGCCCGGCTCGCCGCGACGCGACGCGCCGGCGCCACCGACGTGCCGCGGTTGGGGCGCCGGCGCCGCAAGGGCCCCGACACAGTTGACCGCCGGCGGGCCGGTGGCGGGAAGGCGGCTAGTCGCCACCTGCGCCGAGCGGCGCGCCCGTCTCACCGGGGCGCGACAGGCCAATCCACTCGGGACGCCCCGGGGCTACCCGCGTGGGAGCTGGCGCCACCTCTCGTCCGGACTCCCGCTCCCGATTGAGAACTGCCGGACCCTAAGGCCGACGGCTTCGCTGCTGCGGAGCCGCACAGGCCCCGGCGGGCCCCGCGCGGCGGGGGCCCGCGGAACCCGGAGGATAGGGTCGGCACGCCGCTCGGCACTTGGTGTCCACGGACGCAGGCGGCCGGCGCGCCGAGCCCGCCGGCAGCGACCCGCCCACCGCCGACGCACCCGGGCGGACTCGTGGACAGAGGCGGACGCGCGTAGCCCCGGAGATACCAGGCCGCGGGACCCGCCCGCCCGCCGAGCACGGCGGCGCGAGGCTCCTACGGCCGACCGCCGAGCGGCGGCGCAGCGGCCCCCCCGAGCGCGGGAGGCCCCGAGCGCCCGTCCCGCCCCTCCTGCGGCCGGGCTGCTAGGGCGCGGGGTGCGGCACTGCAGTCCCCGGGCAGGCGCGGCCGGAAGCGGAGCACCACCCCCTCCCGCGCGCGCAGCGTGCGCCCTGTGCACGCCCCGGCCCCAGCCGGGGGCCGTCGGGGTCGGGCCGACGCCCGCCTGCTGGGCTCCGCGCAGGGCCACGAGCCCTTCCGGGCGGGGGGGCACGCGGTGCGGCACCGGGCGACACGGCCCCGCGCTCGCGGCGCGCGCGCCCCTGCGGACGCCATCCGGGGCGCCGGCTGGGCCACCCGGAGGTACGCCCTGGCCGGCGGGGCTCCGGGACCAGCCCCGGACATCGTCGCGCGTGCCACACCGCGCGACACTCGCGACGCAGGCGCATCCACTGGGGCACAGCAGAGGATCGAGACCTGGGGCGACCCCGCGTGCGACGCGGCGCTCCGCGGCCGAACCCCACGCGGCACAGCCGCCGCGCCGCCGTAGGCCGGGCGGTCCGGCGAGGCCCCGCCGCCGACTCACCCTGGCCGGCCCCGCGGCCGTCGGCGGGGCCGCAACGCACCCGGCACCGCGGGCGGTCACACCCGCCGCGCCCGGAACGCCCTGCTCGGGCGCCGGGATGTCGGGCCGGGGGCGGATTGCGCGCCGCCGCTGTCTCCTACCGCGCCCTCGCCGCGCCTCGGTCGCCGCGGGGCGTTCCTCGGCACCGCGGGTGGTGCACGACGCAGGCCGGGGGGAGGGGGCAACCCAGGGGGCCCCCCGCCGGACCCGGGGGACCGGATCCGGCCACGGGCGGTGCTCCCGCGTGTGGCCCGGGGCACGGTGCGGGTGAGCCCCATGGCTCGCCGCCCCTCGGCCCGGGCCGGCCTAGGTAGCCGGCGCAGGGCGGCGGAACCAGGGGGGCGCCCCACCGATGGGCCGGCCCGGCGGCGTTGCCGTGAGGGTGCGACGAGTGCAGGTGGCCCGTGGCATCATCCTACCAACGGCGTGCCACGGGGGCGGGCCGGCCGTCCGGCCGGTCTCTCCCCCCTGCCCGCGGCGTCTCGCCCGCGGGCCTCCGAGGCAGGCCGCAGCGCCGGCATAGAGGGGCCTCGGGAGGGCGGTCCGAGGCCGGGCCGGCGCGCCTCCCGGCACCCTGGTGGGGCCCACCGCCGATTCCGCTCGAGGCAGCGGCCTGATCGCGGCGGGCACGCGGCTGGCATGCCCGGCCCCAAGCGGGCGGAGGCCTACAGGCGAGGCCAGGTCGCGCTCCACACCCGGCGGGCTGGGGGGGGCCCGGGGCGCGCGCACGCGGTCGGCTGCCCCCGGCGCGTGGCGGAGAGGCGGCGGGGGACATGGGACCCGACGGCGGGGTGGGCGCCGGCTGGCCCGGACCACAGCCGTCGCGTGGGGGCGGATCCCTGAACACCCGGGCGAGCCGGGCGGCGGCGACGGGGCGACGAGCGGGACCGCCCCGGGTGGCGGCTGGCTGGTTGGCCCGCGGCGGTCCGCGGGCTCGACGGGCGCCGGTTCGACGTAGGGCCGTCGAGGCGCAACGCGCCTGCGCGCTGACGCTGTATACGGATGCTACCCCGGCGCCGGGAGCGTGCAGCTTACGCGGGGGGCGTGGTTCGGGCCGTCGCACGGCCTCCCCCCGGGGGCCGGGGTGGCCCGCGGCCCTCTCTGCCGGCCCGCCGCGAGGGCGTGGACCCAGGCCCCTCCCGCCGTGAGCGGCGTAGGGCGGCAGGGGGAGAACTCCTCCTCGGTGCCAGGGGCTGCAGCCCATGGGGTGTGGCCTCGGCGCGACCCTGGGGCGCGCCCCCGGTGCTCAGGAGTGATTGCGGGGCGGCCGCCGGCGGGGCGTCCCGGCGGCGCCGGTCCCGGCATCCCCTGTCGACCTGGCCCAGTTACCCTTGCTCAGGCGAAGACTGAGGCCGGCCCATTCCGGCCGGGGGCCGCGCCTGCCAGCGGAGCGGGTGTGCCCGCGGCCAGGCGTGCGGGAGGGATTCGCCGGCGCGGCCCCAGGCGGCCAGGCAGGCGCACCCGGACCGGGGCGGGCGGGTCGGGGTCCGCGGGGGTGGCTCGTGGCGGTGGTCACCGCCGCGGGGGCGCCGCGGTGGGGGCCCGTCGGGCCGGACCCGGGCCGTCCCTCGCCGGCAGCGGAGGCCCGGGGCCGTGGCGCGGCATAGCGACATGCCGGCCGCTGCCGGCGGCGGGCGGCGGCCTAGGTGTCCCCGCGGGGCCGGCGGGCGGAGGTCGCGCGCCGCGCCAAGAGGCCCGGCGGTGGTGCGCGAGCGGCGACCGGGCCAGGGGCAGACGGGGCCGCCGGGGGGCGCTGACGCGCCCTTTTCGCGCGCGCGGCCGCGCAGGGCGTCACTGACGCGGCAGGGCTGCGACGCGCGCGGGAGGCGGCGTTCCGGCCCGGGCAGGGCGGCAGCCGTTACCCCGCGGGCACCCCAGCGGGCGGCGCGATGACGGGTCCGCCGTCGCGCCCCGCCACCCGGTGCGCGCGCGGGCCCTCCGCCGAGCCCCCCGGGTCCACGGGGCGCCGCCCGGCTGGCGGGGCCTGCGCGCCGGTCCGGGGACCCTGAAGCGTTCCTCAGCCCCGGACCGGATCCCGGAATGCCGGCCGTGTGCCGGTGAGTTCGGCGGCCGGCGGCCGAGCGCGGGGCTGCAGCTGGGGTTGCCCCCCCTGGGGCGGGCGGGCGAGGCGCGGCCGCTGCCCGCCGGTCCCCCGGCGCCTTCCCCTCTGCCGCCCGCGCGCGGCGGCCGCCGGACCGGAGGGCTCAGCCCCCCGCCGAGTGGCCGCAGCGCCGCTCGTGGCCGCGGGATGGTGGCCCCCGCCGCGGCCGGGCTCACCGGAAAACGAGGGCGCCGGGCTCACTCCCCCCCTCACCCCCCGACCCAGCGGAGCGCGGGCCACCGCCCGCGCGCCCGGGCGCGCGCCGTGGGCCCCGGGGGCTAGGAAGGG"/>
                        <sequence id="seq_Ml10-93__2016__Mali" taxon="Ml10-93__2016__Mali" totalcount="4" value="GGGGGCGGCCCGGGTGGCACCGCCGGACGCACCATGGGGCCCGCTCCTGATTGTCCGTGCAGGGGGGCGGCCAACGCCCGGGGGGGCGGTCGGGGGCGGGGGGTGCGGGCGAGGGGGGGGGAGGGGGTGCCCGAGGGCCCGGCCCCCAGGGGGGTCAAGCGGCCCCTGTGCTGGGACCGTACGCGGCGGCCCCCCAGTCCGTCCCGGGTGCCGGCTGGCCTGCTGCCTCGCCCCCCCGCCCCCCACGAGCGAGCGCGCGCGGCGAGCCGGCGCGGCCCGCCCGCCACCCGTGGGGACAGGCCCAGCGGCGCCGGCGCTCCCCGACGACCCCCAAACGGCCCCGGGACCGGCGTCCGGGTCCCGCGCCGCACGAGGCCGCCTAGCGTGGCGCAACGGCCGCTACGGCGCTGGGGCGGCGCCGGCCCGGCTCGCCGCGACGCGACGCGCCGGCGCCACCGACGTGCCGCGGTTGGGGCGCCGGCGCCGCAAGGGCCCCGACACAGTTGACCGCCGGCGGGCCGGTGGCGGGAAGGCGGCTAGTCGCCACCTGCGCCGAGCGGCGCGCCCGTCTCACCGGGGCGCGACAGGCCAATCCACTCGGGACGCCCCGGGGCTACCCGCGTGGGAGCTGGCGCCACCTCTCGTCCGGACTCCCGCTCCCGATTGAGAACTGCCGGACCCTAAGGCCGACGGCTTCGCTGCTGCGGAGCCGCACAGGCCCCGGCGGGCCCCGCGCGGCGGGGGCCCGCGGAACCCGGAGGATAGGGTCGGCACGCCGCTCGGCACTTGGTGTCCACGGACGCAGGCAGCCGGCGCGCCGAGCCCGCCGGCAGCGACCCGCCCACCGCCGACGCACCCGGGCGGACTCGTGGACAGAGGCGGACGCGCGTAGCCCCGGAGATACCAGGCCGCGGGACCCGCCCGCCCGCCGAGCACGGCGGCGCGAGGCTCCTACGGCCGACCGCCGAGCGGCGGCGCAGCGGCCCCCCCGAGCGCGGGAGGCCCCGAGCGCCCGTCCCGCCCCTCCTGCGGCCGGGCTGCTAGGGCGCGGGGTGCGGCACTGCAGTCCCCGGGCAGGCGCGGCCGGAAGCGGAGCACCACCCCCTCCCGCGCGCGCAGCGTGCGCCCTGTGCACGCCCCGGCCCCAGCCGGGGGCCGTCGGGGTCGGGCCGACGCCCGCCTGCTGGGCTCCGCGCAGGGCCACGAGCCCTTCCGGGCGGGGGGGCACGCGGTGCGGCACCGGGCGACACGGCCCCGCGCTCGCGGCGCGCGCGCCCCTGCGGACGCCATCCGGGGCGCCGGCTGGGCCACCCGGAGGTACGCCCTGGCCGGCGGGGCTCCGGGACCAGCCCCGGACATCGTCGCGCGTGCCACACCGCGCGACACTCGCGACGCAGGCGCATCCACTGGGGCACAGCAGAGGATCGAGACCTGGGGCGACCCCGCGTGCGACGCGGCGCTCCGCGGCCGAACCCCACGCGGCACAGCCGCCGCGCCGCCGTAGGCCGGGCGGTCCGGCGAGGCCCCGCCGCCGACTCACCCTGGCCGGCCCCGCGGCCGTCGGCGGGGCCGCAACGCACCCGGCACCGCGGGCGGTCACACCCGCCGCGCCCGGAACGCCCTGCTCGGGCGCCGGGATGTCGGGCCGGGGGCGGATTGCGCGCCGCCGCTGTCTCCTACCGCGCCCTCGCCGCGCCTCGGTCGCCGCGGGGCGTTCCTCGGCACCGCGGGTGGTGCACGACGCAGGCCGGGGGGAGGGGGCAACCCAGGGGGCCCCCCGCCGGACCCGGGGGACCGGATCCGGCCGCGGGCGGTGCTCCCGCTTGTGGCCCGGGGCACGGTGCGGGTGAGCCCCATGGCTCGCCGCCCCTCGGCCCGGGCCGGCCTAGGTAGCCGGCGCAGGGCGGCGGAACCAGGGGGGCGCGCCACCGATGGGCCGGCCCGGCGGCGTTGCCGTGAGGGTGCGACGAGTGCAGGTGGCCCGTGGCATCATCCTACCAACGGCGTGCCACGGGGGCGGGCCGGCCGTCCGGCCGGTCTCTCCCCCCTGCCCGCGGCGTCTCGCCCGCGGGCCTCCGAGGCAGGCCGCAGCGCCGGCATAGAGGGGCCTCGGGAGGGCGGTCCGAGGCCGGGCCGGCGCGCCTCCCGGCACCCTGGTGGGGCCCACCGCCGATTCCGCTCGAGGCAGCGGCCTGATCGCGGCGGGCACGCGGCTGGCATGCCCGGCCCCAAGCGGGCGGAGGCCTGCAGGCGAGGCCAGGTCGCGCTCCACACCCGGCGGGCTGGGGGGGGCCCGGGGCGCGCGCACGCGGTCGGCTGCCCCCGGCGCGTGGCGGAGAGGCGGCGGGGGACATGGGACCCGACGGCGGGGTGGGCGCCGGCTGGCCCGGACCACAGCCGTCGCGTGGGGGCGGATCCCTGAACACC-GGGCGAGCCGGGCGGCGGCGACGGGGCGACGAGCGGGACCGCCCCGGGTGGCGGCTGGCTGGTTGGCCCGCGGCGGTCCGCGGGCTCGACGGGCGCCGGTTCGACGTAGGGCCGTCGAGGCGCAACGCGCCTGCGCGCTGACGCTGTATACGGATGCTCCCCCGGCGCCGGGAGCGTGCAGCTTACGCGGGGGGCGTGGTTCGGGCCGTCGCACGGCCTCCCCCCGGGGGCCGGGGTGGCCCGCGGCCCTCTCTGCCGGCCCGCCGCGAGGGCGTGGACCCAGGCCCCTCCCGCCGTGAGCGGCGTAGGGCGGCAGGGGGAGAACTCCTCCTCGGTGCCAGGGGCTGCAGCCCATGGGGTGTGGCCTCGGCGCGACCCTGGGGCGCGCCCCCGGTGCTCAGGAGTGATTGCGGGGCGGCCGCCGGCGGGGCGTCCCGGCGGCGCCGGTCCCGGCATCCCCTGTCGACCTGGCCCAGTTACCCTTGCTCAGGCGAAGACTGAGGCCGGCCCATTCCGGCCGGGGGCCGCGCCTGCCAGCGGAGCGGGTGTGCCCGCGGCCAGGCGTGCGGGAGGGATTCGCCGGCGCGGCCCCAGGCGGCCAGGCAGGCGCACCCGGACCGGGGCGGGCGGGTCGGGGTCCGCGGGGGTGGCTCGTGGCGGTGGTCACCGCCGCGGGGGCGCCGCGGTGGGGGCCCGTCGGGCCGGACCCGGGCCGTCCCTCGCCGGCAGCGGAGGCCCGGGGCCGTGGCGCGGCATAGCGACACGCCGGCCGCTGCCGGCGGCGGGCGGCGGCCTAGGTGTCCCCGCGGGGCCGGCGGGCGGAGGTCGCGCGCCGCGCCAAGGGGCCCGGCGGTGGTGCGCGAGCGGCGACCGGGCCAGGGGCAGACGGGGCCGCCGGGGGGCGCTGACGCGCCCTTTTCGCGCGCGCGGCCGCGCAGGGCGTCACTGACGCGGCAGGGCTGCGACGCGCGCGGGAGGCGGCGTTCCGGCCCGGGCAGGGCGGCAGCCGTTACCCCGCGGGCACCCCAGCGGGCGGCGCGATGACGGGTCCGCCGTCGCGCCCCGCCACCCGGTGCGCGCGCGGGCCCTCCGCCGAGCCCCCCGGGTCCACGGGGCGCCGCCCGGCTGGCGGGGCCTGCGCGCCGGTCCGGGGACCCTCAAGCGTTCCTCAGCCCCGGACCGGATCCCGGAATGCCGGCCGTGTGCCGGTGAGTTCGGCGGCCAGCGGCCGAGCGCGGGGCTGCAGCTGGGGTTGCCCCCCCTGGGGCGGGCGGGCGAGGCGCGGCCGCTGCCCGCCGGTCCCCCGGCGCCTTCCCCTCTGCCGCCCGCGCGCGGCGGCCGCCGGACCGGAGGGCTCAGCCCCCCGCCGAGCGGCCGCAGCGCCGCTCGTGGCCGCGGGATGGTGGCCCCCGCCGCGGCCGGGCTCACCGGAAAACGAGGGCGCCGGGCTCACTCCCCCCCTCACCCCCCGACCCAGCGGAGCGCGGGCCACCGCCCGCGCGCCCGGGCGCGCGCCGTGGGCCCCGGGGGCTAGGAAGG-"/>
                        <sequence id="seq_Ml10-94__2016__Mali" taxon="Ml10-94__2016__Mali" totalcount="4" value="GGGGGCGGCCCGGGTGGCACCGCCGGACGCACCATGGGGCCCGCTCCTGATTGTCCGTGCAGGGGGGCGGCCAACGCCCGGGGGGGCGGTCGGGGGCGGGGGGTGCGGGCGAGGGGGGGGGAGGGGGTGCCCGAGGGCCCGGCCCCCAGGGGGGTCAAGCGGCCCCTGTGCTGGGACCGTACGCGGCGGCCCCCCGGTCCGTCCCGGGTGCCGGCTGGCCTGCTGCCTCGCCCCCCCGCCCCCCACGAGCGAGCGCGCGCGGCGAGCCGGCGCGGCCCGCCCGCCACCCGTGGGGACAGGCCCAGCGGCGCCGGCGCTCCCCGACGACCCCCAAACGGCCCCGGGACCGGCGTCCGGGTCCCGCGCCGCACGAGGCCGCCTAGCGTGGCGCAACGGCCGCTACGGCGCTGGGGCGGCGCCGGCCCGGCTCGCCGCGACGCGACGCGCCGGCGCCACCGACGTGCCGCGGTTGGGGCGCCGGCGCCGCAAGGGCCCCGACACAGTTGACCGCCGGCGGGCCGGTGGCGGGAAGGCGGCTAGTCGCCACCTGCGCCGAGCGGCGCGCCCGTCTCACCGGGGCGCGACAGGCCAATCCACTCGGGACGCCCCGGGGCTACCCGCGTGGGAGCTGGCGCCACCTCTCGTCCGGACTCCCGCTCCCGACTGAGAACTGCCGGACCCCAAGGCCGACGGCTTCGCTGCTGCGGAGCCGCACAGACCCCGGCGGGCCCCGCGCAGCGGGGGCCCGCGGAACCCGAAGGATAGGGTCGGCACGCCGCTCGGCACTCGGTGTCCACGGACGCAGGCGGCCGGCGCGCCGAGCCCGCCGGCAGCGACCCGCCCACCGCCGACGCACCCGGGCGGACTCGTGGCCAGAGGCGGACGCGCGTAGCCCCGGAGATACCAGGCCGCGGGACCCGCCCGCCCGTCGAGCACGGCGGCGCGAGGCTCCTACGGCCGACCGCCGAGCGGCGGCGCAGCGGCCCCCCCGAGCGCGGGAGGCCCCGAGCGCCCGTCCCGCCCCTCCTGCGGCCGGGCTGCTAGGGCGCGGGGTGCGGCACTGCAGTCCCCGGGCAGGCGCGGCCGGAAGCGGAGCACCACCCCCTCCCGCGCGCGCAGCGTGCGCCCTGTGCACGCCCCGGCCCCAGCCGGGGGCCGTCGGGGTCGGGCCGACGCCCGCCTGCTGGGGTCCGCGCAGGGCCACGAGCCCTTCCGGGCGGTGGGGCACGCGGTGCGGCACCGGGCGACACGGCCCCGCGCTCGCGGCGCGCGCGCCCCTGCGGACGCCATCCGGGGCGCCGGCTGGGCCACCCGGAGGTACGCCCGGGCCGGCGGGGCTCCGGGACCAGCCCCGGACATCGTCGCGCGTGCCACACCGCGCGACACTCGCGACGCAGGCGCATCCACTGGGGCACAGCAGAGGATCGAGACCTGGGGCGACCCCGCGTGCGACGCGGCGCTCCGCGGCCGAACCCCACGCGGCACAGCCGCCGCGCCGCCGTAGGCCGGGCGGTCCGGCGAGGCCCCGCCGCCGACTCACCCTGGCCAGCCCCGCGGCCGTCGGCGGGGCCGCAACGCACCCGGCACCGCGGGCGGTCACACCCGCCGCGCCCGGAACGCCCTGCTCGGGCGCCGGGATGTCGGGCCGGGGGCGGATTGCGCGCCGCCGCTGTCTCCTACCGCGCCCTCGCCGCGCCTCGGTCGCCGCGGGGCGTTCCTCGGCACCGCGGGTGGTGCACGACGCAGGCCGGGGGGAGGGGGCAACCCAGGGGGCCCCCCGCCGGACCCGGGGGACCGGATCCGGCCGCGGGCGATGCTCCCGCTTGTGGCCCGGGGCACGGTGCGGGTGAGCCCTATGGCTCGCCGCCCCTCGGCCCGGGCCGGCCTAGGTAGCCGGCGCAGGGCGGCGGAACCAGGGGGGCGCGCCACCGATGGGCCGGCCCGGCGGCGTTGCCGTGAGGGTGCGACGAGTGCAGGTGGCCCGTGGCATCATCCTACCAACGGCGTGCCACGGGGGCGGGCCGGCCGTCCGGCCGGTCTCTCCCCCCTGCCCGCGGCGTCTCGCCCGCGGGCCTCCGAGGCAGGCCGCAGCGCCGGCATAGAGGGGCCTCGGGAGGGCGGTCCGAGGCCGGGCCGGCGCGCCTCCCGGCACCCTGGTGGGGCCCACCGCCGATTCCGCTCGAGGCAGCGGCCTGATCGCGGCGGGCACGCGGCTGGCATGCCCGGCCCCAAGCGGGCGGAGGCCTGCAGGCGAGGCCAGGTCGCGCTCCACACCCGGCGGGCTGGGGGGGGCCCGGGGCGCGCGCACGCGGTCGGCTGCCCCCGGCGCGTGGCGGAGAGGCGGCGGGGGACATGGGACCCGACGGCGGGGTGGGCGCCGGCTGGCCCGGACCAAAGCCGTCGCGTGGGGGCGGATCCCTGAACACCCGGGCGAGCCGGGCGGCAGCGACGGGGCGACGAGCGGGACCGCCCCGGGTGGCGGCTGGCTGGTTGGCCCGCGGCGGTCCGCGGGCTCGACGGTCGCCGGTTCGACGTAGGGCCGTCGAGGCGCAACGCGCCTGCGCGCTGCCGCTGTATACGGATGCTCCCCCGGCGCCGGGAGCGTGCAGCTTACGCGGGGGGCGTGGTTCGGGCCGTCGCACGGCCTCCCCCCGGGGGCCGGGGTGGCCCGCGGCCCTCTCTGCCGGCCCGCCGCGAGGGCGTGGACCCAGGCCCCTCCCGCCGTGAGCGGCGTAGGGCGGCAGGGGGAGAACTCCTCCTCGGTGCCAGGGGCTGCAGCCCATGGGGTGTGGCCTCGGCGCGACCCTGGGGCGCGCCCCCGGTGCTCAGGAGTGATTGCGGGGCGGCCGCCGGCGGGGCGTCCCGGCGGCGCCGGTCCCGGCATCCCCTGTCGACCTGGCCCAGTTACCCTTGCTCAGGCGAAGACTGAGGCCGGCCCATTCCGGCCGGGGGCCGCGCCTGCCAGCGGAGCGGGTGTGCCCGCGGCCAGGCGTGCGGGAGGGATTCGCCGGCGCGGCCCCAGGCGGCCAGGCAGGCGCACCCGGACCGGGGCGGGCGGGTCGGGGTCCGCGGGGGTGGCTCGTGGCGGTGGTCACCGCCGCGGGGGCGCCGCGGTGGGGGCCCGTCGGGCCGGACCCGGGCCGTCCCTCGCCGGCAGCGGAGGCCCGGGGCCGTGGCGCGGCATAGCGACATGCCGGCCGCTGCCGGCGGCGGGCGGCGGCCTAGGTGTCCCCGCGGGGCCGGCGGGCGGAGGTCGCGCGCCGCGCCAAGGGGCCCGGCGGTGGTGCGCGAGCGGCGACCGGGCCAGGGGCCGACGGGGCCGCCGGGGGGCGCTGACGCGCCCTTTTCGCGCGCGCGGCCGCGCAGGGCGTCACTGACGCGGCAGGGCTGCGACGCGCGCGGGAGGCGGCGTTCCGGCCCGGGCAGGGCGGCAGCCGTTACCCCGCGGGCACCCCAGCGGGCGGCGCGATGACGGGTCCGCCGTCGCGCCCCGCCACCCGGTGCGCGCGCGGGCCCTCCGTCGAGCCCCCCGGGTCCACGGGGCGCCGCCCGGCTGGCGGGGCCTGCGCGCCGGTCCGGGGACCCTCAAGCGTTCCTCAGCCCCGGACCGGATCCCGGAATGCCGGCCGTGTGCCGGTGAGTTCGGCGGCCGGCGGCCGAGCGCGGGGCTGCAGCTGGGGTTGCCCCTCCTGGGGCGGGCGGGCGAGGCGCGGCCGCTGCCCGCCGGTCCCCCGGCGCCTTCCCCTCTGCCGCCCGCGCGCGGCGGCCGCCGGACCGGAGGGCTCAGCCCCCCGCCGAGCGGCCGCAGCGCCGCTCGTGGCCGCGGGATGGTGGCCCCCGCCGCGGCCGGGCTCACCGGAAAACGAGGGCGCCGGGCTCACTCCCCCCCTCACCCCCCGACCCAGCGGAGCGCGGGCCACCGCCCGCGCGCCCGGGCGCGCGCCGTGGGCCCCGGGGGCTAGGAAGGG"/>
                        <sequence id="seq_Ml10-95__2016__Mali" taxon="Ml10-95__2016__Mali" totalcount="4" value="GGGGGCGGCCCGGGTGGCACCGCCGGACGCACCATGGGGCCCGCTCCTGATTGTCCGTGCAGGGGGGCGGCCAACGCCCGGGGGGGCGGTCGGGGGCGGGGGGTGCGGGCGAGGGGGGGGGAGGGGGTGCCCGAGGGCCCGGCCCCCAGGGGGGTCAAGCGGCCCCTGTGCTGGGACCGTACGCGGCGGCCCCCCGGTCCGTCCCGGGTGCCGGCTGGCCTGCTGCCTCGCCCCCCCGCCCCCCACGAGCGAGCGCGCGCGGCGAGCCGGCGCGGCCCGCCCGCCACCCGTGGGGACAGGCCCAGCGGCGCCGGCGCTCCCCGACGACCCCCAAACGGCCCCGGGACCGGCGTCCGGGTCCCGCGCCGCACGAGGCCGCCTAGCGTGGCGCAACGGCCGCTACGGCGCT---GCGGCGCCGGCCCGGCTCGCCGCGACGCGACGCGCCGGCGCCACCGACGTGCCGCGGTTGGGGCGCCGGCGCCGCAAGGGCCCCGACACAGTTGACCGCCGGCGGGCCGGTGGCGGGAAGGCGGCTAGTCGCCACCTGCGCCGAGCGGCGCGCCCGTCTCACCGGGGCGCGACAGGCCAATCCACTCGGGACGCCCCGGGGCTACCCGCGTGGGAGCTGGCGCCACCTCTCGTCCGGACTCCCGCTCCCGATTGAGAACTGCCGGACCCTAAGGCCGACGGCTTCGCTGCTGCGGAGCCGCACAGGCCCCGGCGGGCCCCGCGCGGCGGGGGCCCGCGGAACCCGGAGGATAGGGTCGGCACGCCGCTCGGCACTTGGTGTCCACGGACGCAGGCGGCCGGCGCGCCGAGCCCGCCGGCAGCGACCCGCCCACCGCCGACGCACCCGGGCGGACTCGTGGACAGAGGCGGACGCGCGTAGCCCCGGAGATACCAGGCCGCGGGACCCGCCCGCCCGCCGAGCACGGCGGCGCGAGGCTCCTACGGCCGACCGCCGAGCGGCGGCGCAGCGGCCCCCCCGAGCGCGGGAGGCCCCGAGCGCCCGTCCCGCCCCTCCTGCGGCCGGGCTGCTAGGGCGCGGGGTGCGGCACTGCAGTCCCCGGGCAGGCGCGGCCGGAAGCGGAGCACCACCCCCTCCCGCGCGCGCAGCGTGCGCCCTGTGCACGCCCCGGCCCCAGCCGGGGGCCGTCGGGGTCGGGTCGACGCCCGCCTGCTGGGCTCCGCGCAGGGCCACGAGCCCTTCCGGGCGGGGGGGCACGCGGTGCGGCACCGGGCGACACGGCCCCGCGCTCGCGGCGCGCGCGCCCCTGCGGACGCCATCCGGGGCGCCGGCTGGGCCACCCGGAGGTACGCCCTGGCCGGCGGGGCTCCGGGACCAGCCCCGGACATCGTCGCGCGTGCCACACCGCGCGACACTCGCGACGCAGGCGCATCCACTGGGGCACAGCAGAGGATCGAGACCTGGGGCGACCCCGCGTGCGACGCGGCGCTCCGCGGCCGAACCCCACGCGGCACAGCCGCCGCGCCGCCGTAGGCCGGGCGGTCCGGCGAGGCCCCGCCGCCGACTCACCCTGGCCGGCCCCGCGGCCGTCGGCGGGGCCGCAACGCACCCGGCACCGCGGGCGGTCACACCCGCCGCGCCCGGAACGCCCTGCTCGGGCGCCGGGATGTCGGGCCGGGGGCGGATTGCGCGCCGCCGCTGTCTCCTACCGCGCCCTCGCCGCGCCTCGGTCGCCGCGGGGCGTTCCTCGGCACCGCGGGTGGTGCACGACGCAGGCCGGGGGGAGGGGGCAACCCAGGGGGCCCCCCGCCGGACCCGGGGGACCGGATCCGGCCGCGGGCGGTGCTCCCGCTTGTGGCCCGGGGCACGGTGCGGGTGAGCCCCATGGCTCGCCGCCCCTCGGCCCGGGCCGGCCTAGGTAGCCGGCGCAGGGCGGCGGAACCAGGGGGGCGCGCCACCGATGGGCCGGCCCGGCGGCGTTGCCGTGAGGGTGCGACGAGTGCAGGTGGCCCGTGGCATCATCCTACCAACGGCGTGCCACGGGGGCGGGCCGGCCGTCCGGCCGGTCTCTCCCCCCTGCCCGCGGCGTCTCGCCCGCGGGCCTCCGAGGCAGGCCGCAGCGCCGGCATAGAGGGGCCTCGGGAGGGCGGTCCGAGGCCGGGCCGGCGCGCCTCCCGGCACCCTGGTGGGGCCCACCGCCGATTCCGCTCGAGGCAGCGGCCTGATCGCGGCGGGCACGCGGCTGGCATGCCCGGCCCCAAGCGGGCGGAGGCCTGCAGGCGAGGCCAGGTCGCGCTCCACACCCGGCGGGCTGGGGGGGGCCCGGGGCGCGCGCACGCGGTCGGCTGCCCCCGGCGCGTGGCGGAGAGGCGGCGGGGGACATGGGACCCGACGGCGGGGTGGGCGCCGGCTGGCCCGGACCACAGCCGTCGCGTGGGGGCGGATCCCTGAACACC-GGGCGAGCCGGGCGGCGGCGACGGGGCGACGAGCGGGACCGCCCCGGGTGGCGGCTGGCTGGTTGGCCCGCGGCGGTCCGCGGGCTCGACGGGCGCCGGTTCGACGTAGGGCCGTCGAGGCGCAACGCGCCTGCGCGCTGACGCTGTATACGGATGCTCCCCCGGCGCCGGGAGCGTGCAGCTTACGCGGGGGGCGTGGTTCGGGCCGTCGCACGGCCTCCCCCCGGGGGCCGGGGTGGCCCGCGGCCCTCTCTGCCGG-CCGCCGCGAGGGCGTGGACCCAGGCCCCTCCCGCCGTGAGCGGCGTAGGGCGGCAGGGGGAGAACTCCTCCTCGGTGCCAGGGGCTGCAGCCCATGGGGTGTGGCCTCGGCGCGACCCTGGGGCGCGCCCCCGGTGCTCAGGAGTGATTGCGGGGCGGCCGCCGGCGGGGCGTCCCGGCGGCGCCGGTCCCGGCATCCCCTGTCGACCTGGCCCAGTTACCCGTGCTCAGGCGAAGACTGAGGCCGGCCCATTCCGGCCGGGGGCCGCGCCTGCCAGCGGAGCGGGTGTGCCCGCGGCCAGGCGTGCGGGAGGGATTCGCCGGCGCGGCCCCAGGCGGCCAGGCAGGCGCCCCCGGACCGGGGCGGGCGGGTCGGGGTCCGCGGGGGTGGCTCGTGGCGGTGGTCACCGCCGCGGGGGCGCCGCGGTGGGGGCCCGTCGGGCCGGACCCGGGCCGTCCCTCGCCGGCAGCGGAGGCCCGGGGCCGTGGCGCGGCATAGCGACATGCCGGCCGCTGCCGGCGGCGGGCGGCGGCCTAGGTGTCCCCGCGGGGCCGGCGGGCGGAGGTCGCGCGCCGCGCCAAGGGGCCCGGCGGTGGTGCGCGAGCGGCGACCGGGCCAGGGGCAGACGGGGCCGCCGGGGGGCGCTGACGCGCCCTTTTCGCGCGCGCGGCCGCGCAGGGCGTCACTGACGCGGCAGGGCTGCGACGCGCGCGGGAGGCGGCGTTCCGGCCCGGGCAGGGCGGCAGCCGTTACCCCGCGGGCACCCCAGCGGGCGGCGCGATGACGGGTCCGCCGTCGCGCCCCGCCACCCGGTGCGCGCGCGGGCCCTCCGCCGAGCCCCCCGGGTCCACGGGGCGCCGCCCGGCTGGCGGGGCCTGCGCGCCGGTCCGGGGACCCTCAAGCGTTCCTCAGCCCCGGACCGGATCCCGGAATGCCGGCCGTGTGCCGGTGAGTTCGGCGGCCGGCGGCCGAGCGCGGGGCTGCAGCTGGGGTTGCCCCCCCTGGGGCGGGCGGGCGAGGCGCGGCCGCTGCCCGCCGGTCCCCCGGCGCCTTCCCCTCTGCCGCCCGCGCGCGGCGGCCGCCGGACCGGAGGGCTCAGCCCCCCGCCGAGCGGCCGCAGCGCCGCTCGTGGCCGCGGGATGGTGGCCCCCGCCGCGGCCGGGCTCACCGGAAAACGAGGGCGCCGGGCTCACTCCCCCCCTCACCCCCCGACCCAGCGGAGCGCGGGCCACCGCCCGCGCGCCCGGGCGCGCGCCGTGGGCCCCGGGGGCTAGGAAGGG"/>
                        <sequence id="seq_Ml10-96__2016__Mali" taxon="Ml10-96__2016__Mali" totalcount="4" value="GGGGGCGGCCCGGGTGGCACCGCCGGACGCACCATGGGGCCCGCTCCTGATTGTCCGTGCAGGGGGGCGGCCAACGCCCGGGGGGGCGGTCGGGGGCGGGGGGTGCGGGCGAGGGGGGGGGAGGGGGTGCCCGAGGGCCCGGCCCCCAGGGGGGTCAAGCAGCCCCTGTGCTGGGACCGTACGCGGCGGCCCCCCGGTCCGTCCCGGGTGCCGGCTGGCCTGCTGCCTCGCCCCCCCGCCCCCCACGAGCGAGCGCGTGCGGCGAGCCCGCGCGGCCCGCCCGCCACCCGTGGGGACAGGCCCAGCGGCGCCGGCGCTCCCCGACGACCCCCAAACGGCCCCGGGACCGGCGTCCGGGTCCCGCGCCGCACGAGGCCGCCTAGCGTGGCGCAACGGCCGCTACGGCGCT--CGCGGCGCCGGCCCGGCTCGCCGCGACGCGACGCGCCGGCGCCGCCGACGTGCCGCGGTTGGGGCGCCGGCGCCGCAAGGGCGCCGACACAGTTGACCGCCGGCGGGCCGGTGGCGGGAAGGCGGCTAGTCGCCACCTGCGCCGAGCGGCGCGCCCGTCTCACCGGGGCGCGACAGGCCAATCCACTCGGGACGCCCCGGGGCTACCCGCGTGGGAGCTGGCGCCACCTCTCGTCCGGACTCCCGCTCCCGACTGAGAACTGCCGGACCCTAAGGCCGACGGCTTCGCTGCTGCGGAGCCGCACAGGCCCCGGCGGGCCCCGCGCGGCGGGGGCCCGCGGAACCCGAAGGATAGGGTCGGCACGCCGCTCGGCACCTGGTGTCCAAGGACGCAGGCGGCCGGCGCGCCGAGCCCGCCGGCAGCCACCCGCCCACCGCCGACGCACCCGGGCGGACTCGTGGCCAGAGGCGGACGCGCGCAGCCCCGGAGATACCAGGCCGCGGGACCCGCCCGCCCGCCGAGCACGGCGGCGCGAGGCTCCTACGGCCGACCGCCGAGCGGCGGCGCAGCGGCCCCCCCGAGCGCGGGAGGCCCCGGGCGCCCGTCCCGCCCCTCCTGCGGCCGCGCTGCTAGGGCGCGGGGTGCGGCACTGCAGTCCCCGGGCAGACGCGGCCGGAAGCGGAGCACCACCCCCTCCCGCGCGCGCAGCGTGCGCCCTGTGCACGCCCCGGCCCCAGCCGGGGGCCGTCGGGGTCGGGCCGACGCCCGCCTGCTGGGCTCCGCGCAGGGCCACGAGCCCTTCCGGGCGGGGGGGCACGCGGTGCGGCACCGGGCGACACGGCCCCGCGCTCGCGGCGCGCGCGCCCCTGCGAACGCCATCCGGGGCGCCGGCTGGGCCACCCGGAGGTACGCCCGGGCCGGCGGGGCTCCGGGACCAGCCCCGGACACCGTCGCGCGTGCCACACCGCGCGACACTCGCGACGCAGGCGCATCCACTGGGGCACAGCAGAGGATCGAGACCTGGGGCGACCCCGCGTGCGACGCGGCGCTCCGCGGCCGAACCCCACGCGGCACAGCCGCCGCGCCGCCGTAGGCCGGGCGGTCCGGCGAGGCCCCGCCGCCGACTCACCCTGGCCGGCCCCGCGGCCGTCGGCGGGGCCGCAACGCACCCGGCACCGCGGGCGGCCACACCCGCCGCGCCCGGAACGCCCTGCTCGGGCGCCGGGATGGCGGGCCGGGGGCGGATTGCGCGCCGCCGCTGTCTCCTACCGCGCCCTCGCCGCGCCTCGGTCGCCGCGGGGCGTTCCTCGGCACCGCGGGTGGTGCACGACGCAGGCCGGGGGGAGGGGGCAACCCAGGGGGCCCCCCGCCGGAACCGGGGGACCGGATCCGGCCGCGGGCGGTGCTCCCGCTTGTGGCCCGGGGCACGGTGCGGGTGAGCCCCATGACTCGCCGCCCCTCGGCCTGGGCCGGCCTAGGTAGCCGGCGCAGGGCGGCGGAACCAGGGGGGCGCGCCACCGATGGGCTGGCCCGGCGGCGTTGCCGTGAGGGTGCGACGAGTGCAGGTGGCCCGTGGCATCATCCTACCAACGGCGTGCCACGGGGGCGGGCCGGCCGTCCGGCCGGTCTCTCCCCCCTGCCCGCGGCGTCTCGCCCGCGGGCCTCCGAGGCAGGCCGCAGCGCCGGCATAGAGGGGCCTCGGGAGGGCGGTCCGAGGCGGGGCCGGCGCGCCCCCCGGCACCCTGGTGGGGCCCACCGCCGATTCCGCTCGAGGCAGCGGCCTGATCGCGGCGGGCACGCGGCTGGCATGCCCGGCCCCAAGCGGGCGGAGGCCTGCAGGCGAGGCCAGGTCGCGCTCCACACCCGGCGGGCTGGGGGGGGCCCGGGGCGCGCGCACGCGGTCGGCTGCCCCCGGCGCGTGGCGGAGAGGCGGCGGGGGACATGGGACCCGACGGCGGGGTGGTCGCCGGCTGGCCCGGACCACAGCCGTCGCGTGGGGGCGGATCCCTGAACACC-GGGCGAGCCGGGCGGCGGCGACGGGGCGACGAGCGGGACCGCCCCGGGTGGCGGCTGGCTGGTTGGCCCGCGGCGGTCCGCGGGCTCGACGGGCGCCGGTTCGACGTAGGGCCGTCGCGGCGCAACGCGCCTGCGCGCTGACGCTGTATACGGATGCTCCCCCGGCGCCGGGAGCGTGCAGCTTACGCGGGGGGCGTGGTTCGGGCCGTCGCACGGTCCCCCCCCGGGGGCCGGGGTGGCCCGCGGCCCTCTCTGCCGGCCCGCCGCGAGGGCGTGGACCCAGGCCCCTCCCGCAGTGAGCGGCGTAGGGCGGCAGGGGGAGAACTCCTCCTCGGTGCCAGGGGCTGCAGCCCATGGGGTGTGGCCTCGGCGCGACCCTGGGGCGCGCCCCCGGTGCTCAGGAGTGATTGCGGGGCGGCCGCCGGCGGGGCGTCCCGGCGGCGCCGGTCCCGGCATCCCCTGTCGACCTGGCCCAGTTACCCTTGCTCAGGCGAAGACTGAGGCCGGCCCATTCCGGCCGGGGGCCGCGCCTGCCAGCGGAGCGGGTGTGCCCGCGGCCAGGCGTGCGGGAGGGATTCGCCGGCGCGGCTCCAGGCGGCCAGGCAGGCGCACCCGGACCGGGGCGGGCGGGTCGGGGTCCGCCGGGGTGGCTCGTGGCGGTGGTCACCGCCGCGGGGGCGCCGCGGTGGGGGCCCGTCGGGCCGGACCCGGGCCGTCCCTCGCCGGCAGCGGAGGCCCGGGGCCGTGGCGCGGCATAGCGACATGCCGGCCGCTGCCGGCGGCGGGTGGCGGCCTAGGTGTCCCCGCGGGGCCGGCGGGCGGGGGTCGCGCGCCGCGCCAAGGGGCCCGGCGGTGGTGCGCGAGCGGCGACCGGGCCAGGGGCAGACGGGGCCGCCGGGGGGCGCTGACGCGCCCTTTTCGCGCGCGCGGCCGCGCAGGGCGTCACTGACGCGGCAGGGCTGCGACGCGCGCGGGAGGCGGCGTTCCGGCCCGGGCAGGGCGGCAGCCGTTACCCCGCGGGCACCCCAGCGGGCGGCGCGATGACGGGTCCGCCGTCGCGCCCCGCCACCCGGTGCGCGCGCGGGCCCTCCGCCGAGCCCCCCGGGTCCACGGGGCGCCGCCCGGCTGACGGGGCCTGCGCGCCGGTCCGGGGACCCTCAAGCGTTCCTCAGCCCCGGACCGGATCCCGGAATGCCGGCCGTGTGCCGGTGAGTTCGGCGGCCGGCGGCCGAGCGCGGGGCTGCAGCTGGGGTTGCCCCCCCTGGGGCGGGCGGGCGAGGCGCGGCCGCTGCCCGCCGGTCCCCCGGCGCCTTCCCCTCTGCCGCCCGCGCGCGGCGGCCGCCGGACCGGAGGGCTCAGCCCCCCGCCGAGCGGCCGCAGCGCCGCTCGTGGCCGCGGGATGGTGGCCCCCGCCGCGGCCGGGCTCACCGGAAAACGAGGGCGCCGGGCTCACTCCCCCCCTCACCCCCCGACCCAGCGGAGCACGGGCCACCGCCCGCGCGCCCGGGCGCGCGCCGTGGGCCCCGGGGGCTAGGAGGGG"/>
[truncated: 622,418 more chars]
